# Supplementary material for: Phenol and Polyaromatic Hydrocarbons Are Stronger Drivers Than Host Plant Species in Shaping the Arbuscular Mycorrhizal Fungal Component of the Mycorrhizosphere
Source: Int J Mol Sci. 2022 Oct 20;23(20):12585. doi: 10.3390/ijms232012585 (PMC9604154; doi:10.3390/ijms232012585)
Supplement: Supplementary file 1 [file ijms-23-12585-s001.zip]

Archive with 27 entries (27 files):
- Figure S1.pdf
- Figure S10.pdf
- Figure S11.pdf
- Figure S2.pdf
- Figure S3.pdf
- Figure S4.pdf
- Figure S5.pdf
- Figure S6.pdf
- Figure S7.pdf
- Figure S8.pdf
- Figure S9.pdf
- File S1.fasta
- File S10.txt
- File S11.txt
- File S12.shared
- File S13.shared
- File S2.fas
- File S3.txt
- File S4.txt
- File S5.txt
- File S6.txt
- File S7.txt
- File S8.txt
- File S9.txt
- Table S1.pdf
- Table S2.pdf
- Table S3.pdf
