# Supplementary material for: Phenol and Polyaromatic Hydrocarbons Are Stronger Drivers Than Host Plant Species in Shaping the Arbuscular Mycorrhizal Fungal Component of the Mycorrhizosphere
Source: Int J Mol Sci. 2022 Oct 20;23(20):12585. doi: 10.3390/ijms232012585 (PMC9604154; doi:10.3390/ijms232012585)
Supplement: Supplementary file 1 [file ijms-23-12585-s001.zip › File S1.fasta]

File S1. The list of sequences representing assignments that were excluded from the analysis due to their low representativeness per assignment (< 10), doubtful taxonomic assignment or identification as pseudogenes.

>50
AGGGAAACGATTGAAGCCAGTCGTGCTGGCGCGAAATCAGCTTGACCGGCAGGAAAGCACGGGTTGTGGCGAGCCTCAAAACCGCCACAGCTTGTTCTTTCTTACCGGCCTCGTGCACTTTCGCGTGGGCTGGTTAACATCAATTTCGATCGTCATAAAAAGGCTGGAGGGATGTGGCTCCTCCGGGAGTGTTATAACCTTTAGCGGAATGTGGTGGTCGGGATTGAGGTTTGCAACGAATACCTTCAGGGCTGTTCCACCTGGCTTCTCATCGGCATCCTGGCGGCGACAGCTTGCTGACGTTGTTAGGATCAGCCTTCGAACAGGCTAGAGTGTGAGCAAATTCGTTAAGGATGTTAACGTAATGGCTTTAAACGACCCGTCTTGAAACACG
>51
AGGGAAACGATTGAAGTCAGTCGTGCCGGCGCGAAATCAGCTTGACCGGTAGGAGGTCACAGGCTGTGGCGAGCCTCAAAACCGCCACAACTTGTGCTTTTCTGCCGGCCTCGTGCACTTTCGTGTCGGCTGGTTAACATCAATTTCGATCGTCATAAAAAGGCTGGAGGGATGTGGCTCCTTCGGGAGTGTTATAACCTTTAGCGGAATGTGGTGGTCGGGATTGAGGCTTGCAACGAATACCTTCAGGGCTGCTCCACCTGGCCTCTCATCGGAATTCTGGCGGCGACAGCTTGCTGACGTCGTTAGGATCGGCCTTCGAACAGGCTAGAGTGTGAGCAAATTCGTTAAGGATGTTAACGTAATGGCTTTAAACGACCCGTCTTGAAACACG
>70
AGGGAAACGATTGAAGCCAGTCGTGCTGGCGCGAAATCAGCTCGACCACTAGGGGATCACGGGCCGTAGCGAGCCTCAAAACCGTTACGACTTGTGATTGCTTAGTGGCCTGGTGCACTTTCGTGTCGGCTGGTTAACATCAATTTCGATCGTCATAAAAAGGCTGGAGGGATGTGGCTCCTTCGGGAGTGTTATAACCTTTGGCGGAATGTGGTGGTCGGGATTGAGGTTTGCAACGAATACCTTCAGGGCTGTTCCACCTGGCCTCTCATCGGCATCCTGGTGACGACAGCTTGCTGACGTTGTTAGGATCAGCTTTCGAACAGGCTAGAGTGTGAGCAAATTCGTTAAGGATGTTAACGTAATGGCTTTAAACGACCCGTCTTGAAACACG
>101
AGGGAAACGATTGAAGTCAGTCGTGCGGTCACTAACTCAACGGCCGTCGTTAGCTCTCAGCGGAAGCGGCGAGCCTCAAAACCGCCACTCCCGTGGAGAGCTAACACGACCGTGTAATTTGGTGTTCGCTGGTCAGCATCAATTTCGATTGTCATAAAAAGGTCGAGGGGATGTGGCTCCTTCGGGAGTGTTATAACCCTCGGCGGAATGTGGCGATCGGGATTGAGGTTTGCAACGGTGCTGGTTTCCTGGCCTCTCGTCGGCGCCCGGGTGGCGACAGCTTGCTGACGTCGTTCGGATCAGTTGGCGAAAAGGTTGGAGCGACTGAATCGTTAAGGATGCTGACGTAATGGCTTTAAACGACCCGTCTTGAAACACG
>115
AGGGAAACGATTGAAGTCAGTCGTGCCGGCGCGAAATCAGCTTGACCGGTGGAAGGTCACAGGCTGTGGCGAGCCTCAAAACCGCCACAACTTGTGCTCTTCTGCCGGCCTCGTGCACTTTCGTGTCGGCTGGTTAACATCAATTTCGATCGTCATAAAAAGGCTGGAGGGATGTGGCTCCTTCGGGAGTGTTATAACCTTTGGCGGAATGTGGTGGTCGGGATTGAGGCTTGCAACGAATACCTTCAGGGCTGTTCCACCTGGCCTCTCATCGGCATCCTGGCGGCGACAGCTTGCTGACGTTGTTAGGATCGGCCTTCGAACAGGCTAGAGTGTGAGCAAATTCGTTAAGGATGTTAACGTAATGGCTTTAAACGACCCGTCTTGAAACACG
>121
AGGGAAACGATTGAAGTCAGTCGTGCAGTCACTAACTCAACGGCCGTGTAAGTTTCAACGGAAGCGGCGAGCCTCAAAACCGCCACTTTCGCTGAATGCTTACACGACCGTGCAATTTGGTGTTTGCTGGTCAGCATCAATTTCGATTGTCATAAAAAGGTCGAGGGGATGTGGCTCCTTCGGGAGTGTTATAACCCTCGGCGGAATGTGGCGATCGGGATTGAGGTTTGCAACGGTGCCAGTTTCCTGGCCTCTCGTCGGCGCCCGGGTGGCGACAGCTTGCTGACGTCGTTCGGATCAGTTGGCGAAAAGGTTGGAGCGACTGAATCGTTAAGGATGCTGACGTAATGGCTTTAAACGACCCGTCTTGAAACACG
>134
AGGGAAACGATTGAAGTCAGTCGTGCGGTCACTAACTCAACGGCCGTTGTGAGCTTTCAACGGAAGCGGCGAGCCTCAAAACCGCCACTTCTGTTGAAAGCTCGCAACGACCGTGTAATTTGGTGTTTGCTGGTCAGCATCAATTTCGATTGTCATAAAAAGGTCGAGGGGATGTGGCTCCTTCGGGAGTGTTATAACCCTCGGCGGAATGTGGCGATCGGGATTGAGGTTTGCAACGGTGCCAGTTTCCTGGCCTCTCGTCGGCGCCCGGGTGGCGACAGCTTGCTGACGTCGTTCGGATCAGTTGGCGAAAAGGTTGGAGCGACTGAATCGTTAAGGATGCTGACGTAATGGCTTTAAACGACCCGTCTTGAAACACG
>181
AGGGAAACGATTGAAGCCAGTCGTGCAGTCACTAACTCAACGGCCGTTGTGAGCTTTCAATGGAAGCGGCGAGCCTCAAAACCGCCACTTCTGTTGAAAGCTCGCACGACTGTGTAATTTGGTGTTTGCTGGTCAGCATCAATCTCAATTGTCATAAAAAGGTCGAGGGGATGTGGCTCCTTCGGGAGTGTTATAACCCTCGGCGGAATGTGGCGATCGGGATTGAGGTTTGCAACGGTGCTGGTTTCCTGGCCTCTCGTCGGCGCCCGGGTGGCGACAGCTTGCTGACGTCGTTCGGATCAGTTGGCGAAAAGGTTGGAGCGACTGAATCGTTAAGGATGCTGACGTAATGGCTTTAAACGACCCGTCTTGAAACACG
>201
AGGGAAACGATTGAAGTCAGTCGTGCGGTCACTAACTCAACGGCTATGGAGGTCTCTAACACGAGATGGCGAGCCTCAAAACCGCCGTCTTGTGTTGGATACCTACATAGCCGTGCATTTTGGTGTCTGCTGGTCAGCGTCAATTTCGATTGTCATAAAAAGGTCGAGGGGATGTGGCTCCTTCGGGAGTGTTATAACCCTTGGCGGAATGTGGCGATCGGGATTGAGGTTTGCAACGGTGCCAGTTTCCTGGCCTCTCGTCGGCGCCCGGGTGGCGACAGCTTGCTGACGTCGTTCGGATCCGTTGGCGAAAAGGTTGGAGCGACTGAATCGTTTAAGGATGCTGACGTAATGGCTTTAAACGACCCGTCTTGAAACACG
>224
AGGGAAACGATTGAAGTCAGTCATGCCGGTGAGAAATCAGCTTACAGGCTACTGTGAGTGCACTTTTTCGCAAGGCAGGTTAACATCGGTTTTTGTTGCGTCATAATGATTGTAGGAAGGTGGCTCCTTCGGGAGTGTTATAACCCTTGGCGGAATGTGGCGATCGGGATTGAGGTTTGCACGATAACGGTTTCCTGGCCTCTCATCGACGTCCGAATGATGGAAGCTTGCTGAAGTTGTTCGGACCGTTGGTGAAAAGGTTGTCGCGACCGAATCGTTAAGGATGCTGACGTAATGGCTTTAAACGACCCGTCTTGAAACACG
>233
AGGGAAACGATTGAAGCCAGTCGTGCTGGCATGAAATCAACTACCGCACGCTTGAAAGTGCTGGCGGGTGAGCCTAAAAACCATCGCGCCAACATTTTCAAGCGTGCAGTGGTGCACTTTTGTGTCGGCTGGTTAGCATCAATTTCGACCGTCATAAAAAGGCTGGGGGGATGTGGCTCCTTCGGGAGTGTTATAACCCCTAGCGGAATGTGGTGGACGAGATTGAGGTTTGCAACGGGTGATGCTTCGCCTGGCCTCTCGCCGGCGTCTTGGCGGCGACAGCTTGCTGACGTCGTCAGGAACCGCAGACGAAAAGGTTAGAGCGGAGCGATTCGTTAAGGATGCTAACGTAATGGCTTTAAACGACCCGTCTTGAAACACG
>249
AGGGAAACGATTGAAGCCAGTCGTGCGGTCACTAACTCAACGGCTATGGAGGTCTCTAACACGAGATGGCGAGCCTCAAAACCGCCGTCTTGTGTTGGATACCTACATAGCCGTGCATTTTGGTGTCTGCTGGTCAGCGTCAATTTCGATTGTCATAAAAAGGTCGAGGGGATGTGGCTCCTTCGGGAGTGTTATAACCCTTGGCGGAATGTGACGATCGGGATTGAGGTTTGCACGATAACGGTTTCCTGGCCTCTCATCGACGTCCGAATGATGGAAGCTTGCTGAAGTTGTCCGGACCGTTGGTGAAAAGGTTGTCGCGACCGAATCGTTAAGGATGCTGACGTAATGGCTTTAAACGACCCGTCTTGAAACACG
>250
AGGGAAACGATTGAAGCCAGTCATGCCGGTGAGAAATCAGCTTACAGGCTACTGTGAGTGCACTTTTTCGCAAGGCAGGTTAACATCGGTTTTTGTTGCGTCATAATGATTGTAGGAAGGTGGCTCCTTCGGGAGTGTTATAACCCTCGGCGGAATGTGGCGATCGGGATTGAGGTTTGCAACGGTGCCAGTTTCCTGGCCTCTCGTCGGCGCCCGGGTGGCGACAGCTTGCTGACGTCGTTCGGATCCGTTGGCGAAAAGGTTGGAGCGACTGAATCGTTTAAGGATGCTGACGTAATGGCTTTAAACGACCCGTCTTGAAACACG
>256
AGGGAAACGATTGAAGCCAGTCGTGCAGTCACTAACTCAACGGCCGTTGTGAGCTTTCAATGGAAGCGGCGAGCCTCAAAACCGCCACTTCTGTTGAAAGCTCGCACGACTGTGTAATTTGGTGTTTGCTGGTCAGCATCAATCTCAATTGTCATAAAAAGGTCGAGGGGATGTGGCTCCTTCGGGAGTGTTATAACCCTCGGCGGAATGTGGCGATCGGGATTGAGGTTTGCAACGGTGCCAGTTTCTGGCCTCTCACTGACGTCTGGATGGCGACAGCTTGCTGACGTCGTTCGGATCTGTTGGCGAAAAGGTTGGAGCGACTGAATCGTTTAAGGATGCTGACGTAATGGCTTTAAACGACCCGTCTTGAAACACG
>303
AGGGAAACGATTGAAGTCAGTCGTGCTGGCATGAAATCAACTACCGCACGCTTGAAAGTGTTGGCGGGTGAGCCTAAAAACCATCGCATCGACATTTTCGGGCGCGCAGTGGTGCACTTTTGTGTCAGCTGGTTAGCATCAATTTCGACCGTCATAAAAAGGCTGGGGGGATGTGGCTCCTTCGGGAGTGTTATAACCCTTAGCGGAATGTGGTGGACGAGATTGAGGTTTGCAACGGGTGATGCTTCGCCTGGCCTCTCGCCGGCGTCTTGGCGGCGACAGCTTGCTGACGTCGTCGGGAACCGCAGACGAAAAGGTTAGAGCGGAGCGATCCGTTAAGGATGCTAACGTAATGGCTTTAAACGACCCGTCTTGAAACACG
>358
AGGGAAACGATTGAAGCCAGTCGTGCAGTCACCAACTCAACGGCCGTTGTGAGCTTTCAGCGGAAGCGGCGAGCCTCAAAACCGCCACTTCTGGTGAAAGCTCACACGACCGTGTAATTTGGTGTTTGCTGGTCAGCATCAATTTCGATTGTCATAAAAAGGTCGAGGGGATGTGGCTCCTTCGGGAGTGTTATAACCCTCGGCGGAATGTGGCGATCGGGATTGAGGTTTGCAACGGTGCCAGTTTCCTGGCCTCTCGTCGGCGCCCGGGTGGCGACAGCTTGCTGACGTCGTTCGGATCCGTTGGCGAAAAGGTTGGAGCGACTGAGTCGTTTAAGGATGCTGACGTAATGGCTTTAAACGACCCGTCTTGAAACACG
>367
AGGGAAACGATTGAAGCCAGTCATGCTGGCATGAATTCAGCTTTTGATCTGTTAAATAACAAGTCGTGTGAGCCTCAAAACCATCACGGTTGGTGACACTCAGGTCGAGGGTGCACTTTTGTGCCAGCTGGTTAACATCAATTTCGAACGTCATAAAAAGGCTGGAGGGATGTGGCTCCTTCGGGAGTGTTATAACCTTTAGCGGAATGTGGTGGTCGGGATTGAGGATTGCAACGAATACCTTTAGGGCTGTTCCAGCTGGCCTCTCTCTGGTATCCTGGTGACGACAGCTTGCTGACGTCGTTAGGATTCGCCTTTGAACGGGCTAGAGTGTGAGCAAATTCGTTAAGGATGTTAACGTAATGGCTTTAAACGACCCGTCTTGAAACACG
>373
AGGGAAACGATTGAAGCCAGTCATGCCGGCGAGAAATCAGCCTACAGGCCACTGTGGGTGCACTTTATCGCAAGGCAGGTTAACATGGATTTTTGTTGCGTTATAATGATTGTAGGAAGGTGGCTTCTTCGGGAGTGTTATAACCCTTGGCGGAATGTGGCGATCGGGATTGAGGTTTGCACGATAACGGTTTCCTGGCCTCTCATCGACGTCCGAATGATGGAAGCTTGCTGAAGTTGTTCGGACCGTTGGTGAAAAGGTTGGAGCGACCGGATCGTTAAGGATGCTGACGTAATGGCTTTAAACGACCCGTCTTGAAACACG
>377
AGGGAAACGATTGAAGCCAGTCGTGCGGTCACTAACTCAACGGCTATGGAGGTCTCTAACACGAGATGGCGAGCCTCAAAACCGCCGTCTTGTGTTGGATACCTACATAGCCGTGCATTTTGGTGTCTGCTGGTCAGCGTCAATTTCGATTGTCATAAAAAGGTCGAGGGGATGTGGCTCCTTCGGGAGTGTTATAACCCTTAGCGGAATGTGGCGATTGGGATTGAGGATTGCAACGAATACCTTTAGGGCAGTTCCGTCTGGTCTCTTGTTGACGTTCAGATGGCAACAGCTTGCTTTTGTTGTTTGAATAGTTAGCAAATAGATTGGAAAGTGAATTAATTCGTTAAGGATGCTGACGTAATGGCTTTAAACGACCCGTCTTGAAACACG
>396
AGGGAAACGATTGAAGCCAGTCGTGCGGTCACTAACTCAACGGCCGTCGTTAGCTCTCAGCGGAAGCGGCGAGCCTCAAAACCGCCACTCCCGTGGAGAGCTAACACGACCGTGTAATTTGGTGTTCGCTGGTCAGCATCAATTTCGATTGTCATAAAAAGGTCGAGGGGATGTGGCTCCTTCGGGAGTGTTATAACCTTTGGCGGAATGTGGCGATCGGGATTGAGGTTTGCACGATTATAGTTTCCTGGCCTCTCGTCGACGTCTGAATTGTGGAAGCTTGCTGAAGCAGTTTAGACCGTTAGTGAAAAGGTTGGAGCGACTAGATCGTTAAGGATGCTGACGTAATGGCTTTAAACGACCCGTCTTGAAACACG
>408
AGGGAAACGATTGAAGCCAGTCGTGCAGTCATCAACTCAGCGCTAACATAGCTAAATTTACCTGGTGGCGAGTGTCAAAACCGTCATCAAGTAAGTTTAACTATGCTAGCGCGTACTTTGTTGTCTGCTGGTTAGCATCAATTTTGATTGTCATAAAAAGGTTAAGGGGATGTGGCTCCTTCGGGAGTGTTATAACCCTTGGCGGAATGTGACGATTGGGATTGAGGTTTGCAACGAATACCTTTAGGGCGGTTCCCTCTGGTCTCTTGTTGACGTTCAGATGGCGACAGCTTGCTGACGTTGTTTGAATAGTTGGCGAATAGATTGGAAAGTGAATTAATTCGTTAAGGATGCTGACGTAATGGCTTTAAACGACCCGTCTTGAAACACG
>427
AGGGAAACGATTGAAGCCAGTCGTGCGGTCACTAACTCAACGGCCGTTGTGAGCTTTCAACGGAAGCGGCGAGCCTCAAAACCGCCACTTCTGTTGAAAGCTCGCAACGACCGTGTAATTTGGTGTTTGCTGGTCAGCATCAATTTCGATTGTCATAAAAAGGTCGAGGGGATGTGGCTCCTTCGGGAGTGTTATAACCTTTGGCGGAATGTGGCGATCGGGATTGAGGTTTGCACGATTATAGTTTCCTGGCCTCTCGTCGACGTCTGAATTGTGGAAGCTTGCTGAAGCAGTTTAGACCGTTAGTGAAAAGGTTGGAGCGACTAGATCGTTAAGGATGCTGACGTAATGGCTTTAAACGACCCGTCTTGAAACACG
>451
AGGGAAACGATTGAAGCCAGTCGTGCAGTCACTAACTCAACGGCCGTGTAAGTTTCAACGGAAGCGGCGAGCCTCAAAACCGCCACTTCTGTTGAAAGCTCGCAACGACCGTGTAATTTGGTGTTTGCTGGTCAGCATCAATTTCGATTGTCATAAAAAGGTCGAGGGGATGTGGCTCCTTCGGGAGTGTTATAACCCTCGGCGGAATGTGGCGATCGGGATTGAGGTTTGCAACGGTGCCAGTTTCCTGGCCTCTCGTCGGCGCCCGGGTGGCGACAGCTTGCTGACGTCGTTCGGATCAGTTGGCGAAAAGGTTGGAGCGACTGAATCGTTTAAGGATGCTGACGTAATGGCTTTAAACGACCCGTCTTGAAACACG
>510
AGGGAAACGATTGAAGCCAGTCGAGCTGGCATGAAATCAGCCTCGCATTTAGGGGTACACAATTCCTTCTGCGGTGGTGCACTTTTGTATCAGCTGGTTAACATCAATTTTGATTGTCATAAAAAGGCTGGAGGGATGTGACTCCTTTGGGAGTGTTATAACCTTTAGCGGAATGTGGTGATCGGGATCGAGGATTGCAACGGATACCTTTTAGGCTAGCCGCCTGGCCTCTGATTCGATGTCGGGTTATAGACAGCACGCTGACTATGATTTGATTATTGGTCAAAAGGTTAGAGCGAGCATAAATTCGTTAAGGACGCTGACGTAATGGCTTCAAACGACCCGTCTTGAAACACG
>578
AGGGAAACGATTGAAGTCAGTCGTGCAGTCACTAACTCAACGGCTATGGAGGAGCTAACACGGGATGGCGAGCCTCAAAACCGCCATCTTGTGTTAGATCCTACATAGCCGTGCATTTTGGTGTTTGCTGGTCAGCGTCAATTTCGATTGTCATAAAAAGGTCGAGGGGATGTGGCTCCTTCGGGAGTGTTATAACCCTCGGCGGAATGTGGCGATCGGGATTGAGGTTTGCAACGGTGCCAGTTTCCTGGCCTCTCGTCGGCGCCCGGGTGGCGACAGCTTGCTGACGTCGTTCGGATCCGTTGGCGAAAAGGTTGGAGCGACTGAATCGTTTAAGGATGCTGACGTAATGGCTTTAAACGACCCGTCTTGAAACACG
>655
AGGGAAACGATTGAAGCCAGTCGTGCCGGCGCGAAATCAGCTTGACCGGTAGGAGGTCACAGGCTGTGGCGAGCCTCAAAACCGCCACAACTTGTGCTTTTCTGCCGGCCTCGTGCACTTTCGTGTCGGCTGGTTAACATCAATTTCGATCGTCATAAAAAGGCTGGAGGGATGTGGCTCCTTCGGGAGTGTTATAACCTTTAGCGGAATGTGGTGGTCGGGATTGAGGCTTGCACGATTATAGTTTCCTGGCCTCTCATCGACGTCTGAATTGTGGAAGCTTGCTGAAGCAGTTTAGACCGTTTGTGAAAAGGTTGGAGCGACTAGATCGTTAAGGATGCTGACGTAATGGCTTTAAACGACCCGTCTTGAAACACG
>676
AGGGAAACGATTGAAGTCAGTCGTGCCGGCGCGAAATCAGCTTGACCGGTAGGAGGTCACAGGCTGTGGCGAGCCTCAAAACCGCCACAACTTGTGCTTTTCTGCCGGCCTCGTGCACTTTCGTGTCGGCTGGTTAACATCAATTTCGATCGTCATAAAAAGGCTGGAGGGATGTGGCTCCTTCGGGAGTGTTATAACCTTTAGCGGAATGTGGTGGTCGGGATTGAGGTTTGCACGATAACGGTTTCCTGGCCTCTCATCGACGTCCGAATGATGGAAGCTTGCTGAAGTTGTTCGGACCGTTGGTGAAAAGGTTGTCGCGACCGAATCGTTAAGGATGCTGACGTAATGGCTTTAAACGACCCGTCTTGAAACACG
>667
AGGGAAACGATTGAAGTCAGTCGTGCAGTCACTGACTCAACGGCTATGTAGGATCTAACACGGGATGGCGAGCCTCAAAACCGCCATCTTGTGTTAGATCCTACATAGCCGTGTAATTTGGTGTCTGCTGGTCAGCGTCAATTTCGATTGTCATAAAAAGGCTGGAGGGATGTGGCTCCTTCGGGAGTGTTATAACCTTTAGCGGAATGTGGTGGTCGGGATTGAGGCTTGCAACGAATACCTTCAGGGCTGCTCCACCTGGCCTCTCATCGGAATTCTGGCGGCGACAGCTTGCTGACGTCGTTAGGATCGGCCTTCGAACAGGCTAGAGTGTGAGCAAATTCGTTAAGGATGTTAACGTAATGGCTTTAAACGACCCGTCTTGAAACACG
