# Supplementary material for: Phenol and Polyaromatic Hydrocarbons Are Stronger Drivers Than Host Plant Species in Shaping the Arbuscular Mycorrhizal Fungal Component of the Mycorrhizosphere
Source: Int J Mol Sci. 2022 Oct 20;23(20):12585. doi: 10.3390/ijms232012585 (PMC9604154; doi:10.3390/ijms232012585)
Supplement: Supplementary file 1 [file ijms-23-12585-s001.zip › File S10.txt]

File S10. The batch of commands for Mothur 1.39 (Schloss et al., 2009) used to process the sequneces of LSU rDNA gene of Glomeromycota obtained with the set of FULFN1ngs/FULFN2ngs and FULRNngs primers after sequencing on Illumina MiSeq.


make.file(inputdir=NGS,outputdir=NGS, type=fastq, prefix=kalina)
make.contigs(inputdir=NGS,outputdir=analysis,file=kalina.files, processors=4)
screen.seqs(fasta=current, group=current, maxambig=4, minlength=300,maxlength=470, maxhomop=22)
unique.seqs()
count.seqs(name=current, group=current)
classify.seqs(fasta=current,count=current,template=1806DB.ng.fasta,taxonomy=1806DB.tax,cutoff=90)
get.lineage(fasta=current, count=current, taxonomy=current, taxon=Glomeromycota)
align.seqs(fasta=current, reference=629ref_aln_cut.fas,flip=t)
screen.seqs(fasta=current, count=current, start=4, end=561)
filter.seqs(fasta=current, vertical=T, trump=.)
unique.seqs(fasta=current, count=current)
pre.cluster(fasta=current, count=current, diffs=3)
split.abund(fasta=newKalina.fasta,count=newKalina.count_table,cutoff=1,accnos=true)
chimera.vsearch(fasta=newKalina.abund.fasta, count=newKalina.abund.count_table, dereplicate=t)
remove.seqs(fasta=current, accnos=current)
cluster(fasta=current,count=current, method=dgc,cutoff=0.02)
make.shared(list=current,count=current, label=0.02)
get.oturep(fasta=current,list=current,count=current,label=0.02, method=abundance)
