# Supplementary material for: Phenol and Polyaromatic Hydrocarbons Are Stronger Drivers Than Host Plant Species in Shaping the Arbuscular Mycorrhizal Fungal Component of the Mycorrhizosphere
Source: Int J Mol Sci. 2022 Oct 20;23(20):12585. doi: 10.3390/ijms232012585 (PMC9604154; doi:10.3390/ijms232012585)
Supplement: Supplementary file 1 [file ijms-23-12585-s001.zip › File S11.txt]

File S11. The file with taxonomic classification of the reference dataset of 629 LSU rDNA sequences of Glomeromycota formatted to use in GAPPA (Czech et al., 2020).
FR681930_Acaulospora_alpina	Fungi;Glomeromycota;Diversisporales;Acaulosporaceae;Acaulospora;Acaulospora_alpina
FR681927_Acaulospora_alpina	Fungi;Glomeromycota;Diversisporales;Acaulosporaceae;Acaulospora;Acaulospora_alpina
FR681926_Acaulospora_alpina	Fungi;Glomeromycota;Diversisporales;Acaulosporaceae;Acaulospora;Acaulospora_alpina
HF567933_Acaulospora_tortuosa	Fungi;Glomeromycota;Diversisporales;Acaulosporaceae;Acaulospora;Acaulospora_tortuosa
HF567937_Acaulospora_tortuosa	Fungi;Glomeromycota;Diversisporales;Acaulosporaceae;Acaulospora;Acaulospora_tortuosa
HF567932_Acaulospora_tortuosa	Fungi;Glomeromycota;Diversisporales;Acaulosporaceae;Acaulospora;Acaulospora_tortuosa
GU326347_Acaulospora_colliculosa	Fungi;Glomeromycota;Diversisporales;Acaulosporaceae;Acaulospora;Acaulospora_colliculosa
GU326343_Acaulospora_colliculosa	Fungi;Glomeromycota;Diversisporales;Acaulosporaceae;Acaulospora;Acaulospora_colliculosa
GU326351_Acaulospora_colliculosa	Fungi;Glomeromycota;Diversisporales;Acaulosporaceae;Acaulospora;Acaulospora_brasiliensis
KP756542_Acaulospora_brasiliensis	Fungi;Glomeromycota;Diversisporales;Acaulosporaceae;Acaulospora;Acaulospora_brasiliensis
FN825912_Acaulospora_brasiliensis	Fungi;Glomeromycota;Diversisporales;Acaulosporaceae;Acaulospora;Acaulospora_brasiliensis
FN825904_Acaulospora_brasiliensis	Fungi;Glomeromycota;Diversisporales;Acaulosporaceae;Acaulospora;Acaulospora_brasiliensis
HF567941_Acaulospora_pustulata	Fungi;Glomeromycota;Diversisporales;Acaulosporaceae;Acaulospora;Acaulospora_pustulata
HF567939_Acaulospora_pustulata	Fungi;Glomeromycota;Diversisporales;Acaulosporaceae;Acaulospora;Acaulospora_pustulata
HF567940_Acaulospora_pustulata	Fungi;Glomeromycota;Diversisporales;Acaulosporaceae;Acaulospora;Acaulospora_pustulata
HG421736_Acaulospora_viridis	Fungi;Glomeromycota;Diversisporales;Acaulosporaceae;Acaulospora;Acaulospora_viridis
HG421738_Acaulospora_viridis	Fungi;Glomeromycota;Diversisporales;Acaulosporaceae;Acaulospora;Acaulospora_viridis
HG421737_Acaulospora_viridis	Fungi;Glomeromycota;Diversisporales;Acaulosporaceae;Acaulospora;Acaulospora_viridis
FR750168_Acaulospora_entreriana	Fungi;Glomeromycota;Diversisporales;Acaulosporaceae;Acaulospora;Acaulospora_entreriana
FR750173_Acaulospora_entreriana	Fungi;Glomeromycota;Diversisporales;Acaulosporaceae;Acaulospora;Acaulospora_entreriana
FR750171_Acaulospora_entreriana	Fungi;Glomeromycota;Diversisporales;Acaulosporaceae;Acaulospora;Acaulospora_entreriana
FM876782_Acaulospora_laevis	Fungi;Glomeromycota;Diversisporales;Acaulosporaceae;Acaulospora;Acaulospora_laevis
FN547509_Acaulospora_laevis	Fungi;Glomeromycota;Diversisporales;Acaulosporaceae;Acaulospora;Acaulospora_laevis
FM876787_Acaulospora_laevis	Fungi;Glomeromycota;Diversisporales;Acaulosporaceae;Acaulospora;Acaulospora_laevis
FJ461804_Acaulospora_colombiana	Fungi;Glomeromycota;Diversisporales;Acaulosporaceae;Acaulospora;Acaulospora_colombiana
FR750063_Acaulospora_colombiana	Fungi;Glomeromycota;Diversisporales;Acaulosporaceae;Acaulospora;Acaulospora_colombiana
KX168435_Acaulospora_colombiana	Fungi;Glomeromycota;Diversisporales;Acaulosporaceae;Acaulospora;Acaulospora_colombiana
FJ461793_Acaulospora_koskei	Fungi;Glomeromycota;Diversisporales;Acaulosporaceae;Acaulospora;Acaulospora_koskei
KP756573_Acaulospora_koskei	Fungi;Glomeromycota;Diversisporales;Acaulosporaceae;Acaulospora;Acaulospora_koskei
KP756575_Acaulospora_koskei	Fungi;Glomeromycota;Diversisporales;Acaulosporaceae;Acaulospora;Acaulospora_koskei
FJ461801_Acaulospora_foveata	Fungi;Glomeromycota;Diversisporales;Acaulosporaceae;Acaulospora;Acaulospora_foveata
LN736024_Acaulospora_foveata	Fungi;Glomeromycota;Diversisporales;Acaulosporaceae;Acaulospora;Acaulospora_foveata
LN736025_Acaulospora_foveata	Fungi;Glomeromycota;Diversisporales;Acaulosporaceae;Acaulospora;Acaulospora_foveata
KP756584_Acaulospora_lacunosa	Fungi;Glomeromycota;Diversisporales;Acaulosporaceae;Acaulospora;Acaulospora_lacunosa
AJ510230_Acaulospora_lacunosa	Fungi;Glomeromycota;Diversisporales;Acaulosporaceae;Acaulospora;Acaulospora_lacunosa
KP756463_Acaulospora_lacunosa	Fungi;Glomeromycota;Diversisporales;Acaulosporaceae;Acaulospora;Acaulospora_lacunosa
KY565429_Acaulospora_koreana	Fungi;Glomeromycota;Diversisporales;Acaulosporaceae;Acaulospora;Acaulospora_koreana
KY565427_Acaulospora_koreana	Fungi;Glomeromycota;Diversisporales;Acaulosporaceae;Acaulospora;Acaulospora_koreana
KY565428_Acaulospora_koreana	Fungi;Glomeromycota;Diversisporales;Acaulosporaceae;Acaulospora;Acaulospora_koreana
KP756464_Acaulospora_mellea_iso_b	Fungi;Glomeromycota;Diversisporales;Acaulosporaceae;Acaulospora;Acaulospora_mellea_iso_b
KP756458_Acaulospora_mellea_iso_b	Fungi;Glomeromycota;Diversisporales;Acaulosporaceae;Acaulospora;Acaulospora_mellea_iso_b
KP756457_Acaulospora_mellea_iso_b	Fungi;Glomeromycota;Diversisporales;Acaulosporaceae;Acaulospora;Acaulospora_mellea_iso_b
FR750151_Acaulospora_spinosa	Fungi;Glomeromycota;Diversisporales;Acaulosporaceae;Acaulospora;Acaulospora_spinosa
FR750153_Acaulospora_spinosa	Fungi;Glomeromycota;Diversisporales;Acaulosporaceae;Acaulospora;Acaulospora_spinosa
FR750155_Acaulospora_spinosa	Fungi;Glomeromycota;Diversisporales;Acaulosporaceae;Acaulospora;Acaulospora_spinosa
FR821675_Acaulospora_minuta	Fungi;Glomeromycota;Diversisporales;Acaulosporaceae;Acaulospora;Acaulospora_minuta
FR869691_Acaulospora_minuta	Fungi;Glomeromycota;Diversisporales;Acaulosporaceae;Acaulospora;Acaulospora_minuta
FR821674_Acaulospora_minuta	Fungi;Glomeromycota;Diversisporales;Acaulosporaceae;Acaulospora;Acaulospora_minuta
FR692354_Acaulospora_scrobiculata	Fungi;Glomeromycota;Diversisporales;Acaulosporaceae;Acaulospora;Acaulospora_scrobiculata
FR692350_Acaulospora_scrobiculata	Fungi;Glomeromycota;Diversisporales;Acaulosporaceae;Acaulospora;Acaulospora_scrobiculata
FR692349_Acaulospora_scrobiculata	Fungi;Glomeromycota;Diversisporales;Acaulosporaceae;Acaulospora;Acaulospora_scrobiculata
AF378436_Acaulospora_tuberculata	Fungi;Glomeromycota;Diversisporales;Acaulosporaceae;Acaulospora;Acaulospora_tuberculata
AF378440_Acaulospora_tuberculata	Fungi;Glomeromycota;Diversisporales;Acaulosporaceae;Acaulospora;Acaulospora_tuberculata
AF378437_Acaulospora_tuberculata	Fungi;Glomeromycota;Diversisporales;Acaulosporaceae;Acaulospora;Acaulospora_tuberculata
FM876824_Acaulospora_kentinensis	Fungi;Glomeromycota;Diversisporales;Acaulosporaceae;Acaulospora;Acaulospora_kentinensis
FN547520_Acaulospora_kentinensis	Fungi;Glomeromycota;Diversisporales;Acaulosporaceae;Acaulospora;Acaulospora_kentinensis
JX135570_Acaulospora_herrerae	Fungi;Glomeromycota;Diversisporales;Acaulosporaceae;Acaulospora;Acaulospora_herrerae
JX135571_Acaulospora_herrerae	Fungi;Glomeromycota;Diversisporales;Acaulosporaceae;Acaulospora;Acaulospora_herrerae
JX135572_Acaulospora_herrerae	Fungi;Glomeromycota;Diversisporales;Acaulosporaceae;Acaulospora;Acaulospora_herrerae
HG422734_Acaulospora_spinosissima	Fungi;Glomeromycota;Diversisporales;Acaulosporaceae;Acaulospora;Acaulospora_spinosissima
HG422733_Acaulospora_spinosissima	Fungi;Glomeromycota;Diversisporales;Acaulosporaceae;Acaulospora;Acaulospora_spinosissima
HG422732_Acaulospora_spinosissima	Fungi;Glomeromycota;Diversisporales;Acaulosporaceae;Acaulospora;Acaulospora_spinosissima
MN081006_Acaulospora_aspera	Fungi;Glomeromycota;Diversisporales;Acaulosporaceae;Acaulospora;Acaulospora_aspera
MN081005_Acaulospora_aspera	Fungi;Glomeromycota;Diversisporales;Acaulosporaceae;Acaulospora;Acaulospora_aspera
MN081001_Acaulospora_aspera	Fungi;Glomeromycota;Diversisporales;Acaulosporaceae;Acaulospora;Acaulospora_aspera
KY362432_Acaulospora_fragilissima	Fungi;Glomeromycota;Diversisporales;Acaulosporaceae;Acaulospora;Acaulospora_fragilissima
KY362433_Acaulospora_fragilissima	Fungi;Glomeromycota;Diversisporales;Acaulosporaceae;Acaulospora;Acaulospora_fragilissima
KY362431_Acaulospora_fragilissima	Fungi;Glomeromycota;Diversisporales;Acaulosporaceae;Acaulospora;Acaulospora_fragilissima
FJ461803_Acaulospora_morrowiae	Fungi;Glomeromycota;Diversisporales;Acaulosporaceae;Acaulospora;Acaulospora_morrowiae
FJ461795_Acaulospora_morrowiae	Fungi;Glomeromycota;Diversisporales;Acaulosporaceae;Acaulospora;Acaulospora_morrowiae
LN881566_Acaulospora_rugosa	Fungi;Glomeromycota;Diversisporales;Acaulosporaceae;Acaulospora;Acaulospora_rugosa
LN881564_Acaulospora_rugosa	Fungi;Glomeromycota;Diversisporales;Acaulosporaceae;Acaulospora;Acaulospora_rugosa
LN881565_Acaulospora_rugosa	Fungi;Glomeromycota;Diversisporales;Acaulosporaceae;Acaulospora;Acaulospora_rugosa
FJ461792_Acaulospora_dilatata	Fungi;Glomeromycota;Diversisporales;Acaulosporaceae;Acaulospora;Acaulospora_dilatata
JF439203_Acaulospora_delicata	Fungi;Glomeromycota;Diversisporales;Acaulosporaceae;Acaulospora;Acaulospora_delicata
JF439093_Acaulospora_delicata	Fungi;Glomeromycota;Diversisporales;Acaulosporaceae;Acaulospora;Acaulospora_delicata
FJ461791_Acaulospora_delicata	Fungi;Glomeromycota;Diversisporales;Acaulosporaceae;Acaulospora;Acaulospora_delicata
JF439090_Acaulospora_mellea_iso_a	Fungi;Glomeromycota;Diversisporales;Acaulosporaceae;Acaulospora;Acaulospora_mellea_iso_a
JF439091_Acaulospora_mellea_iso_a	Fungi;Glomeromycota;Diversisporales;Acaulosporaceae;Acaulospora;Acaulospora_mellea_iso_a
JF439092_Acaulospora_mellea_iso_a	Fungi;Glomeromycota;Diversisporales;Acaulosporaceae;Acaulospora;Acaulospora_mellea_iso_a
KY362430_Acaulospora_saccata	Fungi;Glomeromycota;Diversisporales;Acaulosporaceae;Acaulospora;Acaulospora_saccata
KY362428_Acaulospora_saccata	Fungi;Glomeromycota;Diversisporales;Acaulosporaceae;Acaulospora;Acaulospora_saccata
KY362429_Acaulospora_saccata	Fungi;Glomeromycota;Diversisporales;Acaulosporaceae;Acaulospora;Acaulospora_saccata
AJ510228_Acaulospora_longula	Fungi;Glomeromycota;Diversisporales;Acaulosporaceae;Acaulospora;Acaulospora_longula
AF389006_Acaulospora_longula	Fungi;Glomeromycota;Diversisporales;Acaulosporaceae;Acaulospora;Acaulospora_longula
LN884302_Acaulospora_papillosa	Fungi;Glomeromycota;Diversisporales;Acaulosporaceae;Acaulospora;Acaulospora_papillosa
LN884304_Acaulospora_papillosa	Fungi;Glomeromycota;Diversisporales;Acaulosporaceae;Acaulospora;Acaulospora_papillosa
LN884303_Acaulospora_papillosa	Fungi;Glomeromycota;Diversisporales;Acaulosporaceae;Acaulospora;Acaulospora_papillosa
FM876789_Acaulospora_cavernata	Fungi;Glomeromycota;Diversisporales;Acaulosporaceae;Acaulospora;Acaulospora_cavernata
FR692347_Acaulospora_cavernata	Fungi;Glomeromycota;Diversisporales;Acaulosporaceae;Acaulospora;Acaulospora_cavernata
FR692348_Acaulospora_cavernata	Fungi;Glomeromycota;Diversisporales;Acaulosporaceae;Acaulospora;Acaulospora_cavernata
FR846381_Acaulospora_punctata	Fungi;Glomeromycota;Diversisporales;Acaulosporaceae;Acaulospora;Acaulospora_punctata
FR846385_Acaulospora_punctata	Fungi;Glomeromycota;Diversisporales;Acaulosporaceae;Acaulospora;Acaulospora_punctata
FR846383_Acaulospora_punctata	Fungi;Glomeromycota;Diversisporales;Acaulosporaceae;Acaulospora;Acaulospora_punctata
KY413815_Acaulospora_spinulifera	Fungi;Glomeromycota;Diversisporales;Acaulosporaceae;Acaulospora;Acaulospora_spinulifera
KY413814_Acaulospora_spinulifera	Fungi;Glomeromycota;Diversisporales;Acaulosporaceae;Acaulospora;Acaulospora_spinulifera
KY413816_Acaulospora_spinulifera	Fungi;Glomeromycota;Diversisporales;Acaulosporaceae;Acaulospora;Acaulospora_spinulifera
AY639265_Acaulospora_paulinae	Fungi;Glomeromycota;Diversisporales;Acaulosporaceae;Acaulospora;Acaulospora_paulinae
AY639328_Acaulospora_paulinae	Fungi;Glomeromycota;Diversisporales;Acaulosporaceae;Acaulospora;Acaulospora_paulinae
AY639327_Acaulospora_paulinae	Fungi;Glomeromycota;Diversisporales;Acaulosporaceae;Acaulospora;Acaulospora_paulinae
FM876792_Acaulospora_sieverdingii	Fungi;Glomeromycota;Diversisporales;Acaulosporaceae;Acaulospora;Acaulospora_sieverdingii
FM876793_Acaulospora_sieverdingii	Fungi;Glomeromycota;Diversisporales;Acaulosporaceae;Acaulospora;Acaulospora_sieverdingii
HE603642_Acaulospora_nivalis	Fungi;Glomeromycota;Diversisporales;Acaulosporaceae;Acaulospora;Acaulospora_nivalis
HE603644_Acaulospora_nivalis	Fungi;Glomeromycota;Diversisporales;Acaulosporaceae;Acaulospora;Acaulospora_nivalis
HE603641_Acaulospora_nivalis	Fungi;Glomeromycota;Diversisporales;Acaulosporaceae;Acaulospora;Acaulospora_nivalis
KP191467_Acaulospora_ignota	Fungi;Glomeromycota;Diversisporales;Acaulosporaceae;Acaulospora;Acaulospora_ignota
KP191472_Acaulospora_ignota	Fungi;Glomeromycota;Diversisporales;Acaulosporaceae;Acaulospora;Acaulospora_ignota
KP191470_Acaulospora_ignota	Fungi;Glomeromycota;Diversisporales;Acaulosporaceae;Acaulospora;Acaulospora_ignota
LN811001_Acaulospora_baetica	Fungi;Glomeromycota;Diversisporales;Acaulosporaceae;Acaulospora;Acaulospora_baetica
LN810998_Acaulospora_baetica	Fungi;Glomeromycota;Diversisporales;Acaulosporaceae;Acaulospora;Acaulospora_baetica
LN810993_Acaulospora_baetica	Fungi;Glomeromycota;Diversisporales;Acaulosporaceae;Acaulospora;Acaulospora_baetica
MK036785_Diversispora_sporocarpia	Fungi;Glomeromycota;Diversisporales;Diversisporaceae;Diversispora;Diversispora_sporocarpia
MK036789_Diversispora_sporocarpia	Fungi;Glomeromycota;Diversisporales;Diversisporaceae;Diversispora;Diversispora_sporocarpia
MK036787_Diversispora_sporocarpia	Fungi;Glomeromycota;Diversisporales;Diversisporaceae;Diversispora;Diversispora_sporocarpia
FM876816_Diversispora_epigaea	Fungi;Glomeromycota;Diversisporales;Diversisporaceae;Diversispora;Diversispora_epigaea
AM947665_Diversispora_epigaea	Fungi;Glomeromycota;Diversisporales;Diversisporaceae;Diversispora;Diversispora_epigaea
FM876815_Diversispora_epigaea	Fungi;Glomeromycota;Diversisporales;Diversisporaceae;Diversispora;Diversispora_epigaea
FN547659_Diversispora_aurantia	Fungi;Glomeromycota;Diversisporales;Diversisporaceae;Diversispora;Diversispora_aurantia
FN547656_Diversispora_aurantia	Fungi;Glomeromycota;Diversisporales;Diversisporaceae;Diversispora;Diversispora_aurantia
FN547662_Diversispora_aurantia	Fungi;Glomeromycota;Diversisporales;Diversisporaceae;Diversispora;Diversispora_aurantia
FN547653_Diversispora_spurca	Fungi;Glomeromycota;Diversisporales;Diversisporaceae;Diversispora;Diversispora_spurca
FN547646_Diversispora_spurca	Fungi;Glomeromycota;Diversisporales;Diversisporaceae;Diversispora;Diversispora_spurca
FN547645_Diversispora_spurca	Fungi;Glomeromycota;Diversisporales;Diversisporaceae;Diversispora;Diversispora_spurca
MG459213_Diversispora_sabulosa	Fungi;Glomeromycota;Diversisporales;Diversisporaceae;Diversispora;Diversispora_sabulosa
MG459212_Diversispora_sabulosa	Fungi;Glomeromycota;Diversisporales;Diversisporaceae;Diversispora;Diversispora_sabulosa
MG459211_Diversispora_sabulosa	Fungi;Glomeromycota;Diversisporales;Diversisporaceae;Diversispora;Diversispora_sabulosa
AM713417_Diversispora_celata	Fungi;Glomeromycota;Diversisporales;Diversisporaceae;Diversispora;Diversispora_celata
AM713418_Diversispora_celata	Fungi;Glomeromycota;Diversisporales;Diversisporaceae;Diversispora;Diversispora_celata
AM713419_Diversispora_celata	Fungi;Glomeromycota;Diversisporales;Diversisporaceae;Diversispora;Diversispora_celata
AM713406_Diversispora_eburnea	Fungi;Glomeromycota;Diversisporales;Diversisporaceae;Diversispora;Diversispora_eburnea
AM713412_Diversispora_eburnea	Fungi;Glomeromycota;Diversisporales;Diversisporaceae;Diversispora;Diversispora_eburnea
AM713413_Diversispora_eburnea	Fungi;Glomeromycota;Diversisporales;Diversisporaceae;Diversispora;Diversispora_eburnea
FR865444_Otospora_bareae	Fungi;Glomeromycota;Diversisporales;Diversisporaceae;Otospora;Otospora_bareae
FR865445_Otospora_bareae	Fungi;Glomeromycota;Diversisporales;Diversisporaceae;Otospora;Otospora_bareae
KJ850197_Diversispora_insculpta	Fungi;Glomeromycota;Diversisporales;Diversisporaceae;Diversispora;Diversispora_insculpta
KJ850195_Diversispora_insculpta	Fungi;Glomeromycota;Diversisporales;Diversisporaceae;Diversispora;Diversispora_insculpta
KJ850194_Diversispora_insculpta	Fungi;Glomeromycota;Diversisporales;Diversisporaceae;Diversispora;Diversispora_insculpta
MH590063_Diversispora_cf_varaderana	Fungi;Glomeromycota;Diversisporales;Diversisporaceae;Diversispora;Diversispora_cf_varaderana
KT444711_Diversispora_varaderana	Fungi;Glomeromycota;Diversisporales;Diversisporaceae;Diversispora;Diversispora_varaderana
KT444710_Diversispora_varaderana	Fungi;Glomeromycota;Diversisporales;Diversisporaceae;Diversispora;Diversispora_varaderana
KT444708_Diversispora_varaderana	Fungi;Glomeromycota;Diversisporales;Diversisporaceae;Diversispora;Diversispora_varaderana
FR686951_Diversispora_sp_W5257	Fungi;Glomeromycota;Diversisporales;Diversisporaceae;Diversispora;Diversispora_sp
FR686945_Diversispora_sp_W5257	Fungi;Glomeromycota;Diversisporales;Diversisporaceae;Diversispora;Diversispora_sp
FR686948_Diversispora_sp_W5257	Fungi;Glomeromycota;Diversisporales;Diversisporaceae;Diversispora;Diversispora_sp
FR873629_Diversispora_clara	Fungi;Glomeromycota;Diversisporales;Diversisporaceae;Diversispora;Diversispora_clara
FR873632_Diversispora_clara	Fungi;Glomeromycota;Diversisporales;Diversisporaceae;Diversispora;Diversispora_clara
FR873633_Diversispora_clara	Fungi;Glomeromycota;Diversisporales;Diversisporaceae;Diversispora;Diversispora_clara
MN306205_Diversispora_peloponnesiaca	Fungi;Glomeromycota;Diversisporales;Diversisporaceae;Diversispora;Diversispora_peloponnesiaca
MN306206_Diversispora_peloponnesiaca	Fungi;Glomeromycota;Diversisporales;Diversisporaceae;Diversispora;Diversispora_peloponnesiaca
MN306207_Diversispora_peloponnesiaca	Fungi;Glomeromycota;Diversisporales;Diversisporaceae;Diversispora;Diversispora_peloponnesiaca
MN306208_Diversispora_peloponnesiaca	Fungi;Glomeromycota;Diversisporales;Diversisporaceae;Diversispora;Diversispora_peloponnesiaca
KT444721_Diversispora_slowinskensis	Fungi;Glomeromycota;Diversisporales;Diversisporaceae;Diversispora;Diversispora_slowinskensis
KT444718_Diversispora_slowinskensis	Fungi;Glomeromycota;Diversisporales;Diversisporaceae;Diversispora;Diversispora_slowinskensis
KT444719_Diversispora_slowinskensis	Fungi;Glomeromycota;Diversisporales;Diversisporaceae;Diversispora;Diversispora_slowinskensis
HE863890_Diversispora_sp_EE1	Fungi;Glomeromycota;Diversisporales;Diversisporaceae;Diversispora;Diversispora_sp
HE863895_Diversispora_sp_EE1	Fungi;Glomeromycota;Diversisporales;Diversisporaceae;Diversispora;Diversispora_sp
HE863887_Diversispora_sp_EE1	Fungi;Glomeromycota;Diversisporales;Diversisporaceae;Diversispora;Diversispora_sp
KJ850185_Diversispora_jakucsiae	Fungi;Glomeromycota;Diversisporales;Diversisporaceae;Diversispora;Diversispora_jakucsiae
KJ850183_Diversispora_jakucsiae	Fungi;Glomeromycota;Diversisporales;Diversisporaceae;Diversispora;Diversispora_jakucsiae
KJ850184_Diversispora_jakucsiae	Fungi;Glomeromycota;Diversisporales;Diversisporaceae;Diversispora;Diversispora_jakucsiae
KJ850193_Diversispora_arenaria	Fungi;Glomeromycota;Diversisporales;Diversisporaceae;Diversispora;Diversispora_arenaria
KJ850188_Diversispora_arenaria	Fungi;Glomeromycota;Diversisporales;Diversisporaceae;Diversispora;Diversispora_arenaria
KJ850187_Diversispora_arenaria	Fungi;Glomeromycota;Diversisporales;Diversisporaceae;Diversispora;Diversispora_arenaria
FR865447_Tricispora_nevadensis	Fungi;Glomeromycota;Diversisporales;Diversisporaceae;Tricispora;Tricispora_nevadensis
FR865448_Tricispora_nevadensis	Fungi;Glomeromycota;Diversisporales;Diversisporaceae;Tricispora;Tricispora_nevadensis
FR865446_Tricispora_nevadensis	Fungi;Glomeromycota;Diversisporales;Diversisporaceae;Tricispora;Tricispora_nevadensis
MT985515_Diversispora_valentina	Fungi;Glomeromycota;Diversisporales;Diversisporaceae;Diversispora;Diversispora_valentina
MT985516_Diversispora_valentina	Fungi;Glomeromycota;Diversisporales;Diversisporaceae;Diversispora;Diversispora_valentina
KJ850199_Diversispora_trimurales	Fungi;Glomeromycota;Diversisporales;Diversisporaceae;Diversispora;Diversispora_trimurales
KJ850200_Diversispora_trimurales	Fungi;Glomeromycota;Diversisporales;Diversisporaceae;Diversispora;Diversispora_trimurales
KJ850198_Diversispora_trimurales	Fungi;Glomeromycota;Diversisporales;Diversisporaceae;Diversispora;Diversispora_trimurales
KJ850201_Diversispora_gibbosa	Fungi;Glomeromycota;Diversisporales;Diversisporaceae;Diversispora;Diversispora_gibbosa
KJ850202_Diversispora_gibbosa	Fungi;Glomeromycota;Diversisporales;Diversisporaceae;Diversispora;Diversispora_gibbosa
KJ850204_Diversispora_gibbosa	Fungi;Glomeromycota;Diversisporales;Diversisporaceae;Diversispora;Diversispora_gibbosa
KT444712_Diversispora_peridiata	Fungi;Glomeromycota;Diversisporales;Diversisporaceae;Diversispora;Diversispora_peridiata
KT444716_Diversispora_peridiata	Fungi;Glomeromycota;Diversisporales;Diversisporaceae;Diversispora;Diversispora_peridiata
KT444714_Diversispora_peridiata	Fungi;Glomeromycota;Diversisporales;Diversisporaceae;Diversispora;Diversispora_peridiata
JF439094_Sieverdingia_tortuosa	Fungi;Glomeromycota;Diversisporales;Diversisporaceae;Sieverdingia;Sieverdingia_tortuosa
JF439095_Sieverdingia_tortuosa	Fungi;Glomeromycota;Diversisporales;Diversisporaceae;Sieverdingia;Sieverdingia_tortuosa
JF439096_Sieverdingia_tortuosa	Fungi;Glomeromycota;Diversisporales;Diversisporaceae;Sieverdingia;Sieverdingia_tortuosa
KF060295_Corymbiglomus_corymbiforme	Fungi;Glomeromycota;Diversisporales;Diversisporaceae;Corymbiglomus;Corymbiglomus_corymbiforme
KF060298_Corymbiglomus_corymbiforme	Fungi;Glomeromycota;Diversisporales;Diversisporaceae;Corymbiglomus;Corymbiglomus_corymbiforme
KF060296_Corymbiglomus_corymbiforme	Fungi;Glomeromycota;Diversisporales;Diversisporaceae;Corymbiglomus;Corymbiglomus_corymbiforme
HG518628_Redeckera_megalocarpum	Fungi;Glomeromycota;Diversisporales;Diversisporaceae;Redeckera;Redeckera_megalocarpum
HG518627_Redeckera_megalocarpum	Fungi;Glomeromycota;Diversisporales;Diversisporaceae;Redeckera;Redeckera_megalocarpum
HG518629_Redeckera_megalocarpum	Fungi;Glomeromycota;Diversisporales;Diversisporaceae;Redeckera;Redeckera_megalocarpum
FJ461836_Corymbiglomus_globiferum	Fungi;Glomeromycota;Diversisporales;Diversisporaceae;Corymbiglomus;Corymbiglomus_globiferum
HG532013_Corymbiglomus_pacificum	Fungi;Glomeromycota;Diversisporales;Diversisporaceae;Corymbiglomus;Corymbiglomus_pacificum
HG532015_Corymbiglomus_pacificum	Fungi;Glomeromycota;Diversisporales;Diversisporaceae;Corymbiglomus;Corymbiglomus_pacificum
HG532012_Corymbiglomus_pacificum	Fungi;Glomeromycota;Diversisporales;Diversisporaceae;Corymbiglomus;Corymbiglomus_pacificum
KF154770_Desertispora_omaniana	Fungi;Glomeromycota;Diversisporales;Diversisporaceae;Desertispora;Desertispora_omaniana
MG459208_Desertispora_omaniana	Fungi;Glomeromycota;Diversisporales;Diversisporaceae;Desertispora;Desertispora_omaniana
KF154769_Desertispora_omaniana	Fungi;Glomeromycota;Diversisporales;Diversisporaceae;Desertispora;Desertispora_omaniana
KX345941_Sacculospora_felinovii	Fungi;Glomeromycota;Diversisporales;Sacculosporaceae;Sacculospora;Sacculospora_felinovii
KX345940_Sacculospora_felinovii	Fungi;Glomeromycota;Diversisporales;Sacculosporaceae;Sacculospora;Sacculospora_felinovii
KX345938_Sacculospora_felinovii	Fungi;Glomeromycota;Diversisporales;Sacculosporaceae;Sacculospora;Sacculospora_felinovii
KX355821_Sacculospora_baltica	Fungi;Glomeromycota;Diversisporales;Sacculosporaceae;Sacculospora;Sacculospora_baltica
KX355818_Sacculospora_baltica	Fungi;Glomeromycota;Diversisporales;Sacculosporaceae;Sacculospora;Sacculospora_baltica
FR865450_Sacculospora_baltica	Fungi;Glomeromycota;Diversisporales;Sacculosporaceae;Sacculospora;Sacculospora_baltica
KY934451_Pervetustus_simplex	Fungi;Glomeromycota;Paraglomerales;Paraglomeraceae;Pervetustus;Pervetustus_simplex
KY630242_Pervetustus_simplex	Fungi;Glomeromycota;Paraglomerales;Paraglomeraceae;Pervetustus;Pervetustus_simplex
KY630235_Pervetustus_simplex	Fungi;Glomeromycota;Paraglomerales;Paraglomeraceae;Pervetustus;Pervetustus_simplex
KY630229_Innospora_majewskii	Fungi;Glomeromycota;Paraglomerales;Paraglomeraceae;Innospora;Innospora_majewskii
JN131604_Innospora_majewskii	Fungi;Glomeromycota;Paraglomerales;Paraglomeraceae;Innospora;Innospora_majewskii
JN131589_Innospora_majewskii	Fungi;Glomeromycota;Paraglomerales;Paraglomeraceae;Innospora;Innospora_majewskii
FR750049_Paraglomus_brasilianum	Fungi;Glomeromycota;Paraglomerales;Paraglomeraceae;Paraglomus;Paraglomus_brasilianum
FR750047_Paraglomus_brasilianum	Fungi;Glomeromycota;Paraglomerales;Paraglomeraceae;Paraglomus;Paraglomus_brasilianum
FR750048_Paraglomus_brasilianum	Fungi;Glomeromycota;Paraglomerales;Paraglomeraceae;Paraglomus;Paraglomus_brasilianum
JX122772_Paraglomus_pernambucanum	Fungi;Glomeromycota;Paraglomerales;Paraglomeraceae;Paraglomus;Paraglomus_pernambucanum
JX122771_Paraglomus_pernambucanum	Fungi;Glomeromycota;Paraglomerales;Paraglomeraceae;Paraglomus;Paraglomus_pernambucanum
JX122770_Paraglomus_pernambucanum	Fungi;Glomeromycota;Paraglomerales;Paraglomeraceae;Paraglomus;Paraglomus_pernambucanum
MN996958_Paraglomus_laccatum	Fungi;Glomeromycota;Paraglomerales;Paraglomeraceae;Paraglomus;Paraglomus_laccatum
KY630228_Paraglomus_laccatum	Fungi;Glomeromycota;Paraglomerales;Paraglomeraceae;Paraglomus;Paraglomus_laccatum
FR750083_Paraglomus_laccatum	Fungi;Glomeromycota;Paraglomerales;Paraglomeraceae;Paraglomus;Paraglomus_laccatum
AJ271713_Paraglomus_occultum	Fungi;Glomeromycota;Paraglomerales;Paraglomeraceae;Paraglomus;Paraglomus_occultum
KT250835_Paraglomus_occultum	Fungi;Glomeromycota;Paraglomerales;Paraglomeraceae;Paraglomus;Paraglomus_occultum
NG_027567_Paraglomus_occultum	Fungi;Glomeromycota;Paraglomerales;Paraglomeraceae;Paraglomus;Paraglomus_occultum
JX122774_Paraglomus_bolivianum	Fungi;Glomeromycota;Paraglomerales;Paraglomeraceae;Paraglomus;Paraglomus_bolivianum
JX122777_Paraglomus_bolivianum	Fungi;Glomeromycota;Paraglomerales;Paraglomeraceae;Paraglomus;Paraglomus_bolivianum
JX122773_Paraglomus_bolivianum	Fungi;Glomeromycota;Paraglomerales;Paraglomeraceae;Paraglomus;Paraglomus_bolivianum
MH469352_Polonospora_sp	Fungi;Glomeromycota;Archaeosporales;Polonosporaceae;Polonospora;Polonospora_sp
MH469305_Polonospora_sp	Fungi;Glomeromycota;Archaeosporales;Polonosporaceae;Polonospora;Polonospora_sp
KP756478_Archaeospora_sp_isolate_TS4	Fungi;Glomeromycota;Archaeosporales;Polonosporaceae;Polonospora;Polonospora_sp_TS4
KP756480_Archaeospora_sp_isolate_TS5	Fungi;Glomeromycota;Archaeosporales;Polonosporaceae;Polonospora;Polonospora_sp_TS5
KP756477_Archaeospora_sp_isolate_TS4	Fungi;Glomeromycota;Archaeosporales;Polonosporaceae;Polonospora;Polonospora_sp_TS4
MZ359659_Polonospora_polonica	Fungi;Glomeromycota;Archaeosporales;Polonosporaceae;Polonospora;Polonospora_polonica
MZ359656_Polonospora_polonica	Fungi;Glomeromycota;Archaeosporales;Polonosporaceae;Polonospora;Polonospora_polonica
KP756479_Archaeospora_sp_isolate_TS5	Fungi;Glomeromycota;Archaeosporales;Polonosporaceae;Polonospora;Polonospora_polonica
KP756481_Archaeospora_sp_isolate_TS5	Fungi;Glomeromycota;Archaeosporales;Polonosporaceae;Polonospora;Polonospora_polonica
KT378088_Polonosporaceae_POL3	Fungi;Glomeromycota;Archaeosporales;Polonosporaceae;Polonosporaceae;Polonosporaceae_POL3
KY114718_Polonosporaceae_POL3	Fungi;Glomeromycota;Archaeosporales;Polonosporaceae;Polonosporaceae;Polonosporaceae_POL3
MH503960_Polonosporaceae_POL2	Fungi;Glomeromycota;Archaeosporales;Polonosporaceae;Polonosporaceae;Polonosporaceae_POL2
MF590018_Polonosporaceae_POL2	Fungi;Glomeromycota;Archaeosporales;Polonosporaceae;Polonosporaceae;Polonosporaceae_POL2
MH504004_Polonosporaceae_POL2	Fungi;Glomeromycota;Archaeosporales;Polonosporaceae;Polonosporaceae;Polonosporaceae_POL2
MT765576_Polonosporaceae_POL2	Fungi;Glomeromycota;Archaeosporales;Polonosporaceae;Polonosporaceae;Polonosporaceae_POL2
KF206546_Polonosporaceae_POL2	Fungi;Glomeromycota;Archaeosporales;Polonosporaceae;Polonosporaceae;Polonosporaceae_POL2
KY114721_Polonosporaceae_POL2	Fungi;Glomeromycota;Archaeosporales;Polonosporaceae;Polonosporaceae;Polonosporaceae_POL2
KT378111_Polonosporaceae_POL2	Fungi;Glomeromycota;Archaeosporales;Polonosporaceae;Polonosporaceae;Polonosporaceae_POL2
MF590015_Polonosporaceae_POL2	Fungi;Glomeromycota;Archaeosporales;Polonosporaceae;Polonosporaceae;Polonosporaceae_POL2
MH504003_Polonosporaceae_POL2	Fungi;Glomeromycota;Archaeosporales;Polonosporaceae;Polonosporaceae;Polonosporaceae_POL2
MH503999_Polonosporaceae_POL2	Fungi;Glomeromycota;Archaeosporales;Polonosporaceae;Polonosporaceae;Polonosporaceae_POL2
MH982579_Polonosporaceae_POL2	Fungi;Glomeromycota;Archaeosporales;Polonosporaceae;Polonosporaceae;Polonosporaceae_POL2
HF970216_Polonosporaceae_POL2	Fungi;Glomeromycota;Archaeosporales;Polonosporaceae;Polonosporaceae;Polonosporaceae_POL2
HG977199_Palaeospora_spainiae	Fungi;Glomeromycota;Archaeosporales;Archaeosporaceae;Palaeospora;Palaeospora_spainiae
HG977200_Palaeospora_spainiae	Fungi;Glomeromycota;Archaeosporales;Archaeosporaceae;Palaeospora;Palaeospora_spainiae
HG977198_Palaeospora_spainiae	Fungi;Glomeromycota;Archaeosporales;Archaeosporaceae;Palaeospora;Palaeospora_spainiae
FR750020_Archaeospora_schenckii	Fungi;Glomeromycota;Archaeosporales;Archaeosporaceae;Archaeospora;Archaeospora_schenckii
FR750022_Archaeospora_schenckii	Fungi;Glomeromycota;Archaeosporales;Archaeosporaceae;Archaeospora;Archaeospora_schenckii
FR750021_Archaeospora_schenckii	Fungi;Glomeromycota;Archaeosporales;Archaeosporaceae;Archaeospora;Archaeospora_schenckii
KC166260_Archaeospora_trappei	Fungi;Glomeromycota;Archaeosporales;Archaeosporaceae;Archaeospora;Archaeospora_trappei
FR750034_Archaeospora_trappei	Fungi;Glomeromycota;Archaeosporales;Archaeosporaceae;Archaeospora;Archaeospora_trappei
KC166259_Archaeospora_trappei	Fungi;Glomeromycota;Archaeosporales;Archaeosporaceae;Archaeospora;Archaeospora_trappei
LR596348_Archaeospora_ecuadoriana	Fungi;Glomeromycota;Archaeosporales;Archaeosporaceae;Archaeospora;Archaeospora_ecuadoriana
LR596344_Archaeospora_ecuadoriana	Fungi;Glomeromycota;Archaeosporales;Archaeosporaceae;Archaeospora;Archaeospora_ecuadoriana
LR596349_Archaeospora_ecuadoriana	Fungi;Glomeromycota;Archaeosporales;Archaeosporaceae;Archaeospora;Archaeospora_ecuadoriana
HF970295_Archaeospora_ecuadoriana	Fungi;Glomeromycota;Archaeosporales;Archaeosporaceae;Archaeospora;Archaeospora_ecuadoriana
LR596350_Archaeospora_ecuadoriana	Fungi;Glomeromycota;Archaeosporales;Archaeosporaceae;Archaeospora;Archaeospora_ecuadoriana
AM183920_Geosiphon_pyriformis	Fungi;Glomeromycota;Archaeosporales;Geosiphonaceae;Geosiphon;Geosiphon_pyriformis
FM876843_Geosiphon_pyriformis	Fungi;Glomeromycota;Archaeosporales;Geosiphonaceae;Geosiphon;Geosiphon_pyriformis
FM876844_Geosiphon_pyriformis	Fungi;Glomeromycota;Archaeosporales;Geosiphonaceae;Geosiphon;Geosiphon_pyriformis
KC166263_Ambispora_leptoticha	Fungi;Glomeromycota;Archaeosporales;Ambisporaceae;Ambispora;Ambispora_leptoticha
KC166276_Ambispora_leptoticha	Fungi;Glomeromycota;Archaeosporales;Ambisporaceae;Ambispora;Ambispora_leptoticha
FJ461886_Ambispora_leptoticha	Fungi;Glomeromycota;Archaeosporales;Ambisporaceae;Ambispora;Ambispora_leptoticha
JQ231205_Ambispora_appendicula	Fungi;Glomeromycota;Archaeosporales;Ambisporaceae;Ambispora;Ambispora_appendicula
FN547524_Ambispora_appendicula	Fungi;Glomeromycota;Archaeosporales;Ambisporaceae;Ambispora;Ambispora_appendicula
FN547529_Ambispora_appendicula	Fungi;Glomeromycota;Archaeosporales;Ambisporaceae;Ambispora;Ambispora_appendicula
JF439210_Ambispora_gerdemannii	Fungi;Glomeromycota;Archaeosporales;Ambisporaceae;Ambispora;Ambispora_gerdemannii
KC166283_Ambispora_gerdemannii	Fungi;Glomeromycota;Archaeosporales;Ambisporaceae;Ambispora;Ambispora_gerdemannii
KC166279_Ambispora_gerdemannii	Fungi;Glomeromycota;Archaeosporales;Ambisporaceae;Ambispora;Ambispora_gerdemannii
FR750157_Ambispora_fennica	Fungi;Glomeromycota;Archaeosporales;Ambisporaceae;Ambispora;Ambispora_fennica
FN547543_Ambispora_fennica	Fungi;Glomeromycota;Archaeosporales;Ambisporaceae;Ambispora;Ambispora_fennica
FN547545_Ambispora_fennica	Fungi;Glomeromycota;Archaeosporales;Ambisporaceae;Ambispora;Ambispora_fennica
KP756590_Ambispora_sp_1_SL2017	Fungi;Glomeromycota;Archaeosporales;Ambisporaceae;Ambispora;Ambispora_sp
KP756591_Ambispora_sp_1_SL2017	Fungi;Glomeromycota;Archaeosporales;Ambisporaceae;Ambispora;Ambispora_sp
FN547633_Claroideoglomus_etunicatum	Fungi;Glomeromycota;Glomerales;Claroideoglomeraceae;Claroideoglomus;Claroideoglomus_etunicatum
FN547624_Claroideoglomus_etunicatum	Fungi;Glomeromycota;Glomerales;Claroideoglomeraceae;Claroideoglomus;Claroideoglomus_etunicatum
KY927386_Claroideoglomus_etunicatum	Fungi;Glomeromycota;Glomerales;Claroideoglomeraceae;Claroideoglomus;Claroideoglomus_etunicatum
GU980757_Claroideoglomus_candidum	Fungi;Glomeromycota;Glomerales;Claroideoglomeraceae;Claroideoglomus;Claroideoglomus_candidum
FR750058_Claroideoglomus_claroideum	Fungi;Glomeromycota;Glomerales;Claroideoglomeraceae;Claroideoglomus;Claroideoglomus_claroideum
FR750057_Claroideoglomus_claroideum	Fungi;Glomeromycota;Glomerales;Claroideoglomeraceae;Claroideoglomus;Claroideoglomus_claroideum
FR750077_Claroideoglomus_claroideum	Fungi;Glomeromycota;Glomerales;Claroideoglomeraceae;Claroideoglomus;Claroideoglomus_claroideum
AY541865_Claroideoglomus_lamellosum	Fungi;Glomeromycota;Glomerales;Claroideoglomeraceae;Claroideoglomus;Claroideoglomus_lamellosum
LT963496_Claroideoglomus_lamellosum	Fungi;Glomeromycota;Glomerales;Claroideoglomeraceae;Claroideoglomus;Claroideoglomus_lamellosum
LT963498_Claroideoglomus_lamellosum	Fungi;Glomeromycota;Glomerales;Claroideoglomeraceae;Claroideoglomus;Claroideoglomus_lamellosum
FM876810_Claroideoglomus_luteum	Fungi;Glomeromycota;Glomerales;Claroideoglomeraceae;Claroideoglomus;Claroideoglomus_luteum
FM876812_Claroideoglomus_luteum	Fungi;Glomeromycota;Glomerales;Claroideoglomeraceae;Claroideoglomus;Claroideoglomus_luteum
FM876809_Claroideoglomus_luteum	Fungi;Glomeromycota;Glomerales;Claroideoglomeraceae;Claroideoglomus;Claroideoglomus_luteum
FM876808_Claroideoglomus_luteum	Fungi;Glomeromycota;Glomerales;Claroideoglomeraceae;Claroideoglomus;Claroideoglomus_luteum
FM876811_Claroideoglomus_luteum	Fungi;Glomeromycota;Glomerales;Claroideoglomeraceae;Claroideoglomus;Claroideoglomus_luteum
KP191478_Claroideoglomus_hanlinii	Fungi;Glomeromycota;Glomerales;Claroideoglomeraceae;Claroideoglomus;Claroideoglomus_hanlinii
KP191481_Claroideoglomus_hanlinii	Fungi;Glomeromycota;Glomerales;Claroideoglomeraceae;Claroideoglomus;Claroideoglomus_hanlinii
KP191479_Claroideoglomus_hanlinii	Fungi;Glomeromycota;Glomerales;Claroideoglomeraceae;Claroideoglomus;Claroideoglomus_hanlinii
KP191485_Claroideoglomus_cf_drummondii	Fungi;Glomeromycota;Glomerales;Claroideoglomeraceae;Claroideoglomus;Claroideoglomus_cf_drummondii
KP191484_Claroideoglomus_cf_drummondii	Fungi;Glomeromycota;Glomerales;Claroideoglomeraceae;Claroideoglomus;Claroideoglomus_cf_drummondii
MH590060_Claroideoglomus_cf_drummondii	Fungi;Glomeromycota;Glomerales;Claroideoglomeraceae;Claroideoglomus;Claroideoglomus_cf_drummondii
KP191490_Claroideoglomus_walkeri	Fungi;Glomeromycota;Glomerales;Claroideoglomeraceae;Claroideoglomus;Claroideoglomus_walkeri
KP191492_Claroideoglomus_walkeri	Fungi;Glomeromycota;Glomerales;Claroideoglomeraceae;Claroideoglomus;Claroideoglomus_walkeri
MN388898_Claroideoglomus_walkeri	Fungi;Glomeromycota;Glomerales;Claroideoglomeraceae;Claroideoglomus;Claroideoglomus_walkeri
AF304897_Funneliformis_coronatum	Fungi;Glomeromycota;Glomerales;Glomeraceae;Funneliformis;Funneliformis_coronatum
AF304914_Funneliformis_coronatum	Fungi;Glomeromycota;Glomerales;Glomeraceae;Funneliformis;Funneliformis_coronatum
AF304968_Funneliformis_coronatum	Fungi;Glomeromycota;Glomerales;Glomeraceae;Funneliformis;Funneliformis_coronatum
AF304909_Funneliformis_coronatum	Fungi;Glomeromycota;Glomerales;Glomeraceae;Funneliformis;Funneliformis_coronatum
MT376718_Funneliformis_pilosus	Fungi;Glomeromycota;Glomerales;Glomeraceae;Funneliformis;Funneliformis_pilosus
MT376719_Funneliformis_pilosus	Fungi;Glomeromycota;Glomerales;Glomeraceae;Funneliformis;Funneliformis_pilosus
AY541908_Funneliformis_mosseae	Fungi;Glomeromycota;Glomerales;Glomeraceae;Funneliformis;Funneliformis_mosseae
AF145736_Funneliformis_mosseae	Fungi;Glomeromycota;Glomerales;Glomeraceae;Funneliformis;Funneliformis_mosseae
KF836909_Funneliformis_mosseae	Fungi;Glomeromycota;Glomerales;Glomeraceae;Funneliformis;Funneliformis_mosseae
FN547490_Funneliformis_mosseae	Fungi;Glomeromycota;Glomerales;Glomeraceae;Funneliformis;Funneliformis_mosseae
FR750025_Funneliformis_mosseae	Fungi;Glomeromycota;Glomerales;Glomeraceae;Funneliformis;Funneliformis_mosseae
FR750032_Funneliformis_mosseae	Fungi;Glomeromycota;Glomerales;Glomeraceae;Funneliformis;Funneliformis_mosseae
AF304988_Funneliformis_mosseae	Fungi;Glomeromycota;Glomerales;Glomeraceae;Funneliformis;Funneliformis_mosseae
JF439112_Funneliformis_mosseae	Fungi;Glomeromycota;Glomerales;Glomeraceae;Funneliformis;Funneliformis_mosseae
FN547497_Funneliformis_caledonium	Fungi;Glomeromycota;Glomerales;Glomeraceae;Funneliformis;Funneliformis_caledonium
JQ048881_Funneliformis_caledonium	Fungi;Glomeromycota;Glomerales;Glomeraceae;Funneliformis;Funneliformis_caledonium
MH590065_Funneliformis_caledonium	Fungi;Glomeromycota;Glomerales;Glomeraceae;Funneliformis;Funneliformis_caledonium
EU931270_Funneliformis_geosporum	Fungi;Glomeromycota;Glomerales;Glomeraceae;Funneliformis;Funneliformis_geosporum
EU931284_Funneliformis_geosporum	Fungi;Glomeromycota;Glomerales;Glomeraceae;Funneliformis;Funneliformis_geosporum
EU931273_Funneliformis_geosporum	Fungi;Glomeromycota;Glomerales;Glomeraceae;Funneliformis;Funneliformis_geosporum
FN547478_Funneliformis_sp_WUM3	Fungi;Glomeromycota;Glomerales;Glomeraceae;Funneliformis;Funneliformis_sp
FN547477_Funneliformis_sp_WUM3	Fungi;Glomeromycota;Glomerales;Glomeraceae;Funneliformis;Funneliformis_sp
FN547481_Funneliformis_sp_WUM3	Fungi;Glomeromycota;Glomerales;Glomeraceae;Funneliformis;Funneliformis_sp
MK348935_Funneliglomus_sanmartinensis	Fungi;Glomeromycota;Glomerales;Glomeraceae;Funneliglomus;Funneliglomus_sanmartinensis
MK348927_Funneliglomus_sanmartinensis	Fungi;Glomeromycota;Glomerales;Glomeraceae;Funneliglomus;Funneliglomus_sanmartinensis
MK348931_Funneliglomus_sanmartinensis	Fungi;Glomeromycota;Glomerales;Glomeraceae;Funneliglomus;Funneliglomus_sanmartinensis
MK570912_Septoglomus_mexicanum	Fungi;Glomeromycota;Glomerales;Glomeraceae;Septoglomus;Septoglomus_mexicanum
MK570913_Septoglomus_mexicanum	Fungi;Glomeromycota;Glomerales;Glomeraceae;Septoglomus;Septoglomus_mexicanum
MK570915_Septoglomus_mexicanum	Fungi;Glomeromycota;Glomerales;Glomeraceae;Septoglomus;Septoglomus_mexicanum
KF060326_Septoglomus_turnauae	Fungi;Glomeromycota;Glomerales;Glomeraceae;Septoglomus;Septoglomus_turnauae
KF060327_Septoglomus_turnauae	Fungi;Glomeromycota;Glomerales;Glomeraceae;Septoglomus;Septoglomus_turnauae
KF060328_Septoglomus_turnauae	Fungi;Glomeromycota;Glomerales;Glomeraceae;Septoglomus;Septoglomus_turnauae
KF060317_Septoglomus_fuscum	Fungi;Glomeromycota;Glomerales;Glomeraceae;Septoglomus;Septoglomus_fuscum
KF060313_Septoglomus_fuscum	Fungi;Glomeromycota;Glomerales;Glomeraceae;Septoglomus;Septoglomus_fuscum
KF060316_Septoglomus_fuscum	Fungi;Glomeromycota;Glomerales;Glomeraceae;Septoglomus;Septoglomus_fuscum
KF154772_Septoglomus_xanthium	Fungi;Glomeromycota;Glomerales;Glomeraceae;Septoglomus;Septoglomus_xanthium
KF154774_Septoglomus_xanthium	Fungi;Glomeromycota;Glomerales;Glomeraceae;Septoglomus;Septoglomus_xanthium
KF154775_Septoglomus_xanthium	Fungi;Glomeromycota;Glomerales;Glomeraceae;Septoglomus;Septoglomus_xanthium
KF060321_Septoglomus_jasnowskae	Fungi;Glomeromycota;Glomerales;Glomeraceae;Septoglomus;Septoglomus_janowskae
KF060318_Septoglomus_jasnowskae	Fungi;Glomeromycota;Glomerales;Glomeraceae;Septoglomus;Septoglomus_janowskae
KF060320_Septoglomus_jasnowskae	Fungi;Glomeromycota;Glomerales;Glomeraceae;Septoglomus;Septoglomus_janowskae
MT376720_Septoglomus_mediterraneum	Fungi;Glomeromycota;Glomerales;Glomeraceae;Septoglomus;Septoglomus_mediterraneum
MT376721_Septoglomus_mediterraneum	Fungi;Glomeromycota;Glomerales;Glomeraceae;Septoglomus;Septoglomus_mediterraneum
MK234700_Septoglomus_nigrum	Fungi;Glomeromycota;Glomerales;Glomeraceae;Septoglomus;Septoglomus_nigrum
MK234701_Septoglomus_nigrum	Fungi;Glomeromycota;Glomerales;Glomeraceae;Septoglomus;Septoglomus_nigrum
JF439167_Septoglomus_constrictum	Fungi;Glomeromycota;Glomerales;Glomeraceae;Septoglomus;Septoglomus_constrictum
MH590070_Septoglomus_constrictum	Fungi;Glomeromycota;Glomerales;Glomeraceae;Septoglomus;Septoglomus_constrictum
FJ461827_Septoglomus_constrictum	Fungi;Glomeromycota;Glomerales;Glomeraceae;Septoglomus;Septoglomus_constrictum
KF060304_Septoglomus_africanum	Fungi;Glomeromycota;Glomerales;Glomeraceae;Septoglomus;Septoglomus_africanum
KF060306_Septoglomus_africanum	Fungi;Glomeromycota;Glomerales;Glomeraceae;Septoglomus;Septoglomus_africanum
KF060305_Septoglomus_africanum	Fungi;Glomeromycota;Glomerales;Glomeraceae;Septoglomus;Septoglomus_africanum
HF674438_Septoglomus_altomontanum	Fungi;Glomeromycota;Glomerales;Glomeraceae;Septoglomus;Septoglomus_altomontanum
HF674439_Septoglomus_altomontanum	Fungi;Glomeromycota;Glomerales;Glomeraceae;Septoglomus;Septoglomus_altomontanum
HF674440_Septoglomus_altomontanum	Fungi;Glomeromycota;Glomerales;Glomeraceae;Septoglomus;Septoglomus_altomontanum
KF060311_Septoglomus_furcatum	Fungi;Glomeromycota;Glomerales;Glomeraceae;Septoglomus;Septoglomus_furcatum
KF060308_Septoglomus_furcatum	Fungi;Glomeromycota;Glomerales;Glomeraceae;Septoglomus;Septoglomus_furcatum
KF060309_Septoglomus_furcatum	Fungi;Glomeromycota;Glomerales;Glomeraceae;Septoglomus;Septoglomus_furcatum
KF154760_Septoglomus_nakheelum	Fungi;Glomeromycota;Glomerales;Glomeraceae;Septoglomus;Septoglomus_nakheelum
KF154762_Septoglomus_nakheelum	Fungi;Glomeromycota;Glomerales;Glomeraceae;Septoglomus;Septoglomus_nakheelum
KF154761_Septoglomus_nakheelum	Fungi;Glomeromycota;Glomerales;Glomeraceae;Septoglomus;Septoglomus_nakheelum
KC182039_Septoglomus_viscosum	Fungi;Glomeromycota;Glomerales;Glomeraceae;Septoglomus;Septoglomus_viscosum
KC182037_Septoglomus_viscosum	Fungi;Glomeromycota;Glomerales;Glomeraceae;Septoglomus;Septoglomus_viscosum
HF548856_Septoglomus_viscosum	Fungi;Glomeromycota;Glomerales;Glomeraceae;Septoglomus;Septoglomus_viscosum
HF548860_Septoglomus_viscosum	Fungi;Glomeromycota;Glomerales;Glomeraceae;Septoglomus;Septoglomus_viscosum
KC182038_Septoglomus_viscosum	Fungi;Glomeromycota;Glomerales;Glomeraceae;Septoglomus;Septoglomus_viscosum
JQ048924_Septoglomus_deserticola	Fungi;Glomeromycota;Glomerales;Glomeraceae;Septoglomus;Septoglomus_deserticola
JQ048925_Septoglomus_deserticola	Fungi;Glomeromycota;Glomerales;Glomeraceae;Septoglomus;Septoglomus_deserticola
JQ048858_Septoglomus_deserticola	Fungi;Glomeromycota;Glomerales;Glomeraceae;Septoglomus;Septoglomus_deserticola
FJ461830_Oehlia_diaphana	Fungi;Glomeromycota;Glomerales;Glomeraceae;Oehlia;Oehlia_diaphana
FR750094_Oehlia_diaphana	Fungi;Glomeromycota;Glomerales;Glomeraceae;Oehlia;Oehlia_diaphana
MG836667_Oehlia_diaphana	Fungi;Glomeromycota;Glomerales;Glomeraceae;Oehlia;Oehlia_diaphana
MH560601_Halonatospora_pansihalos	Fungi;Glomeromycota;Glomerales;Glomeraceae;Halonatospora;Halonatospora_pansihalos
MH560603_Halonatospora_pansihalos	Fungi;Glomeromycota;Glomerales;Glomeraceae;Halonatospora;Halonatospora_pansihalos
MH560602_Halonatospora_pansihalos	Fungi;Glomeromycota;Glomerales;Glomeraceae;Halonatospora;Halonatospora_pansihalos
FJ461846_Sclerocystis_sinuosa	Fungi;Glomeromycota;Glomerales;Glomeraceae;Sclerocystis;Sclerocystis_sinuosa
KY362436_Silvaspora_neocaledonica	Fungi;Glomeromycota;Glomerales;Glomeraceae;Silvaspora;Silvaspora_neocaledonica
KY362438_Silvaspora_neocaledonica	Fungi;Glomeromycota;Glomerales;Glomeraceae;Silvaspora;Silvaspora_neocaledonica
KY362437_Silvaspora_neocaledonica	Fungi;Glomeromycota;Glomerales;Glomeraceae;Silvaspora;Silvaspora_neocaledonica
HG964398_Rhizoglomus_melanum	Fungi;Glomeromycota;Glomerales;Glomeraceae;Rhizoglomus;Rhizoglomus_melanum
HG964396_Rhizoglomus_melanum	Fungi;Glomeromycota;Glomerales;Glomeraceae;Rhizoglomus;Rhizoglomus_melanum
HG964397_Rhizoglomus_melanum	Fungi;Glomeromycota;Glomerales;Glomeraceae;Rhizoglomus;Rhizoglomus_melanum
HG969382_Rhizoglomus_invermaium	Fungi;Glomeromycota;Glomerales;Glomeraceae;Rhizoglomus;Rhizoglomus_invermaium
HG969391_Rhizoglomus_invermaium	Fungi;Glomeromycota;Glomerales;Glomeraceae;Rhizoglomus;Rhizoglomus_invermaium
HG969381_Rhizoglomus_invermaium	Fungi;Glomeromycota;Glomerales;Glomeraceae;Rhizoglomus;Rhizoglomus_invermaium
FM992398_Rhizoglomus_proliferus	Fungi;Glomeromycota;Glomerales;Glomeraceae;Rhizoglomus;Rhizoglomus_proliferus
FM992389_Rhizoglomus_proliferus	Fungi;Glomeromycota;Glomerales;Glomeraceae;Rhizoglomus;Rhizoglomus_proliferus
FM992402_Rhizoglomus_proliferus	Fungi;Glomeromycota;Glomerales;Glomeraceae;Rhizoglomus;Rhizoglomus_proliferus
FM865599_Rhizoglomus_intraradices	Fungi;Glomeromycota;Glomerales;Glomeraceae;Rhizoglomus;Rhizoglomus_intraradices
FM865546_Rhizoglomus_intraradices	Fungi;Glomeromycota;Glomerales;Glomeraceae;Rhizoglomus;Rhizoglomus_intraradices
HG969372_Rhizoglomus_intraradices	Fungi;Glomeromycota;Glomerales;Glomeraceae;Rhizoglomus;Rhizoglomus_intraradices
FM865580_Rhizoglomus_intraradices	Fungi;Glomeromycota;Glomerales;Glomeraceae;Rhizoglomus;Rhizoglomus_intraradices
FR750126_Rhizoglomus_intraradices	Fungi;Glomeromycota;Glomerales;Glomeraceae;Rhizoglomus;Rhizoglomus_intraradices
FM865607_Rhizoglomus_intraradices	Fungi;Glomeromycota;Glomerales;Glomeraceae;Rhizoglomus;Rhizoglomus_intraradices
AY541897_Rhizoglomus_BEG193	Fungi;Glomeromycota;Glomerales;Glomeraceae;Rhizoglomus;Rhizoglomus_sp
AY541902_Rhizoglomus_BEG193	Fungi;Glomeromycota;Glomerales;Glomeraceae;Rhizoglomus;Rhizoglomus_sp
AY541895_Rhizoglomus_BEG193	Fungi;Glomeromycota;Glomerales;Glomeraceae;Rhizoglomus;Rhizoglomus_sp
MN130956_Rhizoglomus_maiae	Fungi;Glomeromycota;Glomerales;Glomeraceae;Rhizoglomus;Rhizoglomus_maiae
MN130957_Rhizoglomus_maiae	Fungi;Glomeromycota;Glomerales;Glomeraceae;Rhizoglomus;Rhizoglomus_maiae
MN130955_Rhizoglomus_maiae	Fungi;Glomeromycota;Glomerales;Glomeraceae;Rhizoglomus;Rhizoglomus_maiae
MN384871_Rhizoglomus_variabile	Fungi;Glomeromycota;Glomerales;Glomeraceae;Rhizoglomus;Rhizoglomus_variabile
MN384872_Rhizoglomus_variabile	Fungi;Glomeromycota;Glomerales;Glomeraceae;Rhizoglomus;Rhizoglomus_variabile
MN384877_Rhizoglomus_variabile	Fungi;Glomeromycota;Glomerales;Glomeraceae;Rhizoglomus;Rhizoglomus_variabile
KP756535_Rhizoglomus_sp_1_SL2017	Fungi;Glomeromycota;Glomerales;Glomeraceae;Rhizoglomus;Rhizoglomus_sp
KF154767_Rhizoglomus_arabicum	Fungi;Glomeromycota;Glomerales;Glomeraceae;Rhizoglomus;Rhizoglomus_arabicum
KF154766_Rhizoglomus_arabicum	Fungi;Glomeromycota;Glomerales;Glomeraceae;Rhizoglomus;Rhizoglomus_arabicum
KF154765_Rhizoglomus_arabicum	Fungi;Glomeromycota;Glomerales;Glomeraceae;Rhizoglomus;Rhizoglomus_arabicum
FR750072_Rhizoglomus_fasciculatum	Fungi;Glomeromycota;Glomerales;Glomeraceae;Rhizoglomus;Rhizoglomus_fasciculatum
FR750071_Rhizoglomus_fasciculatum	Fungi;Glomeromycota;Glomerales;Glomeraceae;Rhizoglomus;Rhizoglomus_fasciculatum
FR750073_Rhizoglomus_fasciculatum	Fungi;Glomeromycota;Glomerales;Glomeraceae;Rhizoglomus;Rhizoglomus_fasciculatum
MH590068_Rhizoglomus_sp_USK_A5	Fungi;Glomeromycota;Glomerales;Glomeraceae;Rhizoglomus;Rhizoglomus_sp
FR750193_Rhizoglomus_irregulare	Fungi;Glomeromycota;Glomerales;Glomeraceae;Rhizoglomus;Rhizoglomus_irregulare
FM992377_Rhizoglomus_irregulare	Fungi;Glomeromycota;Glomerales;Glomeraceae;Rhizoglomus;Rhizoglomus_irregulare
FR750105_Rhizoglomus_irregulare	Fungi;Glomeromycota;Glomerales;Glomeraceae;Rhizoglomus;Rhizoglomus_irregulare
HE817882_Rhizoglomus_irregulare	Fungi;Glomeromycota;Glomerales;Glomeraceae;Rhizoglomus;Rhizoglomus_irregulare
FM865556_Rhizoglomus_irregulare	Fungi;Glomeromycota;Glomerales;Glomeraceae;Rhizoglomus;Rhizoglomus_irregulare
MH590069_Rhizoglomus_irregulare	Fungi;Glomeromycota;Glomerales;Glomeraceae;Rhizoglomus;Rhizoglomus_irregulare
HF968924_Rhizoglomus_irregulare	Fungi;Glomeromycota;Glomerales;Glomeraceae;Rhizoglomus;Rhizoglomus_irregulare
FR750197_Rhizoglomus_irregulare	Fungi;Glomeromycota;Glomerales;Glomeraceae;Rhizoglomus;Rhizoglomus_irregulare
LS974596_Rhizoglomus_venetianum	Fungi;Glomeromycota;Glomerales;Glomeraceae;Rhizoglomus;Rhizoglomus_venetianum
LS974597_Rhizoglomus_venetianum	Fungi;Glomeromycota;Glomerales;Glomeraceae;Rhizoglomus;Rhizoglomus_venetianum
LS974595_Rhizoglomus_venetianum	Fungi;Glomeromycota;Glomerales;Glomeraceae;Rhizoglomus;Rhizoglomus_venetianum
MG836661_Rhizoglomus_vesiculiferum	Fungi;Glomeromycota;Glomerales;Glomeraceae;Rhizoglomus;Rhizoglomus_vesiculiferum
MG836659_Rhizoglomus_vesiculiferum	Fungi;Glomeromycota;Glomerales;Glomeraceae;Rhizoglomus;Rhizoglomus_vesiculiferum
MG836660_Rhizoglomus_vesiculiferum	Fungi;Glomeromycota;Glomerales;Glomeraceae;Rhizoglomus;Rhizoglomus_vesiculiferum
KJ210826_Rhizoglomus_natalense	Fungi;Glomeromycota;Glomerales;Glomeraceae;Rhizoglomus;Rhizoglomus_natalense
KJ210823_Rhizoglomus_natalense	Fungi;Glomeromycota;Glomerales;Glomeraceae;Rhizoglomus;Rhizoglomus_natalense
KJ210824_Rhizoglomus_natalense	Fungi;Glomeromycota;Glomerales;Glomeraceae;Rhizoglomus;Rhizoglomus_natalense
MN130961_Rhizoglomus_silesianum	Fungi;Glomeromycota;Glomerales;Glomeraceae;Rhizoglomus;Rhizoglomus_silesianum
MN130959_Rhizoglomus_silesianum	Fungi;Glomeromycota;Glomerales;Glomeraceae;Rhizoglomus;Rhizoglomus_silesianum
MN130960_Rhizoglomus_silesianum	Fungi;Glomeromycota;Glomerales;Glomeraceae;Rhizoglomus;Rhizoglomus_silesianum
KY555055_Rhizoglomus_dunense	Fungi;Glomeromycota;Glomerales;Glomeraceae;Rhizoglomus;Rhizoglomus_dunense
KY555041_Rhizoglomus_dunense	Fungi;Glomeromycota;Glomerales;Glomeraceae;Rhizoglomus;Rhizoglomus_dunense
KY555056_Rhizoglomus_dunense	Fungi;Glomeromycota;Glomerales;Glomeraceae;Rhizoglomus;Rhizoglomus_dunense
MN130952_Rhizoglomus_dalpeae	Fungi;Glomeromycota;Glomerales;Glomeraceae;Rhizoglomus;Rhizoglomus_dalpeae
MN130953_Rhizoglomus_dalpeae	Fungi;Glomeromycota;Glomerales;Glomeraceae;Rhizoglomus;Rhizoglomus_dalpeae
MN130954_Rhizoglomus_dalpeae	Fungi;Glomeromycota;Glomerales;Glomeraceae;Rhizoglomus;Rhizoglomus_dalpeae
FJ461842_Rhizoglomus_manihotis	Fungi;Glomeromycota;Glomerales;Glomeraceae;Rhizoglomus;Rhizoglomus_manihotis
KY927391_Rhizoglomus_clarum	Fungi;Glomeromycota;Glomerales;Glomeraceae;Rhizoglomus;Rhizoglomus_clarum
FM865536_Rhizoglomus_cf_clarum	Fungi;Glomeromycota;Glomerales;Glomeraceae;Rhizoglomus;Rhizoglomus_cf_clarum
FM865542_Rhizoglomus_cf_clarum	Fungi;Glomeromycota;Glomerales;Glomeraceae;Rhizoglomus;Rhizoglomus_cf_clarum
FM865540_Rhizoglomus_cf_clarum	Fungi;Glomeromycota;Glomerales;Glomeraceae;Rhizoglomus;Rhizoglomus_cf_clarum
MK903007_Microkamienskia_peruviana	Fungi;Glomeromycota;Glomerales;Glomeraceae;Microkamienskia;Microkamienskia_peruviana
MK903006_Microkamienskia_peruviana	Fungi;Glomeromycota;Glomerales;Glomeraceae;Microkamienskia;Microkamienskia_peruviana
MK903005_Microkamienskia_peruviana	Fungi;Glomeromycota;Glomerales;Glomeraceae;Microkamienskia;Microkamienskia_peruviana
KJ564144_Microkamienskia_perpusilla	Fungi;Glomeromycota;Glomerales;Glomeraceae;Microkamienskia;Microkamienskia_perpusilla
KJ564140_Microkamienskia_perpusilla	Fungi;Glomeromycota;Glomerales;Glomeraceae;Microkamienskia;Microkamienskia_perpusilla
KJ564141_Microkamienskia_perpusilla	Fungi;Glomeromycota;Glomerales;Glomeraceae;Microkamienskia;Microkamienskia_perpusilla
KX758123_Microkamienskia_divaricata	Fungi;Glomeromycota;Glomerales;Glomeraceae;Microkamienskia;Microkamienskia_divaricata
KX758126_Microkamienskia_divaricata	Fungi;Glomeromycota;Glomerales;Glomeraceae;Microkamienskia;Microkamienskia_divaricata
KX758121_Microkamienskia_divaricata	Fungi;Glomeromycota;Glomerales;Glomeraceae;Microkamienskia;Microkamienskia_divaricata
MW507155_Epigeocarpum_crypticum	Fungi;Glomeromycota;Glomerales;Glomeraceae;Epigeocarpum;Epigeocarpum_crypticum
MW507156_Epigeocarpum_crypticum	Fungi;Glomeromycota;Glomerales;Glomeraceae;Epigeocarpum;Epigeocarpum_crypticum
MW507154_Epigeocarpum_crypticum	Fungi;Glomeromycota;Glomerales;Glomeraceae;Epigeocarpum;Epigeocarpum_crypticum
KJ564138_Kamienskia_bistrata	Fungi;Glomeromycota;Glomerales;Glomeraceae;Kamienskia;Kamienskia_bistrata
KJ564136_Kamienskia_bistrata	Fungi;Glomeromycota;Glomerales;Glomeraceae;Kamienskia;Kamienskia_bistrata
KJ564134_Kamienskia_bistrata	Fungi;Glomeromycota;Glomerales;Glomeraceae;Kamienskia;Kamienskia_bistrata
KP756601_Glomus_sp_SL6	Fungi;Glomeromycota;Glomerales;Glomeraceae;Glomus;Glomus_sp
KP756602_Glomus_sp_SL6	Fungi;Glomeromycota;Glomerales;Glomeraceae;Glomus;Glomus_sp
MK036783_Sclerocarpum_amazonicum	Fungi;Glomeromycota;Glomerales;Glomeraceae;Sclerocarpum;Sclerocarpum_amazonicum
MK036781_Sclerocarpum_amazonicum	Fungi;Glomeromycota;Glomerales;Glomeraceae;Sclerocarpum;Sclerocarpum_amazonicum
MK036782_Sclerocarpum_amazonicum	Fungi;Glomeromycota;Glomerales;Glomeraceae;Sclerocarpum;Sclerocarpum_amazonicum
MK875630_Nanoglomus_plukenetiae	Fungi;Glomeromycota;Glomerales;Glomeraceae;Nanoglomus;Nanoglomus_plukenetiae
MK875638_Nanoglomus_plukenetiae	Fungi;Glomeromycota;Glomerales;Glomeraceae;Nanoglomus;Nanoglomus_plukenetiae
MK875635_Nanoglomus_plukenetiae	Fungi;Glomeromycota;Glomerales;Glomeraceae;Nanoglomus;Nanoglomus_plukenetiae
MG710517_Microdominikia_litorea	Fungi;Glomeromycota;Glomerales;Glomeraceae;Microdominikia;Microdominikia_litorea
MG710518_Microdominikia_litorea	Fungi;Glomeromycota;Glomerales;Glomeraceae;Microdominikia;Microdominikia_litorea
MG710520_Microdominikia_litorea	Fungi;Glomeromycota;Glomerales;Glomeraceae;Microdominikia;Microdominikia_litorea
KY555053_Orientoglomus_emiratium	Fungi;Glomeromycota;Glomerales;Glomeraceae;Orientoglomus;Orientoglomus_emiratium
KY555052_Orientoglomus_emiratium	Fungi;Glomeromycota;Glomerales;Glomeraceae;Orientoglomus;Orientoglomus_emiratium
KY555051_Orientoglomus_emiratium	Fungi;Glomeromycota;Glomerales;Glomeraceae;Orientoglomus;Orientoglomus_emiratium
HG798896_Dominikia_compressa	Fungi;Glomeromycota;Glomerales;Glomeraceae;Dominikia;Dominikia_compressa
HG798899_Dominikia_compressa	Fungi;Glomeromycota;Glomerales;Glomeraceae;Dominikia;Dominikia_compressa
HG798898_Dominikia_compressa	Fungi;Glomeromycota;Glomerales;Glomeraceae;Dominikia;Dominikia_compressa
MW507152_Dominikia_glomerocarpica	Fungi;Glomeromycota;Glomerales;Glomeraceae;Dominikia;Dominikia_glomerocarpica
MW507150_Dominikia_glomerocarpica	Fungi;Glomeromycota;Glomerales;Glomeraceae;Dominikia;Dominikia_glomerocarpica
MW507149_Dominikia_glomerocarpica	Fungi;Glomeromycota;Glomerales;Glomeraceae;Dominikia;Dominikia_glomerocarpica
KM056658_Dominikia_aurea	Fungi;Glomeromycota;Glomerales;Glomeraceae;Dominikia;Dominikia_aurea
KM056659_Dominikia_aurea	Fungi;Glomeromycota;Glomerales;Glomeraceae;Dominikia;Dominikia_aurea
KM056661_Dominikia_aurea	Fungi;Glomeromycota;Glomerales;Glomeraceae;Dominikia;Dominikia_aurea
KR105640_Dominikia_duoreactiva	Fungi;Glomeromycota;Glomerales;Glomeraceae;Dominikia;Dominikia_duoreactiva
KR105642_Dominikia_duoreactiva	Fungi;Glomeromycota;Glomerales;Glomeraceae;Dominikia;Dominikia_duoreactiva
KR105641_Dominikia_duoreactiva	Fungi;Glomeromycota;Glomerales;Glomeraceae;Dominikia;Dominikia_duoreactiva
KJ564158_Dominikia_achra	Fungi;Glomeromycota;Glomerales;Glomeraceae;Dominikia;Dominikia_achra
KJ564157_Dominikia_achra	Fungi;Glomeromycota;Glomerales;Glomeraceae;Dominikia;Dominikia_achra
KJ564161_Dominikia_achra	Fungi;Glomeromycota;Glomerales;Glomeraceae;Dominikia;Dominikia_achra
KX758116_Dominikia_lithuanica	Fungi;Glomeromycota;Glomerales;Glomeraceae;Dominikia;Dominikia_lithuanica
KX758120_Dominikia_lithuanica	Fungi;Glomeromycota;Glomerales;Glomeraceae;Dominikia;Dominikia_lithuanica
KX758117_Dominikia_lithuanica	Fungi;Glomeromycota;Glomerales;Glomeraceae;Dominikia;Dominikia_lithuanica
KJ564166_Dominikia_indica	Fungi;Glomeromycota;Glomerales;Glomeraceae;Dominikia;Dominikia_indica
KJ564168_Dominikia_indica	Fungi;Glomeromycota;Glomerales;Glomeraceae;Dominikia;Dominikia_indica
KJ564167_Dominikia_indica	Fungi;Glomeromycota;Glomerales;Glomeraceae;Dominikia;Dominikia_indica
HG938303_Dominikia_bernensis	Fungi;Glomeromycota;Glomerales;Glomeraceae;Dominikia;Dominikia_bernensis
HG938302_Dominikia_bernensis	Fungi;Glomeromycota;Glomerales;Glomeraceae;Dominikia;Dominikia_bernensis
HG938301_Dominikia_bernensis	Fungi;Glomeromycota;Glomerales;Glomeraceae;Dominikia;Dominikia_bernensis
KJ564165_Dominikia_minuta	Fungi;Glomeromycota;Glomerales;Glomeraceae;Dominikia;Dominikia_minuta
KJ564163_Dominikia_minuta	Fungi;Glomeromycota;Glomerales;Glomeraceae;Dominikia;Dominikia_minuta
KJ564164_Dominikia_minuta	Fungi;Glomeromycota;Glomerales;Glomeraceae;Dominikia;Dominikia_minuta
KR105646_Dominikia_difficilevidera	Fungi;Glomeromycota;Glomerales;Glomeraceae;Dominikia;Dominikia_difficilevidera
KR105644_Dominikia_difficilevidera	Fungi;Glomeromycota;Glomerales;Glomeraceae;Dominikia;Dominikia_difficilevidera
KR105648_Dominikia_difficilevidera	Fungi;Glomeromycota;Glomerales;Glomeraceae;Dominikia;Dominikia_difficilevidera
MW232910_Dominikia_bonfanteae	Fungi;Glomeromycota;Glomerales;Glomeraceae;Dominikia;Dominikia_bonfanteae
MW232907_Dominikia_bonfanteae	Fungi;Glomeromycota;Glomerales;Glomeraceae;Dominikia;Dominikia_bonfanteae
MW232908_Dominikia_bonfanteae	Fungi;Glomeromycota;Glomerales;Glomeraceae;Dominikia;Dominikia_bonfanteae
MW232906_Dominikia_bonfanteae	Fungi;Glomeromycota;Glomerales;Glomeraceae;Dominikia;Dominikia_bonfanteae
KJ564150_Dominikia_disticha	Fungi;Glomeromycota;Glomerales;Glomeraceae;Dominikia;Dominikia_disticha
KJ564146_Dominikia_disticha	Fungi;Glomeromycota;Glomerales;Glomeraceae;Dominikia;Dominikia_disticha
KJ564149_Dominikia_disticha	Fungi;Glomeromycota;Glomerales;Glomeraceae;Dominikia;Dominikia_disticha
KJ564151_Dominikia_iranica	Fungi;Glomeromycota;Glomerales;Glomeraceae;Dominikia;Dominikia_iranica
KJ564153_Dominikia_iranica	Fungi;Glomeromycota;Glomerales;Glomeraceae;Dominikia;Dominikia_iranica
KJ564154_Dominikia_iranica	Fungi;Glomeromycota;Glomerales;Glomeraceae;Dominikia;Dominikia_iranica
MH560605_Glomus_bareae	Fungi;Glomeromycota;Glomerales;Glomeraceae;Glomus;Glomus_bareae
MH560606_Glomus_bareae	Fungi;Glomeromycota;Glomerales;Glomeraceae;Glomus;Glomus_bareae
MH560608_Glomus_bareae	Fungi;Glomeromycota;Glomerales;Glomeraceae;Glomus;Glomus_bareae
KM056654_Glomus_tetrastratosum	Fungi;Glomeromycota;Glomerales;Glomeraceae;Glomus;Glomus_tetrastratosum
KM056656_Glomus_tetrastratosum	Fungi;Glomeromycota;Glomerales;Glomeraceae;Glomus;Glomus_tetrastratosum
LT964720_Glomus_tetrastratosum	Fungi;Glomeromycota;Glomerales;Glomeraceae;Glomus;Glomus_tetrastratosum
FR750526_Glomus_macrocarpum	Fungi;Glomeromycota;Glomerales;Glomeraceae;Glomus;Glomus_macrocarpum
FR750541_Glomus_macrocarpum	Fungi;Glomeromycota;Glomerales;Glomeraceae;Glomus;Glomus_macrocarpum
FR750542_Glomus_macrocarpum	Fungi;Glomeromycota;Glomerales;Glomeraceae;Glomus;Glomus_macrocarpum
FJ461812_Glomus_cf_aggregatum	Fungi;Glomeromycota;Glomerales;Glomeraceae;Glomus;Glomus_cf_aggregatum
KP756533_Glomus_sp_1_SL2017	Fungi;Glomeromycota;Glomerales;Glomeraceae;Glomus;Glomus_sp
MT376716_Glomus_ibericum	Fungi;Glomeromycota;Glomerales;Glomeraceae;Glomus;Glomus_ibericum
MT376717_Glomus_ibericum	Fungi;Glomeromycota;Glomerales;Glomeraceae;Glomus;Glomus_ibericum
MW232911_Glomus_atlanticum	Fungi;Glomeromycota;Glomerales;Glomeraceae;Glomus;Glomus_atlanticum
MW232912_Glomus_atlanticum	Fungi;Glomeromycota;Glomerales;Glomeraceae;Glomus;Glomus_atlanticum
MW232913_Glomus_atlanticum	Fungi;Glomeromycota;Glomerales;Glomeraceae;Glomus;Glomus_atlanticum
FR750134_Racocetra_weresubiae	Fungi;Glomeromycota;Diversisporales;Gigasporaceae;Racocetra;Racocetra_weresubiae
FR750135_Racocetra_weresubiae	Fungi;Glomeromycota;Diversisporales;Gigasporaceae;Racocetra;Racocetra_weresubiae
FR750148_Racocetra_fulgida	Fungi;Glomeromycota;Diversisporales;Gigasporaceae;Racocetra;Racocetra_fulgida
FR750140_Racocetra_fulgida	Fungi;Glomeromycota;Diversisporales;Gigasporaceae;Racocetra;Racocetra_fulgida
FR750136_Racocetra_fulgida	Fungi;Glomeromycota;Diversisporales;Gigasporaceae;Racocetra;Racocetra_fulgida
Y12076_Racocetra_castanea	Fungi;Glomeromycota;Diversisporales;Gigasporaceae;Racocetra;Racocetra_castanea
FJ461867_Racocetra_castanea	Fungi;Glomeromycota;Diversisporales;Gigasporaceae;Racocetra;Racocetra_castanea
AJ510232_Racocetra_gregaria	Fungi;Glomeromycota;Diversisporales;Gigasporaceae;Racocetra;Racocetra_gregaria
AY900508_Racocetra_verrucosa	Fungi;Glomeromycota;Diversisporales;Gigasporaceae;Racocetra;Racocetra_verrucosa
AY900511_Racocetra_verrucosa	Fungi;Glomeromycota;Diversisporales;Gigasporaceae;Racocetra;Racocetra_verrucosa
AY900509_Racocetra_verrucosa	Fungi;Glomeromycota;Diversisporales;Gigasporaceae;Racocetra;Racocetra_verrucosa
FJ461866_Racocetra_coralloidea	Fungi;Glomeromycota;Diversisporales;Gigasporaceae;Racocetra;Racocetra_coralloidea
GU385898_Racocetra_tropicana	Fungi;Glomeromycota;Diversisporales;Gigasporaceae;Racocetra;Racocetra_tropicana
JN689226_Racocetra_alborosea	Fungi;Glomeromycota;Diversisporales;Gigasporaceae;Racocetra;Racocetra_alborosea
FJ461880_Racocetra_persica	Fungi;Glomeromycota;Diversisporales;Gigasporaceae;Racocetra;Racocetra_persica
KX529103_Racocetra_crispa	Fungi;Glomeromycota;Diversisporales;Gigasporaceae;Racocetra;Racocetra_crispa
KX529100_Racocetra_crispa	Fungi;Glomeromycota;Diversisporales;Gigasporaceae;Racocetra;Racocetra_crispa
KX529098_Racocetra_crispa	Fungi;Glomeromycota;Diversisporales;Gigasporaceae;Racocetra;Racocetra_crispa
AY639323_Cetraspora_pellucida	Fungi;Glomeromycota;Diversisporales;Gigasporaceae;Cetraspora;Cetraspora_pellucida
AY639259_Cetraspora_pellucida	Fungi;Glomeromycota;Diversisporales;Gigasporaceae;Cetraspora;Cetraspora_pellucida
AY639310_Cetraspora_pellucida	Fungi;Glomeromycota;Diversisporales;Gigasporaceae;Cetraspora;Cetraspora_pellucida
FM876835_Cetraspora_nodosa	Fungi;Glomeromycota;Diversisporales;Gigasporaceae;Cetraspora;Cetraspora_nodosa
FM876834_Cetraspora_nodosa	Fungi;Glomeromycota;Diversisporales;Gigasporaceae;Cetraspora;Cetraspora_nodosa
FM876833_Cetraspora_nodosa	Fungi;Glomeromycota;Diversisporales;Gigasporaceae;Cetraspora;Cetraspora_nodosa
HM565946_Cetraspora_helvetica	Fungi;Glomeromycota;Diversisporales;Gigasporaceae;Cetraspora;Cetraspora_helvetica
HM565945_Cetraspora_helvetica	Fungi;Glomeromycota;Diversisporales;Gigasporaceae;Cetraspora;Cetraspora_helvetica
HM565944_Cetraspora_helvetica	Fungi;Glomeromycota;Diversisporales;Gigasporaceae;Cetraspora;Cetraspora_helvetica
MG459216_Cetraspora_armeniaca	Fungi;Glomeromycota;Diversisporales;Gigasporaceae;Cetraspora;Cetraspora_armeniaca
MG459217_Cetraspora_armeniaca	Fungi;Glomeromycota;Diversisporales;Gigasporaceae;Cetraspora;Cetraspora_armeniaca
FN547605_Cetraspora_gilmorei	Fungi;Glomeromycota;Diversisporales;Gigasporaceae;Cetraspora;Cetraspora_gilmorei
FN547610_Cetraspora_gilmorei	Fungi;Glomeromycota;Diversisporales;Gigasporaceae;Cetraspora;Cetraspora_gilmorei
FN547603_Cetraspora_gilmorei	Fungi;Glomeromycota;Diversisporales;Gigasporaceae;Cetraspora;Cetraspora_gilmorei
JN971076_Paradentiscutata_maritima	Fungi;Glomeromycota;Diversisporales;Gigasporaceae;Paradentiscutata;Paradentiscutata_maritima
JN971080_Paradentiscutata_maritima	Fungi;Glomeromycota;Diversisporales;Gigasporaceae;Paradentiscutata;Paradentiscutata_maritima
JN971081_Paradentiscutata_maritima	Fungi;Glomeromycota;Diversisporales;Gigasporaceae;Paradentiscutata;Paradentiscutata_maritima
JQ231201_Paradentiscutata_bahiana	Fungi;Glomeromycota;Diversisporales;Gigasporaceae;Paradentiscutata;Paradentiscutata_bahiana
JN971071_Paradentiscutata_bahiana	Fungi;Glomeromycota;Diversisporales;Gigasporaceae;Paradentiscutata;Paradentiscutata_bahiana
JN971070_Paradentiscutata_bahiana	Fungi;Glomeromycota;Diversisporales;Gigasporaceae;Paradentiscutata;Paradentiscutata_bahiana
JN971075_Intraornatospora_intraornata	Fungi;Glomeromycota;Diversisporales;Gigasporaceae;Intraornatospora;Intraornatospora_intraornata
JN971074_Intraornatospora_intraornata	Fungi;Glomeromycota;Diversisporales;Gigasporaceae;Intraornatospora;Intraornatospora_intraornata
JN971072_Intraornatospora_intraornata	Fungi;Glomeromycota;Diversisporales;Gigasporaceae;Intraornatospora;Intraornatospora_intraornata
FN547592_Gigaspora_rosea	Fungi;Glomeromycota;Diversisporales;Gigasporaceae;Gigaspora;Gigaspora_rosea
FR750180_Gigaspora_rosea	Fungi;Glomeromycota;Diversisporales;Gigasporaceae;Gigaspora;Gigaspora_rosea
FR750182_Gigaspora_rosea	Fungi;Glomeromycota;Diversisporales;Gigasporaceae;Gigaspora;Gigaspora_rosea
AF378455_Gigaspora_rosea	Fungi;Glomeromycota;Diversisporales;Gigasporaceae;Gigaspora;Gigaspora_rosea
FN547593_Gigaspora_rosea	Fungi;Glomeromycota;Diversisporales;Gigasporaceae;Gigaspora;Gigaspora_rosea
FN547597_Gigaspora_rosea	Fungi;Glomeromycota;Diversisporales;Gigasporaceae;Gigaspora;Gigaspora_rosea
FN547573_Gigaspora_rosea	Fungi;Glomeromycota;Diversisporales;Gigasporaceae;Gigaspora;Gigaspora_rosea
AF378449_Gigaspora_rosea	Fungi;Glomeromycota;Diversisporales;Gigasporaceae;Gigaspora;Gigaspora_rosea
GQ229229_Gigaspora_rosea	Fungi;Glomeromycota;Diversisporales;Gigasporaceae;Gigaspora;Gigaspora_rosea
AF378453_Gigaspora_rosea	Fungi;Glomeromycota;Diversisporales;Gigasporaceae;Gigaspora;Gigaspora_rosea
GQ229226_Gigaspora_albida	Fungi;Glomeromycota;Diversisporales;Gigasporaceae;Gigaspora;Gigaspora_albida
GQ229227_Gigaspora_albida	Fungi;Glomeromycota;Diversisporales;Gigasporaceae;Gigaspora;Gigaspora_albida
GQ229222_Gigaspora_gigantea	Fungi;Glomeromycota;Diversisporales;Gigasporaceae;Gigaspora;Gigaspora_gigantea
HF968951_Gigaspora_margarita	Fungi;Glomeromycota;Diversisporales;Gigasporaceae;Gigaspora;Gigaspora_margarita
KP756512_Gigaspora_margarita	Fungi;Glomeromycota;Diversisporales;Gigasporaceae;Gigaspora;Gigaspora_margarita
HF968956_Gigaspora_margarita	Fungi;Glomeromycota;Diversisporales;Gigasporaceae;Gigaspora;Gigaspora_margarita
KP756500_Gigaspora_margarita	Fungi;Glomeromycota;Diversisporales;Gigasporaceae;Gigaspora;Gigaspora_margarita
GQ229230_Gigaspora_margarita	Fungi;Glomeromycota;Diversisporales;Gigasporaceae;Gigaspora;Gigaspora_margarita
HF968882_Gigaspora_margarita	Fungi;Glomeromycota;Diversisporales;Gigasporaceae;Gigaspora;Gigaspora_margarita
HF968952_Gigaspora_margarita	Fungi;Glomeromycota;Diversisporales;Gigasporaceae;Gigaspora;Gigaspora_margarita
HF968945_Gigaspora_margarita	Fungi;Glomeromycota;Diversisporales;Gigasporaceae;Gigaspora;Gigaspora_margarita
HF968975_Gigaspora_margarita	Fungi;Glomeromycota;Diversisporales;Gigasporaceae;Gigaspora;Gigaspora_margarita
HF968868_Gigaspora_margarita	Fungi;Glomeromycota;Diversisporales;Gigasporaceae;Gigaspora;Gigaspora_margarita
JF817008_Gigaspora_decipiens	Fungi;Glomeromycota;Diversisporales;Gigasporaceae;Gigaspora;Gigaspora_decipiens
FJ461862_Gigaspora_decipiens	Fungi;Glomeromycota;Diversisporales;Gigasporaceae;Gigaspora;Gigaspora_decipiens
JF817009_Gigaspora_decipiens	Fungi;Glomeromycota;Diversisporales;Gigasporaceae;Gigaspora;Gigaspora_decipiens
AY900495_Dentiscutata_nigra	Fungi;Glomeromycota;Diversisporales;Gigasporaceae;Dentiscutata;Dentiscutata_nigra
AY900497_Dentiscutata_nigra	Fungi;Glomeromycota;Diversisporales;Gigasporaceae;Dentiscutata;Dentiscutata_nigra
AY900496_Dentiscutata_nigra	Fungi;Glomeromycota;Diversisporales;Gigasporaceae;Dentiscutata;Dentiscutata_nigra
HE962450_Dentiscutata_savannicola	Fungi;Glomeromycota;Diversisporales;Gigasporaceae;Dentiscutata;Dentiscutata_savannicola
HE962460_Dentiscutata_savannicola	Fungi;Glomeromycota;Diversisporales;Gigasporaceae;Dentiscutata;Dentiscutata_savannicola
HE962443_Dentiscutata_savannicola	Fungi;Glomeromycota;Diversisporales;Gigasporaceae;Dentiscutata;Dentiscutata_savannicola
HE962437_Dentiscutata_savannicola	Fungi;Glomeromycota;Diversisporales;Gigasporaceae;Dentiscutata;Dentiscutata_savannicola
HE962458_Dentiscutata_savannicola	Fungi;Glomeromycota;Diversisporales;Gigasporaceae;Dentiscutata;Dentiscutata_savannicola
AM040357_Dentiscutata_erythropus	Fungi;Glomeromycota;Diversisporales;Gigasporaceae;Dentiscutata;Dentiscutata_erythropus
AM040355_Dentiscutata_erythropus	Fungi;Glomeromycota;Diversisporales;Gigasporaceae;Dentiscutata;Dentiscutata_erythropus
AM040351_Dentiscutata_erythropus	Fungi;Glomeromycota;Diversisporales;Gigasporaceae;Dentiscutata;Dentiscutata_erythropus
AM040354_Dentiscutata_erythropus	Fungi;Glomeromycota;Diversisporales;Gigasporaceae;Dentiscutata;Dentiscutata_erythropus
FM876837_Dentiscutata_heterogama	Fungi;Glomeromycota;Diversisporales;Gigasporaceae;Dentiscutata;Dentiscutata_heterogama
FJ461873_Dentiscutata_heterogama	Fungi;Glomeromycota;Diversisporales;Gigasporaceae;Dentiscutata;Dentiscutata_heterogama
FR750163_Dentiscutata_heterogama	Fungi;Glomeromycota;Diversisporales;Gigasporaceae;Dentiscutata;Dentiscutata_heterogama
JN971067_Dentiscutata_aurea	Fungi;Glomeromycota;Diversisporales;Gigasporaceae;Dentiscutata;Dentiscutata_aurea
JQ390471_Dentiscutata_aurea	Fungi;Glomeromycota;Diversisporales;Gigasporaceae;Dentiscutata;Dentiscutata_aurea
JQ390469_Dentiscutata_aurea	Fungi;Glomeromycota;Diversisporales;Gigasporaceae;Dentiscutata;Dentiscutata_aurea
KJ944323_Bulbospora_minima	Fungi;Glomeromycota;Diversisporales;Gigasporaceae;Bulbospora;Bulbospora_minima
KJ944324_Bulbospora_minima	Fungi;Glomeromycota;Diversisporales;Gigasporaceae;Bulbospora;Bulbospora_minima
KJ944321_Bulbospora_minima	Fungi;Glomeromycota;Diversisporales;Gigasporaceae;Bulbospora;Bulbospora_minima
FJ461865_Scutellospora_calospora	Fungi;Glomeromycota;Diversisporales;Gigasporaceae;Scutellospora;Scutellospora_calospora
FJ461864_Scutellospora_calospora	Fungi;Glomeromycota;Diversisporales;Gigasporaceae;Scutellospora;Scutellospora_calospora
AJ510231_Scutellospora_calospora	Fungi;Glomeromycota;Diversisporales;Gigasporaceae;Scutellospora;Scutellospora_calospora
EU252109_Scutellospora_calospora	Fungi;Glomeromycota;Diversisporales;Gigasporaceae;Scutellospora;Scutellospora_calospora
FR750150_Scutellospora_spinosissima	Fungi;Glomeromycota;Diversisporales;Gigasporaceae;Scutellospora;Scutellospora_spinosissima
FR750149_Scutellospora_spinosissima	Fungi;Glomeromycota;Diversisporales;Gigasporaceae;Scutellospora;Scutellospora_spinosissima
KY362434_Scutellospora_ovalis	Fungi;Glomeromycota;Diversisporales;Gigasporaceae;Scutellospora;Scutellospora_ovalis
KY362435_Scutellospora_ovalis	Fungi;Glomeromycota;Diversisporales;Gigasporaceae;Scutellospora;Scutellospora_ovalis
HF935017_Scutellospora_alterata	Fungi;Glomeromycota;Diversisporales;Gigasporaceae;Scutellospora;Scutellospora_alternata
HF935024_Scutellospora_alterata	Fungi;Glomeromycota;Diversisporales;Gigasporaceae;Scutellospora;Scutellospora_alternata
HF935023_Scutellospora_alterata	Fungi;Glomeromycota;Diversisporales;Gigasporaceae;Scutellospora;Scutellospora_alternata
FJ461868_Scutellospora_dipurpurescens	Fungi;Glomeromycota;Diversisporales;Gigasporaceae;Scutellospora;Scutellospora_dipurpurescens
JF965445_Orbispora_pernambucana	Fungi;Glomeromycota;Diversisporales;Gigasporaceae;Orbispora;Orbispora_pernambucana
JF965446_Orbispora_pernambucana	Fungi;Glomeromycota;Diversisporales;Gigasporaceae;Orbispora;Orbispora_pernambucana
JQ340917_Orbispora_pernambucana	Fungi;Glomeromycota;Diversisporales;Gigasporaceae;Orbispora;Orbispora_pernambucana
FM876831_Pacispora_scintillans	Fungi;Glomeromycota;Diversisporales;Gigasporaceae;Pacispora;Pacispora_scintillans
FM876832_Pacispora_scintillans	Fungi;Glomeromycota;Diversisporales;Gigasporaceae;Pacispora;Pacispora_scintillans
