# Supplementary material for: Phenol and Polyaromatic Hydrocarbons Are Stronger Drivers Than Host Plant Species in Shaping the Arbuscular Mycorrhizal Fungal Component of the Mycorrhizosphere
Source: Int J Mol Sci. 2022 Oct 20;23(20):12585. doi: 10.3390/ijms232012585 (PMC9604154; doi:10.3390/ijms232012585)
Supplement: Supplementary file 1 [file ijms-23-12585-s001.zip › File S12.shared]

File S12. The original shared file obtained from Mothur.
label	Group	numOtus	Otu001	Otu002	Otu003	Otu004	Otu005	Otu006	Otu007	Otu008	Otu009	Otu010	Otu011	Otu012	Otu013	Otu014	Otu015	Otu016	Otu017	Otu018	Otu019	Otu020	Otu021	Otu022	Otu023	Otu024	Otu025	Otu026	Otu027	Otu028	Otu029	Otu030	Otu031	Otu032	Otu033	Otu034	Otu035	Otu036	Otu037	Otu038	Otu039	Otu040	Otu041	Otu042	Otu043	Otu044	Otu045	Otu046	Otu047
0.02	LB17s12s001	686	0	0	0	0	5781	91	0	204	786	0	0	849	44	0	0	0	0	18	0	0	1	0	29	0	0	9	0	0	0	0	0	0	0	0	0	0	0	0	0	0	22	0	0	0	0	0	0
0.02	LB17s12s002	686	0	0	0	0	45	0	0	0	6	0	0	1	0	0	0	0	0	0	0	0	0	0	0	0	0	2356	0	0	0	0	0	0	0	0	0	0	0	0	0	0	0	0	0	0	0	0	0
0.02	LB17s12s003	686	1	0	1	0	0	0	0	0	105	0	0	0	0	0	0	0	0	0	0	0	0	251	0	0	0	0	0	0	0	0	0	0	0	0	0	0	0	0	0	0	0	0	0	0	0	0	0
0.02	LB17s12s004	686	0	0	0	0	1	8183	0	0	0	0	0	0	1	0	0	0	0	0	0	0	1	3	110	0	0	1598	2797	0	0	0	1	0	0	0	0	0	0	0	0	0	0	0	0	0	0	636	84
0.02	LB17s12s005	686	0	0	0	0	1677	12322	0	0	2622	0	99	514	1019	0	0	0	218	0	0	0	3546	0	1191	0	0	0	0	0	0	0	0	0	0	0	0	0	0	0	0	192	17	0	0	0	10	404	0
0.02	LB17s12s006	686	0	0	0	0	0	0	0	0	498	0	3932	0	129	0	0	0	0	0	0	0	0	0	63	0	0	0	0	0	0	0	0	0	0	0	0	0	0	0	0	0	41	2	0	0	0	0	0
0.02	LB17s12s007	686	0	0	0	0	5991	18	0	0	1	0	1	4140	352	0	0	0	1	0	0	435	0	1	0	0	0	0	0	0	0	0	0	0	0	0	0	0	0	0	0	0	2	4	0	0	0	0	0
0.02	LB17s12s008	686	0	0	0	0	799	189	0	0	13880	0	884	2561	14995	0	0	0	63	0	0	0	431	0	52	0	0	674	63	0	0	0	0	0	0	0	0	0	0	0	0	0	0	6	0	0	0	0	640
0.02	LB17s12s009	686	0	0	0	0	1	3880	0	0	0	0	0	0	0	0	0	0	3358	54	0	0	0	209	1022	0	0	0	0	0	0	0	87	0	0	0	0	0	0	0	0	0	0	0	0	0	0	0	0
0.02	LB17s12s010	686	0	0	0	1	0	1030	0	0	0	0	0	1	0	0	0	0	550	0	0	0	0	2995	116	0	0	0	0	0	0	0	787	0	26	0	0	0	0	0	0	0	0	0	0	0	0	0	0
0.02	LB17s12s011	686	0	0	2	0	229	6	0	0	0	0	0	0	14	0	0	0	30	0	0	0	171	57	2	0	0	0	0	0	0	0	0	0	0	0	0	0	0	0	0	0	0	0	0	0	0	0	0
0.02	LB17s12s012	686	0	0	0	0	552	38	0	0	0	0	0	0	0	0	0	0	0	0	0	0	0	40	71	0	0	0	0	0	0	0	0	0	0	0	0	0	0	0	0	0	0	0	0	0	0	0	0
0.02	LB17s12s013	686	0	0	0	0	0	0	0	0	0	0	0	0	205	0	0	0	0	0	0	0	0	0	0	0	0	0	0	0	0	0	0	0	0	0	0	0	0	0	0	0	0	0	0	0	0	0	0
0.02	LB17s12s014	686	0	0	0	0	0	0	0	0	0	0	0	1	1	0	0	0	0	0	0	0	0	0	0	0	0	0	0	0	0	0	0	0	0	0	0	0	0	0	0	0	0	0	0	0	0	0	0
0.02	LB17s12s015	686	0	0	1	0	40	0	0	0	58	0	48	0	67	0	0	0	0	0	0	0	0	0	0	0	0	0	0	0	0	0	0	0	0	0	0	0	0	0	0	0	0	0	0	0	0	0	0
0.02	LB17s12s016	686	0	0	0	0	482	15751	0	0	5292	0	909	2410	992	0	0	0	2971	0	0	0	0	0	1760	0	0	0	0	0	0	0	0	0	0	0	0	0	0	0	0	0	0	0	0	0	0	0	0
0.02	LB17s12s017	686	0	0	0	0	0	1	0	0	0	0	812	0	0	0	0	0	0	0	0	0	0	0	0	0	0	0	0	0	0	123	0	0	0	0	0	0	0	0	0	0	0	0	0	0	0	207	0
0.02	LB17s12s018	686	0	0	0	0	382	1	0	0	0	0	12838	0	0	0	0	0	0	0	0	0	0	1	0	0	0	0	0	0	0	0	0	0	0	0	0	0	0	0	0	0	0	0	0	0	0	0	0
0.02	LB17s12s019	686	0	0	0	0	3	1	0	0	0	0	0	2	0	0	0	0	0	0	0	0	0	0	1	0	0	0	0	0	0	0	1	0	0	0	0	0	0	0	0	0	0	0	0	0	0	0	0
0.02	LB17s12s020	686	0	0	0	0	0	0	0	0	0	0	1	0	0	0	0	0	0	0	0	0	2	0	0	0	0	0	0	0	0	79	0	0	0	0	0	0	0	0	0	0	0	0	0	0	0	0	0
0.02	LB17s12s021	686	0	0	0	0	0	0	0	0	0	0	0	0	0	0	0	0	0	0	0	0	0	15	0	0	0	0	0	0	0	0	0	0	0	0	0	0	0	0	0	0	0	0	0	0	0	0	0
0.02	LB17s12s022	686	0	0	0	0	56	0	0	0	0	0	0	0	0	0	0	0	0	0	0	0	0	0	0	0	0	0	0	0	0	0	0	0	0	0	0	0	0	0	0	0	0	0	0	0	0	0	0
0.02	LB17s12s023	686	0	1	0	0	0	0	0	0	0	0	0	0	0	0	0	0	0	0	0	0	0	0	0	0	0	0	0	0	0	0	0	0	0	0	0	0	0	0	0	0	0	0	0	0	0	0	0
0.02	LB17s12s024	686	0	0	1	1	0	0	0	0	0	0	0	0	0	0	0	0	0	0	0	0	0	0	0	0	0	0	0	0	0	0	0	0	0	0	0	0	0	0	0	0	0	0	0	0	0	0	0
0.02	LB17s12s025	686	459	77	0	143	170	81	160	1	0	392	0	0	0	464	0	0	37	0	0	0	0	333	0	0	0	0	0	0	0	1	27	20	0	0	0	0	0	0	10	0	0	0	0	0	0	0	0
0.02	LB17s12s026	686	139	5	0	0	48	0	783	0	0	145	0	0	0	0	0	0	0	0	32	0	0	123	1	2	0	0	0	0	0	20	109	18	0	0	0	0	0	0	47	0	0	0	0	0	0	0	0
0.02	LB17s12s027	686	0	28	0	0	0	1	0	0	0	0	0	0	0	0	0	0	0	0	0	0	0	0	0	0	0	0	0	4	0	0	0	0	0	0	0	0	0	0	0	0	0	0	0	0	0	0	0
0.02	LB17s12s028	686	335	139	28	137	31	241	2	0	0	161	0	0	1	250	0	7	13	0	0	46	0	507	36	4	0	0	0	0	0	0	135	1	0	0	2	0	2	0	0	0	0	0	0	0	1	0	0
0.02	LB17s12s029	686	94	47	0	44	0	277	375	3	0	172	0	0	0	14	0	6	37	0	0	10	0	21	126	9	0	0	0	0	0	3	0	0	0	0	26	0	0	1	17	0	16	7	6	0	22	0	0
0.02	LB17s12s030	686	599	491	0	122	9	1399	182	17	0	166	0	0	0	158	0	2	83	0	0	0	0	1	352	15	0	0	0	0	0	0	0	2	21	0	0	0	0	17	5	0	1	0	1	0	65	0	0
0.02	LB17s12s031	686	42	1	0	0	7	41	109	0	0	3	0	0	0	0	22	2	0	0	307	25	1	93	46	0	11	0	0	0	0	2	2	0	0	0	11	40	0	0	3	0	3	1	0	0	6	0	0
0.02	LB17s12s032	686	18	2	0	0	9	10	28	0	0	0	0	0	0	0	0	16	0	0	0	0	0	205	1	0	0	0	0	0	0	5	57	0	0	0	30	0	0	0	1	0	1	0	0	0	0	0	0
0.02	LB17s12s033	686	89	85	1	0	0	13	202	0	0	0	0	0	0	0	115	42	128	0	1	0	0	992	2	0	0	0	0	0	0	30	262	0	0	0	18	0	0	0	5	0	15	1	0	0	0	0	0
0.02	LB17s12s034	686	3	0	0	0	31	2	0	0	0	0	0	0	0	0	0	0	1	0	0	0	5	6	2	0	0	0	0	0	0	0	0	0	0	0	0	0	0	0	0	0	0	0	0	0	0	0	0
0.02	LB17s12s035	686	16	0	0	1	2	3	31	0	0	44	0	0	0	0	24	0	0	0	187	0	0	600	2	0	0	0	0	0	0	1	107	0	0	0	0	51	0	0	0	0	0	0	0	0	0	0	0
0.02	LB17s12s036	686	31	37	3	76	14	172	213	9	0	248	0	0	0	1	0	12	19	1	19	23	0	1	48	14	0	0	0	0	0	0	2	0	0	0	42	1	0	0	8	0	11	4	1	0	3	0	0
0.02	LB17s12s037	686	10315	886	245	3509	5561	446	285	7886	0	245	0	0	0	1179	0	571	82	1	0	41	0	22	29	32	1	0	0	0	94	69	0	89	0	0	0	0	268	0	5	0	0	0	0	80	56	0	0
0.02	LB17s12s038	686	12288	298	2	1354	458	331	20	20676	0	116	0	0	0	0	0	1634	217	0	0	0	173	20	73	16	0	0	0	0	34	0	0	35	0	0	31	0	0	0	1	1	0	0	0	7	0	0	0
0.02	LB17s12s039	686	13312	1981	18053	9213	475	570	0	2713	0	0	0	0	0	1	0	0	185	3	0	0	10	7	78	13	0	0	0	0	138	1	0	141	0	0	0	0	293	0	0	82	0	0	0	89	9	0	0
0.02	LB17s12s040	686	524	0	5	133	133	74	4	25	0	60	0	0	0	5	0	0	57	0	0	13	0	44	32	1	0	0	0	0	0	1	1	3	0	0	8	0	0	0	0	0	0	0	0	0	0	0	0
0.02	LB17s12s041	686	1293	4617	2310	204	177	218	0	6047	0	0	0	0	0	36	1	0	20	82	0	0	0	18	44	1	0	0	0	0	3	9	0	0	0	0	0	0	100	0	0	1	0	2	0	0	1	0	0
0.02	LB17s12s042	686	986	36	8784	3783	1939	294	0	54	1	607	0	325	0	0	0	0	55	0	1	131	274	68	3	105	0	0	0	0	582	0	0	1299	0	0	0	0	508	0	0	578	0	0	33	48	0	0	0
0.02	LB17s12s043	686	4991	13153	3676	1212	49	967	0	6	0	0	0	0	0	0	0	0	570	5	0	0	0	8	277	0	0	0	0	0	9	0	0	0	0	0	0	0	29	0	0	1	0	20	0	0	0	0	0
0.02	LB17s12s044	686	18134	1700	700	8908	1473	916	592	79	0	168	0	0	0	0	0	2066	60	25	0	709	142	538	70	1	0	0	0	0	42	1	19	137	0	0	0	0	26	0	10	0	0	0	0	59	0	0	0
0.02	LB17s12s045	686	1	2	0	0	0	10951	120	50	0	448	0	0	0	0	7445	0	3423	25	882	0	0	65	1529	1	2166	0	0	0	18	0	0	0	57	993	0	32	0	0	2	0	1	8	1	0	17	0	0
0.02	LB17s12s046	686	1182	44049	8416	4338	1102	602	1	12	0	931	0	468	0	0	0	62	195	37	0	2093	132	606	156	9	1	0	0	8	13	0	153	15	0	0	0	0	7	0	0	53	0	8	0	2	5	0	0
0.02	LB17s12s047	686	4083	11341	9902	5594	2508	657	3	16	0	163	0	182	0	0	0	2	192	0	0	2825	275	29	107	3	0	0	0	336	22	1	12	20	0	0	0	0	17	0	0	112	25	15	0	1	0	0	0
0.02	LB17s12s048	686	2853	3903	16582	6237	27	875	0	16	0	1006	0	148	0	189	0	0	231	3170	0	200	0	0	97	0	17	0	0	0	7	4	0	0	0	0	0	0	26	0	0	62	0	0	0	2	3	0	0
0.02	LB17s6s001	686	1	1	0	0	897	0	0	273	1	0	0	303	0	0	0	0	1	5	0	0	0	0	10	0	0	0	0	0	0	0	0	0	0	0	0	0	0	0	0	0	0	1	0	0	0	0	0
0.02	LB17s6s002	686	0	0	0	0	193	0	0	0	74	0	0	0	132	0	0	0	0	0	0	0	0	80	13	0	0	0	54	0	0	0	0	0	0	0	0	0	0	0	0	0	44	0	0	0	0	0	0
0.02	LB17s6s003	686	0	0	0	0	9	1	0	0	8	0	0	0	2	0	0	0	18	0	0	0	0	547	15	0	0	0	0	0	0	0	0	0	0	0	0	0	0	0	0	0	0	0	0	0	5	0	0
0.02	LB17s6s004	686	0	0	0	0	1340	204	0	0	113	0	505	170	123	0	0	0	11	0	0	0	29	2	42	0	0	341	0	0	0	0	0	0	0	0	0	0	0	0	0	0	0	0	0	0	0	0	422
0.02	LB17s6s005	686	0	0	0	0	266	24	0	0	4794	0	601	837	46	0	0	0	0	0	0	0	2057	0	0	0	0	0	0	0	0	0	0	0	0	0	0	0	0	0	0	0	36	0	0	0	0	0	0
0.02	LB17s6s006	686	0	0	0	0	107	0	0	0	1	0	0	0	0	0	0	0	0	0	0	0	0	0	0	0	0	0	0	0	0	0	0	0	0	0	0	0	0	0	0	0	0	0	0	0	0	0	0
0.02	LB17s6s007	686	0	0	0	0	3102	1	0	0	0	0	47	3458	2777	0	0	0	1	1	0	47	0	0	2	0	0	0	1	0	0	0	0	0	0	0	0	0	0	0	0	0	0	0	0	0	0	0	0
0.02	LB17s6s008	686	0	0	0	0	248	0	0	0	607	0	15	49	83	0	0	0	0	0	0	0	15	0	0	0	0	67	7	0	0	0	0	0	0	0	0	0	0	0	0	0	76	0	0	0	0	0	79
0.02	LB17s6s009	686	117	0	0	0	71	874	0	0	0	180	0	1	0	0	0	0	340	10	0	0	0	27	220	0	0	0	39	0	0	0	6	0	79	0	0	0	0	0	0	0	0	0	0	0	0	0	0
0.02	LB17s6s010	686	0	0	15	0	2102	870	0	0	57	0	0	1296	149	0	0	0	181	86	0	0	74	578	129	0	0	0	0	0	0	0	221	0	408	0	0	0	0	0	0	1	0	49	0	0	0	0	0
0.02	LB17s6s011	686	0	0	64	0	2682	382	0	0	8	0	0	107	279	0	0	0	38	26	0	0	150	102	63	0	0	0	0	0	0	0	40	0	114	0	0	0	90	0	0	23	2	42	0	0	6	0	0
0.02	LB17s6s012	686	0	0	27	0	9131	776	0	0	45	0	0	579	40	0	0	0	254	115	0	0	557	231	164	0	0	0	0	0	0	0	72	0	1072	0	0	0	58	0	0	24	18	5	0	0	17	0	0
0.02	LB17s6s013	686	0	0	0	2	0	0	0	0	0	0	0	0	0	1	0	0	0	0	0	0	1	0	0	0	0	0	0	0	0	0	0	0	0	0	0	0	0	0	0	0	0	0	0	0	0	0	0
0.02	LB17s6s014	686	0	0	0	0	0	0	0	0	0	0	0	0	0	0	0	0	0	0	0	0	0	0	0	0	0	0	0	0	0	0	0	0	0	0	0	0	0	0	0	0	0	0	0	0	0	0	0
0.02	LB17s6s015	686	0	0	0	0	0	17	0	0	17	0	0	0	119	0	0	0	0	0	0	0	0	0	0	0	0	0	22	0	0	0	0	0	0	0	0	0	0	0	0	0	0	0	0	0	0	0	22
0.02	LB17s6s016	686	0	0	0	0	0	200	0	0	157	0	906	113	19	0	0	0	0	0	0	0	0	0	85	0	0	0	0	0	0	0	0	0	0	0	0	0	0	0	0	0	17	0	0	0	0	0	0
0.02	LB17s6s017	686	0	0	0	0	0	0	0	0	0	0	0	0	0	0	0	0	0	0	0	0	0	0	0	0	1	0	0	0	0	0	0	0	0	0	0	0	0	0	1	0	0	0	0	0	0	0	0
0.02	LB17s6s018	686	0	0	101	0	0	0	0	0	0	0	0	0	0	0	0	0	0	0	0	0	0	0	0	0	0	0	0	0	0	0	0	0	0	0	0	0	0	0	0	0	0	0	0	0	0	0	0
0.02	LB17s6s019	686	1	0	0	0	0	0	0	0	0	0	0	0	0	0	0	0	45	105	0	0	0	57	16	0	0	0	19	0	0	0	0	0	0	0	0	0	0	0	0	0	0	0	0	0	0	0	0
0.02	LB17s6s020	686	0	0	0	0	1676	130	0	0	0	0	0	0	0	0	0	0	1	0	0	0	0	0	20	0	0	0	0	0	0	0	22	0	0	0	0	0	0	0	0	0	1	0	0	0	0	0	0
0.02	LB17s6s021	686	0	0	0	0	1	0	0	0	0	0	0	0	0	0	0	0	0	0	0	0	0	0	0	0	0	0	0	0	0	0	35	0	0	0	0	0	0	0	0	0	0	0	0	0	0	0	0
0.02	LB17s6s022	686	0	0	0	0	221	0	0	0	0	0	0	0	0	0	0	0	0	4	0	12	0	0	0	0	0	0	0	0	0	0	0	0	0	0	0	0	0	0	0	0	0	0	0	0	0	0	0
0.02	LB17s6s023	686	0	0	0	0	2	0	0	0	0	0	0	0	0	0	0	0	0	0	0	0	0	0	0	0	0	0	0	0	0	0	0	0	0	0	0	0	0	0	0	0	0	0	0	0	17	0	0
0.02	LB17s6s024	686	0	0	19	0	2066	56	0	0	27	1	552	115	1	0	0	0	41	0	0	0	0	0	9	0	0	0	0	0	0	0	0	0	0	0	0	0	0	0	0	0	65	161	0	0	0	13	0
0.02	LB17s6s025	686	741	51	17	44	946	14	8370	8	0	287	0	0	0	3334	0	38	0	0	1	78	0	28	1	746	0	0	0	0	25	42	6	0	0	0	2	0	1	118	267	0	4	12	140	7	6	0	0
0.02	LB17s6s026	686	324	930	14	1752	1252	1	26	0	0	152	0	956	0	40	0	81	0	0	0	4	1	0	1	2	0	0	0	11	0	0	0	0	0	1	9	0	0	3	0	0	0	0	1	0	1	0	0
0.02	LB17s6s027	686	178	0	0	27	70	0	9638	0	0	155	0	0	0	20	0	17	0	0	0	0	1	1	0	16	0	0	0	0	26	3	0	0	0	0	9	0	0	10	259	0	0	0	5	0	0	0	0
0.02	LB17s6s028	686	1718	330	30	467	284	29	876	35	0	1002	0	0	0	5442	374	96	16	0	1	187	24	42	22	177	169	0	0	2	417	96	22	8	33	0	321	0	41	55	51	1	10	0	55	423	203	0	0
0.02	LB17s6s029	686	434	427	37	663	93	102	6398	37	0	1623	0	0	0	207	0	30	72	0	90	300	0	0	61	2979	2	0	0	67	77	284	0	0	0	0	139	27	0	679	72	0	208	175	502	39	50	0	0
0.02	LB17s6s030	686	3336	633	37	862	174	93	2299	20	0	1323	0	13	0	2312	23	568	28	0	10	111	0	2	7	655	32	0	0	0	0	77	0	5	136	0	0	0	0	132	27	0	160	124	121	36	126	0	0
0.02	LB17s6s031	686	286	94	4	48	27	22	5065	0	0	215	0	0	0	13	389	100	0	0	2735	180	19	28	17	87	138	0	0	0	1	280	1	2	0	0	208	266	0	0	164	0	80	91	9	0	64	0	0
0.02	LB17s6s032	686	1055	0	0	189	96	2	6494	0	0	438	0	0	0	89	968	244	0	0	110	25	0	18	13	62	239	0	0	0	9	316	75	0	0	0	757	18	0	20	107	0	7	3	2	5	27	0	0
0.02	LB17s6s033	686	580	77	1	211	95	18	1815	3	0	892	0	1	0	0	2286	37	0	0	7137	171	0	134	1	618	1560	0	0	0	53	193	27	0	18	0	86	1030	0	138	34	0	125	64	111	17	16	0	0
0.02	LB17s6s034	686	64	1	40	747	3121	35	186	2	0	0	0	1807	0	0	0	0	19	0	11	0	911	17	53	58	6	0	0	114	0	2	0	0	0	15	1	0	0	1	4	88	0	0	11	0	60	0	0
0.02	LB17s6s035	686	1	0	0	2	0	0	27	0	0	27	0	0	0	0	0	1	0	0	0	0	0	0	0	5	0	0	0	0	0	0	0	0	0	0	2	0	0	2	0	0	0	0	1	0	0	0	0
0.02	LB17s6s036	686	692	59	21	1486	801	24	2534	0	0	3028	0	8	0	48	965	16	1	2	1	41	39	0	13	1000	205	0	0	0	2	310	0	135	129	25	2	0	0	190	140	2	146	122	195	0	131	0	0
0.02	LB17s6s037	686	19088	957	773	3774	2815	40	1895	1173	0	1860	0	0	0	2977	0	3624	27	0	0	0	179	0	0	39	0	0	0	83	456	401	19	137	0	0	0	0	48	0	42	2	16	0	1	290	0	0	0
0.02	LB17s6s038	686	15917	199	322	1653	50	0	9	727	0	52	0	0	0	19	1	1651	0	36	0	0	88	0	0	36	0	0	0	0	164	0	0	25	0	0	0	0	0	15	0	0	0	0	0	32	0	0	0
0.02	LB17s6s039	686	3482	1002	1150	1664	967	6	1579	162	0	658	0	58	0	337	0	455	0	0	10	44	73	18	0	21	0	0	0	1	100	20	24	15	0	0	26	0	24	5	20	3	0	0	0	16	16	0	0
0.02	LB17s6s040	686	2801	418	170	1874	1044	2	1879	219	0	1048	0	0	0	677	0	436	17	3	0	33	1	0	2	24	0	0	0	0	38	19	0	15	0	0	9	0	29	5	26	0	11	0	1	20	13	0	0
0.02	LB17s6s041	686	1578	19224	2056	1499	0	6	13	123	0	0	0	0	0	0	0	0	0	237	4	1	51	0	22	0	0	0	0	99	13	12	0	0	0	0	0	0	7	8	0	0	0	0	0	4	57	0	0
0.02	LB17s6s042	686	7862	261	8982	1341	1251	10	0	9	0	285	0	271	0	0	28	1195	0	82	0	27	548	0	0	40	0	0	0	0	31	25	0	94	0	0	0	0	37	0	0	124	0	49	10	17	53	0	0
0.02	LB17s6s043	686	11796	21721	3022	524	1	16	5	0	0	0	0	0	0	16	0	0	0	218	0	1	41	0	1	0	0	0	0	311	0	6	0	1	0	0	0	0	0	0	0	0	0	0	0	0	35	0	0
0.02	LB17s6s044	686	17704	1840	989	4624	154	12	1445	43	0	621	0	0	0	1	0	1210	26	242	0	420	45	14	14	0	0	0	0	1	106	43	0	9	0	0	0	0	0	7	18	0	0	0	0	49	0	0	0
0.02	LB17s6s045	686	2216	256	42	574	213	25	3195	14	0	2043	0	0	0	248	4725	434	33	47	1148	228	29	0	43	297	1915	0	0	0	33	55	0	22	97	533	0	166	0	60	105	2	230	174	72	8	86	0	0
0.02	LB17s6s046	686	9065	8149	2817	1777	1410	45	591	0	0	1503	0	184	0	235	46	18	19	1225	0	1206	139	7	0	128	0	0	0	277	147	80	0	11	0	184	0	0	0	18	18	35	0	0	1	7	1	0	0
0.02	LB17s6s047	686	10857	16255	8959	6300	904	41	5	51	0	430	0	24	0	298	0	2	22	7687	0	184	3	0	9	1	0	0	0	312	29	0	0	14	0	0	0	0	18	0	0	60	0	0	0	0	30	0	0
0.02	LB17s6s048	686	5683	23279	7115	5662	808	63	50	0	0	625	0	0	0	247	0	1	1	281	0	1973	146	48	12	25	0	0	0	1278	55	0	0	0	0	112	0	0	0	0	5	12	0	165	0	13	46	0	0
[truncated: 639 more columns]
