# Supplementary material for: Phenol and Polyaromatic Hydrocarbons Are Stronger Drivers Than Host Plant Species in Shaping the Arbuscular Mycorrhizal Fungal Component of the Mycorrhizosphere
Source: Int J Mol Sci. 2022 Oct 20;23(20):12585. doi: 10.3390/ijms232012585 (PMC9604154; doi:10.3390/ijms232012585)
Supplement: Supplementary file 1 [file ijms-23-12585-s001.zip › File S13.shared]

File S13. A shared file modified according to the phylogenetic placement of sequences and their taxonomic assignment.
label	Group	numOtus	Paraglomus_laccatum	Polonosporaceae_POL2_sp1	Polonosporaceae_POL2_sp5	Paraglomus_brasilianum	Rhizoglomus_irregulare	Nanoglomus_plukenetiae	Oehlia_diaphana	Claroideoglomus_luteum	Funneliformis_caledonium	Funneliformis_mosseae	Polonosporaceae_POL2	Polonospora_polonica	Microdominikia_litorea	Rhizoglomus	Polonospora	Claroideoglomus_walkeri	Polonosporaceae_POL2_sp6	Diversispora_sabulosa	Dominikia_aurea	Claroideoglomus_sp4	Dominikia_bonfanteae	Glomus_tetrastratosum	Claroideoglomus_claroideum	Polonosporaceae_POL2_sp8	Acaulospora_rugosa	Claroideoglomus_sp6	Cetraspora	Acaulospora_sp2	Glomeraceae	Cetraspora_nodosa	Archaeospora	Archaeospora_trappei	Diversisporaceae	Rhizoglomus_sp	Claroideoglomus_cf_drummondii	Polonosporaceae	Diversispora_epigaea	Funneliformis	Funneliformis_geosporum	Acaulospora_sp1	Polonosporaceae_POL2_sp7	Claroideoglomus_sp2	Diversisporaceae_sp1	Diversispora	Polonosporaceae_POL2_sp2	Scutellospora_calospora	Innospora_majewskii
0.02	R_K_Pt1	71	6670	0	0	0	161	33	246	786	65	44	0	0	0	0	0	9	0	0	0	45	0	0	22	0	0	0	0	0	0	0	0	87	0	0	0	0	26	0	0	0	0	0	0	0	0	0	0
0.02	R_K_Pt2	71	46	0	0	0	0	0	0	6	0	0	0	0	0	0	0	2356	0	0	0	0	0	0	0	0	0	0	0	0	0	0	0	1	0	0	0	0	0	0	0	0	0	0	0	0	0	0	0
0.02	R_K_Pt3	71	1	1	0	0	7	0	0	105	0	0	0	0	0	251	0	0	0	0	0	0	0	0	0	0	0	0	0	0	0	0	0	0	0	0	0	0	0	0	0	0	0	0	0	0	0	0	0
0.02	R_K_Pt4	71	2	0	0	0	9273	0	0	0	0	1	0	0	0	3	0	1688	0	0	2803	0	0	0	0	0	0	0	0	0	0	0	0	0	0	0	0	0	0	0	0	0	0	0	0	0	0	0	0
0.02	R_K_Pt5	71	6024	0	0	0	14288	0	0	2622	99	1115	0	0	0	18	0	0	0	0	44	31	10	0	17	0	0	0	0	0	0	0	0	0	0	84	0	0	12	0	11	0	0	0	0	0	0	0	0
0.02	R_K_Pt6	71	0	0	0	0	197	0	0	498	3939	129	0	0	0	0	0	0	0	0	0	0	0	0	43	0	0	0	0	0	0	0	0	0	0	0	0	0	0	10	92	0	0	0	0	0	0	0	0
0.02	R_K_Pt7	71	10614	0	0	0	26	0	0	1	1	435	0	0	0	1	0	0	0	0	0	0	0	0	6	0	0	0	0	0	0	0	0	24	0	7	28	0	0	0	12	0	0	0	0	0	0	0	18
0.02	R_K_Pt8	71	3793	0	0	0	304	152	0	13898	884	15012	0	0	0	0	0	1322	0	0	63	223	0	0	6	0	0	0	0	0	0	0	0	0	38	0	0	0	0	650	0	0	0	0	0	0	0	0	0
0.02	R_K_Pt9	71	1	0	0	0	8449	0	54	0	0	0	0	0	0	217	0	0	0	0	0	0	0	0	0	0	0	0	0	0	0	0	0	0	0	15	0	0	0	0	0	0	0	0	0	0	0	0	0
0.02	R_K_Pt10	71	1	0	0	1	2530	83	0	0	0	0	0	0	0	3014	0	0	0	0	0	0	0	0	0	0	0	26	0	0	0	0	0	0	0	351	0	0	0	0	0	0	0	78	0	0	0	0	0
0.02	R_K_Pt11	71	402	0	0	0	47	0	0	0	0	14	0	0	0	57	0	0	0	0	0	0	0	0	0	0	0	0	0	0	0	0	0	0	0	1	0	0	6	0	1	0	0	0	0	0	0	0	0
0.02	R_K_Pt12	71	555	0	0	0	109	0	17	0	0	0	0	0	0	40	0	0	0	0	0	0	0	0	0	0	0	0	0	0	0	0	0	0	0	0	0	0	0	0	0	0	0	0	0	0	0	0	0
0.02	R_K_Pa1	71	0	0	0	0	1	0	0	0	0	205	0	0	0	0	0	0	0	0	0	0	0	0	0	0	0	0	0	0	0	0	0	0	0	0	0	0	0	0	0	0	0	0	0	0	0	0	0
0.02	R_K_Pa3	71	41	0	0	0	0	0	0	58	48	67	0	0	0	0	0	0	0	0	0	7	0	0	0	0	0	0	0	0	0	0	0	0	0	0	0	0	0	0	0	0	0	0	0	0	0	0	0
0.02	R_K_Pa4	71	2897	0	0	0	20835	0	0	5294	911	996	0	0	0	0	0	0	0	0	0	0	0	0	0	0	0	0	0	0	0	0	0	0	0	0	0	0	444	13	21	0	0	0	0	0	0	0	0
0.02	R_K_Pa5	71	0	0	0	0	208	0	0	0	816	0	0	0	0	0	0	0	0	0	0	0	0	171	0	0	0	0	0	0	0	0	0	0	0	0	0	0	0	0	174	0	0	0	0	0	0	0	0
0.02	R_K_Pa6	71	382	0	0	0	1	0	0	0	12872	0	0	0	0	1	0	0	0	0	0	0	0	0	0	0	0	0	0	0	0	0	0	0	0	0	0	0	0	0	221	0	0	0	0	0	0	0	0
0.02	R_K_Pa8	71	2	0	0	0	0	0	0	0	1	0	0	0	0	0	0	0	0	0	0	0	0	79	0	0	0	0	0	0	0	0	0	0	0	0	0	0	0	0	0	0	0	0	0	0	0	0	0
0.02	R_C_Pt1	71	170	461	77	537	195	161	1	0	0	0	515	0	0	336	0	0	0	0	0	0	11	1	0	0	20	0	0	48	10	87	0	42	0	89	21	0	0	0	0	0	0	0	0	0	0	0	0
0.02	R_C_Pt2	71	48	139	5	145	110	841	0	0	0	0	0	0	2	123	0	0	0	0	0	0	0	20	0	0	18	0	0	17	47	0	0	0	0	74	0	0	0	0	0	0	0	0	0	0	0	0	0
0.02	R_C_Pt4	71	105	343	139	301	427	2	0	0	0	1	281	0	4	507	0	0	22	0	0	2	3	0	0	0	1	0	2	1	0	2	6	0	1	43	0	0	0	0	0	0	0	0	0	0	0	1	0
0.02	R_C_Pt5	71	10	101	48	216	539	377	3	0	0	0	14	0	30	21	0	0	0	0	67	1	34	5	23	0	0	0	26	0	17	3	0	0	1	0	21	0	0	0	0	22	0	0	0	0	0	0	0
0.02	R_C_Pt6	71	9	601	491	289	2199	193	17	0	0	0	177	0	46	1	0	0	0	0	109	8	183	0	1	0	2	21	0	0	5	0	0	0	1	0	1	0	0	0	0	0	1	0	0	1	2	0	0
0.02	R_C_Pt7	71	33	44	1	3	133	456	0	0	0	0	0	22	0	96	11	0	0	0	0	0	17	2	4	0	0	0	11	0	3	12	1	0	0	15	0	0	0	0	0	0	0	0	0	0	0	0	0
0.02	R_C_Pt8	71	9	34	2	0	94	28	0	0	0	0	0	0	0	205	0	0	0	0	0	0	0	5	1	0	0	0	30	0	1	9	1	0	0	39	1	0	0	0	0	0	0	0	0	0	0	1	0
0.02	R_C_Pt9	71	1	131	85	0	510	208	0	0	0	0	0	115	0	992	0	0	0	0	0	0	0	30	16	0	0	0	18	1	7	155	15	0	0	147	1	0	0	0	0	0	0	0	0	0	0	0	0
0.02	R_C_Pt11	71	2	16	0	45	112	269	0	0	0	0	0	24	0	601	0	0	0	0	0	1	0	1	0	0	0	0	0	0	0	0	0	0	0	47	8	0	0	0	0	0	0	0	0	0	0	0	0
0.02	R_C_Pt12	71	40	43	37	325	247	233	10	0	0	0	1	0	15	1	0	0	0	0	14	0	15	0	15	0	0	0	42	0	9	24	0	0	1	0	25	0	0	0	0	0	0	0	0	1	0	0	0
0.02	R_C_Pa1	71	5877	10915	886	3766	648	285	8010	0	0	0	1241	0	32	22	1	0	3	174	10	284	80	69	0	301	91	0	0	46	7	0	33	122	30	0	0	0	0	0	0	0	9	0	0	0	2	0	0
0.02	R_C_Pa2	71	637	13922	299	1472	635	20	20875	0	0	0	1	0	16	22	0	0	0	41	0	0	0	0	0	0	35	0	31	42	1	18	0	0	0	0	19	0	0	0	0	0	94	0	0	0	5	0	0
0.02	R_C_Pa3	71	18762	13342	1987	9221	981	0	2728	0	0	0	1	0	13	7	0	0	12	233	0	478	26	1	0	0	141	0	0	112	0	0	0	1	2	0	0	0	0	0	0	0	14	0	0	19	12	0	0
0.02	R_C_Pa4	71	151	524	0	194	165	4	25	0	0	0	5	0	1	44	0	0	0	0	0	0	0	1	0	0	3	0	8	13	0	1	0	0	0	1	0	0	0	0	0	0	3	0	0	0	0	0	0
0.02	R_C_Pa5	71	2500	1293	4654	204	342	11	6236	0	0	0	36	1	1	18	0	0	15	3	0	109	56	9	2	0	0	0	0	0	0	0	0	0	1	0	0	0	0	0	0	0	1	0	0	0	2	0	0
0.02	R_C_Pa6	71	12176	987	36	4414	353	1	70	1	0	0	0	0	138	69	0	0	0	630	0	851	0	0	0	0	1305	0	0	733	0	0	220	0	0	0	0	0	0	0	0	0	1	0	0	0	0	0	0
0.02	R_C_Pa7	71	3738	4992	13154	1212	1853	0	20	0	0	0	0	0	0	10	0	0	56	9	0	214	3	0	20	0	0	0	0	0	0	0	0	0	0	0	0	0	0	0	0	0	3	0	0	0	12	0	0
0.02	R_C_Pa8	71	3052	20263	1701	9084	1275	592	121	0	0	0	0	0	1	540	0	0	11	101	0	26	0	1	0	0	137	0	0	45	10	24	36	0	2	63	0	0	0	0	0	0	15	0	0	0	1	0	0
0.02	R_C_Pa9	71	0	1	2	448	16599	1036	95	0	0	0	149	7445	23	66	2166	0	0	18	66	8	17	0	9	993	0	57	0	0	2	0	0	0	0	0	0	0	0	0	0	56	0	0	0	0	0	0	0
0.02	R_C_Pa10	71	12696	1244	44201	5389	1125	1	49	0	0	0	0	0	15	607	1	0	457	15	0	7	11	0	8	0	15	0	0	0	0	0	9	35	0	26	0	0	0	0	0	0	107	0	0	0	1	0	0
0.02	R_C_Pa11	71	16542	4085	11397	5785	976	3	23	0	0	0	0	0	8	29	0	0	453	23	0	17	0	1	40	0	20	0	0	5	0	0	59	30	8	11	0	0	0	0	0	0	40	0	0	0	4	0	0
0.02	R_C_Pa12	71	17274	2858	3904	7432	1236	0	3401	0	0	0	189	0	0	0	17	0	9	9	0	26	3	4	0	0	0	0	0	0	0	0	0	126	0	0	0	0	0	0	0	0	5	0	0	0	7	0	0
0.02	S_K_Pt1	71	1203	1	1	0	11	1	286	1	0	0	10	0	0	0	0	0	0	0	0	0	0	0	1	0	0	0	0	0	0	0	8	132	0	0	0	0	0	0	149	0	0	0	0	0	0	0	0
0.02	S_K_Pt2	71	193	0	0	0	49	0	0	74	0	132	0	0	0	80	0	0	0	0	71	0	0	0	44	0	0	0	0	0	0	0	0	0	0	20	0	0	0	0	1	0	0	0	0	0	0	0	0
0.02	S_K_Pt3	71	9	0	0	0	160	0	0	8	0	2	0	0	0	634	0	0	0	0	0	0	5	0	0	0	0	0	0	0	0	0	0	0	0	41	0	0	0	0	0	0	0	0	0	0	0	0	0
0.02	S_K_Pt4	71	1541	0	0	0	257	0	0	113	505	123	0	0	0	8	0	769	0	0	0	233	0	0	0	0	0	0	0	0	0	0	0	0	0	0	0	0	1	0	3	0	0	0	0	0	0	0	0
0.02	S_K_Pt5	71	3229	0	0	0	24	0	0	4794	601	46	0	0	0	0	0	0	0	0	0	7	0	0	36	0	0	0	0	0	0	0	0	0	0	0	0	0	3	0	3	0	0	0	0	0	0	0	0
0.02	S_K_Pt6	71	107	0	0	0	0	0	0	1	0	0	48	0	0	0	0	0	0	0	0	0	0	0	0	0	0	0	0	0	0	0	0	0	0	0	0	0	0	0	0	0	0	0	0	0	0	0	0
0.02	S_K_Pt7	71	6607	0	0	0	11	0	1	0	55	3071	0	0	0	0	0	0	0	0	1	0	0	1	0	0	0	0	0	0	0	0	0	37	40	0	345	0	0	0	19	0	0	0	0	0	0	0	18
0.02	S_K_Pt8	71	312	0	0	0	0	9	0	607	15	83	0	0	0	0	0	146	0	0	7	14	0	0	76	0	0	0	0	0	0	0	0	0	7	0	13	0	0	0	0	0	0	0	0	0	0	0	0
0.02	S_K_Pt9	71	72	138	0	180	1441	0	14	0	0	0	0	0	0	27	0	0	0	0	39	1	0	7	0	0	0	79	0	0	0	0	0	0	0	12	0	0	0	0	0	0	0	0	0	0	0	0	0
0.02	S_K_Pt10	71	3504	0	0	0	1428	57	100	57	0	150	0	0	0	579	0	0	0	0	0	18	0	2	49	0	0	408	0	0	0	0	0	1	0	79	0	0	0	0	0	0	0	25	0	0	0	0	0
0.02	S_K_Pt11	71	3038	0	0	0	531	12	26	8	0	279	0	0	0	102	0	0	0	0	0	93	7	0	44	0	0	114	0	0	0	0	0	0	0	2	0	0	0	0	0	0	0	190	0	0	0	0	0
0.02	S_K_Pt12	71	10352	0	0	0	1338	228	125	45	9	40	0	0	0	231	0	0	0	0	0	87	31	0	23	0	0	1072	0	0	0	0	0	26	0	2	99	0	0	0	0	0	0	158	0	0	0	0	170
0.02	S_K_Pa3	71	0	0	0	0	17	0	0	17	0	119	0	0	0	0	0	22	0	0	22	0	0	0	0	0	0	0	0	0	0	0	0	0	0	0	0	0	0	0	0	0	0	0	0	0	0	0	0
0.02	S_K_Pa4	71	113	0	0	0	285	0	0	157	906	19	0	0	0	0	0	0	0	0	0	29	0	0	17	0	0	0	0	0	0	0	0	0	0	0	0	0	338	0	21	0	0	0	0	0	0	0	0
0.02	S_K_Pa6	71	101	0	0	0	0	0	0	0	0	0	0	0	0	0	0	0	0	0	0	0	0	0	0	0	0	0	0	0	0	0	0	0	0	0	0	0	0	0	0	0	0	0	0	0	0	0	0
0.02	S_K_Pa7	71	0	1	0	0	61	0	120	0	0	0	0	0	0	57	0	0	0	0	19	0	0	0	0	0	0	0	0	0	0	0	0	0	0	0	0	0	0	0	0	0	0	0	0	0	0	0	0
0.02	S_K_Pa8	71	1677	0	0	0	174	0	0	0	0	0	0	0	0	0	0	0	0	0	0	0	9	0	1	0	0	0	0	0	0	0	0	0	0	0	0	0	91	0	0	0	0	0	0	0	0	0	0
0.02	S_K_Pa10	71	233	0	0	0	0	17	4	0	0	0	0	0	0	0	0	0	0	0	0	0	0	0	0	0	0	0	0	0	0	0	0	0	0	0	0	0	0	0	0	0	0	0	0	0	1	0	0
0.02	S_K_Pa12	71	2202	0	0	1	119	0	0	27	562	1	0	0	0	0	0	0	0	0	0	0	0	0	226	0	0	0	0	0	0	0	0	8	0	0	0	0	0	1	23	0	0	0	0	0	0	0	3
0.02	S_C_Pt1	71	1044	779	51	332	21	8371	8	0	0	0	3589	0	1230	28	0	0	0	32	0	1	49	58	16	0	0	0	2	0	269	0	37	0	0	6	40	0	0	0	0	0	0	0	8	1	0	0	0
0.02	S_C_Pt2	71	2377	405	930	1926	2	30	0	0	0	0	46	0	6	0	0	0	13	0	0	0	1	0	0	1	0	0	9	0	0	7	0	0	0	0	0	0	0	0	0	0	0	0	0	0	0	0	0
0.02	S_C_Pt3	71	72	195	0	182	0	9680	0	0	0	0	20	0	33	1	0	0	0	26	1	0	0	3	0	0	0	0	9	1	261	0	0	7	0	0	0	0	0	0	0	0	0	0	0	1	0	1	0
0.02	S_C_Pt4	71	534	1814	330	1488	89	877	35	0	0	0	5600	374	339	42	169	0	2	840	0	190	382	97	10	0	8	33	321	1	51	173	24	0	32	19	11	0	0	0	0	0	0	0	14	52	0	3	0
0.02	S_C_Pt5	71	430	464	427	2289	442	6633	37	0	0	0	242	0	4591	0	2	0	67	116	283	33	114	284	383	0	0	0	139	0	74	119	7	0	246	1	261	0	0	0	0	255	0	0	139	2	0	11	0
0.02	S_C_Pt6	71	335	3904	634	2185	154	2314	20	0	0	0	2386	23	1152	2	32	0	0	78	45	33	329	77	284	0	5	136	0	3	29	0	9	0	35	0	0	0	0	0	0	0	0	0	89	17	1	0	0
0.02	S_C_Pt7	71	232	386	94	264	75	8069	0	0	0	0	13	389	155	28	138	0	0	1	0	11	118	283	171	0	2	0	208	0	166	175	62	0	64	0	11	0	0	0	0	0	0	0	2	25	0	17	0
0.02	S_C_Pt8	71	121	1299	0	655	202	6626	0	0	0	0	89	968	86	18	239	0	0	14	57	5	67	332	10	0	0	0	757	0	108	581	0	34	33	4	0	0	0	0	0	0	0	0	0	1	0	11	0
0.02	S_C_Pt9	71	268	617	77	1119	47	9995	3	0	0	0	10	2291	1088	134	1560	0	0	70	3	109	36	193	189	0	0	18	86	0	34	52	4	1	82	1	87	0	9	0	0	0	0	0	15	30	0	15	0
0.02	S_C_Pt10	71	6168	64	1	747	206	538	2	0	0	0	49	533	83	17	193	0	237	0	0	0	79	2	0	15	0	0	1	0	5	0	0	1	1	0	0	1030	0	0	0	0	1	0	0	0	0	147	0
0.02	S_C_Pt12	71	915	708	59	4516	39	2544	2	0	0	0	48	965	1855	0	205	0	0	2	43	17	242	310	268	25	135	129	2	92	143	15	0	12	346	0	51	0	0	0	0	0	0	0	37	82	0	69	0
0.02	S_C_Pa1	71	3804	22713	957	5635	86	1898	1173	0	0	0	3056	0	54	0	0	0	156	746	26	68	129	401	16	30	151	0	0	121	45	0	210	99	8	11	8	0	0	0	0	0	4	0	0	28	14	0	0
0.02	S_C_Pa2	71	465	17568	199	1705	0	9	798	0	0	0	19	1	51	0	0	0	0	196	0	0	0	0	0	0	25	0	0	1	0	0	12	0	4	0	0	24	0	0	0	0	0	0	0	14	1	0	0
0.02	S_C_Pa3	71	2317	3937	1003	2385	30	1589	162	0	0	0	528	0	51	18	0	0	2	117	19	43	70	20	0	0	15	0	26	32	20	33	22	0	15	1	41	0	0	0	0	0	0	0	0	7	3	0	0
0.02	S_C_Pa4	71	1254	3237	418	2957	28	1879	224	0	0	0	745	0	35	0	0	0	0	58	7	46	55	19	11	0	15	0	9	30	27	0	28	0	22	0	14	0	0	0	0	0	1	0	2	25	1	0	0
0.02	S_C_Pa5	71	2116	1578	19229	1500	28	17	391	0	0	0	0	0	8	0	0	0	137	17	0	7	78	12	0	0	0	0	0	0	0	0	13	0	0	0	0	0	0	0	0	0	1	0	0	3	5	0	0
0.02	S_C_Pa6	71	11341	9057	261	1626	10	0	160	0	0	0	0	28	104	0	0	0	0	48	0	196	100	25	49	0	94	0	0	229	0	0	380	132	49	0	0	0	0	0	0	0	0	0	0	0	0	0	0
0.02	S_C_Pa7	71	3067	11796	21750	524	17	5	240	0	0	0	16	0	0	0	0	0	520	0	0	17	191	6	0	9	1	0	0	0	0	0	1	11	0	0	0	0	0	0	0	0	12	0	0	0	82	0	0
0.02	S_C_Pa8	71	1670	18914	1840	5289	60	1447	290	0	0	0	1	26	7	14	0	0	3	155	0	1	6	43	0	0	9	0	0	20	18	0	0	14	38	0	0	0	0	0	0	0	0	0	0	0	37	0	0
0.02	S_C_Pa9	71	519	2650	256	2645	118	4517	62	0	0	0	284	4725	556	0	1915	0	0	41	113	85	212	55	404	539	23	97	0	18	111	0	92	0	112	0	43	0	0	0	0	199	29	0	19	22	0	10	0
0.02	S_C_Pa10	71	6009	9083	8150	3292	64	592	1274	0	0	0	324	46	149	7	0	0	333	154	0	0	16	80	0	384	11	0	0	0	20	0	57	34	0	0	0	0	0	0	0	0	65	0	0	0	35	0	0
0.02	S_C_Pa11	71	10202	10859	16256	6804	72	5	8040	0	0	0	304	0	1	0	0	0	410	29	0	22	30	0	0	1	14	0	0	0	0	0	0	85	0	0	0	0	0	0	0	0	109	0	0	0	62	0	0
0.02	S_C_Pa12	71	10454	5684	23289	6350	85	51	286	0	0	0	253	0	25	48	0	0	1551	69	0	0	166	0	165	179	0	0	0	25	5	0	56	299	2	0	0	0	0	0	0	0	1	0	9	0	18	0	0
[truncated: 24 more columns]
