# Supplementary material for: Phenol and Polyaromatic Hydrocarbons Are Stronger Drivers Than Host Plant Species in Shaping the Arbuscular Mycorrhizal Fungal Component of the Mycorrhizosphere
Source: Int J Mol Sci. 2022 Oct 20;23(20):12585. doi: 10.3390/ijms232012585 (PMC9604154; doi:10.3390/ijms232012585)
Supplement: Supplementary file 1 [file ijms-23-12585-s001.zip › File S2.fas]

File S2. The alignment of fungal sequences retrieved from GenBank with PrimerBlast covering the region between the ITS3 and the NDL22 primers.
 
>ON025966_EukaryotaFungiDikaryaAscomycotaPezizomycotinaOrbiliomycetesOrbilialesOrbiliaceaeOrbilia
----------cctcagatcagacaagga------------tacc-cgctgaacttaagcatatc--aata-a-gc-ggag--gaa---------aagaaa-cc-aa-cagggattgcctcagtaa--cggcg-agtgaagcggcaagagctcaaatttgaaatctgg---------ga------------tc--ttc--------g-g--tctcc-gagttgtaa-t-ttga-a--------------ga-ggatgcctcg--gttg-c-gg-tcccggc-ctaag-tt-cc-ttggaacag-gac----------------------gtcgcag-agggtgag-aatcccgta---------------cgcggctgc--g-----g-a--cttg----ctt-cc-acgtgt-ggctccctcgaagagtcgag-ttg-tttgggaatgcagctc-aaaatggg-tggtaagtttcatct-aaggctaaatact--ggc-gagagaccgatagcgca--caagtagagtgatcg-aaagatgaaaagcacttt-ga-aaagagagttaaac-agtacgtg-aaattgttgaaagggaagcgcttgcgatc-agactcgc----gcgc-ggttgatcaacgttc-----------------ct-tc--------------------tg---------------------------------------------------gtt-------------------------------------cgtgcact-ctgccgc------gctgcgggccagcgtcggtcgg---g-a-c--ggc----ggga-ca-aaggc---tccg-ggaat-gtgg---ctc----cc---c--t--c------------g---ggg----agtg-tta-tag-cccgg-cg-cgcaa-tgccgccag-c-ccc-gaccgaggtc-----------------------cgcg-atttt-----------------------------------------------------------------------------------------------------------------------t--------------------------------------------------------tc---caggacgctgg-ctt-----------------------------------------------aatggtcg------------taagcggcccgtcttgaaacacggacc-aaggagtctaacatccacgcgagtg-tt--------tgggcg---tc-aaaccc-atacgcgcaatgaaagtg-a-acggaggtggg-ag-ccctc----------------------------gggcgcaccatcgacc-gatcctg-at-gtcc-------------------t--cggatggatttgagtaggagcg
>ON025965_EukaryotaFungiDikaryaAscomycotaPezizomycotinaOrbiliomycetesOrbilialesOrbiliaceaeOrbilia
----------cctcagatcagacaagga------------tacc-cgctgaacttaagcatatc--aata-a-gc-ggag--gaa---------aagaaa-cc-aa-cagggattgcctcagtaa--cggcg-agtgaagcggcaagagctcaaatttgaaatctgg---------ga------------tc--ttc--------g-g--tctcc-gagttgtaa-t-ttga-a--------------ga-ggatgcctcg--gttg-c-gg-tcccggc-ctaag-tt-cc-ttggaacag-gac----------------------gtcgcag-agggtgag-aatcccgta---------------cgcggctgc--g-----g-a--cttg----ctt-cc-acgtgt-ggctccctcgaagagtcgag-ttg-tttgggaatgcagctc-aaaatggg-tggtaagtttcatct-aaggctaaatact--ggc-gagagaccgatagcgca--caagtagagtgatcg-aaagatgaaaagcacttt-ga-aaagagagttaaac-agtacgtg-aaattgttgaaagggaagcgcttacgatc-agactcgc----gcgc-ggttgatcaacgttc-----------------ct-tc--------------------tg---------------------------------------------------gtt-------------------------------------cgtgcact-ctgccgc------gctgcgggccagcgtcggtcgg---g-a-c--ggc----ggga-ca-aaggc---tccg-ggaat-gtgg---ctc----cc---c--t--c------------g---ggg----agtg-tta-tag-cccgg-cg-cgcaa-tgccgccag-c-ccc-gaccgaggtc-----------------------cgcg-atttt-----------------------------------------------------------------------------------------------------------------------t--------------------------------------------------------tc---caggacgctgg-ctt-----------------------------------------------aatggtcg------------taagcggcccgtcttgaaacacggacc-aaggagtctaacatccacgcgagtg-tt--------tgggcg---tc-aaaccc-atacgcgcaatgaaagtg-a-acggaggtggg-ag-ccctc----------------------------gggcgcaccatcgacc-gatcctg-at-gtcc-------------------t--cggatggatttgagtaggagcg
>OK393681_EukaryotaFungiDikaryaAscomycotaPezizomycotinaOrbiliomycetesOrbilialesOrbiliaceaeOrbilia
----------cctcagatcagacaagga------------tacc-cgctgaacttaagcatatc--aata-a-gc-ggag--gaa---------aagaaa-cc-aa-cagggattgcctcagtaa--cggcg-agtgaagcggcaagagctcaaatttgaaatctgg---------ga------------tc--ttc--------g-g--tctcc-gagttgtaa-t-ttga-a--------------ga-ggatgcctcg--gttg-c-gg-tcccggc-ctaag-tt-cc-ttggaacag-gac----------------------gtcgcag-agggtgag-aatcccgta---------------cgcggctgc--g-----g-a--cttg----ctt-cc-acgtgt-ggctccctcgaagagtcgag-ttg-tttgggaatgcagctc-aaaatggg-tggtaagtttcatct-aaggctaaatact--ggc-gagagaccgatagcgca--caagtagagtgatcg-aaagatgaaaagcacttt-ga-aaagagagttaaac-agtacgtg-aaattgttgaaagggaagcgcttgcgatc-agactcgc----gcgc-ggttgatcaacgttc-----------------ct-tc--------------------tg---------------------------------------------------gtt-------------------------------------cgtgcact-ctgccgc------gctgcgggccagcgtcggtcgg---g-a-c--ggc----ggga-ca-aaggc---tccg-ggaat-gtgg---ctc----cc---c--t--c------------g---ggg----agtg-tta-tag-cccgg-cg-cgcaa-tgccgccag-c-ccc-gaccgaggtc-----------------------cgcg-gtttt-----------------------------------------------------------------------------------------------------------------------t--------------------------------------------------------cc---taggacgctgg-ctt-----------------------------------------------aatggtcg------------taagcggcccgtcttgaaacacggacc-aaggagtctaacatccacgcgagtg-tt--------tgggcg---tc-aaaccc-atgcgcgcaatgaaagtg-a-acggaggtggg-ag-ccctc----------------------------gggcgcaccatcgacc-gatcctg-at-gtcc-------------------t--cggatggatttgagtaggagcg
>OM572478_EukaryotaFungiDikaryaAscomycotaPezizomycotinaOrbiliomycetesOrbilialesOrbiliaceaeOrbilia
----------cctcagatcagacaagga------------tacc-cgctgaacttaagcatatc--aata-a-gc-ggag--gaa---------aagaaa-cc-aa-cagggattgcctcagtaa--cggcg-agtgaagcggcaacagctcaaatttgaaatctga---------ag------------tt--t------------a--cttcc-gagttgtaa-t-ttga-a--------------ga-ggatgcttcg--gttg-t-ag-ctccggc-ctaag-tt-cc-ttggaacag-gac----------------------gtcgcag-agggtgag-aatcccgta---------------cgcggctgg--c-----g-g--ctta----ctt-cc-atgtgt-agctccttcgaagagtcgag-ttg-tttgggaatgcagctc-taaatggg-tggtaaatttcatct-aaagctaaatatt--ggc-gagagaccgatagcgca--caagtagagtgatcg-aaagatgaaaagcacttt-ga-aaagagagttaaac-agtacgtg-aaattgttgaaagggaagcgcttgcaatc-agacttgc----tctc-tgttgatcaacgttc-----------------ct-tt--------------------tg---------------------------------------------------gtt-------------------------------------cgtgcact-ctgcag-------tttgcaggccagcatcagttgc---g-g-c--ggc----ggga-ca-aagac---tttg-ggaat-gtgg---ctg----cc---t--t--c------------g---ggc----agtg-tta-tag-ccctt-tg-tgtaa-tgccgcctg-c-cgc-gattgaggac-----------------------cgcg-cttc------------------------------------------------------------------------------------------------------------------------g--------------------------------------------------------gc---taggatgctgg-ctt-----------------------------------------------aatggttg------------taagcgacccgtcttgaaacacggacc-aaggagtctaacatctatgcgagtg-tt--------tgggtg---tt-aaaccc-atacgcgtaatgaaagtg-a-acggaggtggg-ag-tcttc----------------------------ggatgcaccatcgacc-gatcctg-at-gttt-------------------t--cggatggatttgagtatgagca
>OM571185_EukaryotaFungiDikaryaAscomycotaPezizomycotinaOrbiliomycetesOrbilialesOrbiliaceaeOrbilia
----------cctcagatcagacaagga------------tacc-cgctgaacttaagcatatc--aata-a-gc-ggag--gaa---------aagaaa-cc-aa-cagggattgcctcagtaa--cggcg-agtgaagcggcaacagctcaaatttgaaatctga---------ag------------tt--t------------a--cttcc-gagttgtaa-t-ttga-a--------------ga-ggatgcttcg--gttg-t-ag-ctccggc-ctaag-tt-cc-ttggaacag-gac----------------------gtcgcag-agggtgag-aatcccgta---------------cgcggctgg--c-----g-g--ctta----ctt-cc-atgtgt-agctccttcgaagagtcgag-ttg-tttgggaatgcagctc-taaatggg-tggtaaatttcatct-aaagctaaatatt--ggc-gagagaccgatagcgca--caagtagagtgatcg-aaagatgaaaagcacttt-ga-aaagagagttaaac-agtacgtg-aaattgttgaaagggaagcgcttgcaatc-agacttgc----tctc-tgttgatcaacgttc-----------------ct-tt--------------------tg---------------------------------------------------gtt-------------------------------------cgtgcact-ctgcag-------tttgcaggccagcatcagttgc---g-g-c--ggc----ggga-ca-aagac---tttg-ggaat-gtgg---ctg----cc---t--t--c------------g---ggc----agtg-tta-tag-ccctt-tg-tgtaa-tgccgcctg-c-cgc-gattgaggac-----------------------cgcg-cttc------------------------------------------------------------------------------------------------------------------------g--------------------------------------------------------gc---taggatgctgg-ctt-----------------------------------------------aatggttg------------taagcgacccgtcttgaaacacggacc-aaggagtctaacatctatgcgagtg-tt--------tgggtg---tt-aaaccc-atacgcgtaatgaaagtg-a-acggaggtggg-ag-tcttc----------------------------ggatgcaccatcgacc-gatcctg-at-gttt-------------------t--cggatggatttgagtatgagca
>OK315671_EukaryotaFungiDikaryaAscomycotaPezizomycotinaOrbiliomycetesOrbilialesOrbiliaceaeOrbilia
----------cctcagatcagataagga------------tacc-cgctgaacttaagcatatc--aata-a-gc-ggag--gaa---------aagaaa-cc-aa-cagggattgcctcagtaa--cggcg-agtgaagcggcaacagctcaaatttgaaatctgg---------tg------------tc--ttt--------g-a--ctccc-gagttgtaa-t-ttga-a--------------ga-ggatgcttcg--gttg-t-gg-ccctggc-ctatg-tt-cc-ttggaacag-gac----------------------gtcgtag-agggtgag-aatcccgta---------------cacggctgt--g-----g-g--ctta----ctt-cc-atgtgt-agctccttcgaagagtcgag-ttg-tttgggaatgcagctc-taaatggg-tggtaaatttcatct-aaagctaaatact--ggc-gagagaccgatagcgca--caagtagagtgatcg-aaagatgaaaagcacttt-ga-aaagagagttaaac-agtacgtg-aaattgttgaaagggaagcgcttgcaatc-agacttgc----ctgc-ggttgatcaacgttc-----------------ct-tt--------------------tg---------------------------------------------------gtt-------------------------------------cgtgcact-ctgccg-------tttgcaggccagcatcggttgg---t-g-c--ggc----ggga-ca-aaggc---tccg-ggaat-gtgg---ctc----tc---t--t--c------------g---ggg----agtg-tta-tag-cccgg-tg-tgtaa-tgccgcctg-c-gcc-gaccgaggac-----------------------cgcg-cttcg-----------------------------------------------------------------------------------------------------------------------t--------------------------------------------------------gc---taggatgctgg-ctt-----------------------------------------------aatggttg------------taagcgacccgtcttgaaacacggacc-aaggagtctaacatctatgcgagtg-tt--------tgggtg---tc-aaaccc-atgcgcgtaatgaaagtg-a-acggaggtggg-ag-tcttc----------------------------ggatgcaccatcgacc-gatcctg-at-gttt-------------------t--cggatggatttgagtaggagca
>OK315796_EukaryotaFungiDikaryaAscomycotaPezizomycotinaOrbiliomycetesOrbilialesOrbiliaceaeOrbilia
----------cctcagatcagataagga------------tacc-cgctgaacttaagcatatc--aata-a-gc-ggag--gaa---------aagaaa-cc-aa-cagggattgcctcagtaa--cggcg-agtgaagcggcaacagctcaaatttgaaatctgg---------tg------------tc--ttt--------g-a--ctccc-gagttgtaa-t-ttga-a--------------ga-ggatgcttcg--gttg-t-gg-ccctggc-ctatg-tt-cc-ttggaacag-gac----------------------gtcgtag-agggtgag-aatcccgta---------------cacggctgt--g-----g-g--ctta----ctt-cc-atgtgt-agctccttcgaagagtcgag-ttg-tttgggaatgcagctc-taaatggg-tggtaaatttcatct-aaagctaaatact--ggc-gagagaccgatagcgca--caagtagagtgatcg-aaagatgaaaagcacttt-ga-aaagagagttaaac-agtacgtg-aaattgttgaaagggaagcgcttgcaatc-agacttgc----ctgc-ggttgatcaacgttc-----------------ct-tt--------------------tg---------------------------------------------------gtt-------------------------------------cgtgcact-ctgccg-------tttgcaggccagcatcggttgg---t-g-c--ggc----ggga-ca-aaggc---tccg-ggaat-gtgg---ctc----tc---t--t--c------------g---ggg----agtg-tta-tag-cccgg-tg-tgtaa-tgccgcctg-c-gcc-gaccgaggac-----------------------cgcg-cttcg-----------------------------------------------------------------------------------------------------------------------t--------------------------------------------------------gc---taggatgctgg-ctt-----------------------------------------------aatggttg------------taagcgacccgtcttgaaacacggacc-aaggagtctaacatctatgcgagtg-tt--------tgggtg---tc-aaaccc-atgcgcgtaatgaaagtg-a-acggaggtggg-ag-tcttc----------------------------ggatgcaccatcgacc-gatcctg-at-gttt-------------------t--cggatggatttgagtaggagca
>OK315669_EukaryotaFungiDikaryaAscomycotaPezizomycotinaOrbiliomycetesOrbilialesOrbiliaceaeOrbilia
----------cctcagatcagataagga------------tacc-cgctgaacttaagcatatc--aata-a-gc-ggag--gaa---------aagaaa-cc-aa-cagggattgcctcagtaa--cggcg-agtgaagcggcaacagctcaaatttgaaatctgg---------tg------------tc--ttt--------g-a--ctccc-gagttgtaa-t-ttga-a--------------ga-ggatgcttcg--gttg-t-gg-ccctggc-ctatg-tt-cc-ttggaacag-gac----------------------gtcgtag-agggtgag-aatcccgta---------------cacggctgt--g-----g-g--ctta----ctt-cc-atgtgt-agctccttcgaagagtcgag-ttg-tttgggaatgcagctc-taaatggg-tggtaaatttcatct-aaagctaaatact--ggc-gagagaccgatagcgca--caagtagagtgatcg-aaagatgaaaagcacttt-ga-aaagagagttaaac-agtacgtg-aaattgttgaaagggaagcgcttgcaatc-agacttgc----ctgc-ggttgatcaacgttc-----------------ct-tt--------------------tg---------------------------------------------------gtt-------------------------------------cgtgcact-ctgccg-------tttgcaggccagcatcggttgg---t-g-c--ggc----ggga-ca-aaggc---tccg-ggaat-gtgg---ctc----tc---t--t--c------------g---ggg----agtg-tta-tag-cccgg-tg-tgtaa-tgccgcctg-c-gcc-gaccgaggac-----------------------cgcg-cttcg-----------------------------------------------------------------------------------------------------------------------t--------------------------------------------------------gc---taggatgctgg-ctt-----------------------------------------------aatggttg------------taagcgacccgtcttgaaacacggacc-aaggagtctaacatctatgcgagtg-tt--------tgggtg---tc-aaaccc-atgcgcgtaatgaaagtg-a-acggaggtggg-ag-tcttc----------------------------ggatgcaccatcgacc-gatcctg-at-gttt-------------------t--cggatggatttgagtaggagca
>OK315670_EukaryotaFungiDikaryaAscomycotaPezizomycotinaOrbiliomycetesOrbilialesOrbiliaceaeOrbilia
----------cctcagatcagataagga------------tacc-cgctgaacttaagcatatc--aata-a-gc-ggag--gaa---------aagaaa-cc-aa-cagggattgcctcagtaa--cggcg-agtgaagcggcaacagctcaaatttgaaatctgg---------tg------------tc--ttt--------g-a--ctccc-gagttgtaa-t-ttga-a--------------ga-ggatgcttcg--gttg-t-gg-ccctggc-ctatg-tt-cc-ttggaacag-gac----------------------gtcgtag-agggtgag-aatcccgta---------------cacggctgt--g-----g-g--ctta----ctt-cc-atgtgt-agctccttcgaagagtcgag-ttg-tttgggaatgcagctc-taaatggg-tggtaaatttcatct-aaagctaaatact--ggc-gagagaccgatagcgca--caagtagagtgatcg-aaagatgaaaagcacttt-ga-aaagagagttaaac-agtacgtg-aaattgttgaaagggaagcgcttgcaatc-agacttgc----ctgc-ggttgatcaacgttc-----------------ct-tt--------------------tg---------------------------------------------------gtt-------------------------------------cgtgcact-ctgccg-------tttgcaggccagcatcggttgg---t-g-c--ggc----ggga-ca-aaggc---tccg-ggaat-gtgg---ctc----tc---t--t--c------------g---ggg----agtg-tta-tag-cccgg-tg-tgtaa-tgccgcctg-c-gcc-gaccgaggac-----------------------cgcg-cttcg-----------------------------------------------------------------------------------------------------------------------t--------------------------------------------------------gc---taggatgctgg-ctt-----------------------------------------------aatggttg------------taagcgacccgtcttgaaacacggacc-aaggagtctaacatctatgcgagtg-tt--------tgggtg---tc-aaaccc-atgcgcgtaatgaaagtg-a-acggaggtggg-ag-tcttc----------------------------ggatgcaccatcgacc-gatcctg-at-gttt-------------------t--cggatggatttgagtaggagca
>OM237612_EukaryotaFungiDikaryaAscomycotaPezizomycotinaOrbiliomycetesOrbilialesOrbiliaceaeOrbilia
----------cctcagatcagacgagga------------tacc-cgctgaacttaagcatatc--aata-a-gc-ggag--gaa---------aagaaa-cc-aa-cagggattgcctcagtaa--cggcg-agtgaagcggcaacagctcaaatttgaaatctgg---------ag------------tc--ttc--------g-g--cttcc-gagttgtaa-t-ttgt-a--------------ga-ggatgcttcg--gttg-t-gg-ccccggc-ctaag-tt-cc-ttggaacag-gac----------------------gtcgcag-agggtgag-aatcccgta---------------cgcggctgg--c-----g-g--ctta----ctt-cc-atgtgt-agctccttcgaagagtcgag-ttg-tttgggaatgcagctc-aaaatggg-tggtaaatttcatct-aaagctaaatact--ggc-gagagaccgatagcgca--caagtagagtgatcg-aaagatgaaaagcacttt-ga-aaagagagttaaac-agtacgtg-aaattgttgaaagggaagcgcttgcaatc-agacttgc----tttc-ggttgatcaacgttc-----------------ct-tc--------------------tg---------------------------------------------------gtt-------------------------------------cgtgcact-ctgccgt------tttgcaggccagcatcggttga---g-a-c--ggt----ggga-ca-aagac---tctg-ggaat-gtgg---ctc----ct---c--t--c------------g---ggg----agtg-tta-tag-cccag-tg-tgcaa-tgccatcag-a-ctc-gaccgaggtc-----------------------cgcg-cttt------------------------------------------------------------------------------------------------------------------------t--------------------------------------------------------gc---taggatgctgg-ctt-----------------------------------------------aatggttg------------taagcgacccgtcttgaaacacggacc-aaggagtctaacatctatgcgagtg-tt--------tgggtg---tc-aaaccc-atgcgcgtaatgaaagtg-a-acggaggtggg-ag-tcttc----------------------------ggatgcaccatcgacc-gatcctg-at-gttc-------------------t--cggatggatttgagtaggagca
>OL740381_EukaryotaFungiDikaryaAscomycotaPezizomycotinaOrbiliomycetesOrbilialesOrbiliaceaeOrbilia
----------cctcagatcagacgagga------------tacc-cgctgaacttaagcatatc--aata-a-gc-ggag--gaa---------aagaaa-cc-aa-cagggattgcctcagtaa--cggcg-agtgaagcggcaacagctcaaatttgaaatctga---------ag------------tc--ttc--------g-g--cttcc-gagttgtaa-t-ttgt-a--------------ga-ggatgcttcg--gttg-t-gg-ccccggc-ctaag-tt-ca-ttggaacat-gac----------------------gtcgcag-agggtgag-aatcccgta---------------cgcggccgg--c-----g-g--ctta----ctt-cc-atgtgt-agctccttcgaagagtcgag-ttg-tttgggaatgcagctc-aaaatggg-tggtaaatttcatct-aaagctaaatact--ggc-gagagaccgatagcgca--caagtagagtgatcg-aaagatgaaaagcacttt-ga-aaagagagttaaac-agtacgtg-aaattgttgaaagggaagcgcttgcaatc-agacttgc----tttc-agttgatcaacgttc-----------------ct-tt--------------------tg---------------------------------------------------gtt-------------------------------------cgtgcact-ctgctgt------tttgcaggccagcatcggttga---g-a-c--ggc----ggga-ca-aagac---tctg-ggaat-gtgg---ctc----ct---t--t--c------------g---ggg----agtg-tta-tag-cccag-tg-tgtaa-tgccgccag-a-ctc-gaccgaggtc-----------------------cgcg-cttt------------------------------------------------------------------------------------------------------------------------t--------------------------------------------------------gc---taggatgctgg-ctt-----------------------------------------------aatggttg------------taagcgacccgtcttgaaacacggacc-aaggagtctaacatctatgcgagtg-tt--------tgggtg---tc-aaaccc-atacgcgtaatgaaagtg-a-acggaggtggg-ag-tcttc----------------------------ggatgcaccatcgacc-gatcctg-at-gttc-------------------t--cggatggatttgagtaggagca
>MT560828_EukaryotaFungiDikaryaAscomycotaPezizomycotinaOrbiliomycetesOrbilialesOrbiliaceaeOrbilia
----------cctcagatcagacgagga------------tacc-cgctgaacttaagcatatc--aata-a-gc-ggag--gaa---------aagaaa-cc-aa-cagggattgcctcagtaa--cggcg-agtgaagcggcaacagctcaaatttgaaatctga---------ag------------tc--tcc--------g-g--cttcc-gagttgtaa-t-ttgt-a--------------ga-ggatgcttcg--gttg-t-gg-tcccggc-ctaag-tt-ca-ttggaacat-gac----------------------gtcgcag-agggtgag-aatcccgta---------------cgcggccgg--c-----g-g--ccta----ctt-cc-atgtgt-agctccttcgaagagtcgag-ttg-tttgggaatgcagctc-aaaatggg-tggtaaatttcatct-aaagctaaatact--ggc-gagagaccgatagcgca--caagtagagtgatcg-aaagatgaaaagcacttt-ga-aaagagagttaaac-agtacgtg-aaattgttgaaagggaagcgcttgcaatc-agacttgc----tttc-agttgatcaacgttc-----------------ct-tc--------------------tg---------------------------------------------------gtt-------------------------------------cgtgcact-ctgctgt------tttgcaggccagcatcggttga---g-a-c--ggc----ggga-ca-aagac---tctg-ggaat-gtgg---ctc----tc---t--t--c------------g---ggg----agtg-tta-tag-cccag-tg-tgtaa-tgccgccag-a-ttc-gaccgaggtc-----------------------cgcg-cttt------------------------------------------------------------------------------------------------------------------------t--------------------------------------------------------gc---taggatgctgg-ctt-----------------------------------------------aatggttg------------taagcggcccgtcttgaaacacggacc-aaggagtctaacatctatgcgagtg-tt--------tgggtg---tc-aaaccc-atgcgcgtaatgaaagtg-a-acggaggtggg-ag-tcttc----------------------------ggatgcaccatcgacc-gatcctg-at-gttc-------------------t--cggatggatttgagtaggagca
>MZ384005_EukaryotaFungiDikaryaAscomycotaPezizomycotinaOrbiliomycetesOrbilialesOrbiliaceaeOrbilia
----------cctcagatcagacaagga------------tacc-cgctgaacttaagcatatc--aata-a-gc-ggag--gaa---------aagaaa-cc-aa-cagggattgcctcagtaa--cggcg-agtgaagcggcaacagctcaaatttgaaatctga---------ag------------cc--ttt--------g-g--ctttc-gagttgtaa-t-ttga-a--------------ga-ggatgcttcg--gttg-t-gg-ccccggc-ctaag-tt-cc-ttggaacag-gac----------------------gtcgcag-agggtgag-aatcccgta---------------cgcggctgg--t-----g-g--ctta----ctt-cc-atgtgt-agctccttcgaagagtcgag-ttg-tttgggaatgcagctc-aaaatggg-tggtaaatttcatct-aaagctaaatact--ggc-gagagaccgatagcgca--caagtagagtgatcg-aaagatgaaaagcacttt-ga-aaagagagttaaac-agtacgtg-aaattgttgaaagggaagcgcttgcaatc-agacttgc----tttc-ggttgatcaacgttc-----------------ct-tt--------------------tg---------------------------------------------------gtt-------------------------------------cgtgcact-ctgccg-------tttgcaggccagcatcggttag---g-g-c--ggt----ggga-ca-aaggc---tgtg-ggaat-gtgg---ctc----tc---t--t--c------------g---ggg----agtg-tta-tag-cccac-tg-cgtaa-tgccaccag-t-cct-gaccgaggtc-----------------------cgcg-cttt------------------------------------------------------------------------------------------------------------------------c--------------------------------------------------------gc---taggatgctgg-ctt-----------------------------------------------aatggttg------------taagcgacccgtcttgaaacacggacc-aaggagtctaacatctatgcgagtg-tt--------tgggtg---tc-aaaccc-atgcgcgtaatgaaagtg-a-acggaggtggg-ag-tcttc----------------------------ggatgcaccatcgacc-gatcctg-at-gttc-------------------t--cggatggatttgagtatgagca
>MZ677474_EukaryotaFungiDikaryaAscomycotaPezizomycotinaOrbiliomycetesOrbilialesOrbiliaceaeOrbilia
----------cctcagatcagacgagga------------tacc-cgctgaacttaagcatatc--aata-a-gc-ggag--gaa---------aagaaa-cc-aa-cagggattgcctcagtaa--cggcg-agtgaagcggcaacagctcaaatttgaaatctgg---------ag------------tc--ttt--------g-a--ctttc-gagttgtaa-t-ttga-a--------------ga-ggatgcttcg--gttg-t-gg-cctgggc-ctaag-tt-cc-ttggaacag-gac----------------------gtcgtag-agggtgag-aatcccgta---------------cacggctgc--a-----g-g--ctta----ctt-cc-atgtgt-agctccttcgaagagtcgag-ttg-tttgggaatgcagctc-aaaatggg-tggtaaatttcatct-aaagctaaatatt--ggc-gagagaccgatagcgca--caagtagagtgatcg-aaagatgaaaagcacttt-ga-aaagagagttaaac-agtacgtg-aaattgttgaaagggaagcgcttgcaatc-agacttgc----tttc-agttgatcaacgttc-----------------ct-tt--------------------tg---------------------------------------------------gtt-------------------------------------cgtgcact-ctgctg-------tctgcaggccagcatcagttgg---a-g-c--ggt----ggga-ca-aagac---tctg-ggaat-gtgg---ctt----cc---t--t--c------------g---gga----agtg-tta-tag-cccag-tg-tgtaa-tgccacctg-c-acc-gattgaggtc-----------------------cgcg-cttt------------------------------------------------------------------------------------------------------------------------t--------------------------------------------------------gc---taggatgctgg-ctt-----------------------------------------------aatggttg------------taagcgacccgtcttgaaacacggacc-aaggagtctaacatctatgcgagtg-tt--------tgggtg---tc-aaaccc-atacgcgaaatgaaagtg-a-acggaggtggg-ag-tcttc----------------------------ggatgcaccatcgacc-gatcctg-at-gttc-------------------t--cggatggatttgagtaggagca
>OK356690_EukaryotaFungiDikaryaAscomycotaPezizomycotinaOrbiliomycetesOrbilialesOrbiliaceaeOrbilia
----------cctcagatcagacaagga------------tacc-cgctgaacttaagcatatc--aata-a-gc-ggag--gaa---------aagaaa-cc-aa-cagggattgcctcagtaa--cggcg-agtgaagcggcaaaagctcaaatttgaaatctgg---------at------------cc--ttt--------g-g--attcc-gagttgtaa-t-ttga-a--------------ga-ggtggcttcg--gttg-t-ag-ctccggt-ctaag-tt-cc-ttggaacag-gac----------------------gtcgtag-agggtgag-aatcccgta---------------cacggctgg--c-----g-g--ctta----ctt-cc-atgtgt-agctccttcgaagagtcgag-ttg-tttgggaatgcagctc-taaatggg-tggtaaatttcatct-aaagctaaatatt--ggc-gagagaccgatagcgca--caagtagagtgatcg-aaagatgaaaagcacttt-ga-aaagagagttaaac-agtacgtg-aaattgttgaaagggaagcgcttgcaatc-agacttgc----ttgc-ggttgatcaacgttc-----------------ct-tt--------------------tg---------------------------------------------------gtt-------------------------------------cgtgcact-ctgccg-------tttgcaggccagcatcggttgg---a-g-c--ggt----ggga-ca-aagac---ttca-ggaat-gtgg---ctc----tc---t--t--c------------g---ggg----agtg-tta-tag-cctgt-tg-tgtaa-tgccacctg-t-tcc-gatcgaggtc-----------------------cgcg-cttt------------------------------------------------------------------------------------------------------------------------t--------------------------------------------------------gc---taggatgctgg-ctt-----------------------------------------------aatgattg------------taagcgacccgtcttgaaacacggacc-aaggagtctaacatctatgcgagtg-tt--------tgggtg---tc-aaaccc-atacgcgaaatgaaagta-a-acggaggtggg-ag-tcttc----------------------------ggatgcaccatcgacc-gatcctg-at-gtct-------------------t--cggatggatttgagtaagagca
>OK356689_EukaryotaFungiDikaryaAscomycotaPezizomycotinaOrbiliomycetesOrbilialesOrbiliaceaeOrbilia
----------cctcagatcagacaagga------------tacc-cgctgaacttaagcatatc--aata-a-gc-ggag--gaa---------aagaaa-cc-aa-cagggattgcctcagtaa--cggcg-agtgaagcggcaaaagctcaaatttgaaatctgg---------at------------cc--ttt--------g-g--attcc-gagttgtaa-t-ttga-a--------------ga-ggtggcttcg--gttg-t-ag-ctccggt-ctaag-tt-cc-ttggaacag-gac----------------------gtcgtag-agggtgag-aatcccgta---------------cacggctgg--c-----g-g--ctta----ctt-cc-atgtgt-agctccttcgaagagtcgag-ttg-tttgggaatgcagctc-taaatggg-tggtaaatttcatct-aaagctaaatatt--ggc-gagagaccgatagcgca--caagtagagtgatcg-aaagatgaaaagcacttt-ga-aaagagagttaaac-agtacgtg-aaattgttgaaagggaagcgcttgcaatc-agacttgc----ttgc-ggttgatcaacgttc-----------------ct-tt--------------------tg---------------------------------------------------gtt-------------------------------------cgtgcact-ctgccg-------tttgcaggccagcatcggttgg---a-g-c--ggt----ggga-ca-aagac---ttca-ggaat-gtgg---ctc----tc---t--t--c------------g---ggg----agtg-tta-tag-cctgt-tg-tgtaa-tgccacctg-t-tcc-gatcgaggtc-----------------------cgcg-cttt------------------------------------------------------------------------------------------------------------------------t--------------------------------------------------------gc---taggatgctgg-ctt-----------------------------------------------aatgattg------------taagcgacccgtcttgaaacacggacc-aaggagtctaacatctatgcgagtg-tt--------tgggtg---tc-aaaccc-atacgcgaaatgaaagta-a-acggaggtggg-ag-tcttc----------------------------ggatgcaccatcgacc-gatcctg-at-gtct-------------------t--cggatggatttgagtaagagca
>OK356688_EukaryotaFungiDikaryaAscomycotaPezizomycotinaOrbiliomycetesOrbilialesOrbiliaceaeOrbilia
----------cctcagatcagacaagga------------tacc-cgctgaacttaagcatatc--aata-a-gc-ggag--gaa---------aagaaa-cc-aa-cagggattgcctcagtaa--cggcg-agtgaagcggcaaaagctcaaatttgaaatctgg---------at------------cc--ttt--------g-g--attcc-gagttgtaa-t-ttga-a--------------ga-ggtggcttcg--gttg-t-ag-ctccggt-ctaag-tt-cc-ttggaacag-gac----------------------gtcgtag-agggtgag-aatcccgta---------------cacggctgg--c-----g-g--ctta----ctt-cc-atgtgt-agctccttcgaagagtcgag-ttg-tttgggaatgcagctc-taaatggg-tggtaaatttcatct-aaagctaaatatt--ggc-gagagaccgatagcgca--caagtagagtgatcg-aaagatgaaaagcacttt-ga-aaagagagttaaac-agtacgtg-aaattgttgaaagggaagcgcttgcaatc-agacttgc----ttgc-ggttgatcaacgttc-----------------ct-tt--------------------tg---------------------------------------------------gtt-------------------------------------cgtgcact-ctgccg-------tttgcaggccagcatcggttgg---a-g-c--ggt----ggga-ca-aagac---ttca-ggaat-gtgg---ctc----tc---t--t--c------------g---ggg----agtg-tta-tag-cctgt-tg-tgtaa-tgccacctg-t-tcc-gatcgaggtc-----------------------cgcg-cttt------------------------------------------------------------------------------------------------------------------------t--------------------------------------------------------gc---taggatgctgg-ctt-----------------------------------------------aatgattg------------taagcgacccgtcttgaaacacggacc-aaggagtctaacatctatgcgagtg-tt--------tgggtg---tc-aaaccc-atacgcgaaatgaaagta-a-acggaggtggg-ag-tcttc----------------------------ggatgcaccatcgacc-gatcctg-at-gtct-------------------t--cggatggatttgagtaagagca
>OK356649_EukaryotaFungiDikaryaAscomycotaPezizomycotinaOrbiliomycetesOrbilialesOrbiliaceaeOrbilia
----------cctcagatcagacaagga------------tacc-cgctgaacttaagcatatc--aata-a-gc-ggag--gaa---------aagaaa-cc-aa-cagggattgcctcagtaa--cggcg-agtgaagcggcaaaagctcaaatttgaaatctgg---------at------------cc--ttt--------g-g--attcc-gagttgtaa-t-ttga-a--------------ga-ggtggcttcg--gttg-t-ag-ctccggt-ctaag-tt-cc-ttggaacag-gac----------------------gtcgtag-agggtgag-aatcccgta---------------cacggctgg--c-----g-g--ctta----ctt-cc-atgtgt-agctccttcgaagagtcgag-ttg-tttgggaatgcagctc-taaatggg-tggtaaatttcatct-aaagctaaatatt--ggc-gagagaccgatagcgca--caagtagagtgatcg-aaagatgaaaagcacttt-ga-aaagagagttaaac-agtacgtg-aaattgttgaaagggaagcgcttgcaatc-agacttgc----ttgc-ggttgatcaacgttc-----------------ct-tt--------------------tg---------------------------------------------------gtt-------------------------------------cgtgcact-ctgccg-------tttgcaggccagcatcggttgg---a-g-c--ggt----ggga-ca-aagac---ttca-ggaat-gtgg---ctc----tc---t--t--c------------g---ggg----agtg-tta-tag-cctgt-tg-tgtaa-tgccacctg-t-tcc-gatcgaggtc-----------------------cgcg-cttt------------------------------------------------------------------------------------------------------------------------t--------------------------------------------------------gc---taggatgctgg-ctt-----------------------------------------------aatgattg------------taagcgacccgtcttgaaacacggacc-aaggagtctaacatctatgcgagtg-tt--------tgggtg---tc-aaaccc-atacgcgaaatgaaagta-a-acggaggtggg-ag-tcttc----------------------------ggatgcaccatcgacc-gatcctg-at-gtct-------------------t--cggatggatttgagtaagagca
>OL604444_EukaryotaFungiDikaryaAscomycotaPezizomycotinaOrbiliomycetesOrbilialesOrbiliaceaeOrbilia
----------cctcagatcagacaagga------------tacc-cgctgaacttaagcatatc--aata-a-gc-ggag--gaa---------aagaaa-cc-aa-cagggattgcctcagtaa--cggcg-agtgaagcggcaacagctcaaatttgaaatctga---------ag------------ct--ttt--------a-g--tttcc-gagttgtaa-t-ttga-a--------------ga-ggatgtttcg--gttg-t-ga-ctgtggc-ctaag-tt-cc-ttggaacag-gac----------------------gtcgtag-agggtgag-aatcccgta---------------cacggctga--c-----a-g--tcta----ctt-cc-atgtgt-aactccttcgaagagtcgag-ttg-tttgggaatgcagctc-aaaatggg-tggtaaatttcatct-aaagctaaatact--ggc-gagagaccgatagcgca--caagtagagtgatcg-aaagatgaaaagcacttt-ga-aaagagagttaaac-agtacgtg-aaattgttgaaagggaagcgtttgcaatc-agacttgc----ttgc-ggttgatcaacgttc-----------------ct-tc--------------------tg---------------------------------------------------gtt-------------------------------------cgtgcact-ctgccg-------tttgcaggccagcatcggttag---g-g-c--ggt----ggga-ta-aaggc---tccg-agaat-gtgg---ctc----tc---t--t--c------------g---ggg----agtg-tta-tag-ctcgg-tg-cgtaa-tgccaccag-t-cct-gaccgaggtc-----------------------cgcg-c-ttc-----------------------------------------------------------------------------------------------------------------------t--------------------------------------------------------gc---taggatgctgg-cat-----------------------------------------------aatggttg------------taaacgacccgtcttgaaacacggacc-aaggagtctaacatctatgcgagtg-tt--------tgggtg---tc-aaaccc-atacgcgtaatgaaagtg-a-acggaggtggg-ag-tttcg------------------------------acgcaccatcgacc-gatcctg-at-gttc-------------------t--cggatggatttgagtaggagca
>MZ686201_EukaryotaFungiDikaryaAscomycotaPezizomycotinaOrbiliomycetesOrbilialesOrbiliaceaeOrbilia
----------cctcagatcagacaagga------------tacc-cgctgaacttaagcatatc--aata-a-gc-ggag--gaa---------aagaaa-cc-aa-cagggattgcctcagtaa--cggcg-agtgaagcggcaacagctcaaatttgaaatctga---------ga------------ct--ttt--------a-g--tttcc-gagttgtaa-t-ttga-a--------------ga-ggatgtttcg--gttg-t-aa-ccatggc-ctaag-tt-cc-ttggaacag-gac----------------------gtcgtag-agggtgag-aatcccgta---------------cacggctga--t-----g-g--ttta----ctt-cc-atgtgt-aactccttcgaagagtcgag-ttg-tttgggaatgcagctc-aaaatggg-tggtaaatttcatct-aaagctaaatact--ggc-gagagaccgatagcgca--caagtagagtgatcg-aaagatgaaaagcacttt-ga-aaagagagttaaac-agtacgtg-aaattgttgaaagggaagcgtttgcaatc-agacttgc----tttc-ggttgatcaaggttc-----------------ct-tc--------------------tg---------------------------------------------------gtt-------------------------------------cctgcact-ctgccg-------ttcgcaggccagcatcggttag---g-g-c--ggt----ggga-ca-aagac---tctg-agaat-gtgg---ctc----tc---t--t--c------------g---ggg----agtg-tta-tag-ctcag-tg-tgtaa-tgccatcagct-cct-gaccgaggtc-----------------------cgcg-ctttt-----------------------------------------------------------------------------------------------------------------------t--------------------------------------------------------gc---taggatgctgg-ctt-----------------------------------------------aatggttg------------taaacgacccgtcttgaaacacggacc-aaggagtctaacatctatgcgagtg-tt--------tgggtg---tc-aaaccc-atacgcgtaatgaaagtg-a-acggaggtggg-ag-tttta----------------------------ttatgcaccatcgacc-gatcctg-at-gttc-------------------t--cggatggatttgagtaggagca
>MZ425957_EukaryotaFungiDikaryaAscomycotaPezizomycotinaOrbiliomycetesOrbilialesOrbiliaceaeOrbilia
----------cctcagatcagacaagga------------tacc-cgctgaacttaagcatatc--aata-a-gc-ggag--gaa---------aagaaa-cc-aa-cagggattgcctcagtaa--cggcg-agtgaagcggcaacagctcaaatttgaaatctca---------ag------------ct--t------------g--cttgc-gagttgtaa-t-ttga-a--------------ga-ggatgtttcg--gttg-t-ga-ccttggc-ctaag-tt-cc-ttggaacag-gac----------------------gtcgtag-agggtgag-aatcccgta---------------cacggctgt--a-----g-g--ttta----ctt-cc-atgtgt-aactccttcgaagagtcgag-ttg-tttgggaatgcagctc-aaaatggg-tggtaaatttcatct-aaagctaaatact--ggc-gagagaccgatagcgca--caagtagagtgatcg-aaagatgaaaagcacttt-ga-aaagagagttaaac-agtacgtg-aaattgttgaaagggaagcgtttgcaatc-agacttgc----ttgc-ggttgatcaacgttc-----------------ct-tc--------------------tg---------------------------------------------------gtt-------------------------------------cgtgcact-ctgccg-------tttgcaggccagcatcggttag---g-a-c--ggt----ggga-ca-aagac---tcta-ggaat-gtgg---ctc----cc---c--c-------------------ggg----agtg-tta-tag-cctag-tg-tgtaa-tgccatcag-c-cct-gaccgaggtc-----------------------cgcg-attc------------------------------------------------------------------------------------------------------------------------g--------------------------------------------------------tc---taggatgctgg-cgt-----------------------------------------------aatggttg------------taaacgacccgtcttgaaacacggacc-aaggagtctaacatctatgcgagtg-tt--------tgggtg---tc-aaaccc-atacgcgtaatgaaagtg-a-acggaggtggg-ag-tcttc----------------------------ggatgcaccatcgacc-gatcctg-at-gttc-------------------t--cggatggatttgagtaggagca
>MZ379515_EukaryotaFungiDikaryaAscomycotaPezizomycotinaOrbiliomycetesOrbilialesOrbiliaceaeOrbilia
----------cctcagatcagataagga------------tacc-cgctgaacttaagcatatc--aata-a-gc-ggag--gaa---------aagaaa-cc-aa-cagggattgcctcagtaa--cggcg-agtgaagcggcaacagctcaaatttgaaatctca---------ag------------ct--t------------g--cttgc-gaattgtaa-t-ttga-a--------------ga-ggatgtttcg--gttg-t-aa-ccttggc-ctaag-tt-cc-ttggaacag-gac----------------------gtcgtag-agggtgag-aatcccgta---------------cacggctgt--a-----g-g--ttta----ctt-cc-atgtgt-aactccttcgaagagtcgag-ttg-tttgggaatgcagctc-aaaatggg-tggtaaatttcatct-aaagctaaatact--ggc-gagagaccgatagcgca--caagtagagtgatcg-aaagatgaaaagcacttt-ga-aaagagagttaaac-agtacgtg-aaattgttgaaagggaagcgtttgcaatc-agacttgc----tttc-agttgatcaacgttc-----------------ct-tt--------------------tg---------------------------------------------------gtt-------------------------------------cgtgcact-ctgctg-------tttgcttgccagcatcggttag---g-a-c--agt----agga-ca-aaggc---tcaa-ggaat-gtgg---ctc----cc---c--c-------------------ggg----agtg-tta-tag-ccttg-tg-tgtaa-tgctacttg-a-cct-gaccgaggtc-----------------------cgcg-cttt------------------------------------------------------------------------------------------------------------------------t--------------------------------------------------------gc---taggatgctgg-ctt-----------------------------------------------aatggttg------------taaacgacccgtcttgaaacacggacc-aaggagtctaacatctatgcgagtg-tt--------tgggtg---tc-aaaccc-atacgcgtaatgaaagtg-a-acggaggtggg-ag-tcttc----------------------------ggatgcaccatcgacc-gatcctg-at-gttc-------------------t--cggatggatttgagtaggagca
>MZ754516_EukaryotaFungiDikaryaAscomycotaPezizomycotinaOrbiliomycetesOrbilialesOrbiliaceaeOrbilia
----------cctcagatcagacgagga------------tacc-cgctgaacttaagcatatc--aata-a-gc-ggag--gaa---------aagaaa-cc-aa-cagggattgcctcagtaa--cggcg-agtgaagcggcaatagctcaaatttgaaatctgg---------cg------------cc--ttc--------g-g--tgtcc-gagttgtaa-t-ttga-a--------------ga-ggatgcctcg--gttg-t-gg-ccccggc-ctaag-tt-cc-ttggaacag-gac----------------------gtcgcag-agggtgag-aatcccgta---------------cgcggctga--c-----g-g--ctca----ctt-cc-atgtgt-ggctccctcgaagagtcgag-ttg-tttgggaatgcagctc-aaaatggg-tggtaaatttcatct-aaagctaaatact--ggc-gagagaccgatagcgca--caagtagagtgatcg-aaagatgaaaagcacttt-ga-aaagagagttaaac-agtacgtg-aaattgttgaaagggaagcgcttgcaatc-agactcgc----ttgc-ggttgatcaacgttc-----------------ct-tc--------------------tg---------------------------------------------------gtt-------------------------------------cgtgcact-cttccg-------tttgcgggccagcatcggttag---g-a-c--ggc----ggga-ca-aaggc---gtcg-ggaat-gtgg---ccc----tt---c-----------------------gg----ggtg-tta-tag-cccgg-cg-cgcaa-tgccgcctg-c-cct-gaccgaggtc-----------------------cgcg-cttc------------------------------------------------------------------------------------------------------------------------g--------------------------------------------------------gc---taggatgctgg-ctt-----------------------------------------------aatggttg------------taagcgacccgtcttgaaacacggacc-aaggagtctaacatctatgcgagtt-tt--------tgggtg---tc-aaaccc-atgagcgcaatgaaagtg-a-acggaggtggg-ag-cctta----------------------------gggtgcaccatcgacc-gatccgg-ac-gttc-------------------t--ctgaaggatttgagtatgagca
>MT452988_EukaryotaFungiDikaryaAscomycotaPezizomycotinaOrbiliomycetesOrbilialesOrbiliaceaeOrbilia
----------cctcagatcagacgagga------------tacc-cgctgaacttaagcatatc--aata-a-gc-ggag--gaa---------aagaaa-cc-aa-cagggattgcctcagtaa--cggcg-agtgaagcggcaagagctcaaatttgaaatctgg---------cg------------tc--ttt--------g-g--tgccc-gagttgtaa-t-ttga-a--------------ga-ggatgcctcg--gttg-t-ag-ccccggc-ctaag-tt-tc-ttggaacag-gac----------------------gtcgcag-agggtgag-aatcccgta---------------cgcggctga--a-----g-g--ctta----ctt-cc-atgtgt-ggctccctcgaagagtcgag-ttg-tttgggaatgcagctc-aaaatggg-tggtaaatttcatct-aaagctaaatact--ggc-gagagaccgatagcgca--caagtagagtgatcg-aaagatgaaaagcacttt-ga-aaagagagttaaac-agtacgtg-aaattgttgaaagggaagcgcttgcaatc-agactcgc----tttc-ggttgatcaacgttc-----------------ct-tt--------------------tg---------------------------------------------------gtt-------------------------------------cgtgcact-cttccg-------tttgcgggccagcatcggttag---g-a-c--ggc----ggga-ca-aaggc---tccg-ggaat-gtgg---ccc----tt---c-----------------------gg----ggtg-tta-tag-cccgg-tg-cgcaa-tgccgcctg-c-cct-gaccgaggtc-----------------------cgcg-cttc------------------------------------------------------------------------------------------------------------------------t--------------------------------------------------------gc---taggatgctgg-ctt-----------------------------------------------aatggttg------------taagcgacccgtcttgaaacacggacc-aaggagtctaacatctatgcgagtt-tt--------tgggtg---ta-aaaccc-atgagcgcaatgaaagtg-a-acggaggtggg-ag-cctta----------------------------gggtgcaccatcgacc-gatcctg-at-gttc-------------------t--cggatggatttgagtatgagca
>MZ457342_EukaryotaFungiDikaryaAscomycotaPezizomycotinaOrbiliomycetesOrbilialesOrbiliaceaeOrbilia
----------cctcagatcagacaagga------------tacc-cgctgaacttaagcatatc--aata-a-gc-ggag--gaa---------aagaaa-cc-aa-cagggattgcctcagtaa--cggcg-agtgaagcggcaacagctcaaatttgaaatctgg---------ag------------tt--ttc--------a-a--cttcc-gaattgtaa-t-ttga-a--------------ga-ggatgtttcg--gttg-c-ga-ccatggc-ctaag-tt-ct-ttggaacag-gac----------------------gtcacag-agggtgag-aatcccgta---------------cgtggctgt--t-----g-g--tctg----ctt-cc-atgtga-aactccttcgaagagtcgag-ttg-tttgggaatgcagctc-taaatggg-tggtaaatttcatct-aaagctaaatact--ggc-gagagaccgatagcgca--caagtagagtgatcg-aaagatgaaaagcacttt-ga-aaagagagttaaac-agtacgtg-aaattgttgaaagggaagcgcttgcaatc-agacttgc----ctgc-ggttgatcaacgttc-----------------ct-tt--------------------tg---------------------------------------------------gtg-------------------------------------cgtgcact-ctgccg-------tttgcaggccagcatcggttag---g-g-t--ggt----ggga-ca-aagac---tcca-ggaat-gtgg---ctc----tc---t--t--c------------g---ggg----agtg-tta-tag-cctgg-tg-tgtaa-tgccaccta-t-cct-gaccgaggac-----------------------cgcg-cgta------------------------------------------------------------------------------------------------------------------------a--------------------------------------------------------gc---taggatgctgg-ctt-----------------------------------------------aatggttg------------taagcgacccgtcttgaaacacggacc-aaggagtctaacatctatgcgagtg-tt--------tgggtg---ta-aaaccc-atgcgcgtaatgaaagtg-a-acggaggtggg-ag-tcctc--------------------------acggatgcaccatcgacc-gatcctg-at-gttc-------------------t--cggatggatttgagtaggagca
>OL449475_EukaryotaFungiDikaryaAscomycotaPezizomycotinaOrbiliomycetesOrbilialesOrbiliaceaeLilapila
----------cctcagatcagacaagga------------tacc-cgctgaacttaagcatatc--aata-a-gc-ggag--gaa---------aagaaa-cc-aa-cagggattgccttagtaa--cggcg-agtgaagcggcaacagctcaaatttgaaatctga---------tgt-----------ct--ttt--------g-a--cgttc-gagttgtaa-t-ttga-a--------------ga-ggaatcttcg--gttt-g-ga-ccacggc-ccatg-tc-cc-ttggaacag-ggc----------------------gtcgtag-agggtgag-aatcccgtc---------------gtcggctga--t-----g-g--tctc----ttt-cc-atgtga-agttccttcgaagagtcgag-ttg-tttgggaatgcagctc-taaacggg-aggtaaatttcttct-aaagctaaatatt--ggc-gagagaccgatagcgca--caagtagagtgatcg-aaagatgaaaagcacttt-ga-aaagagagttaaac-agtacgtg-aaattgttgaaagggaagcgcttgcaatc-agactcgt----ctcc-ggtagatcaacgttc-----------------ct-tc--------------------tg---------------------------------------------------gtt-------------------------------------cgtgcact-ccgcct-------ctgacgggccagcatcggttgc---g-g-c--ggc----ggga-ca-aagac---cttg-ggaat-gtgg---ctc----tc---t--t--c------------g---ggg----agtg-tta-tag-ccctc-gg-tgcaa-tgccgcctg-c-cgc-gatcgaggac-----------------------cgcg-cttc------------------------------------------------------------------------------------------------------------------------g--------------------------------------------------------gc---taggatgctgg-cgt-----------------------------------------------aatggttg------------taagcgacccgtcttgaaacacggacc-aaggagtctaacatctatgcgagtg-tt--------tgggtg---tc-aaaccc-atacgcgtaatgaaagtg-a-acggaggtggg-ag-ccgca----------------------------aggtgcaccatcgacc-gatcctg-at-gttc-------------------t--cggatggatttgagtaggagca
>MT140311_EukaryotaFungiDikaryaAscomycotaPezizomycotinaOrbiliomycetesOrbilialesOrbiliaceaeunclassifiedOrbiliaceae
----------cctcagatcagacaagga------------tacc-cgctgaacttaagcatatc--aata-a-gc-ggag--gaa---------aagaaa-cc-aa-cagggattgccttagtaa--cggcg-agtgaagcggcaacagctcaaatttgaaatctga---------tgt-----------ct--ttt--------g-a--cgttc-gagttgtaa-t-ttga-a--------------ga-ggaatcttcg--gttt-g-ga-ccacggc-ccatg-tc-cc-ttggaacag-ggc----------------------gtcgtag-agggtgag-aatcccgtc---------------gtcggctga--t-----g-g--tctc----ttt-cc-atgtga-agttccttcgaagagtcgag-ttg-tttgggaatgcagctc-taaacggg-aggtaaatttcttct-aaagctaaatatt--ggc-gagagaccgatagcgca--caagtagagtgatcg-aaagatgaaaagcacttt-ga-aaagagagttaaac-agtacgtg-aaattgttgaaagggaagcgcttgcaatc-agactcgt----ctcc-ggtggatcaacgttc-----------------ct-tc--------------------tg---------------------------------------------------gtt-------------------------------------cgtgcact-ccgcct-------ctgacgggccagcatcggttgc---g-g-c--ggc----ggga-ca-aagac---cttg-ggaat-gtgg---ctc----tc---t--t--c------------g---ggg----agtg-tta-tag-ccctc-gg-tgcaa-tgccgcctg-c-cgc-gatcgaggac-----------------------cgcg-cttc------------------------------------------------------------------------------------------------------------------------g--------------------------------------------------------gc---taggatgctgg-cgt-----------------------------------------------aatggttg------------taagcgacccgtcttgaaacacggacc-aaggagtctaacatctatgcgagtg-tt--------tgggtg---tc-aaaccc-atacgcgtaatgaaagtg-a-acggaggtggg-ag-ccgca----------------------------aggtgcaccatcgacc-gatcctg-at-gttc-------------------t--cggatggatttgagtaggagca
>MW562803_EukaryotaFungiDikaryaAscomycotaPezizomycotinaOrbiliomycetesOrbilialesOrbiliaceaeBryorbilia
----------cctcggatcagataagga------------tacc-cgctgaacttaagcatatc--aata-a-gc-ggag--gaa---------aagaaa-cc-aa-cagggattgccttagtaa--cggcg-agtgaagcggcaacagctcaaatttgaaatctaa---------tg------------cc--ttt--------g-g--cgttc-gagttgtaa-t-ttga-a--------------ga-ggagtcttcg--gttg-g-ga-tcgcggc-ccatg-tt-cc-ttggaacag-gac----------------------gtcatag-agggtgag-aatcccgta---------------catggctag--c-----g-a--tctc----cgg-ct-atgtga-agttccttcgaagagtcgag-ttg-tttgggaatgcagctc-taaatggg-tggtaaatttcatct-aaagctaaatatt--ggc-gagagaccgatagcgca--caagtagagtgatcg-aaagatgaaaagcacttt-ga-aaagagagttaaac-agtacgtg-aaattgttgaaagggaagcgcttgccatc-agactcgc----ttct-gatcgatcaacgttc-----------------ct-tc--------------------tg---------------------------------------------------gtt-------------------------------------cgtgcact-cggtct-------tttgcgggccagcatcagttac---g-g-c--ggc----ggga-ca-aagac---cctg-ggaat-gtgg---ctc----tc---t--t--c------------g---ggg----agtg-tta-tag-cccag-gg-tgtaa-tgccgccag-c-cgt-gactgaggac-----------------------cgcg-cttc------------------------------------------------------------------------------------------------------------------------g--------------------------------------------------------gc---ttggatgctgg-ctt-----------------------------------------------aatggtgg------------taagcgacccgtcttgaaacacggacc-aaggagtctaacattcacgcgagtg-tt--------tgggtg---tt-aaaccc-atacgcgcaatgaaagtg-a-acggaggtggg-ag-cttc------------------------------ggcgcaccatcgacc-gatcctg-at-gttt-------------------t--cggatggatttgagtaggagcg
>MT644895_EukaryotaFungiDikaryaAscomycotaPezizomycotinaPezizomycetesPezizalesPyronemataceaeOtidea
----------cctcggatcaggtaggga------------tacc-cgctgaacttaagcatatc--aata-a-gc-ggag--gaa---------aagaaa-cc-aa-cagggattgccttagtaa--ctgcg-agtgaagcggcaaaagctcaaatttgaaatctga---------cg------------tt--ttt--------g-a--cgtcc-gagttgtaa-t-ttgg-a--------------gg-gatatcttcg--gagc-t-gg-cgctgtc-ctaag-tt-ct-ttggaacca-gac----------------------atcatag-agggtgag-aatcccgtg---------------cctgggtgg--c-----t-g--tcct----gct-cc-atgtga-agtgtctccgacgagtcgag-ttg-tttgggaatgcagctc-aaaatggg-tggtaaatttcatct-aaagctaaatatt--ggc-gagagaccgatagcgca--caagtagagtgatcg-aaagatgaaaagcacttt-ga-aaagagagttaaac-agtacgtg-aaattgttgaaagggaagcgcttgagacc-agattcag----ccgg-cggtcatcagctaca-----------------tt-tc--------------------ta---------------------------------------------------tgt-------------------------------------ggtgcact-tgccgtc------g-gttgagccagcatcggtttt---g-a-t--ggc----ggga-ta-aaggt---ttca-ggaat-gtgg---ctc----ct---c--g--att--------tcg---agg----agtg-tta-tag-cctgg-ag-cgcaa-tgccgcctg-t-cgg-gaccgaggac-----------------------cgcg-cttt------------------------------------------------------------------------------------------------------------------------c--------------------------------------------------------gc---taggatgctgg-cta-----------------------------------------------aaaggtct------------taagcggcccgtcttgaaacacggacc-aaggagtctaacatctatgcgagtg-tt--------cgggtg---ga-aaaccc-ttgcgcgtaatgaaagtg-a-acggaggtggg-aa-cccct------a-------------------tggggtgcaccatcgacc-gatcccg-at-gttt-------------------a--cggaaggatttgagtaggagca
>MN047434_EukaryotaFungiDikaryaAscomycotaPezizomycotinaPezizomycetesPezizalesRhizinaceaeRhizina
----------cctcggatcaggtaggga------------tacc-cgctgaacttaagcatatc--aata-a-gc-ggag--gaa---------aagaaa-cc-aa-cagggattgcctcagtaa--cggcg-agtgaagcggcaaaagctcaaatttgaaatctgg---------cg------------cc--ttc--------g-g--cgtcc-gagttgtaa-t-ttgg-a--------------ga-ggcatcttcg--ggtg-g-gg-cgcaggc-ctatg-tt-cc-ttggaacag-gac----------------------gtcacag-agggtgag-aatcccgtg---------------cacggccgg--c-----t-g--tccc----cgt-cc-atgtga-agtgtcttcgacgagtcgag-ttg-tttgggaatgcagctc-aaaatggg-tggtaaatttcatct-aaagctaaatatt--ggc-gagagaccgatagcgca--caagtagagtgatcg-aaagatgaaaagcacttt-ga-aaagagagttaaaa-agtacgtg-aaattgttgaaagggaagcgcttgagacc-agacttga----cctg-gggtgatcagcagtc-----------------ct-tc--------------------tg---------------------------------------------------ggc-------------------------------------tgtgcact-cgcctca------gcgtcgggccagcatcggttgg---g-a-c--ggc----agga-ta-aaggt---cgcg-ggaat-gtgg---ctc----cc---c--t--c------------g---ggg----agtg-tta-tag-cccgt-gg-cgcaa-tgctgcctg-c-ccc-gaccgaggac-----------------------cgcg-cttc------------------------------------------------------------------------------------------------------------------------g--------------------------------------------------------gc---taggatgctgg-cgt-----------------------------------------------aatggtct------------tcagcgacccgtcttgaaacacggacc-aaggagtctaacatctatgcgagtg-tt--------tgggtg---ga-aaaccc-ttgcgcgtaatgaaagtg-a-acggaggtggg-ag-ccctc--------------------------aagggtgcaccatcgacc-gatcctg-at-gtct-------------------t--cggatggatttgagtaggagca
>OM238173_EukaryotaFungiDikaryaAscomycotaPezizomycotinaPezizomycetesPezizalesPyronemataceaeWilcoxina
----------cctcggatcaggtaggga------------tacc-cgctgaacttaagcatatc--aata-a-gc-ggag--gaa---------aagaaa-cc-aa-cagggattgccttagtaa--ctgcg-agtgaagcggcaaaagctcaaatttgaaatctgg---------cg------------tc--ttt--------g-g--cgtcc-gaattgtaa-t-ttgg-a--------------ga-ggcatcttcg--gtga-t-gg-cgctgtc-ctaag-tt-cc-ttggaacag-gat----------------------gacatag-agggtgag-atccccgtg---------------cctgggtgg--c-----t-g--tcca----tct-cc-atgtga-agtgccttcgacgagtcgag-ttg-tttgggaatgcagctc-aaaatggg-tggtaaatttcatct-aaagctaaatatt--ggc-gagagaccgatagcgca--caagtagagtgatcg-aaagatgaaaagcacttt-ga-aaagagagttaaaa-agtacgtg-aaattgttgaaagggaagcgcttgagacc-agactcga----tttg-tggtgatcagctgtg-----------------ct-tc--------------------tg---------------------------------------------------tac-------------------------------------agtgcact-tgccaca------g-attgggccagcatcggttct---g-a-c--ggt----ggga-ta-aaagg---gtga-ggaat-gtgg---ctt----cc---t--t--c------------g---ggg----agtg-tta-tag-cttcg-ct-cacaa-tgccacaag-t-tgg-gaccgaggac-----------------------cgcg-cttc------------------------------------------------------------------------------------------------------------------------g--------------------------------------------------------gc---taggatgctgg-cgt-----------------------------------------------aatggtct------------taagcgacccgtcttgaaacacggacc-aaggagtctaacatctatgcgagtg-tt--------cgggtg---ga-aaaccc-ttgcgcgtaatgaaagtg-a-acggaggtggg-aa-cccgc--------------------------aagggtgcaccatcgacc-gatcctg-at-gtct-------------------t--cggaaggatttgagtaagagca
>MT386355_EukaryotaFungiDikaryaAscomycotaPezizomycotinaPezizomycetesPezizalesPyronemataceaeScutelliniaunclassifiedScutellinia
----------cctcggatcaggtaggga------------tacc-cgctgaacttaagcatatc--aata-a-gc-ggag--gaa---------aagaaa-cc-aa-cagggattgccttagtaa--ctgcg-agtgaagcggcaagagctcaaattttaaatctga---------cg------------tc--cat-------cg-g--cgtcc-gagttgtaa-c-tagg-a--------------gg-gacatattcg--gggg-t-gg-cgccgtc-tcaag-tt-cc-ttggaacag-gac----------------------gtcacag-agggtgag-aatcccgtg---------------tcaggacgg--t-----c-g--ccca----cca-cc-atgtga-attgtctccaacgagtcgag-ttg-tttgggaatgcagctc-aaaatggg-tggtaaatttcatct-aaagctaaatatt--ggc-gagagaccgatagcgca--caagtagagtgatcg-aaagatgaaaagcacttt-ga-aaagagagttaaaa-agtacgtg-aaattgttgaaagggaagcgcttgcgacc-agactcga----tctt-tggcgatcagccggac-------------ccttc-ca--------------------gg---------------------------------------------------ttc-------------------------------------ggtgcact-tgccact------g-atcgggccagcatcggttcc---g-a-g--ggc----ggga-ta-aaagg---tcgg-ggaat-gtgg---ctt----cc---t--c--c------------g---ggg----agtg-tta-tag-acccg-at-cacaa-tgccgccat-t-cgg-gaccgaggac-----------------------cgcg-cttc------------------------------------------------------------------------------------------------------------------------g--------------------------------------------------------gc---taggatgctgg-cgt-----------------------------------------------aatggtct------------taagcgacccgtcttgaaacacggacc-aaggagtctaacatctatgcgagtg-tt--------cgggtg---ga-aaaccc-ttgcgcgtaatgaaagtg-a-acggaggtgtg-aa-cccgc--------------------------aagggtgcaacatcgacc-ggtcctg-at-gtct-------------------t--cggaaggatctgagtaagagca
>MT386347_EukaryotaFungiDikaryaAscomycotaPezizomycotinaPezizomycetesPezizalesPyronemataceaeScutellinia
----------cctcggatcaggtaggga------------tacc-cgctgaacttaagcatatc--aata-a-gc-ggag--gaa---------aagaaa-cc-aa-cagggattgccttagtaa--ctgcg-agtgaagcggcaagagctcaaattttaaatctga---------cg------------tc--ttt-------cg-g--cgtcc-gagttgtaa-t-ttgg-a--------------gg-gacatattcga-gggg-t-gg-cgccgtc-ctaag-tt-cc-ttggaacag-gac----------------------gtcatag-agggtgag-aatcccgtg---------------ccaggatgg--c-----t-g--ccca----cca-ccaatgtga-attgtctccaacgagtcgagtttg-tttgggaatgcagctc-aaaatggg-tggtaaatttcatct-aaagctaaatatt--ggc-gagagaccgatagcgca--caagtagagtgatcg-aaagatgaaaagcacttt-ga-aaagagagttaaaa-agtacgtg-aaattgttgaaagggaagcgcttgcgacc-agactcga----tctt-tggtgatcagccggg--------------ccttc-ca--------------------gg---------------------------------------------------ttc-------------------------------------ggtgccct-cgccact------g-atcgggccagcatcggttct---g-a-g--ggc----ggga-ta-aaagg---tcgg-ggaat-gtgg---ctt----cc---t--t--c------------g---gga----ggtg-tta-tag-acccg-at-cataa-tgccgccat-t-tgg-gaccgaggac-----------------------cgcg-cttc------------------------------------------------------------------------------------------------------------------------g--------------------------------------------------------gc---taggatgctgg-cgt-----------------------------------------------aatggtct------------taagcgacccgtcttgaaacacggacc-aaggagtctaacatctatgcgagtg-tt--------cgggtg---ga-aaaccc-ttgcgcgtaatgaaagtg-a-acggaggtgtg-aa-cccgc--------------------------aagggtgcaacatcgacc-ggtcctg-at-gtct-------------------t--cggaaggatctgagtaagagca
>MT386349_EukaryotaFungiDikaryaAscomycotaPezizomycotinaPezizomycetesPezizalesPyronemataceaeScutelliniaunclassifiedScutellinia
----------cctcggatcaggtaggga------------tacc-cgctgaacttaagcatatc--aata-a-gc-ggag--gaa---------aagaaa-cc-aa-cagggattgccttagtaa--ctgcg-agtgaagcggcaagagctcaaatttgaaatctga---------cg------------cc--atc-------cg-g--cgtcc-gagttgtaa-t-ttgg-a--------------gg-gacctattcg--gtgg-t-gg-cgccgtc-ctaag-tt-cc-ttggaacag-gac----------------------gtcatag-agggtgag-aatcccgtg---------------ccaggatgg--c-----t-g--ccca----tca-cc-ttgtga-attgtctccgacgagtcgag-ttg-tttgggaatgcagctc-aaaatggg-tggtaaatttcatct-aaagctaaatatt--ggc-gagagaccgatagcgca--caagtagagtgatcg-aaagatgaaaagcacttt-ga-aaagagagttaaaa-agtacgtg-aaattgttgaaagggaagcgcttgcgacc-agactcga----tctt-tggcgatcagccggg--------------cctct-cc--------------------gg---------------------------------------------------cct-------------------------------------ggtgcact-tgcctct------g-attgggccagcatcggttcc---g-a-g--ggt----ggga-ta-aaagg---tcgg-ggaat-gtgg---ctt----cc---c--t--c------------g---ggg----agtg-tta-tag-acccg-at-cataa-tgccaccat-t-tgg-gaccgaggac-----------------------cgcg-cttc------------------------------------------------------------------------------------------------------------------------g--------------------------------------------------------gc---taggatgctgg-cgt-----------------------------------------------aatggtct------------taagcgacccgtcttgaaacacggacc-aaggagtctaacatctatgcgagtg-tt--------cgggtg---ga-aaaccc-ttgcgcgtaatgaaagtg-a-acggaggtgtg-aa-cccgc--------------------------aagggtgcaacatcgacc-ggtcctg-at-gtct-------------------t--cggaaggatctgagtaagagca
>MT386352_EukaryotaFungiDikaryaAscomycotaPezizomycotinaPezizomycetesPezizalesPyronemataceaeScutelliniaunclassifiedScutellinia
----------cctcggatcaggtaggga------------tacc-cgctgaacttaagcatatc--aata-a-gc-ggag--gaa---------aagaaa-cc-aa-cagggattgccttagtaa--ctgcg-agtgaagcggcaagagctcaaattttaaatctga---------cg------------tc--ctc-------gg-g--cgtcc-gagttgtaa-t-ttgg-a--------------gg-gacatattcg--gggg-t-gg-cgccgtc-ctaag-tt-cc-ttggaacag-gac----------------------gtcacag-agggtgag-aatcccgtg---------------ccagggcgg--c-----t-g--tcca----cca-cc-ttgtga-attgtctccaacgagtcgag-ttg-tttgggaatgcagctcaaaaatggg-tggtaaatttcatct-aaagctaaatatt--ggc-gagagaccgatagcgca--caagtagagtgatcg-aaagatgaaaagcacttt-ga-aaagagagttaaaa-agtacgtg-aaattgttgaaagggaagcgcttgcgacc-agactcga----tctt-tggcgatcagctggg--------------ccttt-tg--------------------gg---------------------------------------------------ctc-------------------------------------ggtgccat-tgccact------g-atcgggccagcatcggttcc---g-a-g--ggc----ggga-ta-aaagt---tcgg-ggaat-gtgg---ctt----cc---t--t--c------------g---gga----ggtg-tta-tag-acccg-tt-cataa-tgccgccat-t-tgg-gaccgaggac-----------------------cgcg-cttc------------------------------------------------------------------------------------------------------------------------g--------------------------------------------------------gc---taggatgctgg-cgt-----------------------------------------------aatggtct------------taagcgacccgtcttgaaacacggacc-aaggagtctaacatctatgcgagtg-tt--------cgggtg---ga-aaaccc-ttgcgcgtaatgaaagtg-a-acggaggtgtg-aa-ccccc---a-ca-------------------aagggtgcaacatcgacc-ggtcctg-at-gtct-------------------t--cggaaggatctgagtaagagca
>MT386351_EukaryotaFungiDikaryaAscomycotaPezizomycotinaPezizomycetesPezizalesPyronemataceaeScutelliniaunclassifiedScutellinia
----------cctcggatcaggtaggga------------tacc-cgctgaacttaagcatatc--aata-a-gc-ggag--gaa---------aagaaa-cc-aa-cagggattgccttagtaa--ctgcg-agtgaagcggcaagagctcaaattttaaatctga---------cg------------tc--ccc-------gg-g--cgtcc-gagttgtaa-t-ttgg-a--------------gg-gacatattcg--gggg-t-gg-cgccgtc-ctaag-tt-cc-ttggaacag-gac----------------------gtcacag-agggtgag-aatcccgtg---------------cctggacgg--c-----t-g--ccca----tct-cc-ttgtga-attgtctccgacgagtcgag-ttg-tttgggaatgcagctcaaaaatggg-tggtaaatttcatct-aaagctaaatatt--ggc-gagagaccgatagcgca--caagtagagtgatcg-aaagatgaaaagcacttt-ga-aaagagagttaaaa-agtacgtg-aaattgttgaaagggaagcgcttgcgacc-agactcga----tctt-tggcgatcagccagg--------------ccttt-ca--------------------gg---------------------------------------------------ctc-------------------------------------ggtgcact-tgccact------g-attgggccagcatcggttcc---g-a-g--ggc----ggga-ta-aaagt---tcgg-ggaat-gtgg---ctt----cc---t--t--c------------g---gga----ggtg-tta-tag-acccg-tc-cacaa-tgccgccat-t-cgg-gaccgaggac-----------------------cgcg-cttc------------------------------------------------------------------------------------------------------------------------g--------------------------------------------------------gc---taggatgctgg-cgt-----------------------------------------------aatggtct------------taagcgacccgtcttgaaacacggacc-aaggagtctaacatctatgcgagtg-tt--------cgggtg---ga-aaaccc-ttgcgcgtaatgaaagtg-a-acggaggtgtg-aa--cctc---g-cg-------------------aggggtgcaacatcgacc-ggtcctg-at-gtct-------------------t--cggaaggatctgagtaagagca
>MT386350_EukaryotaFungiDikaryaAscomycotaPezizomycotinaPezizomycetesPezizalesPyronemataceaeScutelliniaunclassifiedScutellinia
----------cctcggatcaggtaggga------------tacc-cgctgaacttaagcatatc--aata-a-gc-ggag--gaa---------aagaaa-cc-aa-cagggattgccttagtaa--ctgcg-agtgaagcggcaagagctcaaattttaaatctga---------cg------------tc--ctc-------gg-g--cgtcc-gagttgtaa-t-ttgg-a--------------gg-gacatattcg--gggg-t-gg-cgccgtc-ctaag-tt-cc-ttggaacag-gac----------------------gtcacag-agggtgag-aatcccgtg---------------cctggacgg--c-----t-g--ccca----tca-cc-ttgtga-attgtctccaacgagtcgag-ttg-tttgggaatgcagctc-aaaatggg-tggtaaatttcatct-aaagctaaatatt--ggc-gagagaccgatagcgca--caagtagagtgatcg-aaagatgaaaagcacttt-ga-aaagagagttaaaa-agtacgtg-aaattgttgaaagggaagcgcttgcgacc-agactcga----tctt-tggcgatcagccagg--------------ccttt-ca--------------------gg---------------------------------------------------ctc-------------------------------------ggtgcact-cgccact------g-atcgggccagcatcggttct---g-a-g--ggc----ggga-ta-aaagt---tcgg-ggaat-gtgg---ctt----cc---t--t--c------------g---gga----ggtg-tta-tag-acccg-tc-cataa-tgccgccat-t-tgg-gaccgaggac-----------------------cgcg-cttc------------------------------------------------------------------------------------------------------------------------g--------------------------------------------------------gc---taggatgctgg-cgt-----------------------------------------------aatggtct------------taagcgacccgtcttgaaacacggacc-aaggagtctaacatctatgcgagtg-tt--------cgggtg---ga-aaaccc-ttgcgcgtaatgaaagtg-a-acggaggtgtg-aa--cctc---g-cg-------------------aggggtgcaacatcgacc-ggtcctg-at-gtct-------------------t--cggaaggatctgagtaagagca
>MT386353_EukaryotaFungiDikaryaAscomycotaPezizomycotinaPezizomycetesPezizalesPyronemataceaeScutelliniaunclassifiedScutellinia
----------cctcggatcaggtaggga------------tacc-cgctgaacttaagcatatc--aata-a-gc-ggag--gaa---------aagaaa-cc-aa-cagggattgccttagtaa--ctgcg-agtgaagcggcaaaagctcaaatttgaaatctgg---------cg------------tc--ttc--------g-g--cgtcc-gagttgtaa-t-ttgg-a--------------gg-gatatcttcg--ggga-t-gg-cgccgcc-ctaag-tt-cc-ttagaacag-gac----------------------atcacag-agggtgag-aatcccgtg---------------cctgggtgg--c-----c-g--accg----tct-cc-atgtga-agtgtctccgacgagtcgag-ttg-tttgggaatgcagctc-aaaatggg-tggtaaatttcatct-aaagctaaatatt--ggc-gagagaccgatagcgca--caagtagagtgatcg-aaagatgaaaagcacttt-ga-aaagagagttaaaa-agtacgtg-aaattgttgaaagggaagcgcttgcgacc-agacttga----tctt-tggtgatcagccggg-----------------ct-tc--------------------ag---------------------------------------------------tcc-------------------------------------ggtgcact-cgccact------g-atcaggccagcatcggttcc---g-a-g--ggt----ggga-ta-aaagg---cgtt-ggaat-gtgg---ctt----cc---c--c--ta----------gg---gga----ggtg-tta-tag-acttc-gt-cacaa-tgccgccac-t-tgg-gaccgaggac-----------------------cgcg-cttc------------------------------------------------------------------------------------------------------------------------g--------------------------------------------------------gc---taggatgctgg-cgt-----------------------------------------------aatggtct------------taagcgacccgtcttgaaacacggacc-aaggagtctaacatctatgcgagtg-tt--------cgggtg---ga-aaaccc-ttgcgcgtaatgaaagtg-a-acggaggtgtg-aa-cccgc--------------------------aagggcgcaacatcgacc-ggtcctg-at-gtct-------------------t--cggaaggatctgagtaagagca
>MT005526_EukaryotaFungiDikaryaAscomycotaPezizomycotinaPezizomycetesPezizalesPyronemataceaeSphaerosporellaunclassifiedSphaerosporella
----------cctcggatcaggtaggga------------tacc-cgctgaacttaagcatatc--aata-a-gc-ggag--gaa---------aagnnn-nn-aa-cagggattgcctcagtaa--ctgcg-agtgaagcggcaaaagctcaaatttgaaatctgg---------ct------------cc--ttc--------g-g--ggtcc-gagttgtaa-t-ttgg-a--------------gg-ggcatcttcg--ggat-c-gg-cgccgtc-ctaag-tt-cc-ttggaacag-gac----------------------gtcacag-agggtgag-aatcccgtg---------------cctgggcgg--c-----t-g--cccg----att-cc-atgtga-agtgcctccgacgagtcgag-ttg-tttgggaatgcagctc-aaaatggg-tggtaaatttcatct-aaagctaaatatt--ggc-gagagaccgatagcgca--caagtagagtgatcg-aaagatgaaaagcacttt-ga-aaagagagttaaaa-agtacgtg-aaattgttgaaagggaagcgcttgcgacc-agactcgg----tctt-tgggggtcatccagg-----------------tt-tc--------------------gg---------------------------------------------------cct-------------------------------------ggtgccat-ccccatt------g-atcgggccagcatcggtttc---g-g-c--ggc----ggga-ta-aaagg---cgag-ggaat-gtgg---ctc----tc---t--t--c------------g---ggg----agtg-tta-tag-ccctt-gc-cacaa-tgccgccag-c-tgg-gaccgaggac-----------------------cgcg-cttc------------------------------------------------------------------------------------------------------------------------g--------------------------------------------------------gc---taggatgctgg-cgt-----------------------------------------------aatggtct------------taagcgacccgtcttgaaacacggacc-aaggagtctaacatctatgcgagtg-tt--------cgggtg---ga-aaaccc-ttgcgcgtaatgaaagtg-a-acggaggtggg-aa-cccct-----ca-------------------cggggtgcaccatcgacc-ggtcctg-at-gtct-------------------t--cggaaggatctgagtaagagca
>MT005520_EukaryotaFungiDikaryaAscomycotaPezizomycotinaPezizomycetesPezizalesPyronemataceaeSphaerosporellaunclassifiedSphaerosporella
----------cctcggatcaggtaggga------------tacc-cgctgaacttaagcatatc--aata-a-gc-ggag--gaa---------aagaaa-cc-aa-cagggattgcctcagtaa--ctgcg-agtgaagcggcaaaagctcaaatttgaaatctgg---------ct------------cc--ttc--------g-g--ggtcc-gagttgtaa-t-ttgg-a--------------gg-ggcatcttcg--ggat-c-gg-cgccgtc-ctaag-tt-cc-ttggaacag-gac----------------------gtcacag-agggtgag-aatcccgtg---------------cctgggcgg--c-----t-g--cccg----att-cc-atgtga-agtgcctccgacgagtcgag-ttg-tttgggaatgcagctc-aaaatggg-tggtaaatttcatct-aaagctaaatatt--ggc-gagagaccgatagcgca--caagtagagtgatcg-aaagatgaaaagcacttt-ga-aaagagagttaaaa-agtacgtg-aaattgttgaaagggaagcgcttgcgacc-agactcgg----tctt-tgggggtcatccagg-----------------tt-tc--------------------gg---------------------------------------------------cct-------------------------------------ggtgccat-ccccatt------g-atcgggccagcatcggtttc---g-g-c--ggc----ggga-ta-aaagg---cgag-ggaat-gtgg---ctc----tc---t--t--c------------g---ggg----agtg-tta-tag-ccctt-gc-cacaa-tgccgccag-c-tgg-gaccgaggac-----------------------cgcg-cttc------------------------------------------------------------------------------------------------------------------------g--------------------------------------------------------gc---taggatgctgg-cgt-----------------------------------------------aatggtct------------taagcgacccgtcttgaaacacggacc-aaggagtctaacatctatgcgagtg-tt--------cgggtg---ga-aaaccc-ttgcgcgtaatgaaagtg-a-acggaggtggg-aa-cccct-----ca-------------------cggggtgcaccatcgacc-ggtcctg-at-gtct-------------------t--cggaaggatctgagtaagagca
>MT005524_EukaryotaFungiDikaryaAscomycotaPezizomycotinaPezizomycetesPezizalesPyronemataceaeSphaerosporellaunclassifiedSphaerosporella
----------cctcggatcaggtaggga------------yacc-cgctgaacttaagcatatc--aata-a-gc-ggag--gaa---------nnnnnn-nn-nn-nnnnnnnnnnnnnnnnnn--nnnnn-nnnnnnnnnnnnnnnnnnnnnnnnnnnnnnnnnn---------nn------------nn--nnn--------n-n--nnnnn-nnnnnnnnn-n-nnnn-n--------------nn-nnnnnnnnnn--nnnn-n-nn-nnnnnnc-ctaag-tt-cc-ttggaacag-gac----------------------gtcacag-agggtgag-aatcccgtg---------------cctgggcgg--c-----t-g--cccg----att-cc-atgtga-agtgcctccgacgagtcgag-ttg-tttgggaatgcagctc-aaaatggg-tggtaaatttcatct-aaagctaaatatt--ggc-gagagaccgatagcgca--caagtagagtgatcg-aaagatgaaaagcacttt-ga-aaagagagttaaaa-agtacgtg-aaattgttgaaagggaagcgcttgcgacc-agactcgg----tctt-tgggggtcatccagg-----------------tt-tc--------------------gg---------------------------------------------------cct-------------------------------------ggtgccat-ccccatt------g-atcgggccagcatcggtttc---g-g-c--ggc----ggga-ta-aaagg---cgag-ggaat-gtgg---ctc----tc---t--t--c------------g---ggg----agtg-tta-tag-ccctt-gc-cacaa-tgccgccag-c-tgg-gaccgaggac-----------------------cgcg-cttc------------------------------------------------------------------------------------------------------------------------g--------------------------------------------------------gc---taggatgctgg-cgt-----------------------------------------------aatggtct------------taagcgacccgtcttgaaacacggacc-aaggagtctaacatctatgcgagtg-tt--------cgggtg---ga-aaaccc-ttgcgcgtaatgaaagtg-a-acggaggtggg-aa-cccct-----ca-------------------cggggtgcaccatcgacc-ggtcctg-at-gtct-------------------t--cggaaggatctgagtaagagca
>MT005522_EukaryotaFungiDikaryaAscomycotaPezizomycotinaPezizomycetesPezizalesPyronemataceaeSphaerosporellaunclassifiedSphaerosporella
----------cctcggatcaggtaggga------------tacc-cgctgaacttaagcatatc--aata-a-gc-ggag--gaa---------aagaaa-cc-aa-cagggattgcctcagtaa--ctgcg-agtgaagcggcaaaagctcaaatttgaaatctgg---------ct------------cc--ttc--------g-g--ggtcc-gagttgtaa-t-ttgg-a--------------gg-ggcatcttcg--ggat-t-gg-cgccgtc-ctaag-tt-cc-ttggaacag-gac----------------------gtcacag-agggtgag-aatcccgtg---------------cctgggcgg--c-----t-g--cccg----att-cc-atgtga-agtgcctccgacgagtcgag-ttg-tttgggaatgcagctc-aaaatggg-tggtaaatttcatct-aaagctaaatatt--ggc-gagagaccgatagcgca--caagtagagtgatcg-aaagatgaaaagcacttt-ga-aaagagagttaaaa-agtacgtg-aaattgttgaaagggaagcgcttgcgacc-agactcgg----tctt-tgggggtcatccagg-----------------tt-tc--------------------gg---------------------------------------------------cct-------------------------------------ggtgccat-ccccatt------g-atcgggccagcatcggtttc---g-g-c--ggc----ggga-ta-aaagg---cgag-ggaat-gtgg---ctc----tc---t--t--c------------g---ggg----agtg-tta-tag-ccctt-gc-cacaa-tgccgccag-c-tgg-gaccgaggac-----------------------cgcg-cttc------------------------------------------------------------------------------------------------------------------------g--------------------------------------------------------gc---taggatgctgg-cgt-----------------------------------------------aatggtct------------taagcgacccgtcttgaaacacggacc-aaggagtctaacatctatgcgagtg-tt--------cgggtg---ga-aaaccc-ttgcgcgtaatgaaagtg-a-acggaggtggg-aa-cccct-----ca-------------------cggggtgcaccatcgacc-ggtcctg-at-gtct-------------------t--cggaaggatctgagtaagagca
>MT005518_EukaryotaFungiDikaryaAscomycotaPezizomycotinaPezizomycetesPezizalesPyronemataceaeSphaerosporellaunclassifiedSphaerosporella
----------cctcggatcaggtaggga------------tacc-cgctgaacttaagcatatc--aata-a-gc-ggag--gaa---------aagaaa-cc-aa-caggggttgcctcagtaa--ctgcg-agtgaagcggcaaaagctcaaatttgaaatctgg---------ct------------cc--ttc--------g-g--ggtcc-gagttgtaa-t-ttgg-a--------------gg-ggcatcttcg--ggat-c-gg-cgccstc-ctaag-tt-cc-ttggaacag-gac----------------------gtcacag-agggtgag-aatcccgtg---------------cctgggcgg--c-----t-g--cccg----att-cc-atgtga-agtgcctccgacgagtcgag-ttg-tttgggaatgcagctc-aaaatggg-tggtaaatttcatct-aaagctaaatatt--ggc-gagagaccgatagcgca--caagtagagtgatcg-aaagatgaaaagcacttt-ga-aaagagagttaaaa-agtacgtg-aaattgttgaaagggaagcgcttgcgacc-agactcgg----tctt-tgggggtcatccagg-----------------tt-tc--------------------gg---------------------------------------------------cct-------------------------------------ggtgccat-ccccatt------g-atcgggccagcatcggtttc---g-g-c--ggc----ggga-ta-aaagg---cgag-ggaat-gtgg---ctc----tc---t--t--c------------g---ggg----agtg-tta-tag-ccctt-gc-cacaa-tgccgccag-c-tgg-gaccgaggac-----------------------cgcg-cttc------------------------------------------------------------------------------------------------------------------------g--------------------------------------------------------gc---taggatgctgg-cgt-----------------------------------------------aatggtct------------taagcgacccgtcttgaaacacggacc-aaggagtctaacatctatgcgagtg-tt--------cgggtg---ga-aaaccc-ttgcgcgtaatgaaagtg-a-acggaggtggg-aa-cccct-----ca-------------------cggggtgcaccatcgacc-ggtcctg-at-gtct-------------------t--cggaaggatctgagtaagagca
>MT005519_EukaryotaFungiDikaryaAscomycotaPezizomycotinaPezizomycetesPezizalesPyronemataceaeSphaerosporellaunclassifiedSphaerosporella
----------cctcggatcaggtaggga------------tacc-cgctgaacttaagcatatc--aata-a-gc-ggag--gaa---------aagaaa-cc-aa-cagggattgcctcagtaa--ctgcg-agtgaagcggcaaaagctcaaatttgaaatctgg---------ct------------cc--ttc--------g-g--ggtcc-gagttgtaa-t-ttgg-a--------------gg-ggcatcttcg--ggat-c-gg-cgccgtc-ctaag-tt-cc-ttggaacag-gac----------------------gtcacag-agggtgag-aatcccgtg---------------cctgggcgg--c-----t-g--cccg----att-cc-atgtga-agtgcctccgacgagtcgag-ttg-tttgggaatgcagctc-aaaatggg-tggtaaatttcatct-aaagctaaatatt--ggc-gagagaccgatagcgca--caagtagagtgatcg-aaagatgaaaagcacttt-ga-aaagagagttaaaa-agtacgtg-aaattgttgaaagggaagcgcttgcgacc-agactcgg----tctt-tgggggtcatccagg-----------------tt-tc--------------------gg---------------------------------------------------cct-------------------------------------ggtgccat-ccccatt------g-atcgggccagcatcggtttc---g-g-c--ggc----ggga-ta-aaagg---cgag-ggaat-gtgg---ctc----tc---t--t--c------------g---ggg----agtg-tta-tag-ccctt-gc-cacaa-tgccgccag-c-tgg-gaccgaggac-----------------------cgcg-cttc------------------------------------------------------------------------------------------------------------------------g--------------------------------------------------------gc---taggatgctgg-cgt-----------------------------------------------aatggtct------------taagcgacccgtcttgaaacacggacc-aaggagtctaacatctatgcgagtg-tt--------cgggtg---ga-aaaccc-ttgcgcgtaatgaaagtg-a-acggaggtggg-aa-cccct-----ca-------------------gggggtgcaccatcgacc-ggtcctg-at-gtct-------------------t--cggaaggatctgagtaagagca
>MT005521_EukaryotaFungiDikaryaAscomycotaPezizomycotinaPezizomycetesPezizalesPyronemataceaeSphaerosporellaunclassifiedSphaerosporella
----------cctcggatcaggtaggga------------tacc-cgctgaacttaagcatatc--aata-a-gc-ggag--gaa---------aagaaa-cc-aa-cagggattgcctctgtaa--ctgcg-agtgaagcggcaaaagctcaaatttgaaatctgg---------ct------------cc--ttc--------g-g--ggtcc-gagttgtaa-t-ttgg-a--------------gg-ggcatcttcg--ggat-c-gg-cgccctc-ctaag-tt-cc-ttggaacag-gac----------------------gtcacag-agggtgag-aatcccgtg---------------cctgggcgg--c-----t-g--cccg----att-cc-atgtga-agtgcctccgacgagtcgag-ttg-tttgggaatgcagctc-aaaatggg-tggtaaatttcatct-aaagctaaatatt--ggc-gagagaccgatagcgca--caagtagagtgatcg-aaagatgaaaagcacttt-ga-aaagagagttaaaa-agtacgtg-aaattgttgaaagggaagcgcttgcgacc-agactcgg----tctt-tgggggtcatccmgg-----------------tt-tc--------------------gg---------------------------------------------------cct-------------------------------------ggtgccat-ccccatt------g-atcgggccagcatcggtttc---g-g-c--ggc----ggga-ta-aaagg---cgag-ggaat-gtgg---ctc----tc---t--t--c------------g---ggg----agtg-tta-tag-ccctt-gc-cacaa-tgccgccrg-c-tgg-gaccgaggac-----------------------cgcg-cttc------------------------------------------------------------------------------------------------------------------------g--------------------------------------------------------gc---taggatgctgg-cgt-----------------------------------------------aatggtct------------taagcgacccgtcttgaaacacggacc-aaggagtctaacatctatgcgagtg-tt--------cgggtg---ga-aaaccc-ttgcgcgtaatgaaagtg-a-acggaggtggg-aa-cccct-----ca-------------------cggggtgcaccatcgacc-ggtcctg-at-gtct-------------------t--cggaaggatctgagtaagagca
>MT005515_EukaryotaFungiDikaryaAscomycotaPezizomycotinaPezizomycetesPezizalesPyronemataceaeSphaerosporellaunclassifiedSphaerosporella
----------cctcggatcaggtaggga------------tacc-cgctgaacttaagcatatc--aata-a-gc-ggag--gaa---------aagaaa-cc-aa-cagggattgcctcagtaa--ctgcg-agtgaagcggcaaaagctcaaatttgaaatctgg---------ct------------cc--ttc--------g-g--ggtcc-gagttgtaa-t-ttgg-a--------------gg-ggcatcttcg--gggt-c-gg-cgccctc-ctaag-tt-cc-ttggaacag-gac----------------------gtcacag-agggtgag-aatcccgtg---------------cctgggcgg--c-----t-g--cccg----att-cc-atgtga-agtgcctccgacgagtcgag-ttg-tttgggaatgcagctc-aaaatggg-tggtaaatttcatct-aaagctaaatatt--ggc-gagagaccgatagcgca--caagtagagtgatcg-aaagatgaaaagcacttt-ga-aaagagagttaaac-agtacgtg-aaattgttgaaagggaagcgcttgcgacc-agactcgg----tctt-tgggggtcatccggg-----------------tt-tc--------------------gg---------------------------------------------------cct-------------------------------------ggtgccat-ccccatt------g-atcgggccagcatcggttcc---g-g-c--ggc----ggga-ta-aaagg---tgag-ggaat-gtgg---ctc----tc---t--t--c------------g---ggg----agtg-tta-tag-ccctt-gc-cacaa-tgccgccag-c-tgg-gaccgaggac-----------------------cgcg-cttc------------------------------------------------------------------------------------------------------------------------g--------------------------------------------------------gc---taggatgctgg-cgt-----------------------------------------------aatggtct------------taagcgacccgtcttgaaacacggacc-aaggagtctaacatctatgcgagtg-tt--------cgggtg---ga-aaaccc-ttgcgcgtaatgaaagtg-a-acggaggtggg-aa-cccct-----ca-------------------cggggtgcaccatcgacc-ggtcctg-at-gtct-------------------t--cggaaggatctgagtaagagca
>MT005514_EukaryotaFungiDikaryaAscomycotaPezizomycotinaPezizomycetesPezizalesPyronemataceaeSphaerosporellaunclassifiedSphaerosporella
----------cctcggatcaggtaggga------------tacc-cgctgaacttaagcatatc--aata-a-gc-ggag--gaa---------aagaaa-cc-aa-cagggattgcctcagtaa--ctgcg-agtgaagcggcaaaagctcaaatttgaaatctgg---------ct------------cc--ytc--------g-g--ggtcc-gagttgtaa-t-ttgg-a--------------gg-ggcatcttcg--gggt-c-gg-cgccctc-ctaag-tt-cc-ttggaacag-gac----------------------gtcacag-agggtgag-aatcccgtg---------------cctgggcgg--c-----t-g--cccg----att-cc-atgtga-agtgcctccgacgagtcgag-ttg-tttgggaatgcagctc-aaaatggg-tggtaaatttcatct-aaagctaaatatt--ggc-gagagaccgatagcgca--caagtagagtgatcg-aaagatgaaaagcacttt-ga-aaagagagttaaac-agtacgtg-aaattgttgaaagggaagcgcttgcgacc-agactcgg----tctt-tgggggtcatccggg-----------------tt-tc--------------------gg---------------------------------------------------cct-------------------------------------ggtgccat-ccccatt------g-atcgggccagcatcggttcc---g-g-c--ggc----ggga-ta-aaagg---tgag-ggaat-gtgg---ctc----tc---t--t--c------------g---ggg----agtg-tta-tag-ccctt-gc-cacaa-tgccgccag-c-tgg-gaccgaggac-----------------------cgcg-cttc------------------------------------------------------------------------------------------------------------------------g--------------------------------------------------------gc---taggatgctgg-cgt-----------------------------------------------aatggtct------------taagcgacccgtcttgaaacacggacc-aaggagtctaacatctatgcgagtg-tt--------cgggtg---ga-aaaccc-ttgcgcgtaatgaaagtg-a-acggaggtggg-aa-cccct-----ca-------------------cggggtgcaccatcgacc-ggtcctg-at-gtct-------------------t--cggaaggatctgagtaagagca
>MT005487_EukaryotaFungiDikaryaAscomycotaPezizomycotinaPezizomycetesPezizalesPyronemataceaeSphaerosporellaunclassifiedSphaerosporella
----------cctcggatcaggtaggga------------tacc-cgctgaacttaagcatatc--aata-a-gc-ggag--gaa---------aagaaa-cc-aa-cagggattgcctcagtaa--ctgcg-agtgaagcggcaaaagctcaaatttgaaatctgg---------ct------------cc--ttc--------g-g--ggtcc-gagttgtaa-t-ttgg-a--------------gg-ggcatcttcg--gggt-c-gg-cgccgtc-ctaag-tt-cc-ttggaacag-gac----------------------gtcacag-agggtgag-aatcccgtg---------------cctgggcgg--c-----t-g--cccg----att-cc-atgtga-agtgcctccgacgagtcgag-ttg-tttgggaatgcagctc-aaaatggg-tggtaaatttcatct-aaagctaaatatt--ggc-gagagaccgatagcgca--caagtagagtgatcg-aaagatgaaaagcacttt-ga-aaagagagttaaac-agtacgtg-aaattgttgaaagggaagcgcttgcgacc-agactcgg----tctt-tgggggtcatccggg-----------------tt-tc--------------------gg---------------------------------------------------cct-------------------------------------ggtgccat-ccccatt------g-atcgggccagcatcggttcc---g-g-c--ggc----ggga-ta-aaagg---tgag-ggaat-gtgg---ctc----tc---t--t--c------------g---ggg----agtg-tta-tag-ccctt-gc-cacaa-tgccgccrg-c-tgg-gaccgaggac-----------------------cgcg-cttc------------------------------------------------------------------------------------------------------------------------g--------------------------------------------------------gc---taggatgctgg-cgt-----------------------------------------------aatggtct------------taagcgacccgtcttgaaacacggacc-aaggagtctaacatctatgcgagtg-tt--------cgggtg---ga-aaaccc-ttgcgcgtaatgaaagtg-a-acggaggtggg-aa-cccct-----ca-------------------cggggtgcaccatcgacc-ggtcctg-at-gtct-------------------t--cggaaggatctgagtaagagca
>MT005477_EukaryotaFungiDikaryaAscomycotaPezizomycotinaPezizomycetesPezizalesPyronemataceaeSphaerosporellaunclassifiedSphaerosporella
----------cctcggatcaggtaggga------------tacc-cgctgaacttaagcatatc--aata-a-gc-ggag--gaa---------aagaaa-cc-aa-cagggattgcctcagtaa--ctgcg-agtgaagcggcaaaagctcaaatttgaaatctgg---------ct------------cc--ttc--------g-g--ggtcc-gagttgtaa-t-ttgg-a--------------gg-ggcatcttcg--gggt-c-gg-cgccgtc-ctaag-tt-cc-ttggaacag-gac----------------------gtcacag-agggtgag-aatcccgtg---------------cctgggcgg--c-----t-g--cccg----att-cc-atgtga-agtgcctccgacgagtcgag-ttg-tttgggaatgcagctc-aaaatggg-tggtaaatttcatct-aaagctaaatatt--ggc-gagagaccgatagcgca--caagtagagtgatcg-aaagatgaaaagcacttt-ga-aaagagagttaaac-agtacgtg-aaattgttgaaagggaagcgcttgcgacc-agactcgg----tctt-tgggggtcatccggg-----------------tt-tc--------------------gg---------------------------------------------------cct-------------------------------------ggtgccat-ccccatt------g-atcgggccagcatcggttcc---g-g-c--ggc----ggga-ta-aaagg---tgag-ggaat-gtgg---ctc----tc---t--t--c------------g---ggg----agtg-tta-tag-ccctt-gc-cacaa-tgccgccag-c-tgg-gaccgaggac-----------------------cgcg-cttc------------------------------------------------------------------------------------------------------------------------g--------------------------------------------------------gc---taggatgctgg-cgt-----------------------------------------------aatggtct------------taagcgacccgtcttgaaacacggacc-aaggagtctaacatctatgcgagtg-tt--------cgggtg---ga-aaaccc-ttgcgcgtaatgaaagtg-a-acggaggtggg-aa-cccct-----ca-------------------cggggtgcaccatcgacc-ggtcctg-at-gtct-------------------t--cggaaggatctgagtaagagca
>MT005486_EukaryotaFungiDikaryaAscomycotaPezizomycotinaPezizomycetesPezizalesPyronemataceaeSphaerosporellaunclassifiedSphaerosporella
----------cctcggatcaggtaggga------------tacc-cgctgaacttaagcatatc--aatg-a-gc-ggag--gaa---------aagaaa-cc-aa-cagggattgcctcagtaa--ctgcg-agtgaagcggcaaaagctcaaatttgaaatctgg---------ct------------cc--ttc--------g-g--ggtcc-gagttgtaa-t-ttgg-a--------------gg-ggcatcttcg--gggt-c-gg-cgccgtc-ctaag-tt-cc-ttggaacag-gac----------------------gtcacag-agggtgag-aatcccgtg---------------cctgggcgg--c-----t-g--cccg----att-cc-atgtga-agtgcctccgacgagtcgag-ttg-tttgggaatgcagctc-aaaatggg-tggtaaatttcatct-aaagctaaatatt--ggc-gagagaccgatagcgca--caagtagagtgatcg-aaagatgaaaagcacttt-ga-aaagagagttaaac-agtacgtg-aaattgttgaaagggaagcgcttgcgacc-agactcgg----tctt-tgggggtcatccggg-----------------tt-tc--------------------gg---------------------------------------------------cct-------------------------------------ggtgccat-ccccatt------g-atcgggccagcatcggttcc---g-g-c--ggc----ggga-ta-aaagg---tgag-ggaat-gtgg---ctc----tc---t--t--c------------g---ggg----agtg-tta-tag-ccctt-gc-cacaa-tgccgccrg-c-tgg-gaccgaggac-----------------------cgcg-cttc------------------------------------------------------------------------------------------------------------------------g--------------------------------------------------------gc---taggatgctgg-cgt-----------------------------------------------aatggtct------------taagcgacccgtcttgaaacacggacc-aaggagtctaacatctatgcgagtg-tt--------cgggtg---ga-aaaccc-ttgcgcgtaatgaaagtg-a-acggaggtggg-aa-cccct-----ca-------------------cggggtgcaccatcgacc-ggtcctg-at-gtct-------------------t--cggaaggatctgagtaagagca
>MT005489_EukaryotaFungiDikaryaAscomycotaPezizomycotinaPezizomycetesPezizalesPyronemataceaeSphaerosporellaunclassifiedSphaerosporella
----------cctcggatcaggtaggga------------tacc-cgctgaacttaagcatatc--aata-a-gc-ggag--gaa---------aagaaa-cc-aa-cagggattgcctcagtaa--ctgcg-agtgaagcggcaaaagctcaaatttgaaatctgg---------ct------------cc--ttc--------g-g--ggtcc-gagttgtaa-t-ttgg-a--------------gg-ggcatcttcg--gggt-c-gg-cgccgtc-ctaag-tt-cc-ttggaacag-gac----------------------gtcacag-agggtgag-aatcccgtg---------------cctgggcgg--c-----t-g--cccg----atc-tc-atgtga-agtgcctccgacgagtcgag-ttg-tttgggaatgcagctc-aaaatggg-tggtaaatttcatct-aaagctaaatatt--ggc-gagagaccgatagcgca--caagtagagtgatcg-aaagatgaaaagcacttt-ga-aaagagagttaaac-agtacgtg-aaattgttgaaagggaagcgcttgcgacc-agactcgg----tctt-tgggggtcatccggg-----------------tt-tc--------------------gg---------------------------------------------------cct-------------------------------------ggtgccat-ccccatt------g-atcgggccagcatcggttcc---g-g-c--ggc----ggga-ta-aaagg---tgag-ggaat-gtgg---ctc----tc---t--t--c------------g---ggg----agtg-tta-tag-ccctt-gc-cacaa-tgccgccag-c-tgg-gaccgaggac-----------------------cgcg-cttc------------------------------------------------------------------------------------------------------------------------g--------------------------------------------------------gc---taggatgctgg-cgt-----------------------------------------------aatggtct------------taagcgacccgtcttgaaacacggacc-aaggagtctaacatctatgcgagtg-tt--------cgggtg---ga-aaaccc-ttgcgcgtaatgaaagtg-a-acggaggtggg-aa-cccct-----ca-------------------cggggtgcaccatcgacc-ggtcctg-at-gtct-------------------t--cggaaggatctgagtaagagca
>MT005512_EukaryotaFungiDikaryaAscomycotaPezizomycotinaPezizomycetesPezizalesPyronemataceaeSphaerosporellaunclassifiedSphaerosporella
----------cctcggatcaggtaggga------------tacc-cgctgaacttaagcatatc--aata-a-gc-ggag--gaa---------nnnnnn-nn-nn-nnnnnnnnnnnnnnnnnn--nnnnn-nnnnnnnnnnnnnnnnnnnnnnnnnnnnnnnnnn---------nn------------nn--nnn--------n-n--nnnnn-nnnnnnnnn-n-nnnn-n--------------nn-nnnnnnnnnn--nnnn-n-nn-nnnnnnn-nnnnn-nn-nn-nnnnnnnnn-nnn----------------------nnnnnnn-nnnnnnnn-nnnnnnnnn---------------nnnnnnnnn--n-----n-n--nnnn----att-cc-atgtga-agtgcctccgacgagtcgag-ttg-tttgggaatgcagctc-aaaatggg-tggtaaatttcatct-aaagctaaatatt--ggc-gagagaccgatagcgca--caagtagagtgatcg-aaagatgaaaagcacttt-ga-aaagagagttaaac-agtacgtg-aaattgttgaaagggaagcgcttgcgacc-agactcgg----tctt-tgggggtcatccggg-----------------tt-tc--------------------gg---------------------------------------------------cct-------------------------------------ggtgccat-ccccatt------g-atcgggccagcatcggttcc---g-g-c--ggc----ggga-ta-aaagg---tgag-ggaat-gtgg---ctc----tc---t--t--c------------g---sgg----agtg-tta-tag-ccctt-gc-cacam-tgccgccag-c-tgg-gaccgaggac-----------------------cgcg-cttc------------------------------------------------------------------------------------------------------------------------g--------------------------------------------------------gc---taggatgctgg-cgt-----------------------------------------------aatggtct------------taagcgacccgtcttgaaacacggacc-aaggagtctaacatctatgcgagtg-tt--------cgggtg---ga-aaaccc-ttgcgcgtaatgaaagtg-a-acggaggtggg-aa-cccct-----ca-------------------cggggtgcaccatcgacc-ggycctg-at-gtct-------------------t--cggaaggatctgagtaagagca
>MT005488_EukaryotaFungiDikaryaAscomycotaPezizomycotinaPezizomycetesPezizalesPyronemataceaeSphaerosporellaunclassifiedSphaerosporella
----------cctcggatcaggtaggga------------tacc-cgctgaacttaagcatatc--aatg-a-gc-ggag--gaa---------aagaaa-cc-aa-cagggattgcctcagtaa--ctgcg-agtgaagcggcaaaagctcaaatttgaaatctgg---------ct------------cc--ttc--------g-g--ggtgc-gagttgtaa-t-ttgg-a--------------gg-ggcatcttcg--gggt-c-gg-cgccgtc-ctaag-tt-cc-ttggaacag-gac----------------------ctcacag-agggtgag-aatcccgtg---------------cctgggcgg--c-----t-g--cccg----att-cc-atgtga-agtgcctccgacgagtcgag-ttg-tttgggaatgcagctc-aaaatggg-tggtaaatttcatct-aaagctaaatatt--ggc-gagagaccgatagcgca--caagtagagtgatcg-aaagatgaaaagcacttt-ga-aaagagagttaaac-agtacgtg-aaattgttgaaagggaagcgcttgcgacc-agactcgg----tctt-tgggggtcatccggg-----------------tt-tc--------------------gg---------------------------------------------------cct-------------------------------------ggtgccat-ccccatt------g-atcgggccagcatcggttcc---g-g-c--ggc----ggga-ta-aaagg---tgag-ggaat-gtgg---ctc----tc---t--t--c------------g---ggg----agtg-tta-tag-ccctt-gc-cacaa-tgccgccrg-c-tgg-gaccgaggac-----------------------cgcg-cttc------------------------------------------------------------------------------------------------------------------------g--------------------------------------------------------gc---taggatgctgg-cgt-----------------------------------------------aatggtct------------taagcgacccgtcttgaaacacggacc-aaggagtctaacatctatgcgagtg-tt--------cgggtg---ga-aaaccc-ttgcgcgtaatgaaagtg-a-acggaggtggg-aa-cccct-----ca-------------------cggggtgcaccatcgacc-ggtcctg-at-gtct-------------------t--cggaaggatctgagtaagagca
>MT005490_EukaryotaFungiDikaryaAscomycotaPezizomycotinaPezizomycetesPezizalesPyronemataceaeSphaerosporellaunclassifiedSphaerosporella
----------cctcggatcaggtaggga------------tacc-cgctgaacttaagcatatc--aata-a-gc-gagg--gag---------aggaaa-cc-aa-cagggattgcctcagtaa--ctgcg-agtgaagcggcaaaagctcaaatttgaaatctgg---------ct------------cc--ttc--------g-g--ggtcc-gagttgtaa-t-ttgg-a--------------gg-ggcatcttcg--gggt-c-gg-cgccgtc-ctaag-tt-cc-ttggaacag-gac----------------------gtcacag-agggtgag-aatcccgtg---------------cctgggcgg--c-----t-g--cccg----atc-tc-atgtga-agtgcctccgacgagtcgag-ttg-tttgggaatgcagctc-aaaatggg-tggtaaatttcatct-aaagctaaatatt--ggc-gagagaccgatagcgca--caagtagagtgatcg-aaagatgaaaagcacttt-ga-aaagagagttaaac-agtacgtg-aaattgttgaaagggaagcgcttgcgacc-agactcgg----tctt-tgggggtcatccggg-----------------tt-tc--------------------gg---------------------------------------------------cct-------------------------------------ggtgccat-ccccatt------g-atcgggccagcatcggttcc---g-g-c--ggc----ggga-ta-aaagg---tgag-ggaat-gtgg---ctc----tc---t--t--c------------g---ggg----agtg-tta-tag-ccctt-gc-cacaa-tgccgccag-c-tgg-gaccgaggac-----------------------cgcg-cttc------------------------------------------------------------------------------------------------------------------------g--------------------------------------------------------gc---taggatgctgg-cgt-----------------------------------------------aatggtct------------taagcgacccgtcttgaaacacggacc-aaggagtctaacatctatgcgagtg-tt--------cgggtg---ga-aaaccc-ttgcgcgtaatgaaagtg-a-acggaggtggg-aa-cccct-----ca-------------------cggggtgcaccatcgacc-ggtcctg-at-gtct-------------------t--cggaaggatctgagtaagagca
>MT005525_EukaryotaFungiDikaryaAscomycotaPezizomycotinaPezizomycetesPezizalesPyronemataceaeSphaerosporellaunclassifiedSphaerosporella
----------cctcggatcaggtaggga------------tacc-cgctgaacttaagcatatc--atta-a-gc-ggag--gaa---------aaagaa-cc-aa-caggggttgcctcagtaa--ctgcg-agtgaagcggcaaaagctcaaatttgaaatctgg---------ct------------cc--ttc--------g-g--ggtcc-gagttgtaa-t-ttgg-a--------------gg-ggcatcttcg--ggat-c-gg-cgccntc-ctaag-tt-cc-ttggaacag-gac----------------------gtcacag-agggtgag-aatcccgtg---------------cctgggcgg--c-----t-g--cccg----att-cc-wtgtga-agtgcctccracragtcgag-ttg-tttgggaatgcagctc-agaatggg-tggtaaatttcatct-aaagctaaatatt--ggc-gagagaccgatrgcgca--caagtagagtgatcg-aaagatgaaaagcacttt-ga-aaagagagttaaaa-agtacgtg-aaattgttgaaagggaagcgcttgcgacc-agactcgg----tctt-tgggggtcatccagg-----------------tt-tc--------------------gg---------------------------------------------------cct-------------------------------------ggtgccat-ccccatt------g-atcgggccagcatcggtttc---g-g-c--ggc----ggga-ta-aaagg---cgag-ggaat-gtgg---ctc----tc---t--t--c------------g---ggg----agtg-tta-tag-ccctt-gc-cacaa-tgccgccag-c-tgg-gaccgaggac-----------------------cgcg-cttc------------------------------------------------------------------------------------------------------------------------g--------------------------------------------------------gc---taggatgctgg-cgt-----------------------------------------------aatggtct------------taagcgacccgtcttgaaacacggacc-aaggagtctaacatctatgcgagtg-tt--------cgggtg---ga-aaaccc-ttgcgcgtaatgaaagtg-a-acggaggtggg-aa-cccct-----ca-------------------cggggtgcaccatcgacc-ggtcctg-at-gtct-------------------t--cggaaggatctgagtaagagca
>MT005513_EukaryotaFungiDikaryaAscomycotaPezizomycotinaPezizomycetesPezizalesPyronemataceaeSphaerosporellaunclassifiedSphaerosporella
----------cctcggatcaggtasgga------------tacc-cgctgaacttaagcatatc--aata-a-gc-ggag--gaa---------nnnnnn-nnnnn-nnnnnnnnnnnnnnnnnn--nnnnn-nnnnnnnnnnnnnnnnnnnnnnnnnnnnnnnnnn---------nn------------nn--nnn--------n-n--nnnnn-nnnnnnnnn-n-nnnn-n--------------nn-nnnnnnnnnn--nnnn-n-nn-nnnnnnn-nnnnn-nn-nn-nnnnnnnnn-nnn----------------------nnnnnnn-agggtgag-aatcccgtg---------------cctgggcgg--c-----t-g--cccg----att-cc-atgtga-agtgcctccgacgagtcgag-ttg-tttgggaatgcagctc-aaaatggg-tggtaaatttcatct-aaagctaaatatt--ggc-gagagaccgatagcgca--caagtagagtgatcg-aaagatgaaaagcacttt-ga-aaagagagttaaac-agtacgtg-aaattgttgaaagggaagcgcttgcgacc-agactcgg----tctt-cgggggtcatccggg-----------------tt-tc--------------------gg---------------------------------------------------cct-------------------------------------ggtgccat-ccccatt------g-atcgggccagcatcggttcc---g-g-c--ggc----ggga-ta-aaagg---tgag-ggaat-gtgg---ctc----tc---t--t--c------------g---ggg----agtg-tta-tag-ccctt-gc-cacaa-tgccgccag-c-tgg-gaccgaggac-----------------------cgcg-cttc------------------------------------------------------------------------------------------------------------------------g--------------------------------------------------------gc---taggatgctgg-cgt-----------------------------------------------aatggtct------------taagcgacccgtcttgaaacacggacc-aaggagtctaacatctatgcgagtg-tt--------cgggtg---ga-aaaccc-ttgcgcgtaatgaaagtg-a-acggaggtggg-aa-cccct-----ca-------------------cggggtgcaccatcgacc-ggtcctg-at-gtct-------------------t--cggaaggatctgagtaagagca
>MT005491_EukaryotaFungiDikaryaAscomycotaPezizomycotinaPezizomycetesPezizalesPyronemataceaeSphaerosporellaunclassifiedSphaerosporella
----------cctcggatcaggtaggga------------tacc-cgctgaacttaagcatatc--aata-a-gc-ggag--gaa---------aagaaa-ccnnn-nnnnnnnnnnnnnnnnnn--nnnnn-nnnnnnnnnnnnnnnnnncaaatttgaaatctgg---------ct------------cc--ttc--------g-g--ggtcc-gagttgtaa-t-ttgg-a--------------gg-ggcatcttcg--gggt-c-gg-cgccstc-ctaag-tt-cc-ttggaacag-gac----------------------gtcacag-agggtgag-aatcccgtg---------------cctgggcgg--c-----t-g--cccg----att-cc-atgtga-agtgcctccgacgagtcgag-ttg-tttgggaatgcagctc-aaaatggg-tggtaaatttcatct-aaagctaaatatt--ggc-gagagaccgatagcgca--caagtagagtgatcg-aaagatgaaaagcacttt-ga-aaagagagttaaac-agtacgtg-aaattgttgaaagggaagcgcttgcgacc-agactcgg----tctt-tgggggtcatccggg-----------------tt-tc--------------------gg---------------------------------------------------cct-------------------------------------ggtgccat-ccccatt------g-atcgggccagcatcggttcc---g-g-c--ggc----ggga-ta-aaagg---tgag-ggaat-gtgg---ctc----tc---t--t--c------------g---ggg----agtg-tta-tag-ccctt-gc-cacaa-tgccgccag-c-tgg-gaccgaggac-----------------------cgcg-cttc------------------------------------------------------------------------------------------------------------------------g--------------------------------------------------------gc---taggatgctgg-cgt-----------------------------------------------aatggtct------------taagcgacccgtcttgaaacacggacc-aaggagtctaacatctatgcgagtg-tt--------cgggtg---ga-aaaccc-ttgcgcgtaatgaaagtg-a-acggaggtggg-aa-cccct-----ca-------------------cggggtgcaccatcgacc-ggtcctg-at-gtct-------------------t--cggaaggatctgagtaagagca
>MT005523_EukaryotaFungiDikaryaAscomycotaPezizomycotinaPezizomycetesPezizalesPyronemataceaeSphaerosporellaunclassifiedSphaerosporella
----------cctcggatcaggtaggga------------tacc-cgctgaacttaagcatatc--aata-a-gc-ggag--gaa---------nnnnnn-nn-nn-nnnnnnnnnnnnnnnnnn--nnnnn-nnnnnnnnnnnnnnnnnnnnnnnnngaaatctgg---------ct------------cc--ttc--------g-g--ggtcc-gannnnnnn-n-nngg-a--------------gg-ggcatcttcs--ggat-c-gg-cgcc-tc-ctaag-tt-cc-ttggaacag-gac----------------------gtcacag-agggtgag-aatcccgtg---------------cctgggcgg--c-----t-g--cccg----att-cc-atgtga-agtgcctccgacgagtcgag-ttg-tttgggaatgcagctc-aaaatggg-tggtaaatttcatct-aaagctaaatatt--ggc-gagagaccgatmgcgca--caagtagagtgatcg-aaagatgaaaagcacttt-ga-aaagagagttaaaa-agtacgtg-aaattgttgaaagggaagcgcttgcracc-agactcgg----tctt-tgggggtcatccsgg-----------------tt-tc--------------------gg---------------------------------------------------cct-------------------------------------ggtgccyt-ccccatt------g-atcgggccagcatcggtttc---g-g-c--ggc----ggga-ta-aaagg---cgag-ggaat-gtgg---ctc----tc---t--t--c------------g---ggg----agtg-tta-tag-ccctt-gc-cacaa-tgccgccgg-c-tgg-gaccgaggac-----------------------cgcg-cttc------------------------------------------------------------------------------------------------------------------------g--------------------------------------------------------gc---taggatgctgg-cgt-----------------------------------------------aatggtct------------taagcgacccgtcttgaaacacggacc-aaggagtctaacatctatgcgagtg-tt--------cgggtg---ga-aaaccc-ttgcgcgtaatgaaagtg-a-acggaggtggg-aa-cccct-----ca-------------------sggggtgcaccatcgacc-ggtcctg-at-gtct-------------------t--cggaaggatctgagtaagagca
>MT005476_EukaryotaFungiDikaryaAscomycotaPezizomycotinaPezizomycetesPezizalesPyronemataceaeSphaerosporellaunclassifiedSphaerosporella
----------cctcggatcaggtaggga------------tacc-cgctgaacttaagcatatc--aata-a-gc-ggag--gaa---------aagaaa-cc-aa-cagggattgcctcagtaa--ctgcg-agtgaagcggcaaaagctcaaatttgaaatctgg---------ct------------cc--ttc--------g-g--ggtcc-gagttgtaa-t-ttgg-a--------------gg-ggcatcttcg--gggt-c-gg-cgccgtc-ctaag-tt-cc-ttggaacag-gac----------------------gtcacag-agggtgag-aatcccgtg---------------cctgggcgg--c-----t-g--cccg----att-cc-atgtga-agtgcctccgacgagtcgag-ttg-tttgggaatgcagctc-aaaatggg-tggtaaatttcatct-aaagctaaatatt--ggc-gagagaccgatagcgca--caagtagagtgatcg-aaagatgaaaagcacttt-ga-aaagagagttaaac-agtacgtg-aaattgttgaaagggaagcgcttgcgacc-agactcgg----tctt-tgggggtcatccggg-----------------tt-tc--------------------gg---------------------------------------------------cct-------------------------------------ggtgccat-ccccatt------g-atcgggccagcatcggttcc---g-g-c--ggc----ggga-ta-aaagg---tgag-ggaat-gtgg---ctc----tc---t--t--c------------g---ggg----agtg-tta-tag-ccctt-gc-cacaa-tgccgccag-c-tgg-gaccgaggac-----------------------cgcg-cttc------------------------------------------------------------------------------------------------------------------------g--------------------------------------------------------gc---taggatgctgg-cgt-----------------------------------------------aatggtct------------taagcgacccgtcttgaaacacggacc---------------------------------------------------------------------------------------------------------------------------------------------------------------------------------------------------------
>MT005475_EukaryotaFungiDikaryaAscomycotaPezizomycotinaPezizomycetesPezizalesPyronemataceaeSphaerosporellaunclassifiedSphaerosporella
----------cctcggatcaggtaggga------------tacc-cgctgaacttaagcatatc--aata-a-gc-ggag--gaa---------aagaaa-cc-aa-cagggattgcctcagtaa--ctgcg-agtgaagcggcaaaagctcaaatttgaaatctgg---------ct------------cc--ttc--------g-g--ggtcc-gagttgtaa-t-ttgg-a--------------gg-ggcatcttcg--gggt-c-gg-cgccgtc-ctaag-tt-cc-ttggaacag-gac----------------------gtcacag-agggtgag-aatcccgtg---------------cctgggcgg--c-----t-g--cccg----att-cc-atgtga-agtgcctccgacgagtcgag-ttg-tttgggaatgcagctc-aaaatggg-tggtaaatttcatct-aaagctaaatatt--ggc-gagagaccgatagcgca--caagtagagtgatcg-aaagatgaaaagcacttt-ga-aaagagagttaaac-agtacgtg-aaattgttgaaagggaagcgcttgcgacc-agactcgg----tctt-tgggggtcatccggg-----------------tt-tc--------------------gg---------------------------------------------------cct-------------------------------------ggtgccat-ccccatt------g-atcgggccagcatcggttcc---g-g-c--ggc----ggga-ta-aaagg---tgag-ggaat-gtgg---ctc----tc---t--t--c------------g---ggg----agtg-tta-tag-ccctt-gc-cacaa-tgccgccag-c-tgg-gaccgaggac-----------------------cgcg-cttc------------------------------------------------------------------------------------------------------------------------g--------------------------------------------------------gc---taggatgctgg-cgt-----------------------------------------------aatggtct------------taagcgacccgtcttgaaacacggacc---------------------------------------------------------------------------------------------------------------------------------------------------------------------------------------------------------
>MT005474_EukaryotaFungiDikaryaAscomycotaPezizomycotinaPezizomycetesPezizalesPyronemataceaeSphaerosporellaunclassifiedSphaerosporella
----------cctcggatcaggtaggga------------tacc-cgctgaacttaagcatatc--aata-a-gc-ggag--gaa---------aagaaa-cc-aa-cagggattgcctcagtaa--ctgcg-agtgaagcggcaaaagctcaaatttgaaatctgg---------ct------------cc--ttc--------g-g--ggtcc-gagttgtaa-t-ttgg-a--------------gg-ggcatcttcg--gggt-c-gg-cgccgtc-ctaag-tt-cc-ttggaacag-gac----------------------gtcacag-agggtgag-aatcccgtg---------------cctgggcgg--c-----t-g--cccg----att-cc-atgtga-agtgcctccgacgagtcgag-ttg-tttgggaatgcagctc-aaaatggg-tggtaaatttcatct-aaagctaaatatt--ggc-gagagaccgatagcgca--caagtagagtgatcg-aaagatgaaaagcacttt-ga-aaagagagttaaac-agtacgtg-aaattgttgaaagggaagcgcttgcgacc-agactcgg----tctt-tgggggtcatccggg-----------------tt-tc--------------------gg---------------------------------------------------cct-------------------------------------ggtgccat-ccccatt------g-atcgggccagcatcggttcc---g-g-c--ggc----ggga-ta-aaagg---tgag-ggaat-gtgg---ctc----tc---t--t--c------------g---ggg----agtg-tta-tag-ccctt-gc-cacaa-tgccgccag-c-tgg-ga-cgaggac-----------------------cgcg-cttc------------------------------------------------------------------------------------------------------------------------g--------------------------------------------------------gc---taggatgctgg-cgt-----------------------------------------------aatggtct------------taagcgacccgtcttgaaacacggacc---------------------------------------------------------------------------------------------------------------------------------------------------------------------------------------------------------
>MW488268_EukaryotaFungiDikaryaAscomycotaPezizomycotinaPezizomycetesPezizalesChorioactidaceaeTrichaleurina
----------cttcaaatcaggtaggga------------tacc-cgctgaacttaagcatatc--aata-a-gc-gg-g--gaa---------aagaaa-cc-aa-cagggattgccttagtaa--ctgcg-agtgaagcggcaaaagctcaaatttgtaatctgg---------cg------------tc--tcc--------g-g--cgccc-gagttgtaa-t-ttgg-a--------------ga-ggcaccttcg--gggg-g-ag-cgccggc-ctaag-tt-cc-ttggaacag-gac----------------------gtcacag-agggtgag-aatcccgtg---------------ttcggccgg--c-----t-g--cctt----ctt-cc-atgtga-agcgccttcgacgagtcgag-ttg-tttgggaatgcagctc-taaatggg-tggtaaactccatct-aaagctaaatatt--ggc-gggagaccgatagcgca--caagtagagtgatcg-aaagatgaaaagcacttt-ga-aaagagagttaaaa-agtacgtg-aaattgttgaaagggaagcgcttgagacc-agactcgg----ccgg-aggccatcaggcccg-----------------gt-tc--------------------tc---------------------------------------------------cgg-------------------------------------gctgcact-tgcctct------g-gtcgggccagcatcggttgc---g-a-c--ggc----ggga-ta-aaggt---ccgg-ggaat-gtgg---ctc----ct---c--t--c------------g---ggg----agtg-tta-tag-ccccg-gg-cgcca-tgccgcctg-t-cgc-gaccgaggac-----------------------cgcg-cttc------------------------------------------------------------------------------------------------------------------------g--------------------------------------------------------gc---taggatgctgg-cgt-----------------------------------------------aatggtct------------tcagcgacccgtcttgaaacacggacc---------------------------------------------------------------------------------------------------------------------------------------------------------------------------------------------------------
>OM238176_EukaryotaFungiDikaryaAscomycotaPezizomycotinaPezizomycetesPezizalesTuberaceaeChoiromyces
----------cctcggatcaggtaggga------------tacc-cgctgaacttaagcatatc--aata-a-gc-ggag--gag---------aagaaa-cc-aa-cagggattgcctcagtaa--cggcg-agtgaagcggcaaaagctcaaatttgaaatctga---------cg------------tc--ccc--------g-a--cgtcc-gagttgtaa-t-ttgg-a--------------ga-ggcatcttct--ggag-g-gg-c-ccagc-ctatg-tt-cc-ttggaacag-gac----------------------gtcatag-agggtgag-aatcccgtt---------------cttggctgg--a-----t-g--tccc----cac-ct-gtatgt-agtgtcttctacgagtcgag-ttg-tttgggaatgcagctc-aaaatggg-tggtaaatttcatct-aaagctaaatatt--ggc-gagagaccgatagcgca--caagtagagtgatcg-aaagatgaaaagcacttt-ga-aaatagagtcaaac-agtacgtg-aaattgttgaaagggaagcgcttgagacc-agactcag----cctc-gggcaaacaaccctc-----------------ct-tc--------------------tg---------------------------------------------------gtg-------------------------------------ggtgcact-tgccctt------g-gctgggccagcatcagttgg---g-a-g--ggc----ggga-ta-aaggc---ccag-ggaat-gtgg---ctc----ct---c--t--cg-----------g---gga----gagt-tta-tag-cacag-gg-tgcca-tgccgcccc-t-ccc-gactgaggac-----------------------cgcg-cttc------------------------------------------------------------------------------------------------------------------------g--------------------------------------------------------gc---aaggatgctgg-cgt-----------------------------------------------aatggtct------------tcagcgacccgtcttgaaacacggacc-aaggagtctaacatctatgcgagtg-tt--------tgggct---tc-aaaccc-ttacgcgtaatgaaagtg-a-acggaggtggg-aa-ccccg-----ag-------------------aggggcgcaccatcgacc-gatcctg-at-gtct-------------------t--cggatggatttgagtaggagca
>MT156449_EukaryotaFungiDikaryaAscomycotaPezizomycotinaPezizomycetesPezizalesTuberaceaeTuber
----------cctcggatcaggtaggga------------tacc-cgctgaacttaagcatatc--aata-a-gc-ggag--gaa---------aagaaa-cc-aa-cagggattgccttagtaa--cggcg-agtgaagcggcaaaagctcaaatttgaaatctgg---------cg------------ct--cct--------a-g--tgtcc-gagttgtaa-t-ttgg-a--------------ga-ggcatcttcc--ggag-g-gg-t-ccagc-ctatg-tt-cc-ttggaacag-gac----------------------atcatag-agggtgag-aatcccgtt---------------cacggctgggta-----t-a--tacc----ctc-ca-gtaggt-agtgccttctacgagtcgag-ttg-tttgggaatgcagctc-aaaatggg-tggtaaatttcatct-aaagctaaatata--ggc-gagagaccgatagcgca--caagtagagtgatcg-aaagatgaaaagcacttt-ga-aaatagagtcaaac-agtacgtg-aaattgttgaaagggaagcgcttgagacc-agactcag----cctt-ggacaaacaactttc-----------------ct-tc--------------------ag---------------------------------------------------ggt-------------------------------------ggtgcact-tgtcctc------g-gctgggccagcatcagttag---g-g-t--ggt----ggaa-ta-aaggc---ttgg-ggaat-gtga---ctc----ca---t--t--tt-----------g---gag----tg---tta-tag-cctca-gg-tgcca-tctcatctg-c-ctt-gactgtggac-----------------------cgcg-cttc------------------------------------------------------------------------------------------------------------------------g--------------------------------------------------------gc---taggatgctgg-cgt-----------------------------------------------aatggtct------------ttagcggcccgtcttgaaacacggacc-aaggagtctaacatctatgcaagtg-tt--------tgggct---gt-agaccc-tcacgcgaaataaaagtg-a-acggaggtggg-aa-ccccg-----ag-------------------aggggtgcactatcgacc-gatcctg-at-gtct-------------------t--cggatggatttgagtaggagca
>MT640262_EukaryotaFungiDikaryaAscomycotaPezizomycotinaPezizomycetesPezizalesHelvellaceaeHelvella
----------cctcgaatcaggtaggga------------tacc-cgctgaacttaagcatatc--aata-a-gc-ggag--gaa---------aagaaa-cc-aa-cagggattgccccagtaa--cggcg-agtgaagcggcagtagctcaaatttgaaatctgg---------gg------------tc--ctc--------g-g--cctcc-gagttgtaa-t-ttgg-a--------------ga-ggaatcttcgg-gggg-g-ag-cgccggc-ccatg-tt-cc-ttggaacag-gac----------------------gtcacag-agggtgag-aatcccgtg---------------ccaggccgg--c-----t-g--cctc----ctc-cc-gggtga-aggtccttcgacgagtcgag-ttg-tttgggaatgcagctc-caagtggg-tggtaaatttcatct-aaagctaaatacc--ggc-gggagaccgatagcgca--caagtagagtgatcg-aaagatgaaaagcacttt-ga-aaatagagtcaaaa-agtacgtg-aaattgttgaaagggaagcgcttgagacc-agactcag----gccc-gggcaaacatctctc----------------ccc-tc--------------------gg---------------------------------------------------ggc-------------------------------------cgtgcaat-tgcctgg------g-gctgggccagcatcagttgg---c-g-t--ggc----ggga-ca-aaggc---gtgg-ggaat-gtgg---ctc----cc---c--t--c------------g---ggg----agtg-ttattag-ccccg-cg-ctcaa-tgccgccgg-c-gcc-gactgaggac-----------------------cgcg-cctc------------------------------------------------------------------------------------------------------------------------g--------------------------------------------------------gc---taggatgctgg-ctt-----------------------------------------------aatggcct------------ccagcgacccgtcttgaaacacggacc-aaggagtctaacatctatgcgagtg-tt--------tgggcg---cc-aaaccc-ttgcgcggaatgaaagtg-a-gcggaggtggg-aa-ccccc---c-cg-------------------cggggcgcaccatcgacc-gatcctg-at-gtct-------------------t--cggatggatttgagtaggagca
>MW357911_EukaryotaFungiDikaryaAscomycotaPezizomycotinaPezizomycetesPezizalesPyronemataceaeOctospora
----------cctcggatcaggtaggga------------tacc-cgctgaacttaagcatatc--aata-a-gc-ggag--gaa---------aagaaa-cc-aa-cagggattgcctcagtaa--ctgcg-agtgaagcggcaaaagctcaaatttgaaatctga---------cg------------tg--cttt-----ggg-a--cgtcc-gagttgtaa-t-ttga-a--------------gg-agcgtcttcg--ggaa-c-ga-tgccgtc-ctaag-tt-cc-gtggaaccg-gac----------------------gtcacag-agggtgag-aatcccgtg---------------cctgggcgg--c-----c-a--tccg----ttc-cc-atgtga-agtgcttccgacgagtcgag-ttg-tttgggaatgcagctc-aaaatggg-tggtaaatttcatct-aaagctaaatatt--ggc-gagagaccgatagcgca--caagtagagtgatcg-aaagatgaaaagcacttt-ga-aaagagagttaaaa-agtacgtg-aaattgttgaaagggaagcgcttgagatc-aaactcgg----ttgt-tggtga--agcttcg----------------agc-tc--------------------gc---------------------------------------------------tcg-------------------------------------gagccgct-tgcctct------g-accgggccagcatcggtttc---g-a-c--ggc----ggga-ga-aacgg---tggacggaat-gtgg---ctt----tc---c--c--gac------tctgg---ggg----agtg-tta-tat-cctcc-gc-ca-aa-taccgtcag-t-cgg-gaccgaggac-----------------------cgcg-cttc------------------------------------------------------------------------------------------------------------------------g--------------------------------------------------------gc---taggatgctgg-cgt-----------------------------------------------aatggtct------------taagcgacccgtcttgaaacacggacc-aaggagtctaacatctatgcgagtg-tt--------cgggtg---ga-aaaccc-ttgcgcgtaatgaaagtg-a-acggaggtggg-aa-cc---------g-------------------caaggtgcaccatcgacc-gatcccg-at-gttt-------------------t--cggaaggatttgagtatgagca
>MW357910_EukaryotaFungiDikaryaAscomycotaPezizomycotinaPezizomycetesPezizalesPyronemataceaeOctospora
----------cctcggatcaggtaggga------------tacc-cgctgaacttaagcatatc--aata-a-gc-ggag--gaa---------aagaaa-cc-aa-cagggattgcctcagtaa--ctgcg-agtgaagcggcaaaagctcaaatttgaaatctga---------cg------------tg--cttt-----ggg-a--cgtcc-gagttgtaa-t-ttga-a--------------gg-agcgtcttcg--ggaa-c-ga-tgccgtc-ctaag-tt-cc-gtggaaccg-gac----------------------gtcacag-agggtgag-aatcccgtg---------------cctgggcgg--c-----c-a--tccg----ttc-cc-atgtga-agtgcttccgacgagtcgag-ttg-tttgggaatgcagctc-aaaatggg-tggtaaatttcatct-aaagctaaatatt--ggc-gagagaccgatagcgca--caagtagagtgatcg-aaagatgaaaagcacttt-ga-aaagagagttaaaa-agtacgtg-aaattgttgaaagggaagcgcttgagatc-aaactcgg----ttgt-tggtga--agcttcg----------------agc-tc--------------------gc---------------------------------------------------tcg-------------------------------------gagccgct-tgcctct------g-accgggccagcatcggtttc---g-a-c--ggc----ggga-ga-aacgg---tggacggaat-gtgg---ctt----tc---c--c--gac------tctgg---ggg----agtg-tta-tat-cctcc-gc-ca-aa-taccgtcag-t-cgg-gaccgaggac-----------------------cgcg-cttc------------------------------------------------------------------------------------------------------------------------g--------------------------------------------------------gc---taggatgctgg-cgt-----------------------------------------------aatggtct------------taagcgacccgtcttgaaacacggacc-aaggagtctaacatctatgcgagtg-tt--------cgggtg---ga-aaaccc-ttgcgcgtaatgaaagtg-a-acggaggtggg-aa-cc---------g-------------------caaggtgcaccatcgacc-gatcccg-at-gttt-------------------t--cggaaggatttgagtatgagca
>ON004124_EukaryotaFungiDikaryaAscomycotaPezizomycotinaEurotiomycetesEurotiomycetidaeEurotialesAspergillaceaeAspergillus
----------cctcggatcaggtaggga------------tacc-cgctgaacttaagcatatc--aata-a-gc-ggag--gaa---------aagaaa-cc-aa-ccgggattgcctcagtaa--cggcg-agtgaagcggcaagagctcaaatttgaaagctgg---------ct------------cc--ttc--------g-g--agtcc-gcattgtaa-t-ttgc-a--------------ga-ggatgctttg--ggtg-c-gg-cccccgt-ctaag-tg-cc-ctggaacgg-gcc----------------------gtcagag-agggtgag-aatcccgtc---------------ttgggcgggg-------t-g--tccg----tgc-cc-gtgtaa-agctccttcgacgagtcgag-ttg-tttgggaatgcagctc-taaatggg-tggtaaatttcatct-aaagctaaatact--ggc-cggagaccgatagcgca--caagtagagtgatcg-aaagatgaaaagcacttt-ga-aaagagagttaaac-agcacgtg-aaattgttgaaagggaagcgcttgcgacc-agactcgc----cc-g-cggggttcagccggc----------------a-t-tcg-------------------tg---------------------------------------------------c-c-------------------------------------ggtgtact-tccccgt------g-ggcgggccagcgtcggtttg---g-g-c--ggc----cggt-ca-aaggc---ccct-ggaat-gtag---tac----cc---t--c--c------------g---ggg----tacc-tta-tag-ccagg-gg-tgcaa-tgcggccag-c-ctg-gaccgaggaa-----------------------cgcg-cttc------------------------------------------------------------------------------------------------------------------------g--------------------------------------------------------gc---acggacgctgg-cat-----------------------------------------------aatggtcg------------taaacgacccgtcttgaaacacggacc-aaggagtctaacatctacgcgagtg-tt--------cgggtg---tc-aaaccc-gtgcgcgcagtgaaagcg-a-acggaggtggg-ag-ccccc---t-cg-------------------cggggcgcaccatcgacc-gatcctg-at-gtct-------------------t--cggatggatttgagtaagagcg
>XR_005976915_EukaryotaFungiDikaryaAscomycotaPezizomycotinaEurotiomycetesEurotiomycetidaeEurotialesAspergillaceaeAspergillus
----------cctcggatcaggtaggga------------tacc-cgctgaacttaagcatatc--aata-a-gc-ggag--gaa---------aagaaa-cc-aa-ccgggattgcctcagtaa--cggcg-agtgaagcggcaagagctcaaatttgaaagctgg---------ct------------cc--ttc--------g-g--agtcc-gcattgtaa-t-ttgc-a--------------ga-ggatgctttg--ggtg-c-gg-cccccgt-ctaag-tg-cc-ctggaacgg-gcc----------------------gtcagag-agggtgag-aatcccgtc---------------ttgggcgggg-------t-g--tccg----tgc-cc-gtgtaa-agctccttcgacgagtcgag-ttg-tttgggaatgcagctc-taaatggg-tggtaaatttcatct-aaagctaaatact--ggc-cggagaccgatagcgca--caagtagagtgatcg-aaagatgaaaagcacttt-ga-aaagagagttaaac-agcacgtg-aaattgttgaaagggaagcgcttgcgacc-agactcgc----cc-g-cggggttcagccggc----------------a-t-tcg-------------------tg---------------------------------------------------c-c-------------------------------------ggtgtact-tccccgt------g-ggcgggccagcgtcggtttg---g-g-c--ggc----cggt-ca-aaggc---ccct-ggaat-gtag---tac----cc---t--c--c------------g---ggg----tacc-tta-tag-ccagg-gg-tgcaa-tgcggccag-c-ctg-gaccgaggaa-----------------------cgcg-cttc------------------------------------------------------------------------------------------------------------------------g--------------------------------------------------------gc---acggacgctgg-cat-----------------------------------------------aatggtcg------------taaacgacccgtcttgaaacacggacc-aaggagtctaacatctacgcgagtg-tt--------cgggtg---tc-aaaccc-gtgcgcgcagtgaaagcg-a-acggaggtggg-ag-ccccc---t-cg-------------------cggggcgcaccatcgacc-gatcctg-at-gtct-------------------t--cggatggatttgagtaagagcg
>OL711719_EukaryotaFungiDikaryaAscomycotaPezizomycotinaEurotiomycetesEurotiomycetidaeEurotialesAspergillaceaeAspergillus
----------cctcggatcaggtaggga------------tacc-cgctgaacttaagcatatc--aata-a-gc-ggag--gaa---------aagaaa-cc-aa-ccgggattgcctcagtaa--cggcg-agtgaagcggcaagagctcaaatttgaaagctgg---------ct------------cc--ttc--------g-g--agtcc-gcattgtaa-t-ttgc-a--------------ga-ggatgctttg--ggtg-c-gg-cccccgt-ctaag-tg-cc-ctggaacgg-gcc----------------------gtcagag-agggtgag-aatcccgtc---------------ttgggcgggg-------t-g--tccg----tgc-cc-gtgtaa-agctccttcgacgagtcgag-ttg-tttgggaatgcagctc-taaatggg-tggtaaatttcatct-aaagctaaatact--ggc-cggagaccgatagcgca--caagtagagtgatcg-aaagatgaaaagcacttt-ga-aaagagagttaaac-agcacgtg-aaattgttgaaagggaagcgcttgcgacc-agactcgc----cc-g-cggggttcagccggc----------------a-t-tcg-------------------tg---------------------------------------------------c-c-------------------------------------ggtgtact-tccccgt------g-ggcgggccagcgtcggtttg---g-g-c--ggc----cggt-ca-aaggc---ccct-ggaat-gtag---tac----cc---t--c--c------------g---ggg----tacc-tta-tag-ccagg-gg-tgcaa-tgcggccag-c-ctg-gaccgaggaa-----------------------cgcg-cttc------------------------------------------------------------------------------------------------------------------------g--------------------------------------------------------gc---acggacgctgg-cat-----------------------------------------------aatggtcg------------taaacgacccgtcttgaaacacggacc-aaggagtctaacatctacgcgagtg-tt--------cgggtg---tc-aaaccc-gtgcgcgcagtgaaagcg-a-acggaggtggg-ag-ccccc---t-cg-------------------cggggcgcaccatcgacc-gatcctg-at-gtct-------------------t--cggatggatttgagtaagagcg
>OL711715_EukaryotaFungiDikaryaAscomycotaPezizomycotinaEurotiomycetesEurotiomycetidaeEurotialesAspergillaceaeAspergillus
----------cctcggatcaggtaggga------------tacc-cgctgaacttaagcatatc--aata-a-gc-ggag--gaa---------aagaaa-cc-aa-ccgggattgcctcagtaa--cggcg-agtgaagcggcaagagctcaaatttgaaagctgg---------ct------------cc--ttc--------g-g--agtcc-gcattgtaa-t-ttgc-a--------------ga-ggatgctttg--ggtg-c-gg-cccccgt-ctaag-tg-cc-ctggaacgg-gcc----------------------gtcagag-agggtgag-aatcccgtc---------------ttgggcgggg-------t-g--tccg----tgc-cc-gtgtaa-agctccttcgacgagtcgag-ttg-tttgggaatgcagctc-taaatggg-tggtaaatttcatct-aaagctaaatact--ggc-cggagaccgatagcgca--caagtagagtgatcg-aaagatgaaaagcacttt-ga-aaagagagttaaac-agcacgtg-aaattgttgaaagggaagcgcttgcgacc-agactcgc----cc-g-cggggttcagccggc----------------a-t-tcg-------------------tg---------------------------------------------------c-c-------------------------------------ggtgtact-tccccgt------g-ggcgggccagcgtcggtttg---g-g-c--ggc----cggt-ca-aaggc---ccct-ggaat-gtag---tac----cc---t--c--c------------g---ggg----tacc-tta-tag-ccagg-gg-tgcaa-tgcggccag-c-ctg-gaccgaggaa-----------------------cgcg-cttc------------------------------------------------------------------------------------------------------------------------g--------------------------------------------------------gc---acggacgctgg-cat-----------------------------------------------aatggtcg------------taaacgacccgtcttgaaacacggacc-aaggagtctaacatctacgcgagtg-tt--------cgggtg---tc-aaaccc-gtgcgcgcagtgaaagcg-a-acggaggtggg-ag-ccccc---t-cg-------------------cggggcgcaccatcgacc-gatcctg-at-gtct-------------------t--cggatggatttgagtaagagcg
>OL711732_EukaryotaFungiDikaryaAscomycotaPezizomycotinaEurotiomycetesEurotiomycetidaeEurotialesAspergillaceaeAspergillus
----------cctcggatcaggtaggga------------tacc-cgctgaacttaagcatatc--aata-a-gc-ggag--gaa---------aagaaa-cc-aa-ccgggattgcctcagtaa--cggcg-agtgaagcggcaagagctcaaatttgaaagctgg---------ct------------cc--ttc--------g-g--agtcc-gcattgtaa-t-ttgc-a--------------ga-ggatgctttg--ggtg-c-gg-cccccgt-ctaag-tg-cc-ctggaacgg-gcc----------------------gtcagag-agggtgag-aatcccgtc---------------ttgggcgggg-------t-g--tccg----tgc-cc-gtgtaa-agctccttcgacgagtcgag-ttg-tttgggaatgcagctc-taaatggg-tggtaaatttcatct-aaagctaaatact--ggc-cggagaccgatagcgca--caagtagagtgatcg-aaagatgaaaagcacttt-ga-aaagagagttaaac-agcacgtg-aaattgttgaaagggaagcgcttgcgacc-agactcgc----cc-g-cggggttcagccggc----------------a-t-tcg-------------------tg---------------------------------------------------c-c-------------------------------------ggtgtact-tccccgt------g-ggcgggccagcgtcggtttg---g-g-c--ggc----cggt-ca-aaggc---ccct-ggaat-gtag---tac----cc---t--c--c------------g---ggg----tacc-tta-tag-ccagg-gg-tgcaa-tgcggccag-c-ctg-gaccgaggaa-----------------------cgcg-cttc------------------------------------------------------------------------------------------------------------------------g--------------------------------------------------------gc---acggacgctgg-cat-----------------------------------------------aatggtcg------------taaacgacccgtcttgaaacacggacc-aaggagtctaacatctacgcgagtg-tt--------cgggtg---tc-aaaccc-gtgcgcgcagtgaaagcg-a-acggaggtggg-ag-ccccc---t-cg-------------------tggggcgcaccatcgacc-gatcctg-at-gtct-------------------t--cggatggatttgagtaagagcg
>OL711714_EukaryotaFungiDikaryaAscomycotaPezizomycotinaEurotiomycetesEurotiomycetidaeEurotialesAspergillaceaeAspergillus
----------cctcggatcaggtaggga------------tacc-cgctgaacttaagcatatc--aata-a-gc-ggag--gaa---------aagaaa-cc-aa-ccgggattgcctcagtaa--cggcg-agtgaagcggcaagagctcaaatttgaaagctgg---------ct------------cc--ttc--------g-g--agtcc-gcattgtaa-t-ttgc-a--------------ga-ggatgctttg--ggtg-c-gg-cccccgt-ctaag-tg-cc-ctggaacgg-gcc----------------------gtcagag-agggtgag-aatcccgtc---------------ttgggcgggg-------t-g--tccg----tgc-cc-gtgtaa-agctccttcgacgagtcgag-ttg-tttgggaatgcagctc-taaatggg-tggtaaatttcatct-aaagctaaatact--ggc-cggagaccgatagcgca--caagtagagtgatcg-aaagatgaaaagcacttt-ga-aaagagagttaaac-agcacgtg-aaattgttgaaagggaagcgcttgcgacc-agactcgc----cc-g-cggggttcagccggc----------------a-t-tcg-------------------tg---------------------------------------------------c-c-------------------------------------ggtgtact-tccccgt------g-ggcgggccagcgtcggtttg---g-g-c--ggc----cggt-ca-aaggc---ccct-ggaat-gtag---tgc----cc---t--c--c------------g---ggg----cacc-tta-tag-ccagg-gg-tgcaa-tgcggccag-c-ctg-gaccgaggaa-----------------------cgcg-cttc------------------------------------------------------------------------------------------------------------------------g--------------------------------------------------------gc---acggacgctgg-cat-----------------------------------------------aatggtcg------------taaacgacccgtcttgaaacacggacc-aaggagtctaacatctacgcgagtg-tt--------cgggtg---tc-aaaccc-gtgcgcgcagtgaaagcg-a-acggaggtggg-ag-ccccc---t-tg-------------------cggggcgcaccatcgacc-gatcctg-at-gtct-------------------t--cggatggatttgagtaagagcg
>OL711734_EukaryotaFungiDikaryaAscomycotaPezizomycotinaEurotiomycetesEurotiomycetidaeEurotialesAspergillaceaeAspergillus
----------cctcggatcaggtaggga------------tacc-cgctgaacttaagcatatc--aata-a-gc-ggag--gaa---------aagaaa-cc-aa-ccgggattgcctcagtaa--cggcg-agtgaagcggcaagagctcaaatttgaaagctgg---------ct------------cc--ttc--------g-g--agtcc-gcattgtaa-t-ttgc-a--------------ga-ggatgctttg--ggtg-c-gg-cccccgt-ctaag-tg-cc-ctggaacgg-gcc----------------------gtcagag-agggtgag-aatcccgtc---------------ttgggcgggg-------t-g--tccg----tgc-cc-gtgtaa-agctccttcgacgagtcgag-ttg-tttgggaatgcagctc-taaatggg-tggtaaatttcatct-aaagctaaatact--ggc-cggagaccgatagcgca--caagtagagtgatcg-aaagatgaaaagcacttt-ga-aaagagagttaaac-agcacgtg-aaattgttgaaagggaagcgcttgcaacc-agactcgc----cc-g-cggggttcagccggc----------------a-t-tcg-------------------tg---------------------------------------------------c-c-------------------------------------ggtgtact-tccccgt------g-ggcgggccagcgtcggtttg---g-g-c--ggc----cggt-ca-aaggc---ccct-ggaat-gtag---tgc----cc---t--c--c------------g---ggg----cacc-tta-tag-ccagg-gg-tgcaa-tgcggccag-c-cta-gaccgaggaa-----------------------cgcg-cttc------------------------------------------------------------------------------------------------------------------------g--------------------------------------------------------gc---tcggacgctgg-cat-----------------------------------------------aatggttg------------taaacgacccgtcttgaaacacggacc-aaggagtctaacatctacgcgagtg-tt--------cgggtg---tc-aaaccc-gtgcgcgcagtgaaagcg-a-acggaggtggg-ag-ccccc---t-cg-------------------tggggcgcaccatcgacc-gatcctg-at-gtct-------------------t--cggatggatttgagtaagagcg
>OL711717_EukaryotaFungiDikaryaAscomycotaPezizomycotinaEurotiomycetesEurotiomycetidaeEurotialesAspergillaceaeAspergillus
----------cctcggatcaggtaggga------------tacc-cgctgaacttaagcatatc--aata-a-gc-ggag--gaa---------aagaaa-cc-aa-ccgggattgcctcagtaa--cggcg-agtgaagcggcaagagctcaaatttgaaagctgg---------ct------------cc--ttc--------g-g--agtcc-gcattgtaa-t-ttgc-a--------------ga-ggatgctttg--ggtg-c-gg-cccccgt-ctaag-tg-cc-ctggaacgg-gcc----------------------gtcagag-agggtgag-aatcccgtc---------------ttgggcgggg-------t-g--tccg----tgc-cc-gtgtaa-agctccttcgacgagtcgag-ttg-tttgggaatgcagctc-taaatggg-tggtaaatttcatct-aaagctaaatact--ggc-cggagaccgatagcgca--caagtagagtgatcg-aaagatgaaaagcacttt-ga-aaagagagttaaac-agcacgtg-aaattgttgaaagggaagcgcttgcaacc-agactcgc----cc-g-cggggttcagccggc----------------a-t-tcg-------------------tg---------------------------------------------------c-c-------------------------------------ggtgtact-tccccgt------g-ggcgggccagcgtcggtttg---g-g-c--ggc----cggt-ca-aaggc---ccct-ggaat-gtag---tgc----cc---t--c--c------------g---ggg----cacc-tta-tag-ccagg-gg-tgcaa-tgcggccag-c-cta-gaccgaggaa-----------------------cgcg-cttc------------------------------------------------------------------------------------------------------------------------g--------------------------------------------------------gc---tcggacgctgg-cat-----------------------------------------------aatggttg------------taaacgacccgtcttgaaacacggacc-aaggagtctaacatctacgcgagtg-tt--------cgggtg---tc-aaaccc-gtgcgcgcagtgaaagcg-a-acggaggtggg-ag-ccccc---t-cg-------------------tggggcgcaccatcgacc-gatcctg-at-gtct-------------------t--cggatggatttgagtaagagcg
>OL711720_EukaryotaFungiDikaryaAscomycotaPezizomycotinaEurotiomycetesEurotiomycetidaeEurotialesAspergillaceaeAspergillus
----------cctcggatcaggtaggga------------tacc-cgctgaacttaagcatatc--aata-a-gc-ggag--gaa---------aagaaa-cc-aa-ccgggattgcctcagtaa--cggcg-agtgaagcggcaagagctcaaatttgaaagctgg---------ct------------cc--ttc--------g-g--agtcc-gcattgtaa-t-ttgc-a--------------ga-ggatgctttg--ggtg-c-gg-cccccgt-ctaag-tg-cc-ctggaacgg-gcc----------------------gtcagag-agggtgag-aatcccgtc---------------ttgggcgggg-------t-g--tccg----tgc-cc-gtgtaa-agctccttcgacgagtcgag-ttg-tttgggaatgcagctc-taaatggg-tggtaaatttcatct-aaagctaaatact--ggc-cggagaccgatagcgca--caagtagagtgatcg-aaagatgaaaagcacttt-ga-aaagagagttaaac-agcacgtg-aaattgttgaaagggaagcgcttgcaacc-agactcgc----cc-g-cggggttcagccggc----------------a-t-tcg-------------------tg---------------------------------------------------c-c-------------------------------------ggtgtact-tccccgt------g-ggcgggccagcgtcggtttg---g-g-c--ggc----cggt-ca-aaggc---ccct-ggaat-gtag---tgc----cc---t--c--c------------g---ggg----cacc-tta-tag-ccagg-gg-tgcaa-tgcggccag-c-cta-gaccgaggaa-----------------------cgcg-cttc------------------------------------------------------------------------------------------------------------------------g--------------------------------------------------------gc---tcggacgctgg-cat-----------------------------------------------aatggttg------------taaacgacccgtcttgaaacacggacc-aaggagtctaacatctacgcgagtg-tt--------cgggtg---tc-aaaccc-gtgcgcgaagtgaaagcg-a-acggaggtggg-ag-ccccc---t-cg-------------------tggggcgcaccatcgacc-gatcctg-at-gtct-------------------t--cggatggatttgagtaagagcg
>OL711731_EukaryotaFungiDikaryaAscomycotaPezizomycotinaEurotiomycetesEurotiomycetidaeEurotialesAspergillaceaeAspergillus
----------cctcggatcaggtaggga------------tacc-cgctgaacttaagcatatc--aata-a-gc-ggag--gaa---------aagaaa-cc-aa-ccgggattgcctcagtaa--cggcg-agtgaagcggcaagagctcaaatttgaaagctgg---------cc------------cc--ttc--------g-g--ggtcc-gcattgtaa-t-ttgc-a--------------ga-ggatgcttcg--ggtg-t-gg-cccccgt-ctaag-tg-cc-ctggaacgg-gcc----------------------gtcagag-agggtgag-aatcccgtc---------------ttgggcgggg-------t-g--tcca----tgc-cc-gtgtga-agctccttcgacgagtcgag-ttg-tttgggaatgcagctc-taaatggg-tggtaaatttcatct-aaagctaaatact--ggc-cggagaccgatagcgca--caagtagagtgatcg-aaagatgaaaagcacttt-ga-aaagagagttaaac-agcacgtg-aaattgttgaaagggaagcgcttgcgacc-agactcgc----cc-g-cggggttcagccggc----------------a-t-tcg-------------------tg---------------------------------------------------c-c-------------------------------------ggtgtact-tccccgt------g-ggcgggccagcgtcggtttg---g-g-c--ggc----cggt-ca-aaggc---ccct-ggaat-gtag---tgc----cc---t--c--c------------g---ggg----cacc-tta-tag-ccagg-gg-tgcaa-tgcggccag-c-ccg-gaccgaggaa-----------------------cgcg-cttc------------------------------------------------------------------------------------------------------------------------g--------------------------------------------------------gc---tcggacgctgg-cat-----------------------------------------------aatggtcg------------caaacgacccgtcttgaaacacggacc-aaggagtctaacatctacgcgagtg-tt--------cgggtg---tc-aaaccc-gtgcgcgaagtgaaagcg-a-acggaggtggg-ag-ccccc---t-cg-------------------cggggcgcaccatcgacc-gatcctg-at-gtct-------------------t--cggatggatttgagtaagagcg
>OL711838_EukaryotaFungiDikaryaAscomycotaPezizomycotinaEurotiomycetesEurotiomycetidaeEurotialesAspergillaceaeAspergillus
----------cctcggatcaggtaggga------------tacc-cgctgaacttaagcatatc--aata-a-gc-ggag--gaa---------aagaaa-cc-aa-ccgggattgcctcagtaa--cggcg-agtgaagcggcaagagctcaaatttgaaagctgg---------cc------------cc--tcc--------g-g--ggtcc-gcgttgtaa-t-ttgc-a--------------ga-ggatgctttg--ggtg-c-gg-cccccgt-ctaag-tg-cc-ctggaacgg-gcc----------------------gtcagag-agggtgag-aatcccgtc---------------ttgggcgggg-------t-g--tccg----tgc-cc-gtgtaa-agctccttcgacgagtcgag-ttg-tttgggaatgcagctc-taaatggg-tggtaaatttcatct-aaagctaaatact--ggc-cggagaccgatagcgca--caagtagagtgatcg-aaagatgaaaagcacttt-ga-aaagagagttaaac-agcacgtg-aaattgttgaaagggaagcgcttgcgacc-agactcgc----cc-t-cggggttcagccggc----------------a-c-tcg-------------------tg---------------------------------------------------c-c-------------------------------------ggtgtact-tccccgg------g-ggcgggccagcgtcagcttg---g-g-c--ggc----cggt-ca-aaggc---ctcc-ggaat-gtag---tgc----cc---c--c--c------------g---ggg----cacc-tta-tag-ccgga-gg-tgcaa-tgcggccag-c-ctg-ggctgaggaa-----------------------cgcg-cttc------------------------------------------------------------------------------------------------------------------------g--------------------------------------------------------gc---acggacgctgg-cat-----------------------------------------------aatggtcg------------caaacgacccgtcttgaaacacggacc-aaggagtctaacatctacgcgagtg-tt--------cgggtg---tc-aaaccc-gtacgcgcagtgaaagca-a-acggaggtggg-ag-ccccc---t-cg-------------------cggggcgcaccatcgacc-gatcctg-at-gtct-------------------t--cggatggatttgagtaagagcg
>OL711718_EukaryotaFungiDikaryaAscomycotaPezizomycotinaEurotiomycetesEurotiomycetidaeEurotialesAspergillaceaeAspergillus
----------cctcggatcaggtaggga------------tacc-cgctgaacttaagcatatc--aata-a-gc-ggag--gaa---------aagaaa-cc-aa-ccgggattgcctcagtaa--cggcg-agtgaagcggcaagagctcaaatttgaaagctgg---------cc------------cc--tcc--------g-g--ggtcc-gcgttgtaa-t-ttgc-a--------------ga-ggatgctttg--ggtg-c-gg-cccccgt-ctaag-tg-cc-ctggaacgg-gcc----------------------gtcagag-agggtgag-aatcccgtc---------------ttgggcgggg-------t-g--tccg----tgc-cc-gtgtaa-agctccttcgacgagtcgag-ttg-tttgggaatgcagctc-taaatggg-tggtaaatttcatct-aaagctaaatact--ggc-cggagaccgatagcgca--caagtagagtgatcg-aaagatgaaaagcacttt-ga-aaagagagttaaac-agcacgtg-aaattgttgaaagggaagcgcttgcgacc-agactcgc----cc-t-cggggttcagccggc----------------a-c-tcg-------------------tg---------------------------------------------------c-c-------------------------------------ggtgtact-tccccgg------g-ggcgggccagcgtcagcttg---g-g-c--ggc----cggt-ca-aaggc---ctcc-ggaat-gtag---tgc----cc---c--c--c------------g---ggg----cacc-tta-tag-ccgga-gg-tgcaa-tgcggccag-c-ctg-ggctgaggaa-----------------------cgcg-cttc------------------------------------------------------------------------------------------------------------------------g--------------------------------------------------------gc---acggacgctgg-cat-----------------------------------------------aatggtcg------------caaacgacccgtcttgaaacacggacc-aaggagtctaacatctacgcgagtg-tt--------cgggtg---tc-aaaccc-gtacgcgcagtgaaagca-a-acggaggtggg-ag-ccccc---t-cg-------------------cggggcgcaccatcgacc-gatcctg-at-gtct-------------------t--cggatggatttgagtaagagcg
>OL711716_EukaryotaFungiDikaryaAscomycotaPezizomycotinaEurotiomycetesEurotiomycetidaeEurotialesAspergillaceaeAspergillus
----------cctcggatcaggtaggga------------tacc-cgctgaacttaagcatatc--aata-a-gc-ggag--gaa---------aagaaa-cc-aa-ccgggattgcctcagtaa--cggcg-agtgaagcggcaagagctcaaatttgaaagctgg---------cc------------cc--tcc--------g-g--ggtcc-gcgttgtaa-t-ttgc-a--------------ga-ggatgctttg--ggtg-c-gg-cccccgt-ctaag-tg-cc-ctggaacgg-gcc----------------------gtcagag-agggtgag-aatcccgtc---------------ttgggcgggg-------t-g--tccg----tgc-cc-gtgtaa-agctccttcgacgagtcgag-ttg-tttgggaatgcagctc-taaatggg-tggtaaatttcatct-aaagctaaatact--ggc-cggagaccgatagcgca--caagtagagtgatcg-aaagatgaaaagcacttt-ga-aaagagagttaaac-agcacgtg-aaattgttgaaagggaagcgcttgcgacc-agactcgc----cc-t-cggggttcagccggc----------------a-c-tcg-------------------tg---------------------------------------------------c-c-------------------------------------ggtgtact-tccccgg------g-ggcgggccagcgtcagcttg---g-g-c--ggc----cggt-ca-aaggc---ctcc-ggaat-gtag---tgc----cc---c--c--c------------g---ggg----cacc-tta-tag-ccgga-gg-tgcaa-tgcggccag-c-ctg-ggctgaggaa-----------------------cgcg-cttc------------------------------------------------------------------------------------------------------------------------g--------------------------------------------------------gc---acggacgctgg-cat-----------------------------------------------aatggtcg------------caaacgacccgtcttgaaacacggacc-aaggagtctaacatctacgcgagtg-tt--------cgggtg---tc-aaaccc-gtacgcgcagtgaaagca-a-acggaggtggg-ag-ccccc---t-cg-------------------cggggcgcaccatcgacc-gatcctg-at-gtct-------------------t--cggatggatttgagtaagagcg
>OL711726_EukaryotaFungiDikaryaAscomycotaPezizomycotinaEurotiomycetesEurotiomycetidaeEurotialesAspergillaceaeAspergillus
----------cctcggatcaggtaggga------------tacc-cgctgaacttaagcatatc--aata-a-gc-ggag--gaa---------aagaaa-cc-aa-ccgggattgcctcagtaa--cggcg-agtgaagcggcaagagctcaaatttgaaagctgg---------cc------------cc--tcc--------g-g--ggccc-gcgttgtaa-t-ttgc-a--------------ga-ggatgctttg--ggtg-c-gg-cccccgt-ctaag-tg-cc-ctggaacgg-gcc----------------------gtcagag-agggtgag-aatcccgtc---------------ttgggcgggg-------t-g--tccg----tgc-cc-gtgtaa-agctccttcgacgagtcgag-ttg-tttgggaatgcagctc-taaatggg-tggtaaatttcatct-aaagctaaatact--ggc-cggagaccgatagcgca--caagtagagtgatcg-aaagatgaaaagcacttt-ga-aaagagagttaaac-agcacgtg-aaattgttgaaagggaagcgcttgcgacc-agactcgc----cc-t-cggggttcagccggc----------------a-c-tcg-------------------tg---------------------------------------------------c-c-------------------------------------ggtgtact-tccccgg------g-ggcgggccagcgtcagcttg---g-g-c--ggc----cggt-ca-aaggc---ctcc-ggaat-gtag---tgc----cc---c--c--c------------g---ggg----cacc-tta-tag-ccgga-gg-tgcaa-tgcggccag-c-ctg-ggctgaggaa-----------------------cgcg-cttc------------------------------------------------------------------------------------------------------------------------g--------------------------------------------------------gc---acggacgctgg-cat-----------------------------------------------aatggtcg------------caaacgacccgtcttgaaacacggacc-aaggagtctaacatctacgcgagtg-tt--------cgggtg---tc-aaaccc-gtacgcgcagtgaaagca-a-acggaggtggg-ag-ccccc---t-cg-------------------cggggcgcaccatcgacc-gatcctg-at-gtct-------------------t--cggatggatttgagtaagagcg
>OL711729_EukaryotaFungiDikaryaAscomycotaPezizomycotinaEurotiomycetesEurotiomycetidaeEurotialesAspergillaceaeAspergillus
----------cctcggatcaggtaggga------------tacc-cgctgaacttaagcatatc--aata-a-gc-ggag--gaa---------aagaaa-cc-aa-caggaattgcctcagtaa--cggcg-agtgaagcggcaacagctcaaatttgaaagctgg---------cc------------cc--ccc--------g-g--ggccc-gcgttgtaa-t-ttgc-a--------------ga-ggatgctttg--ggtg-c-gg-cccccgt-ctaag-tg-cc-ctggaacgg-gcc----------------------gtcagag-agggtgag-aatcccgtc---------------ttgggcgggg-------t-g--tccg----tgc-cc-gtgtaa-agctccttcgacgagtcgag-ttg-tttgggaatgcagctc-taaatggg-tggtaaatttcatct-aaagctaaatact--ggc-cggagaccgatagcgca--caagtagagtgatcg-aaagatgaaaagcacttt-ga-aaagagagttaaac-agcacgtg-aaattgttgaaagggaagcgcttgcgacc-agactcgc----cc-c-cggggttcagccggc----------------a-c-tcg-------------------tg---------------------------------------------------c-c-------------------------------------ggtgtact-tccccgg------g-ggcgggccagcgtcagctcg---g-g-c--ggc----cggt-ca-aaggc---ctcc-ggaat-gtag---tgc----cc---c--c--c------------g---ggg----cacc-tta-tag-ccgga-gg-tgcaa-tgcggccag-c-ctg-ggctgaggaa-----------------------cgcg-cttc------------------------------------------------------------------------------------------------------------------------g--------------------------------------------------------gc---acggacgctgg-cat-----------------------------------------------aatggtcg------------caaacgacccgtcttgaaacacggacc-aaggagtctaacatctacgcgagtg-tt--------cgggtg---tc-aaaccc-gtacgcgcagtgaaagca-a-acggaggtggg-ag-ccccc---c-cg-------------------cggggcgcaccatcgacc-gatcctg-at-gtct-------------------t--cggatggatttgagtaagagcg
>OL711723_EukaryotaFungiDikaryaAscomycotaPezizomycotinaEurotiomycetesEurotiomycetidaeEurotialesAspergillaceaeAspergillus
----------cctcggatcaggtaggga------------tacc-cgctgaacttaagcatatc--aata-a-gc-ggag--gaa---------aagaaa-cc-aa-ccgggattgcctcagtaa--cggcg-agtgaagcggcaagagctcaaatttgaaagctgg---------cc------------cc--ttc--------g-g--ggtcc-gcgttgtaa-t-ttgc-a--------------ga-ggatgctttg--ggtg-c-gg-cccccgt-ctaag-tg-cc-ctggaacgg-gcc----------------------gtcagag-agggtgag-aatcccgtc---------------ttgggcgggg-------t-g--tccg----tgc-cc-gtgtaa-agctccttcgacgagtcgag-ttg-tttgggaatgcagctc-taaatggg-tggtaaatttcatct-aaagctaaatact--ggc-cggagaccgatagcgca--caagtagagtgatcg-aaagatgaaaagcacttt-ga-aaagagagttaaac-agcacgtg-aaattgttgaaagggaagcgcttgcgacc-agactcgc----cc-g-cggggttcagccggc----------------a-t-tcg-------------------tg---------------------------------------------------c-c-------------------------------------ggtgtact-tccccgt------g-ggcgggccagcgtcggtttg---g-g-c--ggc----cggt-ca-aaggc---ctcc-ggaat-gtag---tgc----cc---c--c--c------------g---ggg----cacc-tta-tag-ccgga-gg-tgcaa-tgcggccag-c-ctg-gaccgaggta-----------------------cgcg-cttc------------------------------------------------------------------------------------------------------------------------g--------------------------------------------------------gc---acggacgctgg-cat-----------------------------------------------aatggtcg------------caaacgacccgtcttgaaacacggacc-aaggagtctaacatctacgcgagtg-tt--------cgggtg---tc-aaaccc-gtacgcgcagtgaaagca-a-acggaggtggg-ag-ccccc---t-cg-------------------cggggcgcaccatcgacc-gatcctg-at-gtct-------------------t--cggatggatttgagtaagagcg
>OL711789_EukaryotaFungiDikaryaAscomycotaPezizomycotinaEurotiomycetesEurotiomycetidaeEurotialesAspergillaceaeAspergillus
----------cctcggatcaggtaggga------------tacc-cgctgaacttaagcatatc--aata-a-gc-ggag--gaa---------aagaaa-cc-aa-ccgggattgcctcagtaa--cggcg-agtgaagcggcaagagctcaaatttgaaatctgg---------cc------------cc--tcc--------g-g--ggtcc-gagttgtaa-t-ttgc-a--------------ga-ggatgcttcg--ggtg-c-gg-cccccgt-ctaag-tg-cc-ctggaacgg-gcc----------------------gtcagag-agggtgag-aatcccgtc---------------ttgggcgggg-------t-g--tccg----tgc-cc-gtgtga-agctccttcgacgagtcgag-ttg-tttgggaatgcagctc-taaatggg-tggtaaatttcatct-aaagctaaatact--ggc-cggagaccgatagcgca--caagtagagtgatcg-aaagatgaaaagcacttt-ga-aaagagagttaaac-agcacgtg-aaattgttgaaagggaagcgcttgcgacc-agactcgc----cc-g-cggggttcagccggc----------------a-t-tcg-------------------tg---------------------------------------------------c-c-------------------------------------ggtgtact-tccccgt------g-ggcgggccagcgtcggtttg---g-g-c--ggc----cggt-ca-aaggc---ctcc-ggaat-gtat---cgc----cc---c--c--c------------g---ggg----cgtc-tta-tag-ccgga-gg-tgcaa-tgcggccag-c-cta-gaccgaggaa-----------------------cgcg-cttc------------------------------------------------------------------------------------------------------------------------g--------------------------------------------------------gc---acggacgctgg-cat-----------------------------------------------aatggtcg------------caaacgacccgtcttgaaacacggacc-aaggagtctaacatctacgcgagtg-tt--------cgggtg---tc-aaaccc-gtacgcgcagtgaaagcg-a-acggaggtggg-ag-ccccc---t-cg-------------------tggggcgcaccatcgacc-gatcctg-at-gtct-------------------t--cggatggatttgagtatgagcg
>OL711765_EukaryotaFungiDikaryaAscomycotaPezizomycotinaEurotiomycetesEurotiomycetidaeEurotialesAspergillaceaeAspergillusAspergillussubgenNidulantes
----------cctcggatcaggtaggga------------tacc-cgctgaacttaagcatatc--aata-a-gc-ggag--gaa---------aagaaa-cc-aa-ccgggattgccccagtaa--cggcg-agtgaagcggcaaaagctcaaatttgaaatctgg---------cc------------cc--tcc--------g-g--ggtcc-gagttgtaa-t-ttgc-a--------------ga-ggatgcttcg--ggtg-c-gg-cccccgt-ctaag-tg-cc-ctggaacgg-gcc----------------------gtcagag-agggtgag-aatcccgtc---------------ttgggcgggg-------t-g--tccg----tgc-cc-gtgtga-agctccttcgacgagtcgag-ttg-tttgggaatgcagctc-taaatggg-tggtaaatttcatct-aaagctaaatact--ggc-cggagaccgatagcgca--caagtagagtgatcg-aaagatgaaaagcacttt-ga-aaagagagttaaac-agcacgtg-aaattgttgaaagggaagcgcttgcgacc-agactcgc----cc-g-cggggttcagccggc----------------a-c-tcg-------------------tg---------------------------------------------------c-c-------------------------------------ggtgtact-tccccgt------g-ggcgggccagcgtcggtttg---g-g-c--ggc----cggt-ca-aaggc---ctcc-ggaat-gtat---cgc----cc---t--c--c------------g---ggg----cgtc-tta-tag-ccggg-gg-tgcaa-tgcggccag-c-ccg-gaccgaggaa-----------------------cgcg-cttc------------------------------------------------------------------------------------------------------------------------g--------------------------------------------------------gc---acggacgctgg-cat-----------------------------------------------aatggtcg------------caaacgacccgtcttgaaacacggacc-aaggagtctaacatctacgcgagtg-tt--------cgggtg---tc-aaaccc-gtacgcgcagtgaaagcg-a-acggaggtggg-ag-ccccc---c-cg-------------------tggggcgcaccatcgacc-gatcctg-at-gtct-------------------t--cggatggatttgagtacgagcg
>OL711777_EukaryotaFungiDikaryaAscomycotaPezizomycotinaEurotiomycetesEurotiomycetidaeEurotialesAspergillaceaeAspergillus
----------cctcggatcaggtaggga------------tacc-cgctgaacttaagcatatc--aata-a-gc-ggag--gaa---------aagaaa-cc-aa-ccgggattgccccagtaa--cggcg-agtgaagcggcaagagctcaaatttgaaatctgg---------cc------------cc--tct--------g-g--ggtcc-gagttgtaa-t-ttgc-a--------------ga-ggatgcttcg--ggtg-c-gg-cccccgt-ctaag-tg-cc-ctggaacgg-gcc----------------------gtcagag-agggtgag-aatcccgtc---------------ttgggcgggg-------t-g--tccg----tgc-cc-gtgtga-agctccttcgacgagtcgag-ttg-tttgggaatgcagctc-taaatggg-tggtaaatttcatct-aaagctaaatacc--ggc-cggagaccgatagcgca--caagtagagtgatcg-aaagatgaaaagcacttt-ga-aaagagagttaaac-agcacgtg-aaattgttgaaagggaagcgcttgcgacc-agactcgc----cc-a-cggggttcagccggc----------------a-c-tcg-------------------tg---------------------------------------------------c-c-------------------------------------ggtgtact-tccccgc------g-ggcgggccagcgtcggtttg---g-g-c--ggc----cggt-ca-aaggc---cccg-ggaat-gtgt---cgc----cc---t--c--c------------g---ggg----cgtc-tta-tag-cccgg-gg-tgcaa-tgcggccag-c-cca-gaccgaggaa-----------------------cgcg-cttc------------------------------------------------------------------------------------------------------------------------g--------------------------------------------------------gc---acggacgctgg-cgt-----------------------------------------------aatggtcg------------caaacgacccgtcttgaaacacggacc-aaggagtctaacatctacgcgagtg-tt--------cgggtg---tc-aaaccc-gtacgcgcagtgaaagcg-a-acggaggtggg-ag-cccct---c----------------------tggggcgcaccatcgacc-gatcctg-at-gtct-------------------t--cggatggatttgagtacgagcg
>OL711767_EukaryotaFungiDikaryaAscomycotaPezizomycotinaEurotiomycetesEurotiomycetidaeEurotialesAspergillaceaeAspergillusAspergillussubgenNidulantes
----------cctcggatcaggtaggga------------tacc-cgctgaacttaagcatatc--aata-a-gc-ggag--gaa---------aagaaa-cc-aa-ccgggattgcctcagtaa--cggcg-agtgaagcggcaagagctcaaatttgaaatctgg---------cc------------cc--tcc--------g-g--ggtcc-gagttgtaa-t-ttgc-a--------------ga-ggatgcttcg--ggtg-c-gg-cccccgt-ctaag-tg-cc-ctggaacgg-gcc----------------------gtcagag-agggtgag-aatcccgtc---------------ttgggcgggg-------t-g--tccg----tgc-cc-gtgtga-agctccttcgacgagtcgag-ttg-tttgggaatgcagctc-taaatggg-tggtaaatttcatct-aaagctaaatact--ggc-cggagaccgatagcgca--caagtagagtgatcg-aaagatgaaaagcacttt-ga-aaagagagttaaac-agcacgtg-aaattgttgaaagggaagcgcttgcgacc-agactcgc----tc-g-cggggttcagccggc----------------a-t-tcg-------------------tg---------------------------------------------------c-c-------------------------------------ggtgtact-tccccgc------g-ggcgggccagcgtcggtttg---g-g-c--ggt----cggt-ca-aaggc---ctcc-ggaat-gtat---cac----cc---t--c--c------------g---ggg----tgcc-tta-tag-ccggg-gg-tgcaa-tgcggccag-c-cca-gaccgaggaa-----------------------cgcg-cttc------------------------------------------------------------------------------------------------------------------------g--------------------------------------------------------gc---acggacgctgg-cat-----------------------------------------------aatggtcg------------taaacgacccgtcttgaaacacggacc-aaggagtctaacatctacgcgagtg-tt--------cgggtg---tc-aaaccc-gtacgcgcagtgaaagcg-a-acggaggtggg-ag-ccttt--------------------------cggggcgcaccatcgacc-gatcctg-at-gtct-------------------t--cggatggatttgagtaagagcg
>OL711840_EukaryotaFungiDikaryaAscomycotaPezizomycotinaEurotiomycetesEurotiomycetidaeEurotialesAspergillaceaeAspergillus
----------cctcggatcaggtaggga------------tacc-cgctgaacttaagcatatc--aata-a-gc-ggag--gaa---------aagaaa-cc-aa-ccgggattgcctcagtaa--cggcg-agtgaagcggcaagagctcaaatttgaaatctgg---------cc------------cc--ctc--------g-g--ggtcc-gagttgtaa-t-ttgc-a--------------ga-ggatgcttcg--ggtg-c-gg-cccccgt-ctaag-tg-cc-ctggaacgg-gcc----------------------gtcatag-agggtgag-aatcccgtc---------------tgggacgggg-------t-g--tccg----cgt-cc-gtgtga-agctccttcgacgagtcgag-ttg-tttgggaatgcagctc-taaatggg-tggtaaatttcatct-aaagctaaatact--ggc-cggagaccgatagcgca--caagtagagtgatcg-aaagatgaaaagcacttt-ga-aaagagagttaaaa-agcacgtg-aaattgttgaaagggaagcgcttgcgacc-agactcgc----cc-g-cggggttcagccggc----------------a-t-tcg-------------------tg---------------------------------------------------c-c-------------------------------------ggtgtact-tccccgt------g-ggcgggccagcgtcggtttg---g-g-c--ggc----cggt-ca-aaggc---ctcc-ggaat-gtag---cac----cc---t--t--c------------g---ggg----tgcc-tta-tag-ccggg-gg-tgcaa-tgcggccag-c-ctg-gaccgaggaa-----------------------cgcg-cttc------------------------------------------------------------------------------------------------------------------------g--------------------------------------------------------gc---acggacgctgg-cat-----------------------------------------------aatggtcg------------taaacgacccgtcttgaaacacggacc-aaggagtctaacatctacgcgagtg-tt--------cgggtg---tc-aaaccc-gtgcgcgcagtgaaagcg-a-acggaggtggg-ag-ccccc---c-cg-------------------cggggcgcaccatcgacc-gatcctg-at-gtct-------------------t--cggatggatttgagtaagagcg
>OL711828_EukaryotaFungiDikaryaAscomycotaPezizomycotinaEurotiomycetesEurotiomycetidaeEurotialesAspergillaceaeAspergillus
----------cctcggatcaggtaggga------------tacc-cgctgaacttaagcatatc--aata-a-gc-ggag--gaa---------aagaaa-cc-aa-ccgggattgcctcagtaa--cggcg-agtgaagcggcaagagctcaaatttgaaatctgg---------cc------------cc--ctc--------g-g--ggtcc-gagttgtaa-t-ttgc-a--------------ga-ggatgcttcg--ggtg-c-gg-cccccgt-ctaag-tg-cc-ctggaacgg-gcc----------------------gtcatag-agggtgag-aatcccgtc---------------tgggacgggg-------t-g--tccg----cgt-cc-gtgtga-agctccttcgacgagtcgag-ttg-tttgggaatgcagctc-taaatggg-tggtaaatttcatct-aaagctaaatact--ggc-cggagaccgatagcgca--caagtagagtgatcg-aaagatgaaaagcacttt-ga-aaagagagttaaaa-agcacgtg-aaattgttgaaagggaagcgcttgcgacc-agactcgc----cc-g-cggggttcagccggc----------------a-t-tcg-------------------tg---------------------------------------------------c-c-------------------------------------ggtgtact-tccccgc------g-ggcgggccagcgtcggtttg---g-g-c--ggc----cggt-ca-aaggc---cccc-ggaat-gtag---cac----cc---t--t--c------------g---ggg----tgcc-tta-tag-ccggg-gg-tgcaa-tgcggccag-c-ctg-gaccgaggaa-----------------------cgcg-cttc------------------------------------------------------------------------------------------------------------------------g--------------------------------------------------------gc---acggacgctgg-cat-----------------------------------------------aatggtcg------------taaacgacccgtcttgaaacacggacc-aaggagtctaacatctacgcgagtg-tt--------cgggtg---tc-aaaccc-gtgcgcgcagtgaaagcg-a-acggaggtggg-ag-ccccc---c-cg-------------------cggggcgcaccatcgacc-gatcctg-at-gtct-------------------t--cggatggatttgagtaagagcg
>OL772712_EukaryotaFungiDikaryaAscomycotaPezizomycotinaEurotiomycetesEurotiomycetidaeEurotialesAspergillaceaeAspergillus
----------cctcggatcaggtaggga------------tacc-cgctgaacttaagcatatc--aata-a-gc-ggag--gaa---------aagaaa-cc-aa-ccgggattgcctcagtaa--cggcg-agtgaagcggcaagagctcaaatttgaaatctgg---------cc------------cc--ctc--------g-g--ggtcc-gagttgtaa-t-ttgc-a--------------ga-ggatgcttcg--ggtg-c-gg-cccccgt-ctaag-tg-cc-ctggaacgg-gcc----------------------gtcatag-agggtgag-aatcccgtc---------------tgggacgggg-------t-g--tccg----cgt-cc-gtgtga-agctccttcgacgagtcgag-ttg-tttgggaatgcagctc-taaatggg-tggtaaatttcatct-aaagctaaatact--ggc-cggagaccgatagcgca--caagtagagtgatcg-aaagatgaaaagcacttt-ga-aaagagagttaaaa-agcacgtg-aaattgttgaaagggaagcgcttgcgacc-agactcgc----cc-g-cggggttcagccggc----------------a-t-tcg-------------------tg---------------------------------------------------c-c-------------------------------------ggtgtact-tccccgc------g-ggcgggccagcgtcggtttg---g-g-c--ggc----cggt-ca-aaggc---cccc-ggaat-gtag---cac----cc---t--t--c------------g---ggg----tgcc-tta-tag-ccggg-gg-tgcaa-tgcggccag-c-ctg-gaccgaggaa-----------------------cgcg-cttc------------------------------------------------------------------------------------------------------------------------g--------------------------------------------------------gc---acggacgctgg-cat-----------------------------------------------aatggtcg------------taaacgacccgtcttgaaacacggacc-aaggagtctaacatctacgcgagtg-tt--------cgggtg---tc-aaaccc-gtgcgcgcagtgaaagcg-a-acggaggtggg-ag-ccccc---c-cg-------------------cggggcgcaccatcgacc-gatcctg-at-gtct-------------------t--cggatggatttgagtaagagcg
>OL772707_EukaryotaFungiDikaryaAscomycotaPezizomycotinaEurotiomycetesEurotiomycetidaeEurotialesAspergillaceaeAspergillus
----------cctcggatcaggtaggga------------tacc-cgctgaacttaagcatatc--aata-a-gc-ggag--gaa---------aagaaa-cc-aa-ccgggattgcctcagtaa--cggcg-agtgaagcggcaagagctcaaatttgaaatctgg---------cc------------cc--ctc--------g-g--ggtcc-gagttgtaa-t-ttgc-a--------------ga-ggatgcttcg--ggtg-c-gg-cccccgt-ctaag-tg-cc-ctggaacgg-gcc----------------------gtcatag-agggtgag-aatcccgtc---------------tgggacgggg-------t-g--tccg----cgt-cc-gtgtga-agctccttcgacgagtcgag-ttg-tttgggaatgcagctc-taaatggg-tggtaaatttcatct-aaagctaaatact--ggc-cggagaccgatagcgca--caagtagagtgatcg-aaagatgaaaagcacttt-ga-aaagagagttaaaa-agcacgtg-aaattgttgaaagggaagcgcttgcgacc-agactcgc----cc-g-cggggttcagccggc----------------a-t-tcg-------------------tg---------------------------------------------------c-c-------------------------------------ggtgtact-tccccgc------g-ggcgggccagcgtcggtttg---g-g-c--ggc----cggt-ca-aaggc---cccc-ggaat-gtag---cac----cc---t--t--c------------g---ggg----tgcc-tta-tag-ccggg-gg-tgcaa-tgcggccag-c-ctg-gaccgaggaa-----------------------cgcg-cttc------------------------------------------------------------------------------------------------------------------------g--------------------------------------------------------gc---acggacgctgg-cat-----------------------------------------------aatggtcg------------taaacgacccgtcttgaaacacggacc-aaggagtctaacatctacgcgagtg-tt--------cgggtg---tc-aaaccc-gtgcgcgcagtgaaagcg-a-acggaggtggg-ag-ccccc---c-cg-------------------cggggcgcaccatcgacc-gatcctg-at-gtct-------------------t--cggatggatttgagtaagagcg
>OL772704_EukaryotaFungiDikaryaAscomycotaPezizomycotinaEurotiomycetesEurotiomycetidaeEurotialesAspergillaceaeAspergillus
----------cctcggatcaggtaggga------------tacc-cgctgaacttaagcatatc--aata-a-gc-ggag--gaa---------aagaaa-cc-aa-ccgggattgcctcagtaa--cggcg-agtgaagcggcaagagctcaaatttgaaatctgg---------cc------------cc--ctc--------g-g--ggtcc-gagttgtaa-t-ttgc-a--------------ga-ggatgcttcg--ggtg-c-gg-cccccgt-ctaag-tg-cc-ctggaacgg-gcc----------------------gtcatag-agggtgag-aatcccgtc---------------tgggacgggg-------t-g--tccg----cgt-cc-gtgtga-agctccttcgacgagtcgag-ttg-tttgggaatgcagctc-taaatggg-tggtaaatttcatct-aaagctaaatact--ggc-cggagaccgatagcgca--caagtagagtgatcg-aaagatgaaaagcacttt-ga-aaagagagttaaaa-agcacgtg-aaattgttgaaagggaagcgcttgcgacc-agactcgc----cc-g-cggggttcagccggc----------------a-t-tcg-------------------tg---------------------------------------------------c-c-------------------------------------ggtgtact-tccccgc------g-ggcgggccagcgtcggtttg---g-g-c--ggc----cggt-ca-aaggc---cccc-ggaat-gtag---cac----cc---t--t--c------------g---ggg----tgcc-tta-tag-ccggg-gg-tgcaa-tgcggccag-c-ctg-gaccgaggaa-----------------------cgcg-cttc------------------------------------------------------------------------------------------------------------------------g--------------------------------------------------------gc---acggacgctgg-cat-----------------------------------------------aatggtcg------------taaacgacccgtcttgaaacacggacc-aaggagtctaacatctacgcgagtg-tt--------cgggtg---tc-aaaccc-gtgcgcgcagtgaaagcg-a-acggaggtggg-ag-ccccc---c-cg-------------------cggggcgcaccatcgacc-gatcctg-at-gtct-------------------t--cggatggatttgagtaagagcg
>OL772701_EukaryotaFungiDikaryaAscomycotaPezizomycotinaEurotiomycetesEurotiomycetidaeEurotialesAspergillaceaeAspergillus
----------cctcggatcaggtaggga------------tacc-cgctgaacttaagcatatc--aata-a-gc-ggag--gaa---------aagaaa-cc-aa-ccgggattgcctcagtaa--cggcg-agtgaagcggcaagagctcaaatttgaaatctgg---------cc------------cc--ctc--------g-g--ggtcc-gagttgtaa-t-ttgc-a--------------ga-ggatgcttcg--ggtg-c-gg-cccccgt-ctaag-tg-cc-ctggaacgg-gcc----------------------gtcatag-agggtgag-aatcccgtc---------------tgggacgggg-------t-g--tccg----cgt-cc-gtgtga-agctccttcgacgagtcgag-ttg-tttgggaatgcagctc-taaatggg-tggtaaatttcatct-aaagctaaatact--ggc-cggagaccgatagcgca--caagtagagtgatcg-aaagatgaaaagcacttt-ga-aaagagagttaaaa-agcacgtg-aaattgttgaaagggaagcgcttgcgacc-agactcgc----cc-g-cggggttcagccggc----------------a-t-tcg-------------------tg---------------------------------------------------c-c-------------------------------------ggtgtact-tccccgc------g-ggcgggccagcgtcggtttg---g-g-c--ggc----cggt-ca-aaggc---cccc-ggaat-gtag---cac----cc---t--t--c------------g---ggg----tgcc-tta-tag-ccggg-gg-tgcaa-tgcggccag-c-ctg-gaccgaggaa-----------------------cgcg-cttc------------------------------------------------------------------------------------------------------------------------g--------------------------------------------------------gc---acggacgctgg-cat-----------------------------------------------aatggtcg------------taaacgacccgtcttgaaacacggacc-aaggagtctaacatctacgcgagtg-tt--------cgggtg---tc-aaaccc-gtgcgcgcagtgaaagcg-a-acggaggtggg-ag-ccccc---c-cg-------------------cggggcgcaccatcgacc-gatcctg-at-gtct-------------------t--cggatggatttgagtaagagcg
>OL711743_EukaryotaFungiDikaryaAscomycotaPezizomycotinaEurotiomycetesEurotiomycetidaeEurotialesAspergillaceaeAspergillus
----------cctcggatcaggtaggga------------tacc-cgctgaacttaagcatatc--aata-a-gc-ggag--gaa---------aagaaa-cc-aa-cagggattgcctcagtaa--cggcg-agtgaagcggcaagagctcaaatttgaaatctgg---------cc------------cc--ctc--------g-g--ggtcc-gagttgtaa-t-ttgc-a--------------ga-ggatgcttcg--ggtg-c-gg-cccccgt-ctaag-tg-cc-ctggaacgg-gcc----------------------gtcatag-agggtgag-aatcccgtc---------------tgggacgggg-------t-g--tccg----cgt-cc-gtgtga-agctccttcgacgagtcgag-ttg-tttgggaatgcagctc-taaatggg-tggtaaatttcatct-aaagctaaatact--ggc-cggagaccgatagcgca--caagtagagtgatcg-aaagatgaaaagcacttt-ga-aaagagagttaaaa-agcacgtg-aaattgttgaaagggaagcgcttgcgacc-agactcgc----cc-g-cggggttcagccggc----------------a-t-tcg-------------------tg---------------------------------------------------c-c-------------------------------------ggtgtact-tccccgt------g-ggcgggccagcgtcggtttg---g-g-c--ggc----cggt-ca-aaggc---cccc-ggaat-gtag---cac----cc---t--t--c------------g---ggg----tgcc-tta-tag-ccggg-gg-tgcaa-tgcggccag-c-ctg-gaccgaggaa-----------------------cgcg-cttc------------------------------------------------------------------------------------------------------------------------g--------------------------------------------------------gc---acggacgctgg-cat-----------------------------------------------aatggtcg------------taaacgacccgtcttgaaacacggacc-aaggagtctaacatctacgcgagtg-tt--------cgggtg---tc-aaaccc-gtgcgcgcagtgaaagcg-a-acggaggtggg-ag-ccccc---c-cg-------------------cggggcgcaccatcgacc-gatcctg-at-gtct-------------------t--cggatggatttgagtaagagcg
>OL772672_EukaryotaFungiDikaryaAscomycotaPezizomycotinaEurotiomycetesEurotiomycetidaeEurotialesAspergillaceaeAspergillus
----------cctcggatcaggtaggga------------tacc-cgctgaacttaagcatatc--aata-a-gc-ggag--gaa---------aagaaa-cc-aa-cagggattgcctcagtaa--cggcg-agtgaagcggcaagagctcaaatttgaaatctgg---------cc------------cc--ctc--------g-g--ggtcc-gagttgtaa-t-ttgc-a--------------ga-ggatgcttcg--ggtg-c-gg-cccccgt-ctaag-tg-cc-ctggaacgg-gcc----------------------gtcatag-agggtgag-aatcccgtc---------------tgggacgggg-------t-g--tccg----cgt-cc-gtgtga-agctccttcgacgagtcgag-ttg-tttgggaatgcagctc-taaatggg-tggtaaatttcatct-aaagctaaatact--ggc-cggagaccgatagcgca--caagtagagtgatcg-aaagatgaaaagcacttt-ga-aaagagagttaaaa-agcacgtg-aaattgttgaaagggaagcgcttgcgacc-agactcgc----cc-g-cggggttcagccggc----------------a-t-tcg-------------------tg---------------------------------------------------c-c-------------------------------------ggtgtact-tccccgt------g-ggcgggccagcgtcggtttg---g-g-c--ggc----cggt-ca-aaggc---cccc-ggaat-gtag---cac----cc---t--t--c------------g---ggg----tgcc-tta-tag-ccggg-gg-tgcaa-tgcggccag-c-ctg-gaccgaggaa-----------------------cgcg-cttc------------------------------------------------------------------------------------------------------------------------g--------------------------------------------------------gc---acggacgctgg-cat-----------------------------------------------aatggtcg------------taaacgacccgtcttgaaacacggacc-aaggagtctaacatctacgcgagtg-tt--------cgggtg---tc-aaaccc-gtgcgcgcagtgaaagcg-a-acggaggtggg-ag-ccccc---t-cg-------------------cggggcgcaccatcgacc-gatcctg-at-gtct-------------------t--cggatggatttgagtaagagcg
>OL711804_EukaryotaFungiDikaryaAscomycotaPezizomycotinaEurotiomycetesEurotiomycetidaeEurotialesAspergillaceaeAspergillus
----------cctcggatcaggtaggga------------tacc-cgctgaacttaagcatatc--aata-a-gc-ggag--gaa---------aagaaa-cc-aa-ccgggattgcctcagtaa--cggcg-agtgaagcggcaagagctcaaatttgaaatctgg---------cc------------cc--ctc--------g-g--ggtcc-gagttgtaa-t-ttgc-a--------------ga-ggatgcttcg--ggtg-c-gg-cccccgt-ctaag-tg-cc-ctggaacgg-gcc----------------------gtcatag-agggtgag-aatcccgtc---------------tgggacgggg-------t-g--tccg----cgt-cc-gtgtga-agctccttcgacgagtcgag-ttg-tttgggaatgcagctc-taaatggg-tggtaaatttcatct-aaagctaaatact--ggc-cggagaccgatagcgca--caagtagagtgatcg-aaagatgaaaagcacttt-ga-aaagagagttaaaa-agcacgtg-aaattgttgaaagggaagcgcttgcgacc-agactcgc----cc-g-cggggttcagccggc----------------a-t-tcg-------------------tg---------------------------------------------------c-c-------------------------------------ggtgtact-tccccgt------g-ggcgggccagcgtcggtttg---g-g-c--ggc----cggt-ca-aaggc---cccc-ggaat-gtag---tgc----cc---t--t--c------------g---ggg----cacc-tta-tag-ccggg-gg-tgcaa-tgcggccag-c-ctg-gaccgaggaa-----------------------cgcg-cttc------------------------------------------------------------------------------------------------------------------------g--------------------------------------------------------gc---acggacgctgg-cat-----------------------------------------------aatggttg------------taaacgacccgtcttgaaacacggacc-aaggagtctaacatctacgcgagtg-tt--------cgggtg---tc-aaaccc-gtgcgcgcagtgaaagcg-a-acggaggtggg-ag-ccccc---t-cg-------------------cggggcgcaccatcgacc-gatcctg-at-gtct-------------------t--cggatggatttgagtaagagcg
>OL772725_EukaryotaFungiDikaryaAscomycotaPezizomycotinaEurotiomycetesEurotiomycetidaeEurotialesAspergillaceaeAspergillus
----------cctcggatcaggtaggga------------tacc-cgctgaacttaagcatatc--aata-a-gc-ggag--gaa---------aagaaa-cc-aa-ccgggattgcctcagtaa--cggcg-agtgaagcggcaagagctcaaatttgaaatctgg---------cc------------cc--ctc--------g-g--ggtcc-gagttgtaa-t-ttgc-a--------------ga-ggatgcttcg--ggtg-c-gg-cccccgt-ctaag-tg-cc-ctggaacgg-gcc----------------------gtcatag-agggtgag-aatcccgtc---------------tgggacgggg-------t-g--tccg----cgt-cc-gtgtga-agctccttcgacgagtcgag-ttg-tttgggaatgcagctc-taaatggg-tggtaaatttcatct-aaagctaaatact--ggc-cggagaccgatagcgca--caagtagagtgatcg-aaagatgaaaagcacttt-ga-aaagagagttaaaa-agcacgtg-aaattgttgaaagggaagcgcttgcgacc-agactcgc----cc-g-cggggttcagccggc----------------a-t-tcg-------------------tg---------------------------------------------------c-c-------------------------------------ggtgtact-tccccgt------g-ggcgggccagcgtcggtttg---g-g-c--ggc----cggt-ca-aaggc---cccc-ggaat-gtag---tgc----cc---t--t--c------------g---ggg----cacc-tta-tag-ccggg-gg-tgcaa-tgcggccag-c-ctg-gaccgaggaa-----------------------cgcg-cttc------------------------------------------------------------------------------------------------------------------------g--------------------------------------------------------gc---acggacgctgg-cat-----------------------------------------------aatggttg------------taaacgacccgtcttgaaacacggacc-aaggagtctaacatctacgcgagtg-tt--------cgggtg---tc-aaaccc-gtgcgcgcagtgaaagcg-a-acggaggtggg-ag-ccccc---t-cg-------------------cggggcgcaccatcgacc-gatcctg-at-gtct-------------------t--cggatggatttgagtaagagcg
>OL772687_EukaryotaFungiDikaryaAscomycotaPezizomycotinaEurotiomycetesEurotiomycetidaeEurotialesAspergillaceaeAspergillus
----------cctcggatcaggtaggga------------tacc-cgctgaacttaagcatatc--aata-a-gc-ggag--gaa---------aagaaa-cc-aa-ccgggattgcctcagtaa--cggcg-agtgaagcggcaagagctcaaatttgaaatctgg---------cc------------cc--ctc--------g-g--ggtcc-gagttgtaa-t-ttgc-a--------------ga-ggatgcttcg--ggtg-c-gg-cccccgt-ctaag-tg-cc-ctggaacgg-gcc----------------------gtcatag-agggtgag-aatcccgtc---------------tgggacgggg-------t-g--tccg----cgt-cc-gtgtga-agctccttcgacgagtcgag-ttg-tttgggaatgcagctc-taaatggg-tggtaaatttcatct-aaagctaaatact--ggc-cggagaccgatagcgca--caagtagagtgatcg-aaagatgaaaagcacttt-ga-aaagagagttaaaa-agcacgtg-aaattgttgaaagggaagcgcttgcgacc-agactcgc----cc-g-cggggttcagccggc----------------a-t-tcg-------------------tg---------------------------------------------------c-c-------------------------------------ggtgtact-tccccgt------g-ggcgggccagcgtcggtttg---g-g-c--ggc----aggt-ca-aaggc---cccc-ggaat-gtag---tgc----cc---t--t--c------------g---ggg----cacc-tta-tag-ccggg-gg-tgcaa-tgctgccag-c-ctg-gaccgaggaa-----------------------cgcg-cttc------------------------------------------------------------------------------------------------------------------------g--------------------------------------------------------gc---acggacgctgg-cat-----------------------------------------------aatggttg------------taaacgacccgtcttgaaacacggacc-aaggagtctaacatctacgcgagtg-tt--------cgggtg---tc-aaaccc-gtgcgcgcagtgaaagcg-a-acggaggtggg-ag-ccccc---t-cg-------------------cggggcgcaccatcgacc-gatcctg-at-gtct-------------------t--cggatggatttgagtaagagcg
>OL772700_EukaryotaFungiDikaryaAscomycotaPezizomycotinaEurotiomycetesEurotiomycetidaeEurotialesAspergillaceaeAspergillus
----------cctcggatcaggtaggga------------tacc-cgctgaacttaagcatatc--aata-a-gc-ggag--gaa---------aagaaa-cc-aa-ccgggattgcctcagtaa--cggcg-agtgaagcggcaagagctcaaatttgaaatctgg---------cc------------cc--tcc--------g-g--ggtcc-gagttgtaa-t-ttgc-a--------------ga-ggatgcttcg--ggtg-c-gg-cccccgt-ctaag-tg-cc-ctggaacgg-gcc----------------------gtcatag-agggtgag-aatcccgtc---------------tgggacgggg-------t-g--tccg----cgt-cc-gtgtga-agctccttcgacgagtcgag-ttg-tttgggaatgcagctc-taaatggg-tggtaaatttcatct-aaagctaaatact--ggc-cggagaccgatagcgca--caagtagagtgatcg-aaagatgaaaagcacttt-ga-aaagagagttaaaa-agcacgtg-aaattgttgaaagggaagcgcttgcgacc-agactcgc----tc-g-cggggttcagccggc----------------a-t-tcg-------------------tg---------------------------------------------------c-c-------------------------------------ggtgtact-tccccgc------g-ggcgggccagcgtcggtttg---g-g-c--ggc----cggt-ca-aaggc---cccc-ggaat-gtag---tgc----cc---t--t--c------------g---ggg----cacc-tta-tag-ccggg-gg-tgcaa-tgcggccag-c-ccg-gaccgaggaa-----------------------cgcg-cttc------------------------------------------------------------------------------------------------------------------------g--------------------------------------------------------gc---acggacgctgg-cat-----------------------------------------------aatggtcg------------taaacgacccgtcttgaaacacggacc-aaggagtctaacatctacgcgagtg-tt--------cgggtg---tc-aaaccc-gtgcgcgcagtgaaagcg-a-acggaggtggg-ag-ccccc---c-cg-------------------cggggcgcaccatcgacc-gatcctg-at-gtct-------------------t--cggatggatttgagtaagagcg
>OL711825_EukaryotaFungiDikaryaAscomycotaPezizomycotinaEurotiomycetesEurotiomycetidaeEurotialesAspergillaceaeAspergillus
----------cctcggatcaggtaggga------------tacc-cgctgaacttaagcatatc--aata-a-gc-ggag--gaa---------aagaaa-cc-aa-ccgggattgcctcagtaa--cggcg-agtgaagcggcaagagctcaaatttgaaatctgg---------cc------------cc--ctc--------g-g--ggtcc-gagttgtaa-t-ttgc-a--------------ga-ggatgcttcg--ggtg-c-gg-cccccgt-ctaag-tg-cc-ctggaacgg-gcc----------------------gtcatag-agggtgag-aatcccgtc---------------tgggacgggg-------t-g--tccg----cgt-cc-gtgtga-agctccttcgacgagtcgag-ttg-tttgggaatgcagctc-taaatggg-tggtaaatttcatct-aaagctaaatact--ggc-cggagaccgatagcgca--caagtagagtgatcg-aaagatgaaaagcacttt-ga-aaagagagttaaaa-agcacgtg-aaattgttgaaagggaagcgcttgcgacc-agactcgc----cc-g-cggggttcagccggc----------------a-t-tcg-------------------tg---------------------------------------------------c-c-------------------------------------ggtgtact-tccccgc------g-ggcgggccagcgtcggtttg---g-g-c--ggc----cggt-ca-aaggc---ctcc-ggaat-gtag---tgc----cc---c--tacg------------g---ggg----cacc-tta-tag-ccggg-gg-tgcaa-tgcggccag-c-ctg-gaccgaggaa-----------------------cgcg-cttc------------------------------------------------------------------------------------------------------------------------g--------------------------------------------------------gc---acggacgctgg-cat-----------------------------------------------aatggttg------------caaacgacccgtcttgaaacacggacc-aaggagtctaacatctacgcgagtg-tt--------cgggtg---tc-aaaccc-gtgcgcgcagtgaaagcg-a-acggaggtggg-ag-ccccc---c-cg-------------------cggggcgcaccatcgacc-gatcctg-at-gtct-------------------t--cggatggatttgagtaagagcg
>OL772726_EukaryotaFungiDikaryaAscomycotaPezizomycotinaEurotiomycetesEurotiomycetidaeEurotialesAspergillaceaeAspergillus
----------cctcggatcaggtaggga------------tacc-cgctgaacttaagcatatc--aata-a-gc-ggag--gaa---------aagaaa-cc-aa-ccgggattgcctcagtaa--cggcg-agtgaagcggcaagagctcaaatttgaaatctgg---------cc------------cc--ctc--------g-g--ggtcc-gagttgtaa-t-ttgc-a--------------ga-ggatgcttcg--ggtg-c-gg-cccccgt-ctaag-tg-cc-ctggaacgg-gcc----------------------gtcatag-agggtgag-aatcccgtc---------------tgggacgggg-------t-g--tccg----cgt-cc-gtgtga-agctccttcgacgagtcgag-ttg-tttgggaatgcagctc-taaatggg-tggtaaatttcatct-aaagctaaatact--ggc-cggagaccgatagcgca--caagtagagtgatcg-aaagatgaaaagcacttt-ga-aaagagagttaaaa-agcacgtg-aaattgttgaaagggaagcgcttgcgacc-agactcgc----cc-g-cggggttcagccggc----------------a-t-tcg-------------------tg---------------------------------------------------c-c-------------------------------------ggtgtact-tccccgc------g-ggcgggccagcgtcggtttg---g-g-c--ggc----cggt-ca-aaggc---ctcc-ggaat-gtag---tgc----cc---c--tacg------------g---ggg----cacc-tta-tag-ccggg-gg-tgcaa-tgcggccag-c-ctg-gaccgaggaa-----------------------cgcg-cttc------------------------------------------------------------------------------------------------------------------------g--------------------------------------------------------gc---acggacgctgg-cat-----------------------------------------------aatggttg------------caaacgacccgtcttgaaacacggacc-aaggagtctaacatctacgcgagtg-tt--------cgggtg---tc-aaaccc-gtgcgcgcagtgaaagcg-a-acggaggtggg-ag-ccccc---c-cg-------------------cggggcgcaccatcgacc-gatcctg-at-gtct-------------------t--cggatggatttgagtaagagcg
>OL772713_EukaryotaFungiDikaryaAscomycotaPezizomycotinaEurotiomycetesEurotiomycetidaeEurotialesAspergillaceaeAspergillus
----------cctcggatcaggtaggga------------tacc-cgctgaacttaagcatatc--aata-a-gc-ggag--gaa---------aagaaa-cc-aa-ccgggattgcctcagtaa--cggcg-agtgaagcggcaagagctcaaatttgaaatctgg---------cc------------cc--ctc--------g-g--ggtcc-gagttgtaa-t-ttgc-a--------------ga-ggatgcttcg--ggtg-c-gg-cccccgt-ctaag-tg-cc-ctggaacgg-gcc----------------------gtcatag-agggtgag-aatcccgtc---------------tgggacgggg-------t-g--tccg----cgt-cc-gtgtga-agctccttcgacgagtcgag-ttg-tttgggaatgcagctc-taaatggg-tggtaaatttcatct-aaagctaaatact--ggc-cggagaccgatagcgca--caagtagagtgatcg-aaagatgaaaagcacttt-ga-aaagagagttaaaa-agcacgtg-aaattgttgaaagggaagcgcttgcgacc-agactcgc----cc-g-cggggttcagccggc----------------a-t-tcg-------------------tg---------------------------------------------------c-c-------------------------------------ggtgtact-tccccgc------g-ggcgggccagcgtcggtttg---g-g-c--ggc----cggt-ca-aaggc---cccc-ggaat-gtag---tgc----cc---c--tacg------------g---ggg----cacc-tta-tag-ccggg-gg-tgcaa-tgcggccag-c-ctg-gaccgaggaa-----------------------cgcg-cttc------------------------------------------------------------------------------------------------------------------------g--------------------------------------------------------gc---acggacgctgg-cat-----------------------------------------------aatggttg------------caaacgacccgtcttgaaacacggacc-aaggagtctaacatctacgcgagtg-tt--------cgggtg---tc-aaaccc-gtgcgcgcagtgaaagcg-a-acggaggtggg-ag-ccccc---c-cg-------------------cggggcgcaccatcgacc-gatcctg-at-gtct-------------------t--cggatggatttgagtaagagcg
>OL711749_EukaryotaFungiDikaryaAscomycotaPezizomycotinaEurotiomycetesEurotiomycetidaeEurotialesAspergillaceaeAspergillus
----------cctcggatcaggtaggga------------tacc-cgctgaacttaagcatatc--aata-a-gc-ggag--gaa---------aagaaa-cc-aa-ccgggattgcctcagtaa--cggcg-agtgaagcggcaagagctcaaatttgaaatctgg---------cc------------cc--ctc--------g-g--ggtcc-gagttgtaa-t-ttgc-a--------------ga-ggatgcttcg--ggtg-c-gg-cccccgt-ctaag-tg-cc-ctggaacgg-gcc----------------------gtcatag-agggtgag-aatcccgtc---------------tgggacgggg-------t-g--tccg----cgt-cc-gtgtga-agctccttcgacgagtcgag-ttg-tttgggaatgcagctc-taaatggg-tggtaaatttcatct-aaagctaaatact--ggc-cggagaccgatagcgca--caagtagagtgatcg-aaagatgaaaagcacttt-ga-aaagagagttaaaa-agcacgtg-aaattgttgaaagggaagcgcttgcgacc-agactcgc----cc-g-cggggttcagccggc----------------a-t-tcg-------------------tg---------------------------------------------------c-c-------------------------------------ggtgtact-tccccgc------g-ggcgggccagcgtcggtttg---g-g-c--ggc----cggt-ca-aaggc---cccc-ggaat-gtag---tgc----cc---c--tacg------------g---ggg----cacc-tta-tag-ccggg-gg-tgcaa-tgcggccag-c-ctg-gaccgaggaa-----------------------cgcg-cttc------------------------------------------------------------------------------------------------------------------------g--------------------------------------------------------gc---acggacgctgg-cat-----------------------------------------------aatggttg------------caaacgacccgtcttgaaacacggacc-aaggagtctaacatctacgcgagtg-tt--------cgggtg---tc-aaaccc-gtgcgcgcagtgaaagcg-a-acggaggtggg-ag-ccccc---c-cg-------------------cggggcgcaccatcgacc-gatcctg-at-gtct-------------------t--cggatggatttgagtaagagcg
>OL772720_EukaryotaFungiDikaryaAscomycotaPezizomycotinaEurotiomycetesEurotiomycetidaeEurotialesAspergillaceaeAspergillus
----------cctcggatcaggtaggga------------tacc-cgctgaacttaagcatatc--aata-a-gc-ggag--gaa---------aagaaa-cc-aa-ccgggattgcctcagtaa--cggcg-agtgaagcggcaagagctcaaatttgaaatctgg---------cc------------cc--ctc--------g-g--ggtcc-gagttgtaa-t-ttgc-a--------------ga-ggatgcttcg--ggtg-c-gg-cccccgt-ctaag-tg-cc-ctggaacgg-gcc----------------------gtcatag-agggtgag-aatcccgtc---------------tgggacgggg-------t-g--tccg----cgt-cc-gtgtga-agctccttcgacgagtcgag-ttg-tttgggaatgcagctc-taaatggg-tggtaaatttcatct-aaagctaaatact--ggc-cggagaccgatagcgca--caagtagagtgatcg-aaagatgaaaagcacttt-ga-aaagagagttaaaa-agcacgtg-aaattgttgaaagggaagcgcttgcgacc-agactcgc----cc-g-cggggttcagccggc----------------a-t-tcg-------------------tg---------------------------------------------------c-c-------------------------------------ggtgtact-tccccgc------g-ggcgggccagcgtcggtttg---g-g-c--ggc----cggt-ca-aaggc---cccc-ggaat-gtag---tgc----cc---c--tacg------------g---ggg----cacc-tta-tag-ccggg-gg-tgcaa-tgcggccag-c-ctg-gaccgaggaa-----------------------cgcg-cttc------------------------------------------------------------------------------------------------------------------------g--------------------------------------------------------gc---acggacgctgg-cat-----------------------------------------------aatggttg------------caaacgacccgtcttgaaacacggacc-aaggagtctaacatctacgcgagtg-tt--------cgggtg---tc-aaaccc-gtgcgcgcagtgaaagcg-a-acggaggtggg-ag-ccccc---c-cg-------------------cggggcgcaccatcgacc-gatcctg-at-gtct-------------------t--cggatggatttgagtaagagcg
>OL772719_EukaryotaFungiDikaryaAscomycotaPezizomycotinaEurotiomycetesEurotiomycetidaeEurotialesAspergillaceaeAspergillus
----------cctcggatcaggtaggga------------tacc-cgctgaacttaagcatatc--aata-a-gc-ggag--gaa---------aagaaa-cc-aa-ccgggattgcctcagtaa--cggcg-agtgaagcggcaagagctcaaatttgaaatctgg---------cc------------cc--ctc--------g-g--ggtcc-gagttgtaa-t-ttgc-a--------------ga-ggatgcttcg--ggtg-c-gg-cccccgt-ctaag-tg-cc-ctggaacgg-gcc----------------------gtcatag-agggtgag-aatcccgtc---------------tgggacgggg-------t-g--tccg----cgt-cc-gtgtga-agctccttcgacgagtcgag-ttg-tttgggaatgcagctc-taaatggg-tggtaaatttcatct-aaagctaaatact--ggc-cggagaccgatagcgca--caagtagagtgatcg-aaagatgaaaagcacttt-ga-aaagagagttaaaa-agcacgtg-aaattgttgaaagggaagcgcttgcgacc-agactcgc----cc-g-cggggttcagccggc----------------a-t-tcg-------------------tg---------------------------------------------------c-c-------------------------------------ggtgtact-tccccgt------g-ggcgggccagcgtcggtttg---g-g-c--ggc----cggt-ca-aaggc---cccc-ggaat-gtag---tgc----cc---c--tacg------------g---ggg----cacc-tta-tag-ccggg-gg-tgcaa-tgcggccag-c-ctg-gaccgaggaa-----------------------cgcg-cttc------------------------------------------------------------------------------------------------------------------------g--------------------------------------------------------gc---acggacgctgg-cat-----------------------------------------------aatggttg------------caaacgacccgtcttgaaacacggacc-aaggagtctaacatctacgcgagtg-tt--------cgggtg---tc-aaaccc-gtgcgcgcagtgaaagcg-a-acggaggtggg-ag-ccccc---t-cg-------------------cggggcgcaccatcgacc-gatcctg-at-gtct-------------------t--cggatggatttgagtaagagcg
>OL711822_EukaryotaFungiDikaryaAscomycotaPezizomycotinaEurotiomycetesEurotiomycetidaeEurotialesAspergillaceaeAspergillus
----------cctcggatcaggtaggga------------tacc-cgctgaacttaagcatatc--aata-a-gc-ggag--gaa---------aagaaa-cc-aa-ccgggattgcctcagtaa--cggcg-agtgaagcggcaagagctcaaatttgaaatctgg---------cc------------cc--ctc--------g-g--ggtcc-gagttgtaa-t-ttgc-a--------------ga-ggatgcttcg--ggtg-c-gg-cccccgt-ctaag-tg-cc-ctggaacgg-gcc----------------------gtcatag-agggtgag-aatcccgtc---------------tgggacgggg-------t-g--tccg----tgc-cc-gtgtga-agctccttcgacgagtcgag-ttg-tttgggaatgcagctc-taaatggg-tggtaaatttcatct-aaagctaaatact--ggc-cggagaccgatagcgca--caagtagagtgatcg-aaagatgaaaagcacttt-ga-aaagagagttaaat-agcacgtg-aaattgttgaaagggaagcgcttgcgacc-agactcgc----cc-g-cggggttcagccggc----------------a-t-tcg-------------------tg---------------------------------------------------c-c-------------------------------------ggtgtact-tccccgt------g-ggcgggccagcgtcggtttg---g-g-c--ggc----cggt-ca-aaggc---cccc-ggaat-gtag---tgc----cc---t--t--c------------g---ggg----cacc-tta-tag-ccggg-gg-tgcaa-tgcggccag-c-ctg-gaccgaggaa-----------------------cgcg-cttc------------------------------------------------------------------------------------------------------------------------g--------------------------------------------------------gc---acggacgctgg-cat-----------------------------------------------aatggttg------------caaacgacccgtcttgaaacacggacc-aaggagtctaacatctacgcgagtg-tt--------cgggtg---tc-aaaccc-gtgcgcgcagtgaaagcg-a-acggaggtggg-ag-ccccc---t--g-------------------aggggcgcaccatcgacc-gatcctg-at-gtct-------------------t--cggatggatttgagtaagagcg
>OL772690_EukaryotaFungiDikaryaAscomycotaPezizomycotinaEurotiomycetesEurotiomycetidaeEurotialesAspergillaceaeAspergillus
----------cctcggatcaggtaggga------------tacc-cgctgaacttaagcatatc--aata-a-gc-ggag--gaa---------aagaaa-cc-aa-ccgggattgcctcagtaa--cggcg-agtgaagcggcaagagctcaaatttgaaatctgg---------cc------------cc--ctc--------g-g--ggtcc-gagttgtaa-t-ttgc-a--------------ga-ggatgcttcg--ggtg-c-gg-cccccgt-ctaag-tg-cc-ctggaacgg-gcc----------------------gtcatag-agggtgag-aatcccgtc---------------tgggacgggg-------t-g--tccg----tgc-cc-gtgtga-agctccttcgacgagtcgag-ttg-tttgggaatgcagctc-taaatggg-tggtaaatttcatct-aaagctaaatact--ggc-cggagaccgatagcgca--caagtagagtgatcg-aaagatgaaaagcacttt-ga-aaagagagttaaat-agcacgtg-aaattgttgaaagggaagcgcttgcgacc-agactcgc----cc-g-cggggttcagccggc----------------a-t-tcg-------------------tg---------------------------------------------------c-c-------------------------------------ggtgtact-tccccgt------g-ggcgggccagcgtcggtttg---g-g-c--ggc----cggt-ca-aaggc---cccc-ggaat-gtag---tgc----cc---t--t--c------------g---ggg----cacc-tta-tag-ccggg-gg-tgcaa-tgcggccag-c-ctg-gaccgaggaa-----------------------cgcg-cttc------------------------------------------------------------------------------------------------------------------------g--------------------------------------------------------gc---acggacgctgg-cat-----------------------------------------------aatggttg------------caaacgacccgtcttgaaacacggacc-aaggagtctaacatctacgcgagtg-tt--------cgggtg---tc-aaaccc-gtgcgcgcagtgaaagcg-a-acggaggtggg-ag-ccccc---t--g-------------------aggggcgcaccatcgacc-gatcctg-at-gtct-------------------t--cggatggatttgagtaagagcg
>OL711799_EukaryotaFungiDikaryaAscomycotaPezizomycotinaEurotiomycetesEurotiomycetidaeEurotialesAspergillaceaeAspergillus
----------cctcggatcaggtaggga------------tacc-cgctgaacttaagcatatc--aata-a-gc-ggag--gaa---------aagaaa-cc-aa-cagggattgcctcagtaa--cggcg-agtgaagcggcaagagctcaaatttgaaatctgg---------cc------------cc--ctc--------g-g--ggtcc-gagttgtaa-t-ttgc-a--------------ga-ggatgcttcg--gatg-c-gg-cccccgt-ctaag-tg-cc-ctggaatgg-gcc----------------------gtcggag-agggtgag-aatcccgtc---------------tgggatgggg-------t-g--cccg----tgt-cc-gtgtga-agctccttcgacgagtcgag-ttg-tttgggaatgcagctc-taaatggg-tggtaaatttcatct-aaagctaaatact--ggc-cggagaccgatagcgca--caagtagagtgatcg-aaagatgaaaagcacttt-ga-aaagagagttaaac-agcacgtg-aaattgttgaaagggaagcgcttgcgacc-agactcgc----cc-g-cggggttcagccggc----------------a-t-tcg-------------------tg---------------------------------------------------c-c-------------------------------------ggtgtact-tccccgc------g-ggcgggccagcgtcggtttg---g-g-c--ggc----cggt-ca-aaggc---cccc-ggaat-gtag---cgc----cc---t--t--c------------g---ggg----cacc-tta-tag-ccggg-gg-tgcaa-tgcggccag-c-ctg-gaccgaggaa-----------------------cgcg-cttc------------------------------------------------------------------------------------------------------------------------g--------------------------------------------------------gc---acggacgctgg-cat-----------------------------------------------aatggtcg------------taaacgacccgtcttgaaacacggacc-aaggagtctaacatctacgcgagtg-tt--------cgggtg---tc-aaaccc-gtgcgcgcagtgaaagcg-a-acggaggtggg-ag-ccccc---t-cg-------------------tggggcgcaccatcgacc-gatcctg-at-gtct-------------------t--cggatggatttgagtaggagcg
>OL772718_EukaryotaFungiDikaryaAscomycotaPezizomycotinaEurotiomycetesEurotiomycetidaeEurotialesAspergillaceaeAspergillusAspergillussubgenCircumdati
----------cctcggatcaggtaggga------------tacc-cgctgaacttaagcatatc--aata-a-gc-ggag--gaa---------aagaaa-cc-aa-ccgggattgcctcagtaa--cggcg-agtgaagcggcaagagctcaaatttgaaatctgg---------cc------------cc--tcc--------g-g--ggtcc-gagttgtaa-t-ttgc-a--------------ga-ggatgcttcg--gatg-c-gc-cccccgt-ctaag-tg-cc-ctggaacgg-gcc----------------------gtcggag-agggtgag-aatcccgtc---------------tgggacgggg-------t-g--tgcg----tgt-cc-gtgtga-agctccttcgacgagtcgag-ttg-tttgggaatgcagctc-taaatggg-tggtaaatttcatct-aaagctaaatact--ggc-cggagaccgatagcgca--caagtagagtgatcg-aaagatgaaaagcacttt-ga-aaagagagttaaac-agcacgtg-aaattgttgaaagggaagcgcttgcgacc-agactcgc----cc-c-cggggttcagccggc----------------a-t-tcg-------------------tg---------------------------------------------------c-c-------------------------------------ggtgtact-tccctgg------g-ggcgggccagcgtcggtttg---g-g-c--ggc----cggt-ca-aaggc---cctc-ggaat-gtag---cgc----cc---t--t--c------------g---ggg----cgcc-tta-tag-ccggg-gg-tgcaa-tgcggccag-c-ctg-gaccgaggaa-----------------------cgcg-cttc------------------------------------------------------------------------------------------------------------------------g--------------------------------------------------------gc---acggacgctgg-cat-----------------------------------------------aatggtcg------------caaacgacccgtcttgaaacacggacc-aaggagtctaacatctacgcgagtg-tt--------cgggtg---tc-aaaccc-gtgcgcggagtgaaagcg-a-acggaggtggg-ag-ccccc---t-cg-------------------tggggcgcaccatcgacc-gatcctg-at-gtct-------------------t--cggatggatttgagtaagagcg
>OL772695_EukaryotaFungiDikaryaAscomycotaPezizomycotinaEurotiomycetesEurotiomycetidaeEurotialesAspergillaceaeAspergillusAspergillussubgenNidulantes
----------cctcggatcaggtaggga------------tacc-cgctgaacttaagcatatc--aata-a-gc-ggag--gaa---------aagaaa-cc-aa-ccgggattgccccagtaa--cggcg-agtgaagcggcaagagctcaaatttgaaatctgg-------cccc------------cc--ccc--------g-g--ggtcc-gagttgtaa-t-ttgc-a--------------ga-ggatgcttcg--ggtg-c-gg-cccccgt-ctaag-tg-cc-ctggaacgg-gcc----------------------gtcagag-agggtgag-aatcccgtc---------------ttgggcgggg-------t-g--tccg----tgc-cc-gtgtga-agctccttcgacgagtcgag-ttg-tttgggaatgcagctc-taaatggg-tggtaaatttcatct-aaagctaaatact--ggc-cggagaccgatagcgca--caagtagagtgatcg-aaagatgaaaagcacttt-ga-aaagagagttaaac-agcacgtg-aaattgttgaaagggaagcgcttgcgacc-agactcgc----cc-c-cggggttcagccggc----------------a-t-tcg-------------------tg---------------------------------------------------c-c-------------------------------------ggtgtact-tccccgg------g-ggcgggccagcgtcggtttg---g-g-c--ggc----cggt-ca-aaggc---ctcc-ggaat-gtgt---cgc----cc---t--c--c------------g---ggg----cgtc-tta-tag-ccggg-gg-tgcaa-tgcggccag-c-ccg-gaccgaggaa-----------------------cgcg-cttc------------------------------------------------------------------------------------------------------------------------g--------------------------------------------------------gc---acggacgctgg-cat-----------------------------------------------aatggtcg------------taaacgacccgtcttgaaacacggacc-aaggagtctaacatctacgcgagtg-tt--------cgggtg---tc-aaaccc-gtacgcgcagtgaaagcg-a-acggaggtggg-ag-ccctc---t-cg--------------------ggggcgcaccatcgacc-gatcctg-at-gtct-------------------t--cggatggatttgagtaagagcg
>OL772681_EukaryotaFungiDikaryaAscomycotaPezizomycotinaEurotiomycetesEurotiomycetidaeEurotialesAspergillaceaeAspergillusAspergillussubgenNidulantes
----------cctcggatcaggtaggga------------tacc-cgctgaacttaagcatatc--aata-a-gc-ggag--gaa---------aagaaa-cc-aa-ccgggattgccccagtaa--cggcg-agtgaagcggcaagagctcaaatttgaaatctgg---------cc------------cc--ccc--------g-g--ggtcc-gagttgtaa-t-ttgc-a--------------ga-ggatgcttcg--ggtg-c-gg-cccccgt-ctaag-tg-cc-ctggaacgg-gcc----------------------gtcagag-agggtgag-aatcccgtc---------------ctgggcgggg-------a-g--tccg----cgc-cc-gtgtga-agctccttcgacgagtcgag-ttg-tttgggaatgcagctc-taaatggg-tggtaaatttcatct-aaagctaaatacc--ggc-cggagaccgatagcgca--caagtagagtgatcg-aaagatgaaaagcacttt-ga-aaagagagttaaac-agcacgtg-aaattgttgaaagggaagcgcttgcgacc-agactcgc----cc-c-cggggttcagccggc----------------a-c-tcg-------------------tg---------------------------------------------------c-c-------------------------------------ggtgcact-ccccgtc------g-ggcgggccagcgtcggtttg---g-g-c--ggc----cggt-ca-aaggc---ctcc-ggaat-gtgt---cgc----cc---t--c--c------------g---ggg----cgtc-tta-tag-ccggg-gg-tgcaa-tgcggccag-c-ccg-gaccgaggaa-----------------------cgcg-cttc------------------------------------------------------------------------------------------------------------------------g--------------------------------------------------------gc---acggacgctgg-cgt-----------------------------------------------aatggtcg------------taaacgacccgtcttgaaacacggacc-aaggagtctaacatctacgcgagtg-tt--------cgggtg---tc-aaaccc-gtacgcgcagtgaaagcg-a-acggaggtggg-ag-ccccc---c-cg--------------------ggggcgcaccatcgacc-gatcctg-at-gtct-------------------t--cggatggatttgagtaggagcg
>OL772693_EukaryotaFungiDikaryaAscomycotaPezizomycotinaEurotiomycetesEurotiomycetidaeEurotialesAspergillaceaeAspergillusAspergillussubgenNidulantes
----------cctcggatcaggtaggga------------tacc-cgctgaacttaagcatatc--aata-a-gc-ggag--gaa---------aagaaa-cc-aa-ccgggattgccccagtaa--cggcg-agtgaagcggcaagagctcaaatttgaaatctgg---------cc------------cc--tcc--------g-g--ggtcc-gagttgtaa-t-ttgc-a--------------ga-ggatgcttcg--ggtg-t-gg-cccccgt-ctaag-tg-cc-ctggaacgg-gcc----------------------atcagag-agggtgag-aatcccgtc---------------ttgggcgggg-------t-g--tcca----tgc-cc-gtgtga-agctccttcgacgagtcgag-ttg-tttgggaatgcagctc-taaatggg-tggtaaatttcatct-aaagctaaatact--ggc-cggagaccgatagcgca--caagtagagtgatcg-aaagatgaaaagcacttt-ga-aaagagagttaaac-agcacgtg-aaattgttgaaagggaagcgcttgcgacc-agactcgc----cc-a-cggggttcagccagc----------------a-c-tcg-------------------tg---------------------------------------------------ctt-------------------------------------ggtgtact-tccccgg------g-ggcgggccagcgtcggtttg---g-g-c--ggc----cggt-ca-aaggc---ctcc-ggaat-gtat---cgc----cc---t--c--c------------g---ggg----cgtc-tta-tag-ccggg-gg-tgcaa-tgcggccag-c-ccg-gaccgaggaa-----------------------cgcg-cttc------------------------------------------------------------------------------------------------------------------------g--------------------------------------------------------gc---acggacgctgg-cat-----------------------------------------------aatggtcg------------taaacgacccgtcttgaaacacggacc-aaggagtctaacatctacgcgagtg-tt--------cgggtg---tc-aaaccc-gtacgcgaagtgaaagcg-a-acggaggtggg-ag-ccccc---c-cg--------------------ggggcgcaccatcgacc-gatcctg-at-gtct-------------------t--cggatggatttgagtaagagcg
>XR_005951996_EukaryotaFungiDikaryaAscomycotaPezizomycotinaEurotiomycetesEurotiomycetidaeEurotialesAspergillaceaeAspergillusAspergillussubgenCircumdati
----------cctcggatcaggtaggga------------tacc-cgctgaacttaagcatatc--aata-a-gc-ggag--gaa---------aagaaa-cc-aa-ccgggattgcctcagtaa--cggcg-agtgaagcggcaagagctcaaatttgaaagctgg---------ct------------cc--ttc--------g-g--ggtcc-gcattgtaa-t-ttgc-a--------------ga-ggatgcttcg--ggtg-c-gg-cccctgt-ctaag-tg-cc-ctggaacgg-gcc----------------------gtcagag-agggtgag-aatcccgtc---------------tgggatgggg-------t-g--tccg----cgc-cc-gtgtga-agctccttcgacgagtcgag-ttg-tttgggaatgcagctc-taaatggg-tggtaaatttcatct-aaagctaaatact--ggc-cggagaccgatagcgca--caagtagagtgatcg-aaagatgaaaagcacttt-ga-aaagagagttaaaa-agcacgtg-aaattgttgaaagggaagcgcttgcgacc-agactcgc----ct-c-cagggttcagccggc----------------a-t-tcg-------------------tg---------------------------------------------------c-c-------------------------------------ggtgtact-tccctgg------g-ggcgggccagcgtcggtttg---g-g-c--ggc----cggt-ca-aaggc---tccc-ggaat-gtag---tgc----cc---t--c--c------------g---ggg----cacc-tta-tag-ccggg-ag-tgcaa-tgcggccag-c-ctg-gaccgaggaa-----------------------cgcg-cttc------------------------------------------------------------------------------------------------------------------------g--------------------------------------------------------gc---acggacgctgg-cat-----------------------------------------------aatggtcg------------taaacgacccgtcttgaaacacggacc-aaggagtctaacatctacgcgagtg-tt--------cgggtg---tc-aaaccc-gtacgcgcagtgaaagcg-a-acggaggtggg-ag-ccccc---t-cg-------------------tggggcgcaccatcgacc-gatcctg-at-gtct-------------------t--cggatggatttgagtaagagcg
>OL711687_EukaryotaFungiDikaryaAscomycotaPezizomycotinaEurotiomycetesEurotiomycetidaeEurotialesAspergillaceaeAspergillus
----------cctcggatcaggtaggga------------tacc-cgctgaacttaagcatatc--aata-a-gc-ggag--gaa---------aagaaa-cc-aa-ccgggattgcctcagtaa--cggcg-agtgaagcggcaagagctcaaatttgaaagctgg---------ct------------cc--ttc--------g-g--ggtcc-gcattgtaa-t-ttgc-a--------------ga-ggatgcttcg--ggtg-c-gg-cccctgt-ctaag-tg-cc-ctggaacgg-gcc----------------------gtcagag-agggtgag-aatcccgtc---------------tgggatgggg-------t-g--tccg----cgc-cc-gtgtga-agctccttcgacgagtcgag-ttg-tttgggaatgcagctc-taaatggg-tggtaaatttcatct-aaagctaaatact--ggc-cggagaccgatagcgca--caagtagagtgatcg-aaagatgaaaagcacttt-ga-aaagagagttaaaa-agcacgtg-aaattgttgaaagggaagcgcttgcgacc-agactcgc----ct-c-cagggttcagccggc----------------a-t-tcg-------------------tg---------------------------------------------------c-c-------------------------------------ggtgtact-tccctgg------g-ggcgggccagcgtcggtttg---g-g-c--ggc----cggt-ca-aaggc---tccc-ggaat-gtag---tgc----cc---t--c--c------------g---ggg----cacc-tta-tag-ccggg-ag-tgcaa-tgcggccag-c-ctg-gaccgaggaa-----------------------cgcg-cttc------------------------------------------------------------------------------------------------------------------------g--------------------------------------------------------gc---acggacgctgg-cat-----------------------------------------------aatggtcg------------taaacgacccgtcttgaaacacggacc-aaggagtctaacatctacgcgagtg-tt--------cgggtg---tc-aaaccc-gtacgcgcagtgaaagcg-a-acggaggtggg-ag-ccccc---t-cg-------------------tggggcgcaccatcgacc-gatcctg-at-gtct-------------------t--cggatggatttgagtaagagcg
>OL711681_EukaryotaFungiDikaryaAscomycotaPezizomycotinaEurotiomycetesEurotiomycetidaeEurotialesAspergillaceaeAspergillus
----------cctcggatcaggtaggga------------tacc-cgctgaacttaagcatatc--aata-a-gc-ggag--gaa---------aagaaa-cc-aa-ccgggattgcctcagtaa--cggcg-agtgaagcggcaagagctcaaatttgaaagctgg---------ct------------cc--ttc--------g-g--ggtcc-gcattgtaa-t-ttgc-a--------------ga-ggatgcttcg--ggtg-c-gg-cccctgt-ctaag-tg-cc-ctggaacgg-gcc----------------------gtcagag-agggtgag-aatcccgtc---------------tgggatgggg-------t-g--tccg----cgc-cc-gtgtga-agctccttcgacgagtcgag-ttg-tttgggaatgcagctc-taaatggg-tggtaaatttcatct-aaagctaaatact--ggc-cggagaccgatagcgca--caagtagagtgatcg-aaagatgaaaagcacttt-ga-aaagagagttaaaa-agcacgtg-aaattgttgaaagggaagcgcttgcgacc-agactcgc----ct-c-cagggttcagccggc----------------a-t-tcg-------------------tg---------------------------------------------------c-c-------------------------------------ggtgtact-tccctgg------g-ggcgggccagcgtcggtttg---g-g-c--ggc----cggt-ca-aaggc---tccc-ggaat-gtag---tgc----cc---t--c--c------------g---ggg----cacc-tta-tag-ccggg-ag-tgcaa-tgcggccag-c-ctg-gaccgaggaa-----------------------cgcg-cttc------------------------------------------------------------------------------------------------------------------------g--------------------------------------------------------gc---acggacgctgg-cat-----------------------------------------------aatggtcg------------taaacgacccgtcttgaaacacggacc-aaggagtctaacatctacgcgagtg-tt--------cgggtg---tc-aaaccc-gtacgcgcagtgaaagcg-a-acggaggtggg-ag-ccccc---t-cg-------------------tggggcgcaccatcgacc-gatcctg-at-gtct-------------------t--cggatggatttgagtaagagcg
>OL711674_EukaryotaFungiDikaryaAscomycotaPezizomycotinaEurotiomycetesEurotiomycetidaeEurotialesAspergillaceaeAspergillus
----------cctcggatcaggtaggga------------tacc-cgctgaacttaagcatatc--aata-a-gc-ggag--gaa---------aagaaa-cc-aa-ccgggattgcctcagtaa--cggcg-agtgaagcggcaagagctcaaatttgaaagctgg---------ct------------cc--ttc--------g-g--ggtcc-gcattgtaa-t-ttgc-a--------------ga-ggatgcttcg--ggtg-c-gg-cccctgt-ctaag-tg-cc-ctggaacgg-gcc----------------------gtcagag-agggtgag-aatcccgtc---------------tgggatgggg-------t-g--tccg----cgc-cc-gtgtga-agctccttcgacgagtcgag-ttg-tttgggaatgcagctc-taaatggg-tggtaaatttcatct-aaagctaaatact--ggc-cggagaccgatagcgca--caagtagagtgatcg-aaagatgaaaagcacttt-ga-aaagagagttaaaa-agcacgtg-aaattgttgaaagggaagcgcttgcgacc-agactcgc----ct-c-cagggttcagccggc----------------a-t-tcg-------------------tg---------------------------------------------------c-c-------------------------------------ggtgtact-tccctgg------g-ggcgggccagcgtcggtttg---g-g-c--ggc----cggt-ca-aaggc---tccc-ggaat-gtag---tgc----cc---t--c--c------------g---ggg----cacc-tta-tag-ccggg-ag-tgcaa-tgcggccag-c-ctg-gaccgaggaa-----------------------cgcg-cttc------------------------------------------------------------------------------------------------------------------------g--------------------------------------------------------gc---acggacgctgg-cat-----------------------------------------------aatggtcg------------taaacgacccgtcttgaaacacggacc-aaggagtctaacatctacgcgagtg-tt--------cgggtg---tc-aaaccc-gtacgcgcagtgaaagcg-a-acggaggtggg-ag-ccccc---t-cg-------------------tggggcgcaccatcgacc-gatcctg-at-gtct-------------------t--cggatggatttgagtaagagcg
>OL711682_EukaryotaFungiDikaryaAscomycotaPezizomycotinaEurotiomycetesEurotiomycetidaeEurotialesAspergillaceaeAspergillusAspergillussubgenCircumdati
----------cctcggatcaggtaggga------------tacc-cgctgaacttaagcatatc--aata-a-gc-ggag--gaa---------aagaaa-cc-aa-ccgggattgcctcagtaa--cggcg-agtgaagcggcaagagctcaaatttgaaagctgg---------ct------------cc--ttc--------g-g--ggtcc-gcattgtaa-t-ttgc-a--------------ga-ggatgcttcg--ggtg-c-gg-cccctgt-ctaag-tg-cc-ctggaacgg-gcc----------------------gtcagag-agggtgag-aatcccgtc---------------tgggatgggg-------t-g--tccg----cgc-cc-gtgtga-agctccttcgacgagtcgag-ttg-tttgggaatgcagctc-taaatggg-tggtaaatttcatct-aaagctaaatact--ggc-cggagaccgatagcgca--caagtagagtgatcg-aaagatgaaaagcacttt-ga-aaagagagttaaaa-agcacgtg-aaattgttgaaagggaagcgcttgcgacc-agactcgc----ct-c-cagggttcagccggc----------------a-t-tcg-------------------tg---------------------------------------------------c-c-------------------------------------ggtgtact-tccctgg------g-ggcgggccagcgtcggtttg---g-g-c--ggc----cggt-ca-aaggc---tccc-ggaat-gtag---tgc----cc---t--c--c------------g---ggg----cacc-tta-tag-ccggg-ag-tgcaa-tgcggccag-c-ctg-gaccgaggaa-----------------------cgcg-cttc------------------------------------------------------------------------------------------------------------------------g--------------------------------------------------------gc---acggacgctgg-cat-----------------------------------------------aatggtcg------------taaacgacccgtcttgaaacacggacc-aaggagtctaacatctacgcgagtg-tt--------cgggtg---tc-aaaccc-gtacgcgcagtgaaagcg-a-acggaggtggg-ag-ccccc---t-cg-------------------tggggcgcaccatcgacc-gatcctg-at-gtct-------------------t--cggatggatttgagtaagagcg
>OL711675_EukaryotaFungiDikaryaAscomycotaPezizomycotinaEurotiomycetesEurotiomycetidaeEurotialesAspergillaceaeAspergillus
----------cctcggatcaggtaggga------------tacc-cgctgaacttaagcatatc--aata-a-gc-ggag--gaa---------aagaaa-cc-aa-ccgggattgcctcagtaa--cggcg-agtgaagcggcaagagctcaaatttgaaagctgg---------ct------------cc--ttc--------g-g--ggtcc-gcattgtaa-t-ttgc-a--------------ga-ggatgcttcg--ggtg-c-gg-cccctgt-ctaag-tg-cc-ctggaacgg-gcc----------------------gtcagag-agggtgag-aatcccgtc---------------tgggatgggg-------t-g--tccg----cgc-cc-gtgtga-agctccttcgacgagtcgag-ttg-tttgggaatgcagctc-taaatggg-tggtaaatttcatct-aaagctaaatact--ggc-cggagaccgatagcgca--caagtagagtgatcg-aaagatgaaaagcacttt-ga-aaagagagttaaaa-agcacgtg-aaattgttgaaagggaagcgcttgcgacc-agactcgc----ct-c-cagggttcagccggc----------------a-t-tcg-------------------tg---------------------------------------------------c-c-------------------------------------ggtgtact-tccctgg------g-ggcgggccagcgtcggtttg---g-g-c--ggc----cggt-ca-aaggc---tccc-ggaat-gtag---tgc----cc---t--c--c------------g---ggg----cacc-tta-tag-ccggg-ag-tgcaa-tgcggccag-c-ctg-gaccgaggaa-----------------------cgcg-cttc------------------------------------------------------------------------------------------------------------------------g--------------------------------------------------------gc---acggacgctgg-cat-----------------------------------------------aatggtcg------------taaacgacccgtcttgaaacacggacc-aaggagtctaacatctacgcgagtg-tt--------cgggtg---tc-aaaccc-gtacgcgcagtgaaagcg-a-acggaggtggg-ag-ccccc---t-cg-------------------tggggcgcaccatcgacc-gatcctg-at-gtct-------------------t--cggatggatttgagtaagagcg
>OL711742_EukaryotaFungiDikaryaAscomycotaPezizomycotinaEurotiomycetesEurotiomycetidaeEurotialesAspergillaceaeAspergillus
----------cctcggatcaggtaggga------------tacc-cgctgaacttaagcatatc--aata-a-gc-ggag--gaa---------aagaaa-cc-aa-ccgggattgcctcagtaa--cggcg-agtgaagcggcaagagctcaaatttgaaagctgg---------ct------------cc--ttc--------g-g--ggtcc-gcattgtaa-t-ttgc-a--------------ga-ggatgcttcg--ggtg-c-gg-cccctgt-ctaag-tg-cc-ctggaacgg-gcc----------------------gtcagag-agggtgag-aatcccgtc---------------tgggatgggg-------t-g--tccg----cgc-cc-gtgtga-agctccttcgacgagtcgag-ttg-tttgggaatgcagctc-taaatggg-tggtaaatttcatct-aaagctaaatact--ggc-cggagaccgatagcgca--caagtagagtgatcg-aaagatgaaaagcacttt-ga-aaagagagttaaaa-agcacgtg-aaattgttgaaagggaagcgcttgcgacc-agactcgc----ct-c-cagggttcagccggc----------------a-t-tcg-------------------tg---------------------------------------------------c-c-------------------------------------ggtgtact-tccctgg------g-ggcgggccagcgtcggtttg---g-g-c--ggc----cggt-ca-aaggc---tccc-ggaat-gtag---tgc----cc---t--c--c------------g---ggg----cacc-tta-tag-ccggg-ag-tgcaa-tgcggccag-c-ctg-gaccgaggaa-----------------------cgcg-cttc------------------------------------------------------------------------------------------------------------------------g--------------------------------------------------------gc---acggacgctgg-cat-----------------------------------------------aatggtcg------------caaacgacccgtcttgaaacacggacc-aaggagtctaacatctacgcgagtg-tt--------cgggtg---tc-aaaccc-gtacgcgcagtgaaagcg-a-acggaggtggg-ag-ccccc---t-cg-------------------tggggcgcaccatcgacc-gatcctg-at-gtct-------------------t--cggatggatttgagtaagagcg
>OL711684_EukaryotaFungiDikaryaAscomycotaPezizomycotinaEurotiomycetesEurotiomycetidaeEurotialesAspergillaceaeAspergillus
----------cctcggatcaggtaggga------------tacc-cgctgaacttaagcatatc--aata-a-gc-ggag--gaa---------aagaaa-cc-aa-ccgggattgcctcagtaa--cggcg-agtgaagcggcaagagctcaaatttgaaagctgg---------ct------------cc--ttc--------g-g--ggtcc-gcattgtaa-t-ttgc-a--------------ga-ggatgcttcg--ggtg-c-gg-cccctgt-ctaag-tg-cc-ctggaacgg-gcc----------------------gtcagag-agggtgag-aatcccgtc---------------tgggatgggg-------t-g--tccg----cgc-cc-gtgtga-agctccttcgacgagtcgag-ttg-tttgggaatgcagctc-taaatggg-tggtaaatttcatct-aaagctaaatact--ggc-cggagaccgatagcgca--caagtagagtgatcg-aaagatgaaaagcacttt-ga-aaagagagttaaaa-agcacgtg-aaattgttgaaagggaagcgcttgcgacc-agactcgc----ct-c-cagggttcagccggc----------------a-t-tcg-------------------tg---------------------------------------------------c-c-------------------------------------ggtgtact-tccctgg------g-ggcgggccagcgtcggtttg---g-g-c--ggc----cggt-ca-aaggc---tccc-ggaat-gtag---tgc----cc---t--c--c------------g---ggg----cacc-tta-tag-ccggg-ag-tgcaa-tgcggccag-c-ctg-gaccgaggaa-----------------------cgcg-cttc------------------------------------------------------------------------------------------------------------------------g--------------------------------------------------------gc---acggacgctgg-cat-----------------------------------------------aatggttg------------caaacgacccgtcttgaaacacggacc-aaggagtctaacatctacgcgagtg-tt--------cgggtg---tc-aaaccc-gtacgcgcagtgaaagcg-a-acggaggtggg-ag-ccccc---t-cg-------------------cggggcgcaccatcgacc-gatcctg-at-gtct-------------------t--cggatggatttgagtaagagcg
>OL711676_EukaryotaFungiDikaryaAscomycotaPezizomycotinaEurotiomycetesEurotiomycetidaeEurotialesAspergillaceaeAspergillus
----------cctcggatcaggtaggga------------tacc-cgctgaacttaagcatatc--aata-a-gc-ggag--gaa---------aagaaa-cc-aa-ccgggattgcctcagtaa--cggcg-agtgaagcggcaagagctcaaatttgaaagctgg---------ct------------cc--ttc--------g-g--ggtcc-gcattgtaa-t-ttgc-a--------------ga-ggatgcttcg--ggtg-c-gg-cccctgt-ctaag-tg-cc-ctggaacgg-gcc----------------------gtcagag-agggtgag-aatcccgtc---------------tgggatgggg-------t-g--tccg----cgc-cc-gtgtga-agctccttcgacgagtcgag-ttg-tttgggaatgcagctc-taaatggg-tggtaaatttcatct-aaagctaaatact--ggc-cggagaccgatagcgca--caagtagagtgatcg-aaagatgaaaagcacttt-ga-aaagagagttaaaa-agcacgtg-aaattgttgaaagggaagcgcttgcgacc-agactcgc----ct-c-cagggttcagccggc----------------a-t-tcg-------------------tg---------------------------------------------------c-c-------------------------------------ggtgtact-tccctgg------g-ggcgggccagcgtcggtttg---g-g-c--ggc----cggt-ca-aaggc---tccc-ggaat-gtag---tgc----cc---t--c--c------------g---ggg----cacc-tta-tag-ccggg-ag-tgcaa-tgcggccag-c-ctg-gaccgaggaa-----------------------cgcg-cttc------------------------------------------------------------------------------------------------------------------------g--------------------------------------------------------gc---acggacgctgg-cat-----------------------------------------------aatggttg------------caaacgacccgtcttgaaacacggacc-aaggagtctaacatctacgcgagtg-tt--------cgggtg---tc-aaaccc-gtacgcgcagtgaaagcg-a-acggaggtggg-ag-ccccc---t-cg-------------------tggggcgcaccatcgacc-gatcctg-at-gtct-------------------t--cggatggatttgagtaagagcg
>OL711678_EukaryotaFungiDikaryaAscomycotaPezizomycotinaEurotiomycetesEurotiomycetidaeEurotialesAspergillaceaeAspergillus
----------cctcggatcaggtaggga------------tacc-cgctgaacttaagcatatc--aata-a-gc-ggag--gaa---------aagaaa-cc-aa-ccgggattgcctcagtaa--cggcg-agtgaagcggcaagagctcaaatttgaaagctgg---------ct------------cc--ttc--------g-g--ggtcc-gcattgtaa-t-ttgc-a--------------ga-ggatgcttcg--ggtg-c-gg-cccctgt-ctaag-tg-cc-ctggaacgg-gcc----------------------gtcagag-agggtgag-aatcccgtc---------------tgggatgggg-------t-g--tccg----cgc-cc-gtgtga-agctccttcgacgagtcgag-ttg-tttgggaatgcagctc-taaatggg-tggtaaatttcatct-aaagctaaatact--ggc-cggagaccgatagcgca--caagtagagtgatcg-aaagatgaaaagcacttt-ga-aaagagagttaaaa-agcacgtg-aaattgttgaaagggaagcgcttgcgacc-agactcgc----ct-c-cagggttcagccggc----------------a-t-tcg-------------------tg---------------------------------------------------c-c-------------------------------------ggtgtact-tccctgg------g-ggcgggccagcgtcggtttg---g-g-c--ggc----cggt-ca-aaggc---tccc-ggaat-gtag---tgc----cc---t--t--c------------g---ggg----cacc-tta-tag-ccggg-ag-tgcaa-tgcggccag-c-ctg-gaccgaggaa-----------------------cgcg-cttc------------------------------------------------------------------------------------------------------------------------g--------------------------------------------------------gc---acggacgctgg-cat-----------------------------------------------aatggtcg------------caaacgacccgtcttgaaacacggacc-aaggagtctaacatctacgcgagtg-tt--------cgggtg---tc-aaaccc-gtacgcgcagtgaaagcg-a-acggaggtggg-ag-ccccc---t-cg-------------------cggggcgcaccatcgacc-gatcctg-at-gtct-------------------t--cggatggatttgagtaagagcg
>OL711689_EukaryotaFungiDikaryaAscomycotaPezizomycotinaEurotiomycetesEurotiomycetidaeEurotialesAspergillaceaeAspergillus
----------cctcggatcaggtaggga------------tacc-cgctgaacttaagcatatc--aata-a-gc-ggag--gaa---------aagaaa-cc-aa-ccgggattgcctcagtaa--cggcg-agtgaagcggcaagagctcaaatttgaaagctgg---------ct------------cc--ttc--------g-g--ggtcc-gcattgtaa-t-ttgc-a--------------ga-ggatgcttcg--ggtg-c-gg-cccctgt-ctaag-tg-cc-ctggaacgg-gcc----------------------gtcagag-agggtgag-aatcccgtc---------------tgggatgggg-------t-g--tccg----cgc-cc-gtgtga-agctccttcgacgagtcgag-ttg-tttgggaatgcagctc-taaatggg-tggtaaatttcatct-aaagctaaatact--ggc-cggagaccgatagcgca--caagtagagtgatcg-aaagatgaaaagcacttt-ga-aaagagagttaaaa-agcacgtg-aaattgttgaaagggaagcgcttgcgacc-agactcgc----ct-c-cagggttcagccggc----------------a-t-tcg-------------------tg---------------------------------------------------c-c-------------------------------------ggtgtact-tccctgg------g-ggcgggccagcgtcggtttg---g-g-c--ggc----cggt-ca-aaggc---tccc-ggaat-gtag---tgc----cc---t--c--c------------g---ggg----cacc-tta-tag-ccggg-ag-tgcaa-tgcggccag-c-ctg-gaccgaggaa-----------------------cgcg-cttc------------------------------------------------------------------------------------------------------------------------g--------------------------------------------------------gc---acggacgctgg-cat-----------------------------------------------aatggtcg------------taaacgacccgtcttgaaacacggacc-aaggagtctaacatctacgcgagtg-tt--------cgggtg---tc-aaaccc-gtacgcgcagtgaaagcg-a-acggaggtggg-ag-ccccc---t-cg-------------------tggggcgcaccatcgacc-gatcctg-aa-gtct-------------------t--cggatggatttgagtaagagcg
>OL711685_EukaryotaFungiDikaryaAscomycotaPezizomycotinaEurotiomycetesEurotiomycetidaeEurotialesAspergillaceaeAspergillus
----------cctcggatcaggtaggga------------tacc-cgctgaacttaagcatatc--aata-a-gc-ggag--gaa---------aagaaa-cc-aa-ccgggattgcctcagtaa--cggcg-agtgaagcggcaagagctcaaatttgaaagctgg---------ct------------cc--ttc--------g-g--ggtcc-gcattgtaa-t-ttgc-a--------------ga-ggatgcttcg--ggtg-c-gg-cccctgt-ctaag-tg-cc-ctggaacgg-gcc----------------------gtcagag-agggtgag-aatcccgtc---------------tgggatgggg-------t-g--tccg----cgc-cc-gtgtga-agctccttcgacgagtcgag-ttg-tttgggaatgcagctc-taaatggg-tggtaaatttcatct-aaagctaaatact--ggc-cggagaccgatagcgca--caagtagagtgatcg-aaagatgaaaagcacttt-ga-aaagagagttaaaa-agcacgtg-aaattgttgaaagggaagcgcttgcgacc-agactcgc----ct-c-cagggttcagccggc----------------a-t-tcg-------------------tg---------------------------------------------------c-c-------------------------------------ggtgtact-tccctgg------g-ggcgggccagcgtcggtttg---g-g-c--ggc----cggt-ca-aaggc---tccc-ggaat-gtag---tgc----cc---t--c--c------------g---ggg----cacc-tta-tag-ccggg-ag-tgcaa-tgcggccag-c-ctg-gaccgaggaa-----------------------cgcg-cttc------------------------------------------------------------------------------------------------------------------------g--------------------------------------------------------gc---acggacgctgg-cat-----------------------------------------------aatggtcg------------taaacgacccgtcttgaaacacggacc-aaggagtctaacatctacgcgagtg-tt--------cgggtg---tc-aaaccc-gtacgcgcagtgaaagcg-a-acggaggtggg-ag-ccccc---t-cg-------------------tggggcgcaccatcgacc-gatcctg-aa-gtct-------------------t--cggatggatttgagtaagagcg
>OL711692_EukaryotaFungiDikaryaAscomycotaPezizomycotinaEurotiomycetesEurotiomycetidaeEurotialesAspergillaceaeAspergillus
----------cctcggatcaggtaggga------------tacc-cgctgaacttaagcatatc--aata-a-gc-ggag--gaa---------aagaaa-cc-aa-cagggattgcctcagtaa--cggcg-agtgaagcggcaagagctcaaatttgaaagctgg---------ct------------cc--ttc--------g-g--ggtcc-gcattgtaa-t-ttgc-a--------------ga-ggatgcttcg--ggtg-c-gg-cccctat-ctaag-tg-cc-ctggaacgg-gcc----------------------gtcggag-agggtgag-aatcccgtc---------------tgggataggg-------t-g--tccg----cgt-cc-gtgtga-agctccttcgacgagtcgag-ttg-tttgggaatgcagctc-taaatggg-tggtaaatttcatct-aaagctaaatact--ggc-cggagaccgatagcgca--caagtagagtgatcg-aaagatgaaaagcacttt-ga-aaagagagttaaaa-agcacgtg-aaattgttgaaagggaagcgcttgcgacc-agactcgc----ct-t-cagggttcagccggc----------------a-c-tcg-------------------tg---------------------------------------------------c-c-------------------------------------ggtgtact-tccctgg------a-ggcgggccagcgtcggtttg---g-g-c--ggc----cggt-ca-aaggc---tccc-ggaat-gtag---tgc----cc---t--c--c------------g---ggg----cacc-tta-tag-ccggg-ag-tgcaa-tgcggccag-c-ctg-gaccgaggaa-----------------------cgcg-cttc------------------------------------------------------------------------------------------------------------------------g--------------------------------------------------------gc---acggacgctgg-cat-----------------------------------------------aatggtcg------------caaacgacccgtcttgaaacacggacc-aaggagtctaacatctacgcgagtg-tt--------cgggtg---tc-aaaccc-gtacgcgcagtgaaagcg-a-acggaggtggg-ag-ccccc---t-cg-------------------cggggcgcaccatcgacc-gatcctg-at-gtct-------------------t--cggatggatttgagtaagagcg
>OL711686_EukaryotaFungiDikaryaAscomycotaPezizomycotinaEurotiomycetesEurotiomycetidaeEurotialesAspergillaceaeAspergillus
----------cctcggatcaggtaggga------------tacc-cgctgaacttaagcatatc--aata-a-gc-ggag--gaa---------aagaaa-cc-aa-cagggattgcctcagtaa--cggcg-agtgaagcggcaagagctcaaatttgaaagctgg---------ct------------cc--ttc--------g-g--ggtcc-gcattgtaa-t-ttgc-a--------------ga-ggatgcttcg--ggtg-c-gg-cccctat-ctaag-tg-cc-ctggaacgg-gcc----------------------gtcggag-agggtgag-aatcccgtc---------------tgggataggg-------t-g--tccg----cgt-cc-gtgtga-agctccttcgacgagtcgag-ttg-tttgggaatgcagctc-taaatggg-tggtaaatttcatct-aaagctaaatact--ggc-cggagaccgatagcgca--caagtagagtgatcg-aaagatgaaaagcacttt-ga-aaagagagttaaaa-agcacgtg-aaattgttgaaagggaagcgcttgcgacc-agactcgc----ct-t-cagggttcagccggc----------------a-c-tcg-------------------tg---------------------------------------------------c-c-------------------------------------ggtgtact-tccctgg------a-ggcgggccagcgtcggtttg---g-g-c--ggc----cggt-ca-aaggc---tccc-ggaat-gtag---tgc----cc---t--c--c------------g---ggg----cacc-tta-tag-ccggg-ag-tgcaa-tgcggccag-c-ctg-gaccgaggaa-----------------------cgcg-cttc------------------------------------------------------------------------------------------------------------------------g--------------------------------------------------------gc---acggacgctgg-cat-----------------------------------------------aatggtcg------------caaacgacccgtcttgaaacacggacc-aaggagtctaacatctacgcgagtg-tt--------cgggtg---tc-aaaccc-gtacgcgcagtgaaagcg-a-acggaggtggg-ag-ccccc---t-cg-------------------cggggcgcaccatcgacc-gatcctg-at-gtct-------------------t--cggatggatttgagtaagagcg
>OL711680_EukaryotaFungiDikaryaAscomycotaPezizomycotinaEurotiomycetesEurotiomycetidaeEurotialesAspergillaceaeAspergillus
----------cctcggatcaggtaggga------------tacc-cgctgaacttaagcatatc--aata-a-gc-ggag--gaa---------aagaaa-cc-aa-ccgggattgcctcagtaa--cggcg-agtgaagcggcaagagctcaaatttgaaagctgg---------ct------------cc--ttc--------g-g--ggtcc-gcattgtaa-t-ttgc-a--------------ga-ggatgcttcg--ggtg-c-gg-cccctgt-ctaag-ta-cc-ctggaacgg-gtc----------------------gtcagag-agggtgag-aatcccgtc---------------tgggataggg-------t-g--tccg----cgc-cc-gtgtga-agctccttcgacgagtcgag-ttg-tttgggaatgcagctc-taaatggg-tggtaaatttcatct-aaagctaaatact--ggc-cggagaccgatagcgca--caagtagagtgatcg-aaagatgaaaagcacttt-ga-aaagagagttaaaa-agcacgtg-aaattgttgaaagggaagcgcttgcgacc-agactcgc----cc-c-cggggttcagccggc----------------a-t-tcg-------------------tg---------------------------------------------------c-c-------------------------------------ggtgtact-tccccgg------g-ggcgggccagcgtcggtttg---g-g-c--ggc----cggt-ca-aaggc---ccct-ggaat-gtag---tac----cc---t--c--c------------g---ggg----tacc-tta-tag-ccagg-gg-tgcaa-tgcggccag-c-ctg-gaccgaggaa-----------------------cgcg-cttc------------------------------------------------------------------------------------------------------------------------g--------------------------------------------------------gc---acggacgctgg-cat-----------------------------------------------aatggtcg------------caaacgacccgtcttgaaacacggacc-aaggagtctaacatctacgcgagtg-tt--------cgggtg---tc-aaaccc-gtacgcgcagtgaaagcg-a-acggaggtggg-ag-ccccc---t-cg-------------------cggggcgcaccatcgacc-gatcctg-at-gtct-------------------t--cggatggatttgagtacgagcg
>OL711690_EukaryotaFungiDikaryaAscomycotaPezizomycotinaEurotiomycetesEurotiomycetidaeEurotialesAspergillaceaeAspergillus
----------cctcggatcaggtaggga------------tacc-cgctgaacttaagcatatc--aata-a-gc-ggag--gaa---------aagaaa-cc-aa-ccgggattgcctcagtaa--cggcg-agtgaagcggcaagagctcaaatttgaaagctgg---------ct------------cc--ttc--------g-g--ggtcc-gcattgtaa-t-ttgc-a--------------ga-ggatgcttcg--ggtg-c-gg-cccctgt-ctaag-tg-cc-ctggaacgg-gcc----------------------gtcagag-agggtgag-aatcccgtc---------------tgggatgggg-------t-g--tccg----cgc-cc-gtgtga-agctccttcgacgagtcgag-ttg-tttgggaatgcagctc-taaatggg-tggtaaatttcatct-aaagctaaatact--ggc-cggagaccgatagcgca--caagtagagtgatcg-aaagatgaaaagcacttt-ga-aaagagagttaaac-agcacgtg-aaattgttgaaagggaagcgcttgcgacc-agactcgc----ct-c-cggggttcagccggc----------------a-t-tcg-------------------tg---------------------------------------------------c-c-------------------------------------ggtgtact-tccccgg------g-ggcgggccagcgtcggtttg---g-g-c--ggc----cggt-ca-aaggc---tccc-ggaat-gtag---tgc----cc---t--c--c------------g---ggg----cacc-tta-tag-ccggg-ag-tgcaa-tgcggccag-c-ctg-gaccgaggaa-----------------------cgcg-cttc------------------------------------------------------------------------------------------------------------------------g--------------------------------------------------------gc---acggacgctgg-cat-----------------------------------------------aatggtcg------------taaacgacccgtcttgaaacacggacc-aaggagtctaacatctacgcgagtg-tt--------cgggtg---tc-aaaccc-gtacgcgcagtgaaagcg-a-acggaggtggg-ag-cccct---t-ta--------------------ggggcgcaccatcgacc-gatcctg-at-gtct-------------------t--cggatggatttgagtacgagcg
>OL711679_EukaryotaFungiDikaryaAscomycotaPezizomycotinaEurotiomycetesEurotiomycetidaeEurotialesAspergillaceaeAspergillusAspergillussubgenCircumdati
----------cctcggatcaggtaggga------------tacc-cgctgaacttaagcatatc--aata-a-gc-ggag--gaa---------aagaaa-cc-aa-ccgggattgcctcagtaa--cggcg-agtgaagcggcaagagctcaaatttgaaagctgg---------ct------------cc--ttc--------g-g--ggtcc-gcattgtaa-t-ttgc-a--------------ga-ggatgcttcg--gata-c-gg-cccctgt-ctaag-tg-cc-ctggaacgg-gcc----------------------gtcggag-agggtgag-aatcccgtc---------------tgggatgggg-------t-g--tccg----tgt-cc-gtgtga-agctccttcgacgagtcgag-ttg-tttgggaatgcagctc-taaatggg-tggtaaatttcatct-aaagctaaatact--ggc-cggagaccgatagcgca--caagtagagtgatcg-aaagatgaaaagcacttt-ga-aaagagagttaaaa-agcacgtg-aaattgttgaaagggaagcgcttgcgacc-agactcgc----cc-t-cggggttcagccggc----------------a-t-tcg-------------------tg---------------------------------------------------c-c-------------------------------------ggtgtact-tccccgg------g-ggcgggccagcgtcggtttg---g-g-c--ggc----cggt-ca-aaggc---tccc-ggaat-gtag---tac----cc---t--c--c------------g---ggg----tacc-tta-tag-ccggg-ag-tgcaa-tgcggccag-c-ctg-gaccgaggaa-----------------------cgcg-cttc------------------------------------------------------------------------------------------------------------------------g--------------------------------------------------------gc---acggacgctgg-cat-----------------------------------------------aatggtcg------------caaacgacccgtcttgaaacacggacc-aaggagtctaacatctacgcgagtg-tt--------cgggtg---tc-aaaccc-gtacgcgcagtgaaagcg-a-acggaggtggg-ag-ccccc---t-ga--------------------ggggcgcaccatcgacc-gatcctg-at-gtct-------------------t--cggatggatttgagtaagagcg
>OL711691_EukaryotaFungiDikaryaAscomycotaPezizomycotinaEurotiomycetesEurotiomycetidaeEurotialesAspergillaceaeAspergillusAspergillussubgenCircumdati
----------cctcggatcaggtaggga------------tacc-cgctgaacttaagcatatc--aata-a-gc-ggag--gaa---------aagaaa-cc-aa-ccgggattgcctcagtaa--cggcg-agtgaagcggcaagagctcaaatttgaaagctgg--------ccc------------cc--ccc--------g-g--ggccc-gcgttgtaa-t-ttgc-a--------------ga-ggatgcttcg--ggtg-c-gg-cccctgt-ctaag-tg-cc-ctggaacgg-gcc----------------------gtcagag-agggtgag-aatcccgtc---------------tgggatgggg-------t-g--tccg----cgc-cc-gtgtga-agcgccttcgacgagtcgag-ttg-tttgggaatgcagctc-taaatggg-tggtaaatttcatct-aaagctaaatact--ggc-cggagaccgatagcgca--caagtagagtgatcg-aaagatgaaaagcacttt-ga-aaagagagttaaac-agcacgtg-aaattgttgaaagggaagcgcttgcgacc-agactcgc----cc-c-cggggttcagccggc----------------a-c-tcg-------------------tg---------------------------------------------------c-c-------------------------------------ggtgtact-tccccgg------g-ggcgggccagcgtcggtttg---g-g-c--ggc----cggt-ca-aaggc---tccc-ggaat-gtag---tgc----cc---t--c--c------------g---ggg----cacc-tta-tag-ccggg-ag-tgcaa-tgcggccag-c-ctg-gaccgaggaa-----------------------cgcg-cttc------------------------------------------------------------------------------------------------------------------------g--------------------------------------------------------gc---acggacgctgg-cgt-----------------------------------------------aatggtcg------------caaacgacccgtcttgaaacacggacc-aaggagtctaacatctacgcgagtg-tt--------cgggtg---tc-aaaccc-gtacgcgcagtgaaagcg-a-acggaggtggg-ag-ccccc---c-cg--------------------ggggcgcaccatcgacc-gatcctg-at-gtct-------------------t--cggatggatttgagtacgagcg
>OL772729_EukaryotaFungiDikaryaAscomycotaPezizomycotinaEurotiomycetesEurotiomycetidaeEurotialesAspergillaceaeAspergillus
----------cctcggatcaggtaggga------------tacc-cgctgaacttaagcatatc--aata-a-gc-ggag--gaa---------aagaaa-cc-aa-ccgggattgcctcagtaa--cggcg-agtgaagcggcaagagctcaaatttgaaagctgg---------ct------------cc--ttc--------g-g--ggtcc-gcattgtaa-t-ttgc-a--------------ga-ggatgcttcg--ggtg-c-gg-cccctgt-ctaag-tg-cc-ctggaacgg-gcc----------------------gtcagag-agggtgag-aatcccgtc---------------tgggatgggg-------t-g--tccg----cgc-cc-gtgtga-agctccttcgacgagtcgag-ttg-tttgggaatgcagctc-taaatggg-tggtaaatttcatct-aaagctaaatatt--ggc-cggagaccgatagcgca--caagtagagtgatcg-aaagatgaaaagcacttt-ga-aaagagagttaaac-agcacgtg-aaattgttgaaagggaagcgcttgcgacc-agactcgc----cc-g-cggggttcagccggc----------------a-t-tcg-------------------tg---------------------------------------------------c-c-------------------------------------ggtgtact-tccccgt------g-ggcgggccagcgtcggtttg---g-g-c--ggc----cggt-ca-gcggc---tccc-ggaat-gtag---cgc----ct---c--t--c------------g---ggg----cgcc-tta-tag-ccggg-gg-tgcag-tgcggccag-c-ctg-gaccgaggaa-----------------------cgcg-cttc------------------------------------------------------------------------------------------------------------------------g--------------------------------------------------------gc---acggacgctgg-cat-----------------------------------------------aatggtcg------------taaacgacccgtcttgaaacacggacc-aaggagtctaacatctacgcgagtg-tt--------cgggtg---tc-aaaccc-gtgcgcgcagtgaaagcg-a-acggaggtggg-ag-ccccc---t-ga--------------------ggggcgcaccatcgacc-gatcctg-at-gtct-------------------t--cggatggatttgagtaggagcg
>OL711829_EukaryotaFungiDikaryaAscomycotaPezizomycotinaEurotiomycetesEurotiomycetidaeEurotialesAspergillaceaeAspergillus
----------cctcggatcaggtaggga------------tacc-cgctgaacttaagcatatc--aata-a-gc-ggag--gaa---------aagaaa-cc-aa-ccgggattgcctcagtaa--cggcg-agtgaagcggcaagagctcaaatttgaaagctgg---------cc------------cc--tcc--------g-g--ggtcc-gcattgtaa-t-ttgc-a--------------ga-ggatgcttcg--ggtg-c-ag-cccccgt-ctaag-tg-cc-ctggaatgg-gcc----------------------gtcagag-agggtgag-aatcccgtc---------------tgggatgggg-------t-g--cctg----tgc-cc-gtgtga-agctccttcgacgagtcgag-ttg-tttgggaatgcagctc-taaatggg-tggtaaatttcatct-aaagctaaatatt--ggc-cggagaccgatagcgca--caagtagagtgatcg-aaagatgaaaagcacttt-ga-aaagagagttaaac-agcacgtg-aaattgttgaaagggaagcgcttgcgacc-agactcgc----ct-c-cggggttcagccggc----------------a-t-tcg-------------------tg---------------------------------------------------c-c-------------------------------------ggtgtact-tccccgg------g-ggcgggccagcgtcggtttg---g-g-c--ggc----cggt-ca-aaggc---ctcc-ggaat-gtag---cgc----cc---t--t--c------------g---ggg----cgcc-tta-tag-ccggg-gg-tgcaa-tgcggccag-c-ctg-gaccgaggaa-----------------------cgcg-cttc------------------------------------------------------------------------------------------------------------------------g--------------------------------------------------------gc---tcggacgctgg-cat-----------------------------------------------aatggtcg------------taaacgacccgtcttgaaacacggacc-aaggagtctaacatctacgcgagtg-tt--------cgggtg---tc-aaaccc-gtacgcgcagtgaaagcg-a-acggaggtgag-ag-ccccc---t-cg-------------------tggggcgcatcatcgacc-gatcctg-aa-gtct-------------------t--cggatggatttgagtaagagcg
>OL711823_EukaryotaFungiDikaryaAscomycotaPezizomycotinaEurotiomycetesEurotiomycetidaeEurotialesAspergillaceaeAspergillus
----------cctcggatcaggtaggga------------tacc-cgctgaacttaagcatatc--aata-a-gc-ggag--gaa---------aagaaa-cc-aa-ccgggattgcctcagtaa--cggcg-agtgaagcggcaagagctcaaatttgaaagctgg---------cc------------cc--tcc--------g-g--ggtcc-gcattgtaa-t-ttgc-a--------------ga-ggatgcttcg--ggtg-c-ag-cccccgt-ctaag-tg-cc-ctggaatgg-gcc----------------------gtcagag-agggtgag-aatcccgtc---------------tgggatgggg-------t-g--cctg----tgc-cc-gtgtga-agctccttcgacgagtcgag-ttg-tttgggaatgcagctc-taaatggg-tggtaaatttcatct-aaagctaaatatt--ggc-cggagaccgatagcgca--caagtagagtgatcg-aaagatgaaaagcacttt-ga-aaagagagttaaac-agcacgtg-aaattgttgaaagggaagcgcttgcgacc-agactcgc----ct-c-cggggttcagccggc----------------a-t-tcg-------------------tg---------------------------------------------------c-c-------------------------------------ggtgtact-tccccgg------g-ggcgggccagcgtcggtttg---g-g-c--ggc----cggt-ca-aaggc---ctcc-ggaat-gtag---cgc----cc---t--t--c------------g---ggg----cgcc-tta-tag-ccggg-gg-tgcaa-tgcggccag-c-ctg-gaccgaggaa-----------------------cgcg-cttc------------------------------------------------------------------------------------------------------------------------g--------------------------------------------------------gc---tcggacgctgg-cat-----------------------------------------------aatggtcg------------taaacgacccgtcttgaaacacggacc-aaggagtctaacatctacgcgagtg-tt--------cgggtg---tc-aaaccc-gtacgcgcagtgaaagcg-a-acggaggtgag-ag-ccccc---c-cg-------------------tggggcgcatcatcgacc-gatcctg-aa-gtct-------------------t--cggatggatttgagtaagagcg
>OL711795_EukaryotaFungiDikaryaAscomycotaPezizomycotinaEurotiomycetesEurotiomycetidaeEurotialesAspergillaceaeAspergillus
----------cctcggatcaggtaggga------------tacc-cgctgaacttaagcatatc--aata-a-gc-ggag--gaa---------aagaaa-cc-aa-ccgggattgcctcagtaa--cggcg-agtgaagcggcaagagctcaaatttgaaagctgg---------cc------------cc--tcc--------g-g--ggtcc-gcattgtaa-t-ttgc-a--------------ga-ggatgcttcg--ggtg-c-ag-cccccgt-ctaag-tg-cc-ctggaatgg-gcc----------------------gtcagag-agggtgag-aatcccgtc---------------tgggatgggg-------t-g--cctg----tgc-cc-gtgtga-agctccttcgacgagtcgag-ttg-tttgggaatgcagctc-taaatggg-tggtaaatttcatct-aaagctaaatatt--ggc-cggagaccgatagcgca--caagtagagtgatcg-aaagatgaaaagcacttt-ga-aaagagagttaaac-agcacgtg-aaattgttgaaagggaagcgcttgcgacc-agactcgc----ct-c-cggggttcagccggc----------------a-t-tcg-------------------tg---------------------------------------------------c-c-------------------------------------ggtgtact-tccccgg------g-ggcgggccagcgtcggtttg---g-g-c--ggc----cggt-ca-aaggc---ctcc-ggaat-gtag---cgc----cc---t--t--c------------g---ggg----cgcc-tta-tag-ccggg-gg-tgcaa-tgcggccag-c-ctg-gaccgaggaa-----------------------cgcg-cttc------------------------------------------------------------------------------------------------------------------------g--------------------------------------------------------gc---tcggacgctgg-cat-----------------------------------------------aatggtcg------------taaacgacccgtcttgaaacacggacc-aaggagtctaacatctacgcgagtg-tt--------cgggtg---tc-aaaccc-gtacgcgcagtgaaagcg-a-acggaggtgag-ag-ccccc---c-cg-------------------tggggcgcatcatcgacc-gatcctg-aa-gtct-------------------t--cggatggatttgagtaagagcg
>OL711751_EukaryotaFungiDikaryaAscomycotaPezizomycotinaEurotiomycetesEurotiomycetidaeEurotialesAspergillaceaeAspergillus
----------cctcggatcaggtaggga------------tacc-cgctgaacttaagcatatc--aata-a-gc-ggag--gaa---------aagaaa-cc-aa-ccgggattgcctcagtaa--cggcg-agtgaagcggcaagagctcaaatttgaaagctgg---------cc------------cc--tcc--------g-g--ggtcc-gcattgtaa-t-ttgc-a--------------ga-ggatgcttcg--ggtg-c-ag-cccccgt-ctaag-tg-cc-ctggaatgg-gcc----------------------gtcagag-agggtgag-aatcccgtc---------------tgggatgggg-------t-g--cctg----tgc-cc-gtgtga-agctccttcgacgagtcgag-ttg-tttgggaatgcagctc-taaatggg-tggtaaatttcatct-aaagctaaatatt--ggc-cggagaccgatagcgca--caagtagagtgatcg-aaagatgaaaagcacttt-ga-aaagagagttaaac-agcacgtg-aaattgttgaaagggaagcgcttgcgacc-agactcgc----ct-c-cggggttcagccggc----------------a-t-tcg-------------------tg---------------------------------------------------c-c-------------------------------------ggtgtact-tccccgg------g-ggcgggccagcgtcggtttg---g-g-c--ggc----cggt-ca-aaggc---ctcc-ggaat-gtag---cgc----cc---t--t--c------------g---ggg----cgcc-tta-tag-ccggg-gg-tgcaa-tgcggccag-c-ctg-gaccgaggaa-----------------------cgcg-cttc------------------------------------------------------------------------------------------------------------------------g--------------------------------------------------------gc---tcggacgctgg-cat-----------------------------------------------aatggtcg------------taaacgacccgtcttgaaacacggacc-aaggagtctaacatctacgcgagtg-tt--------cgggtg---tc-aaaccc-gtacgcgcagtgaaagcg-a-acggaggtgag-ag-ccccc---t-cg-------------------tggggcgcatcatcgacc-gatcctg-aa-gtct-------------------t--cggatggatttgagtaggagcg
>OL772705_EukaryotaFungiDikaryaAscomycotaPezizomycotinaEurotiomycetesEurotiomycetidaeEurotialesAspergillaceaeAspergillus
----------cctcggatcaggtaggga------------tacc-cgctgaacttaagcatatc--aata-a-gc-ggag--gaa---------aagaaa-cc-aa-ccgggattgcctcagtaa--cggcg-agtgaagcggcaagagctcaaatttgaaagctgg---------cc------------cc--tcc--------g-g--ggtcc-gcattgtaa-t-ttgc-a--------------ga-ggatgcttcg--ggtg-c-ag-cccccgt-ctaag-tg-cc-ctggaatgg-gcc----------------------gtcagag-agggtgag-aatcccgtc---------------tgggatgggg-------t-g--cctg----tgc-cc-gtgtga-agctccttcgacgagtcgag-ttg-tttgggaatgcagctc-taaatggg-tggtaaatttcatct-aaagctaaatatt--ggc-cggagaccgatagcgca--caagtagagtgatcg-aaagatgaaaagcacttt-ga-aaagagagttaaac-agcacgtg-aaattgttgaaagggaagcgcttgcgacc-agactcgc----ct-c-cggggttcagccggc----------------a-t-tcg-------------------tg---------------------------------------------------c-c-------------------------------------ggtgtact-tccccgg------g-ggcgggccagcgtcggtttg---g-g-c--ggc----cggt-ca-aaggc---ctcc-ggaat-gtag---cgc----cc---t--t--c------------g---ggg----cgcc-tta-tag-ccggg-gg-tgcaa-tgcggccag-c-ctg-gaccgaggaa-----------------------cgcg-cttc------------------------------------------------------------------------------------------------------------------------g--------------------------------------------------------gc---tcggacgctgg-cat-----------------------------------------------aatggtcg------------taaacgacccgtcttgaaacacggacc-aaggagtctaacatctacgcgagtg-tt--------cgggtg---tc-aaaccc-gtacgcgcagtgaaagcg-a-acggaggtgag-ag-ccccc---c-cg-------------------tggggcgcatcatcgacc-gatcctg-aa-gtct-------------------t--cggatggatttgagtaggagcg
>OL711774_EukaryotaFungiDikaryaAscomycotaPezizomycotinaEurotiomycetesEurotiomycetidaeEurotialesAspergillaceaeAspergillus
----------cctcggatcaggtaggga------------tacc-cgctgaacttaagcatatc--aata-a-gc-ggag--gaa---------aagaaa-cc-aa-ccgggattgcctcagtaa--cggcg-agtgaagcggcaagagctcaaatttgaaagctgg---------cc------------cc--ttc--------g-g--ggtcc-gcattgtaa-t-ttgc-a--------------ga-ggatgcttcg--ggtg-c-ag-cccccgt-ctaag-tg-cc-ctggaatgg-gcc----------------------gtcagag-agggtgag-aatcccgtc---------------tgggatgggg-------t-g--cctg----tgc-cc-gtgtga-agctccttcgacgagtcgag-ttg-tttgggaatgcagctc-taaatggg-tggtaaatttcatct-aaagctaaatatt--ggc-cggagaccgatagcgca--caagtagagtgatcg-aaagatgaaaagcacttt-ga-aaagagagttaaac-agcacgtg-aaattgttgaaagggaagcgcttgcgacc-agactcgc----ct-c-cggggttcagccggc----------------a-t-tcg-------------------tg---------------------------------------------------c-c-------------------------------------ggtgtact-tccccgg------g-ggcgggccagcgtcggtttg---g-g-c--ggc----cggt-ca-aaggc---ctcc-ggaat-gtag---cgc----cc---t--t--c------------g---ggg----cgcc-tta-tag-ccggg-gg-tgcaa-tgcggccag-c-ctg-gaccgaggaa-----------------------cgcg-cttc------------------------------------------------------------------------------------------------------------------------g--------------------------------------------------------gc---tcggacgctgg-cat-----------------------------------------------aatggtcg------------taaacgacccgtcttgaaacacggacc-aaggagtctaacatctacgcgagtg-tt--------cgggtg---tc-aaaccc-gtacgcgcagtgaaagcg-a-acggaggtgag-ag-ccccc---c-cg-------------------tggggcgcatcatcgacc-gatcctg-aa-gtct-------------------t--cggatggatttgagtaagagcg
>OL711776_EukaryotaFungiDikaryaAscomycotaPezizomycotinaEurotiomycetesEurotiomycetidaeEurotialesAspergillaceaeAspergillusAspergillussubgenCircumdati
----------cctcggatcaggtaggga------------tacc-cgctgaacttaagcatatc--aata-a-gc-ggag--gaa---------aagaaa-cc-aa-ccgggattgcctcagtaa--cggcg-agtgaagcggcaagagctcaaatttgaaagctgg---------cc------------cc--tcc--------g-g--ggtcc-gcattgtaa-t-ttgc-a--------------ga-ggatgcttcg--ggtg-c-ag-cccccgt-ctaag-tg-cc-ctggaatgg-gcc----------------------gtcagag-agggtgag-aatcccgtc---------------tgggatgggg-------t-g--cctg----cgc-cc-gtgtga-agctccttcgacgagtcgag-ttg-tttgggaatgcagctc-taaatggg-tggtaaatttcatct-aaagctaaatatt--ggc-cggagaccgatagcgca--caagtagagtgatcg-aaagatgaaaagcacttt-ga-aaagagagttaaac-agcacgtg-aaattgttgaaagggaagcgcttgcgacc-agactcgc----cc-c-cggggttcagccggc----------------a-t-tcg-------------------tg---------------------------------------------------c-c-------------------------------------ggtgtact-tccccgg------g-ggcgggccagcgtcggtttg---g-g-c--ggc----cggt-ca-aaggc---ctcc-ggaat-gtag---cgc----cc---t--t--c------------g---ggg----cgcc-tta-tag-ccggg-gg-tgcaa-tgcggccag-c-ctg-gaccgaggaa-----------------------cgcg-cttc------------------------------------------------------------------------------------------------------------------------g--------------------------------------------------------gc---tcggacgctgg-cat-----------------------------------------------aatggtcg------------taaacgacccgtcttgaaacacggacc-aaggagtctaacatctacgcgagtg-tt--------cgggtg---tc-aaaccc-gtacgcgcagtgaaagcg-a-acggaggtgag-ag-ccccc---c-cg-------------------tggggcgcatcatcgacc-gatcctg-aa-gtct-------------------t--cggatggatttgagtaggagcg
>OL711836_EukaryotaFungiDikaryaAscomycotaPezizomycotinaEurotiomycetesEurotiomycetidaeEurotialesAspergillaceaeAspergillus
----------cctcggatcaggtaggga------------tacc-cgctgaacttaagcatatc--aata-a-gc-ggag--gaa---------aagaaa-cc-aa-ccgggattgcctcagtaa--cggcg-agtgaagcggcaagagctcaaatttgaaatctgg---------cc------------cc--ttt--------g-g--ggtcc-gagttgtaa-t-ttgc-a--------------ga-ggatgcttcg--gatg-c-gg-cccctgt-ctaag-tg-cc-ctggaacgg-gcc----------------------gtcggag-agggtgag-aatcccgtc---------------tgggatgggg-------t-g--tccg----tgt-cc-gtgtga-agctccttcgacgagtcgag-ttg-tttgggaatgcagctc-taaatggg-tggtaaatttcatct-aaagctaaatact--ggc-cggagaccgatagcgca--caagtagagtgatcg-aaagatgaaaagcacttt-ga-aaagagagttaaac-agcacgtg-aaattgttgaaagggaagcgcatgcgacc-agactcgc----tc-g-cggggttcagccggc----------------a-t-tcg-------------------tg---------------------------------------------------c-c-------------------------------------ggtgtact-tccccgc------g-ggcgggccagcgtcggtttg---g-g-c--ggc----cggt-ca-aaggc---ctcc-ggaat-gtat---cac----ct---c--t--c------------g---ggg----tgtc-tta-tag-ccggg-gg-tgcaa-tgcggccag-c-ctg-gaccgaggaa-----------------------cgcg-cttc------------------------------------------------------------------------------------------------------------------------g--------------------------------------------------------gc---acggacgctgg-cat-----------------------------------------------aatggtcg------------taagcgacccgtcttgaaacacggacc-aaggagtctaacatctacgcgagtg-tt--------cgggtg---tc-aaaccc-gtacgcgcagtgaaagcg-a-acggaggtggg-ag-cttc------------------------------ggcgcaccatcgacc-gatcctg-aa-gtct-------------------t--cggatggatttgagtaagagcg
>OL711832_EukaryotaFungiDikaryaAscomycotaPezizomycotinaEurotiomycetesEurotiomycetidaeEurotialesAspergillaceaeAspergillus
----------cctcggatcaggtaggga------------tacc-cgctgaacttaagcatatc--aata-a-gc-ggag--gaa---------aagaaa-cc-aa-ccgggattgcctcagtaa--cggcg-agtgaagcggcaagagctcaaatttgaaatctgg---------cc------------cc--ttc--------g-g--ggtcc-gagttgtaa-t-ttgc-a--------------ga-ggatgcttcg--gatg-c-gg-cccctgt-ctaag-tg-cc-ctggaacgg-gac----------------------gtcggag-agggtgag-aatcccgtc---------------tgggataggg-------t-g--tccg----tgt-cc-gtgtga-agctccttcgacgagtcgag-ttg-tttgggaatgcagctc-taaatggg-tggtaaatttcatct-aaagctaaatact--ggc-cggagaccgatagcgca--caagtagagtgatcg-aaagatgaaaagcacttt-ga-aaagagagttaaac-agcacgtg-aaattgttgaaagggaagcgcatgcgacc-agactcgc----tc-g-cggggttcagccggc----------------a-t-tcg-------------------tg---------------------------------------------------c-c-------------------------------------ggtgtact-tccccgc------g-ggcgggccagcgtcggtttg---g-g-c--ggc----cggt-ca-aaggc---cccc-ggaat-gtat---cac----ct---c--t--c------------g---ggg----tgtc-tta-tag-ccggg-gg-tgcaa-tgcggccag-c-ctg-gaccgaggaa-----------------------cgcg-cttc------------------------------------------------------------------------------------------------------------------------g--------------------------------------------------------gc---acggacgctgg-cat-----------------------------------------------aatggtcg------------taagcgacccgtcttgaaacacggacc-aaggagtctaacatctacgcgagtg-tt--------cgggtg---tc-aaaccc-gtacgcgcagtgaaagcg-a-acggaggtggg-ag-cttc------------------------------ggcgcaccatcgacc-gatcctg-at-gtct-------------------t--cggatggatttgagtaagagcg
>OL711835_EukaryotaFungiDikaryaAscomycotaPezizomycotinaEurotiomycetesEurotiomycetidaeEurotialesAspergillaceaeAspergillusAspergillussubgenFumigati
----------cctcggatcaggtaggga------------tacc-cgctgaacttaagcatatc--aata-a-gc-ggag--gaa---------aagaaa-cc-aa-ccgggattgcctcagtaa--cggcg-agtgaagcggcaagagctcaaatttgaaatctgg---------cc------------cc--ttc--------g-g--ggtcc-gagttgtaa-t-ttgc-a--------------ga-ggatgcttcg--gatg-c-gg-cccctgt-ctaag-tg-cc-ctggaacgg-gcc----------------------gtcggag-agggtgag-aatcccgtc---------------tgggatgggg-------t-g--tccg----tgt-cc-gtgtga-agctccttcgacgagtcgag-ttg-tttgggaatgcagctc-taaatggg-tggtaaatttcatct-aaagctaaatact--ggc-cggagaccgatagcgca--caagtagagtgatcg-aaagatgaaaagcacttt-ga-aaagagagttaaac-agcacgtg-aaattgttgaaagggaagcgcatgcgacc-agactcgc----tc-g-cggggttcagccggc----------------a-t-tcg-------------------tg---------------------------------------------------c-c-------------------------------------ggtgtact-tccccgc------g-ggcgggccagcgtcggtttg---g-g-c--ggc----cggt-ca-aaggc---cccc-ggaat-gtat---cac----ct---c--t--c------------g---ggg----tgtc-tta-tag-ccggg-gg-tgcaa-tgcggccag-c-ctg-gaccgaggaa-----------------------cgcg-cttc------------------------------------------------------------------------------------------------------------------------g--------------------------------------------------------gc---acggacgctgg-cat-----------------------------------------------aatggtcg------------taagcgacccgtcttgaaacacggacc-aaggagtctaacatctacgcgagtg-tt--------cgggtg---tc-aaaccc-gtacgcgcagtgaaagcg-a-acggaggtggg-ag-cttc------------------------------ggcgcaccatcgacc-gatcctg-at-gtct-------------------t--cggatggatttgagtaagagcg
>OL772710_EukaryotaFungiDikaryaAscomycotaPezizomycotinaEurotiomycetesEurotiomycetidaeEurotialesAspergillaceaeAspergillus
----------cctcggatcaggtaggga------------tacc-cgctgaacttaagcatatc--aata-a-gc-ggag--gaa---------aagaaa-cc-aa-ccgggattgcctcagtaa--cggcg-agtgaagcggcaagagctcaaatttgaaatctgg---------cc------------cc--ttc--------g-g--ggtcc-gagttgtaa-t-ttgc-a--------------ga-ggatgcttcg--gatg-c-gg-cccctgt-ctaag-tg-cc-ctggaacgg-gcc----------------------gtcggag-agggtgag-aatcccgtc---------------tgggatgggg-------t-g--tccg----tgt-cc-gtgtga-agctccttcgacgagtcgag-ttg-tttgggaatgcagctc-taaatggg-tggtaaatttcatct-aaagctaaatact--ggc-cggagaccgatagcgca--caagtagagtgatcg-aaagatgaaaagcacttt-ga-aaagagagttaaac-agcacgtg-aaattgttgaaagggaagcgcatgcgacc-agactcgc----tc-g-cggggttcagccggc----------------a-t-tcg-------------------tg---------------------------------------------------c-c-------------------------------------ggtgtact-tccccgc------g-ggcgggccagcgtcggtttg---g-g-c--ggc----cggt-ca-aaggc---cccc-ggaat-gtat---cac----ct---c--t--c------------g---ggg----tgtc-tta-tag-ccggg-gg-tgcaa-tgcggccag-c-ctg-gaccgaggaa-----------------------cgcg-cttc------------------------------------------------------------------------------------------------------------------------g--------------------------------------------------------gc---acggacgctgg-cat-----------------------------------------------aatggtcg------------taagcgacccgtcttgaaacacggacc-aaggagtctaacatctacgcgagtg-tt--------cgggtg---tc-aaaccc-gtacgcgcagtgaaagcg-a-acggaggtggg-ag-cttc------------------------------ggcgcaccatcgacc-gatcctg-at-gtct-------------------t--cggatggatttgagtaagagcg
>OL711834_EukaryotaFungiDikaryaAscomycotaPezizomycotinaEurotiomycetesEurotiomycetidaeEurotialesAspergillaceaeAspergillus
----------cctcggatcaggtaggga------------tacc-cgctgaacttaagcatatc--aata-a-gc-ggag--gaa---------aagaaa-cc-aa-ccgggattgcctcagtaa--cggcg-agtgaagcggcaagagctcaaatttgaaatctgg---------cc------------cc--ttc--------g-g--ggtcc-gagttgtaa-t-ttgc-a--------------ga-ggatgcttcg--gatg-c-gg-cccctgt-ctaag-tg-cc-ctggaacgg-gcc----------------------gtcggag-agggtgag-aatcccgtc---------------tgggatgggg-------t-g--tccg----tgt-cc-gtgtga-agctccttcgacgagtcgag-ttg-tttgggaatgcagctc-taaatggg-tggtaaatttcatct-aaagctaaatact--ggc-cggagaccgatagcgca--caagtagagtgatcg-aaagatgaaaagcacttt-ga-aaagagagttaaac-agcacgtg-aaattgttgaaagggaagcgcatgcgacc-agactcgc----tc-g-cggggttcagccggc----------------a-t-tcg-------------------tg---------------------------------------------------c-c-------------------------------------ggtgtact-tccccgc------g-ggcgggccagcgtcggtttg---g-g-c--ggc----cggt-ca-aaggc---cccc-ggaat-gtat---cac----ct---c--t--c------------g---ggg----tgtc-tta-tag-ccggg-gg-tgcaa-tgcggccag-c-ctg-gaccgaggaa-----------------------cgcg-cttc------------------------------------------------------------------------------------------------------------------------g--------------------------------------------------------gc---acggacgctgg-cat-----------------------------------------------aatggtcg------------taagcgacccgtcttgaaacacggacc-aaggagtctaacatctacgcgagtg-tt--------cgggtg---tc-aaaccc-gtacgcgcagtgaaagcg-a-acggaggtggg-ag-cttc------------------------------ggcgcaccatcgacc-gatcctg-at-gtct-------------------t--cggatggatttgagtaagagcg
>XR_006253225_EukaryotaFungiDikaryaAscomycotaPezizomycotinaEurotiomycetesEurotiomycetidaeEurotialesAspergillaceaeAspergillus
----------cctcggatcaggtaggga------------tacc-cgctgaacttaagcatatc--aata-a-gc-ggag--gaa---------aagaaa-cc-aa-ccgggattgcctcagtaa--cggcg-agtgaagcggcaagagctcaaatttgaaatctgg---------cc------------cc--tcc--------g-g--ggtcc-gagttgtaa-t-ttgt-a--------------ga-ggatgcttcg--ggtg-c-gg-cccccgt-ctaag-tg-cc-ctggaacgg-gcc----------------------atcggag-agggtgag-aatcccgtc---------------tgggacgggg-------t-g--tccg----cgt-cc-atgtga-agctccttcgacgagtcgag-ttg-tttgggaatgcagctc-taaatggg-tggtaaatttcatct-aaagctaaatact--ggc-cggagaccgatagcgca--caagtagagtgatcg-aaagatgaaaagcacttt-ga-aaagagagttaaac-agcacgtg-aaattgttgaaagggaagcgcttgcgacc-agactcgc----tt-c-cggggttcagccggc----------------t-t-tcg-------------------gg---------------------------------------------------c-c-------------------------------------ggtgtact-tccccgg------g-ggcgggccagcgtcggtttg---g-g-c--ggc----cggt-ca-aaggc---ccct-ggaat-gtaa---cgc----ct---c--t--c------------g---ggg----cgcc-tta-tag-ccagg-gg-tgtca-tgcggccag-c-ctg-gaccgaggaacgc-------------------gcgcg-cttc------------------------------------------------------------------------------------------------------------------------g--------------------------------------------------------gc---acggacgctgg-cat-----------------------------------------------aatggtcg------------taaacgacccgtcttgaaacacggacc-aaggagtctaacatctacgcgagtg-tt--------cgggtg---tc-aaaccc-gtgcgcgcagtgaaagcg-a-acggaggtggg-ag-ccccc---t-cg-------------------aggggcgcaccatcgacc-gatcctg-at-gtct-------------------t--cggatggatttgagtaagagcg
>OL711859_EukaryotaFungiDikaryaAscomycotaPezizomycotinaEurotiomycetesEurotiomycetidaeEurotialesAspergillaceaeAspergillus
----------cctcggatcaggtaggga------------tacc-cgctgaacttaagcatatc--aata-a-gc-ggag--gaa---------aagaaa-cc-aa-cagggattgcctcagtaa--cggcg-agtgaagcggcaagagctcaaatttgaaatctgg---------cc------------cc--tcc--------g-g--ggtcc-gagttgtaa-t-ttgt-a--------------ga-ggatgcttcg--ggtg-c-gg-cccccgt-ctaag-tg-ct-ctggaacgg-gcc----------------------atcggag-agggtgag-aatcccgtc---------------tgggacgggg-------t-g--tccg----cgt-cc-atgtga-agctccttcgacgagtcgag-ttg-tttgggaatgcagctc-taaatggg-tggtaaatttcatct-aaagctaaatact--ggc-cggagaccgatagcgca--caagtagagtgatcg-aaagatgaaaagcacttt-ga-aaagagagttaaac-agcacgtg-aaattgttgaaagggaagcgcttgcgacc-agactcgc----tt-c-cggggttcagccggc----------------t-t-tcg-------------------gg---------------------------------------------------c-c-------------------------------------ggtgtact-tccccgg------a-ggcgggccagcgtcggtttg---g-g-c--ggc----cggt-ca-aaggc---ccct-ggaat-gtaa---cgc----cc---c--t--c------------g---ggg----cgcc-tta-tag-ccagg-gg-tgtca-tgcggccag-c-ctg-gaccgaggaa-----------------------cgcg-cttc------------------------------------------------------------------------------------------------------------------------g--------------------------------------------------------gc---acggacgctgg-cat-----------------------------------------------aatggtcg------------taaacgacccgtcttgaaacacggacc-aaggagtctaacatctacgcgagtg-tt--------cgggtg---tc-aaaccc-gtgcgcgcagtgaaagcg-a-acggaggtggg-ag-ccccc---t-cg-------------------aggggcgcaccatcgacc-gatcctg-at-gtct-------------------t--cggatggatttgagtaagagcg
>OL711847_EukaryotaFungiDikaryaAscomycotaPezizomycotinaEurotiomycetesEurotiomycetidaeEurotialesAspergillaceaeAspergillus
----------cctcggatcaggtaggga------------tacc-cgctgaacttaagcatatc--aata-a-gc-ggag--gaa---------aagaaa-cc-aa-cagggattgcctcagtaa--cggcg-agtgaagcggcaagagctcaaatttgaaatctgg---------cc------------cc--tcc--------g-g--ggtcc-gagttgtaa-t-ttgt-a--------------ga-ggatgcttcg--ggtg-c-gg-cccccgt-ctaag-tg-ct-ctggaacgg-gcc----------------------atcggag-agggtgag-aatcccgtc---------------tgggacgggg-------t-g--tccg----cgt-cc-atgtga-agctccttcgacgagtcgag-ttg-tttgggaatgcagctc-taaatggg-tggtaaatttcatct-aaagctaaatact--ggc-cggagaccgatagcgca--caagtagagtgatcg-aaagatgaaaagcacttt-ga-aaagagagttaaac-agcacgtg-aaattgttgaaagggaagcgcttgcgacc-agactcgc----tt-c-cggggttcagccggc----------------t-t-tcg-------------------gg---------------------------------------------------c-c-------------------------------------ggtgtact-tccccgg------g-ggcgggccagcgtcggtttg---g-g-c--ggc----cggt-ca-aaggc---ccct-ggaat-gtaa---cgc----cc---c--t--c------------g---ggg----cgcc-tta-tag-ccagg-gg-tgtca-tgcggccag-c-ctg-gaccgaggaa-----------------------cgcg-cttc------------------------------------------------------------------------------------------------------------------------g--------------------------------------------------------gc---acggacgctgg-cat-----------------------------------------------aatggtcg------------taaacgacccgtcttgaaacacggacc-aaggagtctaacatctacgcgagtg-tt--------cgggtg---tc-aaaccc-gtgcgcgcagtgaaagcg-a-acggaggtggg-ag-ccccc---t-cg-------------------aggggcgcaccatcgacc-gatcctg-at-gtct-------------------t--cggatggatttgagtaagagcg
>OL711816_EukaryotaFungiDikaryaAscomycotaPezizomycotinaEurotiomycetesEurotiomycetidaeEurotialesAspergillaceaeAspergillus
----------cctcggatcaggtaggga------------tacc-cgctgaacttaagcatatc--aata-a-gc-ggag--gaa---------aagaaa-cc-aa-cagggattgcctcagtaa--cggcg-agtgaagcggcaagagctcaaatttgaaatctgg---------cc------------cc--tcc--------g-g--ggtcc-gagttgtaa-t-ttgt-a--------------ga-ggatgcttcg--ggtg-c-gg-cccccgt-ctaag-tg-ct-ctggaacgg-gcc----------------------atcggag-agggtgag-aatcccgtc---------------tgggacgggg-------t-g--tccg----cgt-cc-atgtga-agctccttcgacgagtcgag-ttg-tttgggaatgcagctc-taaatggg-tggtaaatttcatct-aaagctaaatact--ggc-cggagaccgatagcgca--caagtagagtgatcg-aaagatgaaaagcacttt-ga-aaagagagttaaac-agcacgtg-aaattgttgaaagggaagcgcttgcgacc-agactcgc----tt-c-cggggttcagccggc----------------t-t-tcg-------------------gg---------------------------------------------------c-c-------------------------------------ggtgtact-tccccgg------g-ggcgggccagcgtcggtttg---g-g-c--ggc----cggt-ca-aaggc---ccct-ggaat-gtaa---cgc----cc---c--t--c------------g---ggg----cgcc-tta-tag-ccagg-gg-tgtca-tgcggccag-c-ctg-gaccgaggaa-----------------------cgcg-cttc------------------------------------------------------------------------------------------------------------------------g--------------------------------------------------------gc---acggacgctgg-cat-----------------------------------------------aatggtcg------------taaacgacccgtcttgaaacacggacc-aaggagtctaacatctacgcgagtg-tt--------cgggtg---tc-aaaccc-gtgcgcgcagtgaaagcg-a-acggaggtggg-ag-ccccc---t-cg-------------------aggggcgcaccatcgacc-gatcctg-at-gtct-------------------t--cggatggatttgagtaagagcg
>OL711853_EukaryotaFungiDikaryaAscomycotaPezizomycotinaEurotiomycetesEurotiomycetidaeEurotialesAspergillaceaeEurotium
----------cctcggatcaggtaggga------------tacc-cgctgaacttaagcatatc--aata-a-gc-ggag--gaa---------aagaaa-cc-aa-cagggattgcctcagtaa--cggcg-agtgaagcggcaagagctcaaatttgaaatctgg---------cc------------cc--tcc--------g-g--ggtcc-gagttgtaa-t-ttgt-a--------------ga-ggatgcttcg--ggtg-c-gg-cccccgt-ctaag-tg-ct-ctggaacgg-gcc----------------------atcggag-agggtgag-aatcccgtc---------------tgggacgggg-------t-g--tccg----cgt-cc-atgtga-agctccttcgacgagtcgag-ttg-tttgggaatgcagctc-taaatggg-tggtaaatttcatct-aaagctaaatact--ggc-cggagaccgatagcgca--caagtagagtgatcg-aaagatgaaaagcacttt-ga-aaagagagttaaac-agcacgtg-aaattgttgaaagggaagcgcttgcgacc-agactcgc----tt-c-cggggttcagccggc----------------t-t-tcg-------------------gg---------------------------------------------------c-c-------------------------------------ggtgtact-tccccgg------g-ggcgggccagcgtcggtttg---g-g-c--ggc----cggt-ca-aaggc---ccct-ggaat-gtaa---cgc----cc---c--t--c------------g---ggg----cgcc-tta-tag-ccagg-gg-tgtca-tgcggccag-c-ctg-gaccgaggaa-----------------------cgcg-cttc------------------------------------------------------------------------------------------------------------------------g--------------------------------------------------------gc---acggacgctgg-cat-----------------------------------------------aatggtcg------------caaacgacccgtcttgaaacacggacc-aaggagtctaacatctacgcgagtg-tt--------cgggtg---tc-aaaccc-gtgcgcgcagtgaaagcg-a-acggaggtggg-ag-ccccc---t-cg-------------------aggggcgcaccatcgacc-gatcctg-at-gtct-------------------t--cggatggatttgagtaagagcg
>OL711856_EukaryotaFungiDikaryaAscomycotaPezizomycotinaEurotiomycetesEurotiomycetidaeEurotialesAspergillaceaeAspergillus
----------cctcggatcaggtaggga------------tacc-cgctgaacttaagcatatc--aata-a-gc-ggag--gaa---------aagaaa-cc-aa-cagggattgcctcagtaa--cggcg-agtgaagcggcaagagctcaaatttgaaatctgg---------cc------------cc--ttc--------g-g--ggtcc-gagttgtaa-t-ttgt-a--------------ga-ggatgcttcg--ggtg-c-gg-cccccgt-ctaag-tg-ct-ctggaacgg-gcc----------------------atcggag-agggtgag-aatcccgtc---------------tgggacgggg-------t-g--tccg----cgt-cc-atgtga-agctccttcgacgagtcgag-ttg-tttgggaatgcagctc-taaatggg-tggtaaatttcatct-aaagctaaatact--ggc-cggagaccgatagcgca--caagtagagtgatcg-aaagatgaaaagcacttt-ga-aaagagagttaaac-agcacgtg-aaattgttgaaagggaagcgcttgcgacc-agactcgc----tt-c-cggggttcagccggc----------------t-t-tcg-------------------gg---------------------------------------------------c-c-------------------------------------ggtgtact-tccccgg------g-ggcgggccagcgtcggtttg---g-g-c--ggc----cggt-ca-aaggc---ccct-ggaat-gtaa---cgc----cc---c--t--c------------g---ggg----cgcc-tta-tag-ccagg-gg-tgtca-tgcggccag-c-ctg-gaccgaggaa-----------------------cgcg-cttc------------------------------------------------------------------------------------------------------------------------g--------------------------------------------------------gc---acggacgctgg-cat-----------------------------------------------aatggtcg------------taaacgacccgtcttgaaacacggacc-aaggagtctaacatctacgcgagtg-tt--------cgggtg---tc-aaaccc-gtgcgcgcagtgaaagcg-a-acggaggtggg-ag-ccccc---t-cg-------------------aggggcgcaccatcgacc-gatcctg-at-gtct-------------------t--cggatggatttgagtaagagcg
>OL711850_EukaryotaFungiDikaryaAscomycotaPezizomycotinaEurotiomycetesEurotiomycetidaeEurotialesAspergillaceaeAspergillus
----------cctcggatcaggtaggga------------tacc-cgctgaacttaagcatatc--aata-a-gc-ggag--gaa---------aagaaa-cc-aa-cagggattgcctcagtaa--cggcg-agtgaagcggcaagagctcaaatttgaaatctgg---------cc------------cc--ttc--------g-g--ggtcc-gagttgtaa-t-ttgt-a--------------ga-ggatgcttcg--ggtg-c-gg-cccccgt-ctaag-tg-ct-ctggaacgg-gcc----------------------atcggag-agggtgaa-aatcccgtc---------------tgggacgggg-------t-g--tccg----cgt-cc-atgtga-agctccttcgacgagtcgag-ttg-tttgggaatgcagctc-taaatggg-tggtaaatttcatct-aaagctaaatact--ggc-cggagaccgatagcgca--caagtagagtgatcg-aaagatgaaaagcacttt-ga-aaagagagttaaac-agcacgtg-aaattgttgaaagggaagcgcttgcgacc-agactcgc----tt-c-cggggttcagccggc----------------t-t-tcg-------------------gg---------------------------------------------------c-c-------------------------------------ggtgtact-tccccgg------g-ggcgggccagcgtcggtttg---g-g-c--ggc----cggt-ca-aaggc---ccct-ggaat-gtaa---cgc----cc---c--t--c------------g---ggg----cgcc-tta-tag-ccagg-gg-tgtca-tgcggccag-c-ctg-gaccgaggaa-----------------------cgcg-cttc------------------------------------------------------------------------------------------------------------------------g--------------------------------------------------------gc---acggacgctgg-cat-----------------------------------------------aatggtcg------------taaacgacccgtcttgaaacacggacc-aaggagtctaacatctacgcgagtg-tt--------cgggtg---tc-aaaccc-gtgcgcgcagtgaaagcg-a-acggaggtggg-ag-ccccc---t-cg-------------------aggggcgcaccatcgacc-gatcctg-at-gtct-------------------t--cggatggatttgagtaagagcg
>OL711839_EukaryotaFungiDikaryaAscomycotaPezizomycotinaEurotiomycetesEurotiomycetidaeEurotialesAspergillaceaeAspergillus
----------cctcggatcaggtaggga------------tacc-cgctgaacttaagcatatc--aata-a-gc-ggag--gaa---------aagaaa-cc-aa-cagggattgcctcagtaa--cggcg-agtgaagcggcaagagctcaaatttgaaatctgg---------cc------------cc--tcc--------g-g--ggtcc-gagttgtaa-t-ttgt-a--------------ga-ggatgcttcg--ggtg-c-gg-cccccgt-ctaag-tg-ct-ctggaacgg-gcc----------------------atcggag-agggtgaa-aatcccgtc---------------tgggatgggg-------t-g--tccg----cgt-cc-atgtga-agctccttcgacgagtcgag-ttg-tttgggaatgcagctc-taaatggg-tggtaaatttcatct-aaagctaaatact--ggc-cggagaccgatagcgca--caagtagagtgatcg-aaagatgaaaagcacttt-ga-aaagagagttaaac-agcacgtg-aaattgttgaaagggaagcgcttgcgacc-agactcgc----tt-c-cggggttcagccggc----------------t-t-tcg-------------------gg---------------------------------------------------c-c-------------------------------------ggtgtact-tccccgg------g-ggcgggccagcgtcggtttg---g-g-c--ggc----cggt-ca-aaggc---ccct-ggaat-gtaa---cgc----cc---c--t--c------------g---ggg----cgcc-tta-tag-ccagg-gg-tgtca-tgcggccag-c-ctg-gaccgaggaa-----------------------cgcg-cttc------------------------------------------------------------------------------------------------------------------------g--------------------------------------------------------gc---acggacgctgg-cat-----------------------------------------------aatggtcg------------taaacgacccgtcttgaaacacggacc-aaggagtctaacatctacgcgagtg-tt--------cgggtg---tc-aaaccc-gtgcgcgcagtgaaagcg-a-acggaggtggg-ag-ccccc---t-cg-------------------aggggcgcaccatcgacc-gatcctg-at-gtct-------------------t--cggatggatttgagtaagagcg
>OL711858_EukaryotaFungiDikaryaAscomycotaPezizomycotinaEurotiomycetesEurotiomycetidaeEurotialesAspergillaceaeAspergillus
----------cctcggatcaggtaggga------------tacc-cgctgaacttaagcatatc--aata-a-gc-ggag--gaa---------aagaaa-cc-aa-ccgggattgcctcagtaa--cggcg-agtgaagcggcaagagctcaaatttgaaatctgg---------cc------------cc--tcc--------g-g--ggtcc-gagttgtaa-t-ttgt-a--------------ga-ggatgcttcg--ggtg-c-gg-cccccgt-ctaag-tg-ct-ctggaacgg-gcc----------------------atcggag-agggtgag-aatcccgtc---------------tgggacgggg-------t-g--tccg----cgt-cc-atgtga-agctccttcgacgagtcgag-ttg-tttgggaatgcagctc-taaatggg-tggtaaatttcatct-aaagctaaatact--ggc-cggagaccgatagcgca--caagtagagtgatcg-aaagatgaaaagcacttt-ga-aaagagagttaaac-agcacgtg-aaattgttgaaagggaagcgcttgcgacc-agactcgc----tt-c-cggggttcagccggc----------------t-t-tcg-------------------gg---------------------------------------------------c-c-------------------------------------ggtgtact-tccccgg------g-ggcgggccagcgtcggtttg---g-g-c--ggc----cggt-ca-aaggc---ccct-ggaat-gtaa---cgc----ct---c--t--c------------g---ggg----cgcc-tta-tag-ccagg-gg-tgtca-tgcggccag-c-ctg-gaccgaggaa-----------------------cgcg-cttc------------------------------------------------------------------------------------------------------------------------g--------------------------------------------------------gc---acggacgctgg-cat-----------------------------------------------aatggtcg------------taaacgacccgtcttgaaacacggacc-aaggagtctaacatctacgcgagtg-tt--------cgggtg---tc-aaaccc-gtgcgcgcagtgaaagcg-a-acggaggtggg-ag-ccccc---t-tg-------------------cggggcgcaccatcgacc-gatcctg-at-gtct-------------------t--cggatggatttgagtaagagcg
>OL772683_EukaryotaFungiDikaryaAscomycotaPezizomycotinaEurotiomycetesEurotiomycetidaeEurotialesAspergillaceaeAspergillus
----------cctcggatcaggtaggga------------tacc-cgctgaacttaagcatatc--aata-a-gc-ggag--gaa---------aagaaa-cc-aa-ccgggattgcctcagtaa--cggcg-agtgaagcggcaagagctcaaatttgaaatctgg---------cc------------cc--tcc--------g-g--ggtcc-gagttgtaa-t-ttgt-a--------------ga-ggatgcttcg--ggtg-c-gg-cccccgt-ctaag-tg-cc-ctggaacgg-gcc----------------------atcggag-agggtgag-aatcccgtc---------------tgggacgggg-------t-g--tccg----cgt-cc-atgtga-agctccttcgacgagtcgag-ttg-tttgggaatgcagctc-taaatggg-tggtaaatttcatct-aaagctaaatact--ggc-cggagaccgatagcgca--caagtagagtgatcg-aaagatgaaaagcacttt-ga-aaagagagttaaac-agcacgtg-aaattgttgaaagggaagcgcttgcgacc-agactcgc----tt-c-cggggttcagccggc----------------t-t-tcg-------------------gg---------------------------------------------------c-c-------------------------------------ggtgtact-tccccgg------g-ggcgggccagcgtcggtttg---g-g-c--ggc----cggt-ca-aaggc---ccct-ggaat-gtaa---cgc----ct---c--t--c------------g---ggg----cgcc-tta-tag-ccagg-gg-tgtca-tgcggccag-c-ctg-gaccgaggaa-----------------------cgcg-cttc------------------------------------------------------------------------------------------------------------------------g--------------------------------------------------------gc---acggacgctgg-cat-----------------------------------------------aatggtcg------------taaacgacccgtcttgaaacacggacc-aaggagtctaacatctacgcgagtg-tt--------cgggtg---tc-aaaccc-gtgcgcgcagtgaaagcg-a-acggaggtggg-ag-ccccc---t-cg-------------------aggggcgcaccatcgacc-gatcctg-at-gtct-------------------t--cggatggatttgagtaagagcg
>OL711815_EukaryotaFungiDikaryaAscomycotaPezizomycotinaEurotiomycetesEurotiomycetidaeEurotialesAspergillaceaeAspergillus
----------cctcggatcaggtaggga------------tacc-cgctgaacttaagcatatc--aata-a-gc-ggag--gaa---------aagaaa-cc-aa-ccgggattgcctcagtaa--cggcg-agtgaagcggcaagagctcaaatttgaaatctgg---------cc------------cc--tcc--------g-g--ggtcc-gagttgtaa-t-ttgt-a--------------ga-ggatgcttcg--ggtg-c-gg-cccccgt-ctaag-tg-ct-ctggaacgg-gcc----------------------atcggag-agggtgag-aatcccgtc---------------tgggacgggg-------t-g--tccg----cgt-cc-atgtga-agctccttcgacgagtcgag-ttg-tttgggaatgcagctc-taaatggg-tggtaaatttcatct-aaagctaaatact--ggc-cggagaccgatagcgca--caagtagagtgatcg-aaagatgaaaagcacttt-ga-aaagagagtgaaac-agcacgtg-aaattgttgaaagggaagcgcttgcgacc-agactcgc----tt-c-cggggttcagccggc----------------t-t-tcg-------------------gg---------------------------------------------------c-c-------------------------------------ggtgtact-tccccgg------g-ggcgggccagcgtcggtttg---g-g-c--ggc----cggt-ca-aaggc---ccct-ggaat-gtaa---cgc----ct---c--t--c------------g---ggg----cgcc-tta-tag-ccagg-gg-tgtca-tgcggccag-c-ctg-gaccgaggaa-----------------------cgcg-cttc------------------------------------------------------------------------------------------------------------------------g--------------------------------------------------------gc---acggacgctgg-cat-----------------------------------------------aatggtcg------------taaacgacccgtcttgaaacacggacc-aaggagtctaacatctacgcgagtg-tt--------cgggtg---tc-aaaccc-gtgcgcgcagtgaaagcg-a-acggaggtggg-ag-ccccc---t-cg-------------------aggggcgcaccatcgacc-gatcctg-at-gtct-------------------t--cggatggatttgagtaagagcg
>OL711846_EukaryotaFungiDikaryaAscomycotaPezizomycotinaEurotiomycetesEurotiomycetidaeEurotialesAspergillaceaeAspergillus
----------cctcggatcaggtaggga------------tacc-cgctgaacttaagcatatc--aata-a-gc-ggag--gaa---------aagaaa-cc-aa-ccgggattgcctcagtaa--cggcg-agtgaagcggcaagagctcaaatttgaaatctgg---------cc------------cc--tcc--------g-g--ggtcc-gagttgtaa-t-ttgt-a--------------ga-ggatgcttcg--ggtg-c-gg-cccccgt-ctaag-tg-cc-ctggaacgg-gcc----------------------atcggag-agggtgag-aatcccgtc---------------tgggacgggg-------t-g--tccg----cgt-cc-atgtga-agctccttcgacgagtcgag-ttg-tttgggaatgcagctc-taaatggg-tggtaaatttcatct-aaagctaaatact--ggc-cggagaccgatagcgca--caagtagagtgatcg-aaagatgaaaagcacttt-ga-aaagagagttaaac-agcacgtg-aaattgttgaaagggaagcgcttgcgacc-agactcgc----tt-c-cggggttcagccggc----------------t-t-tcg-------------------gg---------------------------------------------------c-c-------------------------------------ggtgtact-tccccgg------g-ggcgggccagcgtcggtttg---g-g-c--ggc----cggt-ca-aaggc---cccc-ggaat-gtaa---cgc----cc---t--t--c------------g---ggg----cgcc-tta-tag-ccggg-gg-tgtca-tgcggccag-c-ctg-gaccgaggaa-----------------------cgcg-cttc------------------------------------------------------------------------------------------------------------------------g--------------------------------------------------------gc---acggacgctgg-cat-----------------------------------------------aatggtcg------------taaacgacccgtcttgaaacacggacc-aaggagtctaacatctacgcgagtg-tt--------cgggtg---tc-aaaccc-gtgcgcgcagtgaaagcg-a-acggaggtggg-ag-ccccc---t-cg-------------------aggggcgcaccatcgacc-gatcctg-at-gtct-------------------t--cggatggatttgagtaggagcg
>OL711843_EukaryotaFungiDikaryaAscomycotaPezizomycotinaEurotiomycetesEurotiomycetidaeEurotialesAspergillaceaeAspergillus
----------cctcggatcaggtaggga------------tacc-cgctgaacttaagcatatc--aata-a-gc-ggag--gaa---------aagaaa-cc-aa-ccgggattgcctcagtaa--cggcg-agtgaagcggcaagagctcaaatttgaaatctgg---------cc------------cc--tcc--------g-g--ggtcc-gagttgtaa-t-ttgt-a--------------ga-ggatgcttcg--ggtg-c-gg-cccccgt-ctaag-tg-ct-ctggaaagg-gcc----------------------atcggag-agggtgag-aatcccgtc---------------tgggacgggg-------t-g--tccg----cgt-cc-atgtga-agctccttcgacgagtcgag-ttg-tttgggaatgcagctc-taaatggg-tggtaaatttcatct-aaagctaaatact--ggc-cggagaccgatagcgca--caagtagagtgatcg-aaagatgaaaagcacttt-ga-aaagagagttaaac-agcacgtg-aaattgttgaaagggaagcgcttacgacc-agactcgc----tc-c-cggggttcagctggc----------------t-t-tcg-------------------gg---------------------------------------------------c-c-------------------------------------agtgtact-tccccgg------g-ggcgggccagcgtcggtttg---g-g-c--ggc----cggt-ca-aaggc---cctc-ggaat-gtaa---cgc----ct---c--t--c------------g---ggg----cgcc-tta-tag-ccggg-gg-tgtca-tgcggccag-c-ctg-gaccgaggaa-----------------------cgcg-cttc------------------------------------------------------------------------------------------------------------------------g--------------------------------------------------------gc---acggacgctgg-cat-----------------------------------------------aatggtcg------------taaacgacccgtcttgaaacacggacc-aaggagtctaacatctacgcgagtg-tt--------cgggtg---tc-aaaccc-gtgcgcgcagtgaaagcg-a-acggaggt--------------------------------------------------------------------------------------------------------------------
>OL772711_EukaryotaFungiDikaryaAscomycotaPezizomycotinaEurotiomycetesEurotiomycetidaeEurotialesAspergillaceaeAspergillusAspergillussubgenAspergillus
----------cctcggatcaggtaggga------------tacc-cgctgaacttaagcatatc--aata-a-gc-ggag--gaa---------aagaaa-cc-aa-ccgggattgcctcagtaa--cggcg-agtgaagcggcaagagctcaaatttgaaatctgg---------cc------------cc--tcc--------g-g--ggtcc-gagttgtaa-t-ttgt-a--------------ga-ggatgcttcg--ggtg-c-gg-cccctgt-ctaag-tg-cc-ctggaacgg-gcc----------------------atcggag-agggtgag-aatcccgtc---------------tgggatgggg-------t-g--tccg----tgc-cc-gtgtga-agctccttcgacgagtcgag-ttg-tttgggaatgcagctc-taaatggg-tggtaaatttcatct-aaagctaaatact--ggc-cggagaccgatagcgca--caagtagagtgatcg-aaagatgaaaagcacttt-ga-aaagagagttaaac-agcacgtg-aaattgttgaaagggaagcgcttgcgacc-agactcgc----cc-a-cggggttcagccggc----------------t-t-tcg-------------------gg---------------------------------------------------c-c-------------------------------------ggtgtact-tccccgg------g-ggcgggccagcgtcggtttg---g-g-c--ggc----cggt-ca-aaggc---cccc-ggaat-gtaa---cgc----cc---c--t--cc----------gg---ggg----cgtc-tta-tag-ccggg-gg-tgtca-tgcggccag-c-cta-gaccgaggaa-----------------------cgcg-cttc------------------------------------------------------------------------------------------------------------------------g--------------------------------------------------------gc---acggacgctgg-cat-----------------------------------------------aatggtcg------------caaacgacccgtcttgaaacacggacc-aaggagtctaacatctacgcgagtg-tt--------cgggtg---gc-aaaccc-gtgcgcgcagtgaaagcg-a-acggaggtggg-ag-ccccc---t-cg-------------------aggggcgcaccatcgacc-gatcctg-at-gtct-------------------t--cggatggatttgagtaggagcg
>OL711865_EukaryotaFungiDikaryaAscomycotaPezizomycotinaEurotiomycetesEurotiomycetidaeEurotialesAspergillaceaeAspergillus
----------cctcggatcaggtaggga------------tacc-cgctgaacttaagcatatc--aata-a-gc-ggag--gaa---------aagaaa-cc-aa-ccgggattgcctcagtaa--cggcg-agtgaagcggcaagagctcaaatttgaaatctgg---------cc------------cc--ttc--------g-g--ggtcc-gagttgtaa-t-ttgt-a--------------ga-ggatgctttg--ggtg-c-gg-cccctgt-ctaag-tg-cc-ctggaatgg-gtc----------------------atcggag-agggtgag-aatcccgtc---------------tgggatgggg-------t-g--tccg----tat-cc-gtgtaa-agctccttcgacgagtcgag-ttg-tttgggaatgcagctc-taaatggg-tggtaaatttcatct-aaagctaaatact--ggc-cggagaccgatagcgca--caagtagagtgatcg-aaagatgaaaagcacttt-ga-aaagagagttaaac-agcacgtg-aaattgttgaaagggaagcgcttgcgacc-agactcgc----cc-a-cggggttcagccggc----------------t-t-tcg-------------------gg---------------------------------------------------c-c-------------------------------------ggtgtact-tccccgg------g-ggcgggccagcgtcggtttg---g-g-c--ggc----cggt-ta-aaggc---cccc-ggaat-gtaa---cgc----cc---c--c--tc----------gg---ggg----cgtc-tta-tag-ccggg-gg-tgcca-tgcggccag-c-ccg-gaccgaggaa-----------------------cgcg-cttc------------------------------------------------------------------------------------------------------------------------g--------------------------------------------------------gc---acggacgctgg-cat-----------------------------------------------aatggtcg------------caaacgacccgtcttgaaacacggacc-aaggagtctaacatctacgcgagtg-tt--------cgggtg---gc-aaaccc-gtgcgcgcagtgaaagca-a-acggaggtggg-ag-ccccc---t-cg-------------------tggggcgcaccatcgacc-gatcctg-at-gtct-------------------t--cggatggatttgagtaggagcg
>OL711793_EukaryotaFungiDikaryaAscomycotaPezizomycotinaEurotiomycetesEurotiomycetidaeEurotialesAspergillaceaeAspergillus
----------cctcggatcaggtaggga------------tacc-cgctgaacttaagcatatc--aata-a-gc-ggag--gaa---------aagaaa-cc-aa-ccgggattgccccagtaa--cggcg-agtgaagcggcaagagctcaaatttgaaatctgg---------cc------------cc--ccc--------g-g--ggtcc-gagttgtaa-t-ttgc-a--------------ga-ggatgcttcg--ggtg-c-gg-cccccgt-ctaag-tg-cc-ctggaacgg-gcc----------------------gtcagag-agggtgag-aatcccgtc---------------ttgggcgggg-------t-g--tccg----tgc-cc-gtgtga-agctccttcgacgagtcgag-ttg-tttgggaatgcagctc-taaatggg-tggtaaatttcatct-aaagctaaatacc--ggc-cggagaccgatagcgca--caagtagagtgatcg-aaagatgaaaagcacttt-ga-aaagagagttaaac-agcacgtg-aaattgttgaaagggaagcgcttgcgacc-agactcgc----cc-g-cggggttcccccggc----------------a-c-tcg-------------------tg---------------------------------------------------c-c-------------------------------------ggtgtact-tccccgt------g-ggtgggccagcgtcggtttg---g-g-c--ggt----cggt-ca-aaggc---cccc-ggaat-gtat---cgc----cc---t--t--c-----------gg---ggt----tgtc-tta-tag-ccggg-gg-tgcaa-tgcggccag-c-ccg-gaccgaggaa-----------------------cgcg-cttc------------------------------------------------------------------------------------------------------------------------g--------------------------------------------------------gc---acggacgctgg-cgt-----------------------------------------------aatggtcg------------taaacgacccgtcttgaaacacggacc-aaggagtctaacatctacgcgagtg-tt--------cgggtg---tc-aaaccc-gtacgcgcagtgaaagcg-a-acggaggtggg-ag-ccccc---c-cg--------------------ggggcgcaccatcgacc-gatcctg-at-gtct-------------------t--cggatggatttgagtaggagcg
>OL711855_EukaryotaFungiDikaryaAscomycotaPezizomycotinaEurotiomycetesEurotiomycetidaeEurotialesAspergillaceaeAspergillus
----------cctcggatcaggtaggga------------tacc-cgctgaacttaagcatatc--aata-a-gc-ggag--gaa---------aagaaa-cc-aa-cagggattgcctcagtaa--cggcg-agtgaagcggcaagagctcaaatttgaaagctgg---------cc------------cc--ttc--------g-g--ggtcc-gcgttgtaa-t-ttgc-a--------------ga-ggatgcttcg--ggtg-c-ag-cccccgt-ctaag-tg-cc-ctggaacgg-gcc----------------------gtcatag-agggtgag-aatcccgtc---------------tgggacgggg-------t-g--tctg----cgt-cc-gtgtga-agctccttcgacgagtcgag-ttg-tttgggaatgcagctc-taaatggg-tggtaaatttcatct-aaagctaaatact--ggc-cggagaccgatagcgca--caagtagagtgatcg-aaagatgaaaagcacttt-ga-aaagagagttaaac-agcacgtg-aaattgttgaaagggaagcgtttgcgacc-agactcgc----cc-g-cggggttcagccggc----------------a-c-tcg-------------------tg---------------------------------------------------c-c-------------------------------------ggtgtact-tccccgt------g-ggcgggccagcgtcggtttg---g-g-c--ggc----cggt-ca-aaggc---cctc-ggaat-gtat---cac----ct---c--t--c------------g---ggg----tgtc-tta-tag-ccgag-gg-tgcaa-tgcggcctg-t-ccg-gaccgaggaa-----------------------cgcg-cttc------------------------------------------------------------------------------------------------------------------------g--------------------------------------------------------gc---tcggacgctgg-cgt-----------------------------------------------aatggtcg------------taaatgacccgtcttgaaacacggacc-aaggagtctaacatctacgcgagtg-tt--------cgggtg---tc-aaaccc-gtacgcgcagtgaaagcg-a-acggaggtggg-ag-cccct--------------------------cggggcgcaccatcgacc-gatcctg-at-gtct-------------------t--cggatggatttgagtacgagcg
>OL711808_EukaryotaFungiDikaryaAscomycotaPezizomycotinaEurotiomycetesEurotiomycetidaeEurotialesAspergillaceaeAspergillus
----------cctcggatcaggtaggga------------tacc-cgctgaacttaagcatatc--aata-a-gc-ggag--gaa---------aagaaa-cc-aa-cagggattgcctcagtaa--cggcg-agtgaagcggcaagagctcaaatttgaaagctgg---------cc------------cc--ttc--------g-g--ggtcc-gcgttgtaa-t-ttgc-a--------------ga-ggatgcttcg--ggtg-c-ag-cccccgt-ctaag-tg-cc-ctggaacgg-gcc----------------------gtcatag-agggtgag-aatcccgtc---------------tgggacgggg-------t-g--tctg----cgt-cc-gtgtga-agctccttcgacgagtcgag-ttg-tttgggaatgcagctc-taaatggg-tggtaaatttcatct-aaagctaaatact--ggc-cggagaccgatagcgca--caagtagagtgatcg-aaagatgaaaagcacttt-ga-aaagagagttaaac-agcacgtg-aaattgttgaaagggaagcgtttgcgacc-agactcgc----cc-g-cggggttcagccggc----------------a-c-tcg-------------------tg---------------------------------------------------c-c-------------------------------------ggtgtact-tccccgt------g-ggcgggccagcgtcggtttg---g-g-c--ggc----cggt-ca-aaggc---cctc-ggaat-gtat---cac----ct---c--t--c------------g---ggg----tgtc-tta-tag-ccgag-gg-tgcaa-tgcggcctg-t-ccg-gaccgaggaa-----------------------cgcg-cttc------------------------------------------------------------------------------------------------------------------------g--------------------------------------------------------gc---tcggacgctgg-cgt-----------------------------------------------aatggtcg------------taaatgacccgtcttgaaacacggacc-aaggagtctaacatctacgcgagtg-tt--------cgggtg---tc-aaaccc-gtacgcgcagtgaaagcg-a-acggaggtggg-ag-cccct--------------------------cggggcgcaccatcgacc-gatcctg-at-gtct-------------------t--cggatggatttgagtacgagcg
>OL772708_EukaryotaFungiDikaryaAscomycotaPezizomycotinaEurotiomycetesEurotiomycetidaeEurotialesAspergillaceaeAspergillus
----------cctcggatcaggtaggga------------tacc-cgctgaacttaagcatatc--aata-a-gc-ggag--gaa---------aagaaa-cc-aa-cagggattgcctcagtaa--cggcg-agtgaagcggcaagagctcaaatttgaaagctgg---------cc------------cc--ttc--------g-g--ggtcc-gcgttgtaa-t-ttgc-a--------------ga-ggatgcttcg--ggtg-c-ag-cccccgt-ctaag-tg-cc-ctggaacgg-gcc----------------------gtcatag-agggtgag-aatcccgtc---------------tgggacgggg-------t-g--tctg----cgt-cc-gtgtga-agctccttcgacgagtcgag-ttg-tttgggaatgcagctc-taaatggg-tggtaaatttcatct-aaagctaaatact--ggc-cggagaccgatagcgca--caagtagagtgatcg-aaagatgaaaagcacttt-ga-aaagagagttaaac-agcacgtg-aaattgttgaaagggaagcgtttgcgacc-agactcgc----cc-g-cggggttcagccggc----------------a-c-tcg-------------------tg---------------------------------------------------c-c-------------------------------------ggtgtact-tccccgt------g-ggcgggccagcgtcggtttg---g-g-c--ggc----cggt-ca-aaggc---cctc-ggaat-gtat---cac----ct---c--t--c------------g---ggg----tgtc-tta-tag-ccgag-gg-tgcaa-tgcggcctg-t-ccg-gaccgaggaa-----------------------cgcg-cttc------------------------------------------------------------------------------------------------------------------------g--------------------------------------------------------gc---tcggacgctgg-cgt-----------------------------------------------aatggtcg------------taaatgacccgtcttgaaacacggacc-aaggagtctaacatctacgcgagtg-tt--------cgggtg---tc-aaaccc-gtacgcgcagtgaaagcg-a-acggaggtggg-ag-cccct--------------------------cggggcgcaccatcgacc-gatcctg-at-gtct-------------------t--cggatggatttgagtacgagcg
>OL711803_EukaryotaFungiDikaryaAscomycotaPezizomycotinaEurotiomycetesEurotiomycetidaeEurotialesAspergillaceaeAspergillus
----------cctcggatcaggtaggga------------tacc-cgctgaacttaagcatatc--aata-a-gc-ggag--gaa---------aagaaa-cc-aa-cagggattgcctcagtaa--cggcg-agtgaagcggcaagagctcaaatttgaaagctgg---------cc------------cc--ttc--------g-g--ggtcc-gcgttgtaa-t-ttgc-a--------------ga-ggatgcttcg--ggtg-c-ag-cccccgt-ctaag-tg-cc-ctggaacgg-gcc----------------------gtcatag-agggtgag-aatcccgtc---------------tgggacgggg-------t-g--tctg----cgt-cc-gtgtga-agctccttcgacgagtcgag-ttg-tttgggaatgcagctc-taaatggg-tggtaaatttcatct-aaagctaaatact--ggc-cggagaccgatagcgca--caagtagagtgatcg-aaagatgaaaagcacttt-ga-aaagagagttaaac-agcacgtg-aaattgttgaaagggaagcgtttgcgacc-agactcgc----cc-g-cggggttcagccggc----------------a-c-tcg-------------------tg---------------------------------------------------c-c-------------------------------------ggtgtact-tccccgt------g-ggcgggccagcgtcggtttg---g-g-c--ggc----cggt-ca-aaggc---cctc-ggaat-gtat---cac----cc---c--t--c------------g---ggg----tgtc-tta-tag-ccgag-gg-tgcaa-tgcggcctg-c-ccg-gaccgaggaa-----------------------cgcg-cttc------------------------------------------------------------------------------------------------------------------------g--------------------------------------------------------gc---tcggacgctgg-cgt-----------------------------------------------aatggtcg------------taaatgacccgtcttgaaacacggacc-aaggagtctaacatctacgcgagtg-tt--------cgggtg---tc-aaaccc-gtacgcgcagtgaaagcg-a-acggaggtggg-ag-cccct--------------------------cggggcgcaccatcgacc-gatcctg-at-gtct-------------------t--cggatggatttgagtacgagcg
>OL711845_EukaryotaFungiDikaryaAscomycotaPezizomycotinaEurotiomycetesEurotiomycetidaeEurotialesAspergillaceaeAspergillus
----------cctcggatcaggtaggga------------tacc-cgctgaacttaagcatatc--aata-a-gc-ggag--gaa---------aagaaa-cc-aa-cagggattgcctcagtaa--cggcg-agtgaagcggcaagagctcaaatttgaaagctgg---------cc------------cc--ttc--------g-g--ggtcc-gcgttgtaa-t-ttgc-a--------------ga-ggatgcttcg--ggtg-c-ag-cccccgt-ctaag-tg-cc-ctggaacgg-gcc----------------------gtcatag-agggtgag-aatcccgtc---------------tgggacgggg-------t-g--tctg----cgt-cc-gtgtga-agctccttcgaagagtcgag-ttg-tttgggaatgcagctc-taaatggg-tggtaaatttcatct-aaagctaaatact--ggc-cggagaccgatagcgca--caagtagagtgatcg-aaagatgaaaagcacttt-ga-aaagagagttaaac-agcacgtg-aaattgttgaaagggaagcgtttgcgacc-agactcgc----tc-g-cggggttcagccggc----------------a-t-tcg-------------------tg---------------------------------------------------c-c-------------------------------------ggtgtact-tccccgt------g-ggcgggccagcgtcggtttg---g-g-c--ggc----cggt-ca-aaggc---cctc-ggaat-gtat---cac----ct---c--t--c------------g---ggg---ttgtc-tta-tag-ccgag-gg-tgcaa-tgcggcctg-c-ccg-gaccgaggaa-----------------------cgcg-cttc------------------------------------------------------------------------------------------------------------------------g--------------------------------------------------------gc---tcggacgctgg-cgt-----------------------------------------------aatggtcg------------taaatgacccgtcttgaaacacggacc-aaggagtctaacatctacgcgagtg-tt--------cgggtg---tc-aaaccc-gtacgcgcagtgaaagcg-a-acggaggtggg-ag-ccccc---t-cg-------------------tggggcgcaccatcgacc-gatcctg-at-gtct-------------------t--cggatggatttgagtacgagcg
>OL711805_EukaryotaFungiDikaryaAscomycotaPezizomycotinaEurotiomycetesEurotiomycetidaeEurotialesAspergillaceaeAspergillus
----------cctcggatcaggtaggga------------tacc-cgctgaacttaagcatatc--aata-a-gc-ggag--gaa---------aagaaa-cc-aa-cagggattgcctcagtaa--cggcg-agtgaagcggcaagagctcaaatttgaaagctgg---------cc------------cc--ttc--------g-g--ggtcc-gcgttgtaa-t-ttgc-a--------------ga-ggatgcttcg--ggtg-c-ag-cccccgt-ctaag-tg-cc-ctggaacgg-gcc----------------------gtcatag-agggtgag-aatcccgtc---------------tgggacgggg-------t-g--tctg----cgt-cc-gtgtga-agctccttcgaagagtcgag-ttg-tttgggaatgcagctc-taaatggg-tggtaaatttcatct-aaagctaaatact--ggc-cggagaccgatagcgca--caagtagagtgatcg-aaagatgaaaagcacttt-ga-aaagagagttaaac-agcacgtg-aaattgttgaaagggaagcgtttgcgacc-agactcgc----tc-g-cggggttcagccggc----------------a-t-tcg-------------------tg---------------------------------------------------c-c-------------------------------------ggtgtact-tccccgt------g-ggcgggccagcgtcggtttg---g-g-c--ggc----cggt-ca-aaggc---cctc-ggaat-gtat---cac----ct---c--t--c------------g---ggg---ttgtc-tta-tag-ccgag-gg-tgcaa-tgcggcctg-c-ccg-gaccgaggaa-----------------------cgcg-cttc------------------------------------------------------------------------------------------------------------------------g--------------------------------------------------------gc---tcggacgctgg-cgt-----------------------------------------------aatggtcg------------taaatgacccgtcttgaaacacggacc-aaggagtctaacatctacgcgagtg-tt--------cgggtg---tc-aaaccc-gtacgcgcagtgaaagcg-a-acggaggtggg-ag-ccccc---t-cg-------------------tggggcgcaccatcgacc-gatcctg-at-gtct-------------------t--cggatggatttgagtacgagcg
>OL711824_EukaryotaFungiDikaryaAscomycotaPezizomycotinaEurotiomycetesEurotiomycetidaeEurotialesAspergillaceaeAspergillus
----------cctcggatcaggtaggga------------tacc-cgctgaacttaagcatatc--aata-a-gc-ggag--gaa---------aagaaa-cc-aa-cagggattgcctcagtaa--cggcg-agtgaagcggcaaaagctcaaatttgaaagctgg---------cc------------cc--ttc--------g-g--ggtcc-gcgttgtaa-t-ttgc-a--------------ga-ggatgcttcg--ggtg-c-ag-cccccgt-ctaag-tg-cc-ctggaacgg-gcc----------------------gtcatag-agggtgag-aatcccgtc---------------tgggacgggg-------t-g--tctg----cgt-cc-gtgtga-agctccttcgaagagtcgag-ttg-tttgggaatgcagctc-taaatggg-tggtaaatttcatct-aaagctaaatact--ggc-cggagaccgatagcgca--caagtagagtgatcg-aaagatgaaaagcacttt-ga-aaagagagttaaac-agcacgtg-aaattgttgaaagggaagcgtttgcgacc-agactcgc----cc-g-cggggttcagccggc----------------a-t-tcg-------------------tg---------------------------------------------------c-c-------------------------------------ggtgtact-tccccgt------g-ggcgggccagcgtcggtttg---g-g-c--ggc----cggt-ca-aaggc---cctc-ggaat-gtat---cac----ct---c--t--c------------g---ggg----tgtc-tta-tag-ccgag-gg-tgcaa-tgcggcctg-c-ccg-gaccgaggaa-----------------------cgcg-cttc------------------------------------------------------------------------------------------------------------------------g--------------------------------------------------------gc---tcggacgctgg-cgt-----------------------------------------------aatggtcg------------taaatgacccgtcttgaaacacggacc-aaggagtctaacatctacgcgagtg-tt--------cgggtg---tc-aaaccc-gtacgcgcagtgaaagcg-a-acggaggtggg-ag-ccccc---t-cg-------------------tggggcgcaccatcgacc-gatcctg-at-gtct-------------------t--cggatggatttgagtacgagcg
>OL711811_EukaryotaFungiDikaryaAscomycotaPezizomycotinaEurotiomycetesEurotiomycetidaeEurotialesAspergillaceaeAspergillus
----------cctcggatcaggtaggga------------tacc-cgctgaacttaagcatatc--aata-a-gc-ggag--gaa---------aagaaa-cc-aa-cagggattgcctcagtaa--cggcg-agtgaagcggcaagagctcaaatttgaaagctgg---------cc------------cc--ttc--------g-g--ggtcc-gcgttgtaa-t-ttgc-a--------------ga-ggatgcttcg--ggtg-c-ag-cccccgt-ctaag-tg-cc-ctggaacgg-gcc----------------------gtcatag-agggtgag-aatcccgtc---------------tgggacgggg-------t-g--tctg----cgt-cc-gtgtga-agctccttcgaagagtcgag-ttg-tttgggaatgcagctc-taaatggg-tggtaaatttcatct-aaagctaaatact--ggc-cggagaccgatagcgca--caagtagagtgatcg-aaagatgaaaagcacttt-ga-aaagagagttaaac-agcacgtg-aaattgttgaaagggaagcgtttgcgacc-agactcgc----cc-g-cggggttcagccggc----------------a-t-tcg-------------------tg---------------------------------------------------c-c-------------------------------------ggtgtact-tccccgt------g-ggcgggccagcgtcggtttg---g-g-c--ggc----cggt-ca-aaggc---cctc-ggaat-gtat---cac----ct---c--t--c------------g---ggg----tgtc-tta-tag-ccgag-gg-tgcaa-tgcggcctg-c-ccg-gaccgaggaa-----------------------cgcg-cttc------------------------------------------------------------------------------------------------------------------------g--------------------------------------------------------gc---tcggacgctgg-cgt-----------------------------------------------aatggtcg------------taaatgacccgtcttgaaacacggacc-aaggagtctaacatctacgcgagtg-tt--------cgggtg---tc-aaaccc-gtacgcgcagtgaaagcg-a-acggaggtggg-ag-ccccc---t-cg-------------------tggggcgcaccatcgacc-gatcctg-at-gtct-------------------t--cggatggatttgagtacgagcg
>OL772714_EukaryotaFungiDikaryaAscomycotaPezizomycotinaEurotiomycetesEurotiomycetidaeEurotialesAspergillaceaeAspergillus
----------cctcggatcaggtaggga------------tacc-cgctgaacttaagcatatc--aata-a-gc-ggag--gaa---------aagaaa-cc-aa-cagggattgcctcagtaa--cggcg-agtgaagcggcaagagctcaaatttgaaagctgg---------cc------------cc--ttc--------g-g--ggtcc-gcgttgtaa-t-ttgc-a--------------ga-ggatgcttcg--ggtg-c-ag-cccccgt-ctaag-tg-cc-ctggaacgg-gcc----------------------gtcatag-agggtgag-aatcccgtc---------------tgggacgggg-------t-g--tctg----cgt-cc-gtgtga-agctccttcgaagagtcgag-ttg-tttgggaatgcagctc-taaatggg-tggtaaatttcatct-aaagctaaatact--ggc-cggagaccgatagcgca--caagtagagtgatcg-aaagatgaaaagcacttt-ga-aaagagagttaaac-agcacgtg-aaattgttgaaagggaagcgtttgcgacc-agactcgc----tc-g-cggggttcagccggc----------------a-t-tcg-------------------tg---------------------------------------------------c-c-------------------------------------ggtgtact-tccccgt------g-ggcgggccagcgtcggtttg---g-g-c--ggc----cggt-ca-aaggc---cctc-ggaat-gtat---cac----ct---c--t--c------------g---ggg----tgtc-tta-tag-ccgag-gg-tgcaa-tgcggcctg-c-ccg-gaccgaggaa-----------------------cgcg-cttc------------------------------------------------------------------------------------------------------------------------g--------------------------------------------------------gc---tcggacgctgg-cgt-----------------------------------------------aatggtcg------------taaatgacccgtcttgaaacacggacc-aaggagtctaacatctacgcgagtg-tt--------cgggtg---tc-aaaccc-gtacgcgcagtgaaagcg-a-acggaggtggg-ag-ccccc---t-cg-------------------tggggcgcaccatcgacc-gatcctg-at-gtct-------------------t--cggatggatttgagtatgagcg
>OL772709_EukaryotaFungiDikaryaAscomycotaPezizomycotinaEurotiomycetesEurotiomycetidaeEurotialesAspergillaceaeAspergillus
----------cctcggatcaggtaggga------------tacc-cgctgaacttaagcatatc--aata-a-gc-ggag--gaa---------aagaaa-cc-aa-cagggattgcctcagtaa--cggcg-agtgaagcggcaagagctcaaatttgaaagctgg---------cc------------cc--ttc--------g-g--ggtcc-gcgttgtaa-t-ttgc-a--------------ga-ggatgcttcg--ggtg-c-ag-cccccgt-ctaag-tg-cc-ctggaacgg-gcc----------------------gtcatag-agggtgag-aatcccgtc---------------tgggacgggg-------t-g--tctg----cgt-cc-gtgtga-agctccttcgaagagtcgag-ttg-tttgggaatgcagctc-taaatggg-tggtaaatttcatct-aaagctaaatact--ggc-cggagaccgatagcgca--caagtagagtgatcg-aaagatgaaaagcacttt-ga-aaagagagttaaac-agcacgtg-aaattgttgaaagggaagcgtttgcgacc-agactcgc----tc-g-cggggttcagccggc----------------a-t-tcg-------------------tg---------------------------------------------------c-c-------------------------------------ggtgtact-tccccgt------g-ggcgggccagcgtcggtttg---g-g-c--ggc----cggt-ca-aaggc---cctc-ggaat-gtat---cac----ct---c--t--c------------g---ggg----tgtc-tta-tag-ccgag-gg-tgcaa-tgcggcctg-c-ccg-gaccgaggaa-----------------------cgcg-cttc------------------------------------------------------------------------------------------------------------------------g--------------------------------------------------------gc---tcggacgctgg-cgt-----------------------------------------------aatggtcg------------taaatgacccgtcttgaaacacggacc-aaggagtctaacatctacgcgagtg-tt--------cgggtg---tc-aaaccc-gtacgcgcagtgaaagcg-a-acggaggtggg-ag-ccccc---t-cg-------------------tggggcgcaccatcgacc-gatcctg-at-gtct-------------------t--cggatggatttgagtatgagcg
>OL711821_EukaryotaFungiDikaryaAscomycotaPezizomycotinaEurotiomycetesEurotiomycetidaeEurotialesAspergillaceaeAspergillus
----------cctcggatcaggtaggga------------tacc-cgctgaacttaagcatatc--aata-a-gc-ggag--gaa---------aagaaa-cc-aa-cagggattgcctcagtaa--cggcg-agtgaagcggcaagagctcaaatttgaaagctgg---------cc------------cc--ctc--------g-g--ggtcc-gcgttgtaa-t-ttgc-a--------------ga-ggatgcttcg--ggtg-c-ag-cccccgt-ctaag-tg-cc-ctggaacgg-gcc----------------------gtcatag-agggtgag-aatcccgtc---------------tgggacgggg-------t-g--tctg----cgt-cc-gtgtga-agctccttcgaagagtcgag-ttg-tttgggaatgcagctc-taaatggg-tggtaaatttcatct-aaagctaaatact--ggc-cggagaccgatagcgca--caagtagagtgatcg-aaagatgaaaagcacttt-ga-aaagagagttaaac-agcacgtg-aaattgttgaaagggaagcgtttgcgacc-agactcgc----cc-g-cggggttcagccggc----------------a-t-tcg-------------------tg---------------------------------------------------c-c-------------------------------------ggtgtact-tccccgt------g-ggcgggccagcgtcggtttg---g-g-c--ggc----cggt-ca-aaggc---cctc-ggaat-gtat---cac----ct---c--t--c------------g---ggg----tgtc-tta-tag-ccgag-gg-tgcaa-tgcggcctg-c-ccg-gaccgaggaa-----------------------cgcg-cttc------------------------------------------------------------------------------------------------------------------------g--------------------------------------------------------gc---tcggacgctgg-cgt-----------------------------------------------aatggtcg------------taaatgacccgtcttgaaacacggacc-aaggagtctaacatctacgcgagtg-tt--------cgggtg---tc-aaaccc-gtacgcgcagtgaaagcg-a-acggaggtggg-ag-ccccc---t-cg-------------------cggggcgcaccatcgacc-gatcctg-at-gtct-------------------t--cggatggatttgagtacgagcg
>OL711833_EukaryotaFungiDikaryaAscomycotaPezizomycotinaEurotiomycetesEurotiomycetidaeEurotialesAspergillaceaeAspergillus
----------cctcggatcaggtaggga------------tacc-cgctgaacttaagcatatc--aata-a-gc-ggag--gaa---------aagaaa-cc-aa-cagggattgcctcagtaa--cggcg-agtgaagcggcaagagctcaaatttgaaagctgg---------cc------------cc--ctc--------g-g--ggtcc-gcgttgtaa-t-ttgc-a--------------ga-ggatgcttcg--ggtg-c-ag-cccccgt-ctaag-tg-cc-ctggaacgg-gcc----------------------gtcatag-agggtgag-aatcccgtc---------------tgggacgggg-------t-g--tctg----cgt-cc-gtgtga-agctccttcgacgagtcgag-ttg-tttgggaatgcagctc-taaatggg-tggtaaatttcatct-aaagctaaatact--ggc-cggagaccgatagcgca--caagtagagtgatcg-aaagatgaaaagcacttt-ga-aaagagagttaaac-agcacgtg-aaattgttgaaagggaagcgtttgcgacc-agactcgc----cc-g-cggggttcagccggc----------------a-t-tcg-------------------tg---------------------------------------------------c-c-------------------------------------ggtgtact-tccccgt------g-ggcgggccagcgtcggtttg---g-g-c--ggc----cggt-ca-aaggc---cctc-ggaat-gtat---cac----ct---c--t--c------------g---ggg----tgtc-tta-tag-ccgag-gg-tgcaa-tgcggcctg-c-ccg-gaccgaggaa-----------------------cgcg-cttc------------------------------------------------------------------------------------------------------------------------g--------------------------------------------------------gc---tcggacgctgg-cgt-----------------------------------------------aatggtcg------------taaatgacccgtcttgaaacacggacc-aaggagtctaacatctacgcgagtg-tt--------cgggtg---tc-aaaccc-gtacgcgcagtgaaagcg-a-acggaggtggg-ag-ccccc---t-cg-------------------cggggcgcaccatcgacc-gatcctg-at-gtct-------------------t--cggatggatttgagtacgagcg
>OL711801_EukaryotaFungiDikaryaAscomycotaPezizomycotinaEurotiomycetesEurotiomycetidaeEurotialesAspergillaceaeAspergillus
----------cctcggatcaggtaggga------------tacc-cgctgaacttaagcatatc--aata-a-gc-ggag--gaa---------aagaaa-cc-aa-cagggattgcctcagtaa--cggcg-agtgaagcggcaagagctcaaatttgaaagctgg---------cc------------cc--ctc--------g-g--ggtcc-gcgttgtaa-t-ttgc-a--------------ga-ggatgcttcg--ggtg-c-ag-cccccgt-ctaag-tg-cc-ctggaacgg-gcc----------------------gtcatag-agggtgag-aatcccgtc---------------tgggacgggg-------t-g--tctg----cgt-cc-gtgtga-agctccttcgacgagtcgag-ttg-tttgggaatgcagctc-taaatggg-tggtaaatttcatct-aaagctaaatact--ggc-cggagaccgatagcgca--caagtagagtgatcg-aaagatgaaaagcacttt-ga-aaagagagttaaac-agcacgtg-aaattgttgaaagggaagcgtttgcgacc-agactcgc----cc-g-cggggttcagccggc----------------a-t-tcg-------------------tg---------------------------------------------------c-c-------------------------------------ggtgtact-tccccgt------g-ggcgggccagcgtcggtttg---g-g-c--ggc----cggt-ca-aaggc---cctc-ggaat-gtat---cac----ct---c--t--c------------g---ggg----tgtc-tta-tag-ccgag-gg-tgcaa-tgcggcctg-c-ccg-gaccgaggaa-----------------------cgcg-cttc------------------------------------------------------------------------------------------------------------------------g--------------------------------------------------------gc---tcggacgctgg-cgt-----------------------------------------------aatggtcg------------taaatgacccgtcttgaaacacggacc-aaggagtctaacatctacgcgagtg-tt--------cgggtg---tc-aaaccc-gtacgcgcagtgaaagcg-a-acggaggtggg-ag-ccccc---t-cg-------------------cggggcgcaccatcgacc-gatcctg-at-gtct-------------------t--cggatggatttgagtacgagcg
>OL711792_EukaryotaFungiDikaryaAscomycotaPezizomycotinaEurotiomycetesEurotiomycetidaeEurotialesAspergillaceaeAspergillus
----------cctcggatcaggtaggga------------tacc-cgctgaacttaagcatatc--aata-a-gc-ggag--gaa---------aagaaa-cc-aa-cagggattgcctcagtaa--cggcg-agtgaagcggcaagagctcaaatttgaaagctgg---------cc------------cc--ctc--------g-g--ggtcc-gcgttgtaa-t-ttgc-a--------------ga-ggatgcttcg--ggtg-c-ag-cccccgt-ctaag-tg-cc-ctggaacgg-gcc----------------------gtcatag-agggtgag-aatcccgtc---------------tgggacgggg-------t-g--tctg----cgt-cc-gtgtga-agctccttcgacgagtcgag-ttg-tttgggaatgcagctc-taaatggg-tggtaaatttcatct-aaagctaaatact--ggc-cggagaccgatagcgca--caagtagagtgatcg-aaagatgaaaagcacttt-ga-aaagagagttaaac-agcacgtg-aaattgttgaaagggaagcgtttgcgacc-agactcgc----cc-g-cggggttcagccggc----------------a-t-tcg-------------------tg---------------------------------------------------c-c-------------------------------------ggtgtact-tccccgt------g-ggcgggccagcgtcggtttg---g-g-c--ggc----cggt-ca-aaggc---cctc-ggaat-gtat---cac----ct---c--t--c------------g---ggg----tgtc-tta-tag-ccgag-gg-tgcaa-tgcggcctg-c-ccg-gaccgaggaa-----------------------cgcg-cttc------------------------------------------------------------------------------------------------------------------------g--------------------------------------------------------gc---tcggacgctgg-cgt-----------------------------------------------aatggtcg------------taaatgacccgtcttgaaacacggacc-aaggagtctaacatctacgcgagtg-tt--------cgggtg---tc-aaaccc-gtacgcgcagtgaaagcg-a-acggaggtggg-ag-ccccc---t-cg-------------------cggggcgcaccatcgacc-gatcctg-at-gtct-------------------t--cggatggatttgagtacgagcg
>OL711810_EukaryotaFungiDikaryaAscomycotaPezizomycotinaEurotiomycetesEurotiomycetidaeEurotialesAspergillaceaeAspergillus
----------cctcggatcaggtaggga------------tacc-cgctgaacttaagcatatc--aata-a-gc-ggag--gaa---------aagaaa-cc-aa-cagggattgcctcagtaa--cggcg-agtgaagcggcaagagctcaaatttgaaagctgg---------cc------------cc--ttc--------g-g--ggtcc-gcgttgtaa-t-ttgc-a--------------ga-ggatgcttcg--ggtg-c-ag-cccccgt-ctaag-tg-cc-ctggaacgg-gcc----------------------gtcatag-agggtgag-aatcccgtc---------------tgggacgggg-------t-g--tctg----cgt-cc-gtgtga-agctccttcgacgagtcgag-ttg-tttgggaatgcagctc-taaatggg-tggtaaatttcatct-aaagctaaatact--ggc-cggagaccgatagcgca--caagtagagtgatcg-aaagatgaaaagcacttt-ga-aaagagagttaaac-agcacgtg-aaattgttgaaagggaagcgtttgcgacc-agactcgc----cc-g-cggggttcagccggc----------------a-t-tcg-------------------tg---------------------------------------------------c-c-------------------------------------ggtgtact-tccccgt------g-ggcgggccagcgtcggtttg---g-g-c--ggc----cggt-ca-aaggc---cctc-ggaat-gtat---cac----ct---c--t--c------------g---ggg----tgtc-tta-tag-ccgag-gg-tgcaa-tgcggcctg-c-ccg-gaccgaggaa-----------------------cgcg-cttc------------------------------------------------------------------------------------------------------------------------g--------------------------------------------------------gc---tcggacgctgg-cgt-----------------------------------------------aatggtcg------------taaatgacccgtcttgaaacacggacc-aaggagtctaacatctacgcgagtg-tt--------cgggtg---tc-aaaccc-gtacgcgcagtgaaagcg-a-acggaggtggg-ag-ccccc---t-cg-------------------cggggcgcaccatcgacc-gatcctg-at-gtct-------------------t--cggatggatttgagtacgagcg
>OL711746_EukaryotaFungiDikaryaAscomycotaPezizomycotinaEurotiomycetesEurotiomycetidaeEurotialesAspergillaceaeAspergillus
----------cctcggatcaggtaggga------------tacc-cgctgaacttaagcatatc--aata-a-gc-ggag--gaa---------aagaaa-cc-aa-cagggattgcctcagtaa--cggcg-agtgaagcggcaagagctcaaatttgaaagctgg---------cc------------cc--ttc--------g-g--ggtcc-gcgttgtaa-t-ttgc-a--------------ga-ggatgcttcg--ggtg-c-ag-cccccgt-ctaag-tg-cc-ctggaacgg-gcc----------------------gtcatag-agggtgag-aatcccgtc---------------tgggacgggg-------t-g--tctg----cgt-cc-gtgtga-agctccttcgacgagtcgag-ttg-tttgggaatgcagctc-taaatggg-tggtaaatttcatct-aaagctaaatact--ggc-cggagaccgatagcgca--caagtagagtgatcg-aaagatgaaaagcacttt-ga-aaagagagttaaac-agcacgtg-aaattgttgaaagggaagcgtttgcgacc-agactcgc----cc-g-cggggttcagccggc----------------a-t-tcg-------------------tg---------------------------------------------------c-c-------------------------------------ggtgtact-tccccgt------g-ggcgggccagcgtcggtttg---g-g-c--ggc----cggt-ca-aaggc---cctc-ggaat-gtat---cac----ct---c--t--c------------g---ggg----tgtc-tta-tag-ccgag-gg-tgcaa-tgcggcctg-c-ccg-gaccgaggaa-----------------------cgcg-cttc------------------------------------------------------------------------------------------------------------------------g--------------------------------------------------------gc---tcggacgctgg-cgt-----------------------------------------------aatggtcg------------taaatgacccgtcttgaaacacggacc-aaggagtctaacatctacgcgagtg-tt--------cgggtg---tc-aaaccc-gtacgcgcagtgaaagcg-a-acggaggtggg-ag-ccccc---t-cg-------------------cggggcgcaccatcgacc-gatcctg-at-gtct-------------------t--cggatggatttgagtacgagcg
>OL711756_EukaryotaFungiDikaryaAscomycotaPezizomycotinaEurotiomycetesEurotiomycetidaeEurotialesAspergillaceaeAspergillus
----------cctcggatcaggtaggga------------tacc-cgctgaacttaagcatatc--aata-a-gc-ggag--gaa---------aagaaa-cc-aa-cagggattgcctcagtaa--cggcg-agtgaagcggcaagagctcaaatttgaaagctgg---------cc------------cc--ttc--------g-g--ggtcc-gcgttgtaa-t-ttgc-a--------------ga-ggatgcttcg--ggtg-c-ag-cccccgt-ctaag-tg-cc-ctggaacgg-gcc----------------------gtcatag-agggtgag-aatcccgtc---------------tgggacgggg-------t-g--tctg----cgt-cc-gtgtga-agctccttcgacgagtcgag-ttg-tttgggaatgcagctc-taaatggg-tggtaaatttcatct-aaagctaaatact--ggc-cggagaccgatagcgca--caagtagagtgatcg-aaagatgaaaagcacttt-ga-aaagagagttaaac-agcacgtg-aaattgttgaaagggaagcgtttgcgacc-agactcgc----cc-g-cggggttcagccggc----------------a-t-tcg-------------------tg---------------------------------------------------c-c-------------------------------------ggtgtact-tccccgt------g-ggcgggccagcgtcggtttg---g-g-c--ggc----cggt-ca-aaggc---cctc-ggaat-gtat---cac----ct---c--t--c------------g---ggg----tgtc-tta-tag-ccgag-gg-tgcaa-tgcggcctg-c-ccg-gaccgaggaa-----------------------cgcg-cttc------------------------------------------------------------------------------------------------------------------------g--------------------------------------------------------gc---tcggacgctgg-cgt-----------------------------------------------aatggtcg------------taaatgacccgtcttgaaacacggacc-aaggagtctaacatctacgcgagtg-tt--------cgggtg---tc-aaaccc-gtacgcgcagtgaaagcg-a-acggaggtggg-ag-ccccc---t-cg-------------------cggggcgcaccatcgacc-gatcctg-at-gtct-------------------t--cggatggatttgagtacgagcg
>OL711802_EukaryotaFungiDikaryaAscomycotaPezizomycotinaEurotiomycetesEurotiomycetidaeEurotialesAspergillaceaeAspergillus
----------cctcggatcaggtaggga------------tacc-cgctgaacttaagcatatc--aata-a-gc-ggag--gaa---------aagaaa-cc-aa-cagggattgcctcagtaa--cggcg-agtgaagcggcaagagctcaaatttgaaagctgg---------cc------------cc--ctc--------g-g--ggtcc-gcgttgtaa-t-ttgc-a--------------ga-ggatgcttcg--ggtg-c-ag-cccccgt-ctaag-tg-cc-ctggaacgg-gcc----------------------gtcatag-agggtgag-aatcccgtc---------------tgggacgggg-------t-g--cctg----cgt-cc-gtgtga-agctccttcgacgagtcgag-ttg-tttgggaatgcagctc-taaatggg-tggtaaatttcatct-aaagctaaatact--ggc-cggagaccgatagcgca--caagtagagtgatcg-aaagatgaaaagcacttt-ga-aaagagagttaaac-agcacgtg-aaattgttgaaagggaagcgtttgcgacc-agactcgc----cc-g-cggggttcagccggc----------------a-t-tcg-------------------tg---------------------------------------------------c-c-------------------------------------ggtgtact-tccccgt------g-ggcgggccagcgtcggtttg---g-g-c--ggc----cggt-ca-aaggc---cctc-ggaat-gtat---cac----ct---c--t--c------------g---ggg----tgtc-tta-tag-ccgag-gg-tgcaa-tgcggcctg-c-ccg-gaccgaggaa-----------------------cgcg-cttc------------------------------------------------------------------------------------------------------------------------g--------------------------------------------------------gc---tcggacgctgg-cgt-----------------------------------------------aatggtcg------------taaatgacccgtcttgaaacacggacc-aaggagtctaacatctacgcgagtg-tt--------cgggtg---tc-aaaccc-gtacgcgcagtgaaagcg-a-acggaggtggg-ag-ccccc---t-cg-------------------cggggcgcaccatcgacc-gatcctg-at-gtct-------------------t--cggatggatttgagtacgagcg
>OL711750_EukaryotaFungiDikaryaAscomycotaPezizomycotinaEurotiomycetesEurotiomycetidaeEurotialesAspergillaceaeAspergillus
----------cctcggatcaggtaggga------------tacc-cgctgaacttaagcatatc--aata-a-gc-ggag--gaa---------aagaaa-cc-aa-cagggattgccccagtaa--cggcg-agtgaagcggcaagagctcaaatttgaaagctgg---------cc------------cc--ctc--------g-g--ggtcc-gcgttgtaa-t-ttgc-a--------------ga-ggatgcttcg--ggtg-c-ag-cccccgt-ctaag-tg-cc-ctggaacgg-gcc----------------------gtcatag-agggtgag-aatcccgtc---------------tgggacgggg-------t-g--tctg----cgt-cc-gtgtga-agctccttcgacgagtcgag-ttg-tttgggaatgcagctc-taaatggg-tggtaaatttcatct-aaagctaaatact--ggc-cggagaccgatagcgca--caagtagagtgatcg-aaagatgaaaagcacttt-ga-aaagagagttaaac-agcacgtg-aaattgttgaaagggaagcgtttgcgacc-agactcgc----cc-g-cggggttcagccggc----------------a-t-tcg-------------------tg---------------------------------------------------c-c-------------------------------------ggtgtact-tccccgt------g-ggcgggccagcgtcggtttg---g-g-c--ggc----cggt-ca-aaggc---cctc-ggaat-gtat---cac----ct---c--t--c------------g---ggg----tgtc-tta-tag-ccgag-gg-tgcaa-tgcggcctg-c-ccg-gaccgaggaa-----------------------cgcg-cttc------------------------------------------------------------------------------------------------------------------------g--------------------------------------------------------gc---tcggacgctgg-cgt-----------------------------------------------aatggtcg------------taaatgacccgtcttgaaacacggacc-aaggagtctaacatctacgcgagtg-tt--------cgggtg---tc-aaaccc-gtacgcgcagtgaaagcg-a-acggaggtggg-ag-ccccc---c-cg-------------------cggggcgcaccatcgacc-gatcctg-at-gtct-------------------t--cggatggatttgagtacgagcg
>OL711830_EukaryotaFungiDikaryaAscomycotaPezizomycotinaEurotiomycetesEurotiomycetidaeEurotialesAspergillaceaeAspergillus
----------cctcggatcaggtaggga------------tacc-cgctgaacttaagcatatc--aata-a-gc-ggag--gaa---------aagaaa-cc-aa-cagggattgcctcagtaa--cggcg-agtgaagcggcaagagctcaaatttgaaagctgg---------cc------------cc--ctc--------g-g--ggtcc-gcgttgtaa-t-ttgc-a--------------ga-ggatgcttcg--ggtg-c-ag-cccccgt-ctaag-tg-cc-ctggaacgg-gcc----------------------gtcatag-agggtgag-aatcccgtc---------------tgggacgggg-------t-g--tctg----cgt-cc-gtgtga-agctccttcgacgagtcgag-ttg-tttgggaatgcagctc-taaatggg-tggtaaatttcatct-aaagctaaatact--ggc-cggagaccgatagcgca--caagtagagtgatcg-aaagatgaaaagcacttt-ga-aaagagagttaaac-agcacgtg-aaattgttgaaagggaagcgtttgcgacc-agactcgc----cc-g-cggggttcagccggc----------------a-t-tcg-------------------tg---------------------------------------------------c-c-------------------------------------ggtgtact-tccccgt------g-ggcgggccagcgtcggtttg---g-g-c--ggc----cggt-ca-aaggc---cctc-ggaat-gtat---cac----ct---c--t--c------------g---ggg----tgtc-tta-tag-ccgag-gg-tgcaa-tgcggcctg-c-ccg-gaccgaggaa-----------------------cgcg-cttc------------------------------------------------------------------------------------------------------------------------g--------------------------------------------------------gc---tcggacgctgg-cgt-----------------------------------------------aatggtcg------------taaatgacccgtcttgaaacacggacc-aaggagtctaacatctacgcgagtg-tt--------cgggtg---tc-aaaccc-gtacgcgcagtgaaagcg-a-acggaggtggg-ag-ccccc---c-cg-------------------tggggcgcaccatcgacc-gatcctg-at-gtct-------------------t--cggatggatttgagtacgagcg
>OL711754_EukaryotaFungiDikaryaAscomycotaPezizomycotinaEurotiomycetesEurotiomycetidaeEurotialesAspergillaceaeAspergillus
----------cctcggatcaggtaggga------------tacc-cgctgaacttaagcatatc--aata-a-gc-ggag--gaa---------aagaaa-cc-aa-cagggattgcctcagtaa--cggcg-agtgaagcggcaagagctcaaatttgaaagctgg---------cc------------cc--ctc--------g-g--ggtcc-gcgttgtaa-t-ttgc-a--------------ga-ggatgcttcg--ggtg-c-ag-cccccgt-ctaag-tg-cc-ctggaacgg-gcc----------------------gtcatag-agggtgag-aatcccgtc---------------tgggacgggg-------t-g--tctg----cgt-cc-gtgtga-agctccttcgacgagtcgag-ttg-tttgggaatgcagctc-taaatggg-tggtaaatttcatct-aaagctaaatact--ggc-cggagaccgatagcgca--caagtagagtgatcg-aaagatgaaaagcacttt-ga-aaagagagttaaac-agcacgtg-aaattgttgaaagggaagcgtttgcgacc-agactcgc----cc-g-cggggttcagccggc----------------a-t-tcg-------------------tg---------------------------------------------------c-c-------------------------------------ggtgtact-tccccgt------g-ggcgggccagcgtcggtttg---g-g-c--ggc----cggt-ca-aaggc---cctc-ggaat-gtat---cac----ct---c--t--c------------g---ggg----tgtc-tta-tag-ccgag-gg-tgcaa-tgcggcctg-c-ccg-gaccgaggaa-----------------------cgcg-cttc------------------------------------------------------------------------------------------------------------------------g--------------------------------------------------------gc---tcggacgctgg-cgt-----------------------------------------------aatggtcg------------taaatgacccgtcttgaaacacggacc-aaggagtctaacatctacgcgagtg-tt--------cgggtg---tc-aaaccc-gtacgcgcagtgaaagcg-a-acggaggtggg-ag-ccccc---c-cg-------------------tggggcgcaccatcgacc-gatcctg-at-gtct-------------------t--cggatggatttgagtacgagcg
>OL711747_EukaryotaFungiDikaryaAscomycotaPezizomycotinaEurotiomycetesEurotiomycetidaeEurotialesAspergillaceaeAspergillus
----------cctcggatcaggtaggga------------tacc-cgctgaacttaagcatatc--aata-a-gc-ggag--gaa---------aagaaa-cc-aa-cagggattgcctcagtaa--cggcg-agtgaagcggcaagagctcaaatttgaaagctgg---------cc------------cc--ctc--------g-g--ggtcc-gcgttgtaa-t-ttgc-a--------------ga-ggatgcttcg--ggtg-c-ag-cccccgt-ctaag-tg-cc-ctggaacgg-gcc----------------------gtcatag-agggtgag-aatcccgtc---------------tgggacgggg-------t-g--tctg----cgt-cc-gtgtga-agctccttcgacgagtcgag-ttg-tttgggaatgcagctc-taaatggg-tggtaaatttcatct-aaagctaaatact--ggc-cggagaccgatagcgca--caagtagagtgatcg-aaagatgaaaagcacttt-ga-aaagagagttaaac-agcacgtg-aaattgttgaaagggaagcgtttgcgacc-agactcgc----cc-g-cggggttcagccggc----------------a-t-tcg-------------------tg---------------------------------------------------c-c-------------------------------------ggtgtact-tccccgt------g-ggcgggccagcgtcggtttg---g-g-c--ggc----cggt-ca-aaggc---cctc-ggaat-gtat---cac----ct---c--t--c------------g---ggg----tgtc-tta-tag-ccgag-gg-tgcaa-tgcggcctg-c-ccg-gaccgaggaa-----------------------cgcg-cttc------------------------------------------------------------------------------------------------------------------------g--------------------------------------------------------gc---tcggacgctgg-cgt-----------------------------------------------aatggtcg------------taaatgacccgtcttgaaacacggacc-aaggagtctaacatctacgcgagtg-tt--------cgggtg---tc-aaaccc-gtacgcgcagtgaaagcg-a-acggaggtggg-ag-ccccc---c-cg-------------------tggggcgcaccatcgacc-gatcctg-at-gtct-------------------t--cggatggatttgagtacgagcg
>OL711786_EukaryotaFungiDikaryaAscomycotaPezizomycotinaEurotiomycetesEurotiomycetidaeEurotialesAspergillaceaeAspergillus
----------cctcggatcaggtaggga------------tacc-cgctgaacttaagcatatc--aata-a-gc-ggag--gaa---------aagaaa-cc-aa-cagggattgcctcagtaa--cggcg-agtgaagcggcaagagctcaaatttgaaagctgg---------cc------------cc--ctc--------g-g--ggtcc-gcgttgtaa-t-ttgc-a--------------ga-ggatgcttcg--ggtg-c-ag-cccccgt-ctaag-tg-cc-ctggaacgg-gcc----------------------gtcatag-agggtgag-aatcccgtc---------------tgggacgggg-------t-g--tctg----cgt-cc-gtgtga-agctccttcgacgagtcgag-ttg-tttgggaatgcagctc-taaatggg-tggtaaatttcatct-aaagctaaatact--ggc-cggagaccgatagcgca--caagtagagtgatcg-aaagatgaaaagcacttt-ga-aaagagagttaaac-agcacgtg-aaattgttgaaagggaagcgtttgcgacc-agactcgc----cc-g-cggggttcagccggc----------------a-c-tcg-------------------tg---------------------------------------------------c-c-------------------------------------ggtgtact-tccccgt------g-ggcgggccagcgtcggtttg---g-g-c--ggc----cggt-ca-aaggc---cctc-ggaat-gtat---cac----ct---c--t--c------------g---ggg----tgtc-tta-tag-ccgag-gg-tgcaa-tgcggcctg-c-ccg-gaccgaggaa-----------------------cgcg-cttc------------------------------------------------------------------------------------------------------------------------g--------------------------------------------------------gc---tcggacgctgg-cgt-----------------------------------------------aatggtcg------------taaatgacccgtcttgaaacacggacc-aaggagtctaacatctacgcgagtg-tt--------cgggtg---tc-aaaccc-gtacgcgcagtgaaagcg-a-acggaggtggg-ag-ccccc---c-cg-------------------tggggcgcaccatcgacc-gatcctg-at-gtct-------------------t--cggatggatttgagtacgagcg
>OL711800_EukaryotaFungiDikaryaAscomycotaPezizomycotinaEurotiomycetesEurotiomycetidaeEurotialesAspergillaceaeAspergillus
----------cctcggatcaggtaggga------------tacc-cgctgaacttaagcatatc--aata-a-gc-ggag--gaa---------aagaaa-cc-aa-cagggattgcctcagtaa--cggcg-agtgaagcggcaagagctcaaatttgaaagctgg---------cc------------cc--ctc--------g-g--ggtcc-gcgttgtaa-t-ttgc-a--------------ga-ggatgcttcg--ggtg-c-ag-cccccgt-ctaag-tg-cc-ctggaacgg-gcc----------------------gtcatag-agggtgag-aatcccgtc---------------tgggacgggg-------t-g--tctg----cgt-cc-gtgtga-agctccttcgacgagtcgag-ttg-tttgggaatgcagctc-taaatggg-tggtaaatttcatct-aaagctaaatact--ggc-cggagaccgatagcgca--caagtagagtgatcg-aaagatgaaaagcacttt-ga-aaagagagttaaac-agcacgtg-aaattgttgaaagggaagcgtttgcgacc-agactcgc----cc-g-cggggttcagccggc----------------a-c-tcg-------------------tg---------------------------------------------------c-c-------------------------------------ggtgtact-tccccgt------g-ggcgggccagcgtcggtttg---g-g-c--ggc----cggt-ca-aaggc---cctc-ggaat-gtat---cac----cc---c--t--c------------g---ggg----tgtc-tta-tag-ccgag-gg-tgcaa-tgcggcctg-c-ccg-gaccgaggaa-----------------------cgcg-cttc------------------------------------------------------------------------------------------------------------------------g--------------------------------------------------------gc---tcggacgctgg-cgt-----------------------------------------------aatggtcg------------taaatgacccgtcttgaaacacggacc-aaggagtctaacatctacgcgagtg-tt--------cgggtg---tc-aaaccc-gtacgcgcagtgaaagcg-a-acggaggtggg-ag-ccccc---c-cg-------------------tggggcgcaccatcgacc-gatcctg-at-gtct-------------------t--cggatggatttgagtacgagcg
>OL711766_EukaryotaFungiDikaryaAscomycotaPezizomycotinaEurotiomycetesEurotiomycetidaeEurotialesAspergillaceaeAspergillus
----------cctcggatcaggtaggga------------tacc-cgctgaacttaagcatatc--aata-a-gc-ggag--gaa---------aagaaa-cc-aa-cagggattgcctcagtaa--cggcg-agtgaagcggcaagagctcaaatttgaaagctgg---------cc------------cc--ctc--------g-g--ggtcc-gcgttgtaa-t-ttgc-a--------------ga-ggatgcttcg--ggtg-c-ag-cccccgt-ctaag-tg-cc-ctggaacgg-gcc----------------------gtcatag-agggtgag-aatcccgtc---------------tgggacgggg-------t-g--tctg----cgt-cc-gtgtga-agctccttcgacgagtcgag-ttg-tttgggaatgcagctc-taaatggg-tggtaaatttcatct-aaagctaaatact--ggc-cggagaccgatagcgca--caagtagagtgatcg-aaagatgaaaagcacttt-ga-aaagagagttaaac-agcacgtg-aaattgttgaaagggaagcgtttgcgacc-agactcgc----cc-g-cggggttcagccggc----------------a-c-tcg-------------------tg---------------------------------------------------c-c-------------------------------------ggtgtact-tccccgt------g-ggcgggccagcgtcggtttg---g-g-c--ggc----cggt-ca-aaggc---cctc-ggaat-gtat---cac----ct---c--t--c------------g---ggg----tgtc-tta-tag-ccgag-gg-tgcaa-tgcggcctg-c-ccg-gaccgaggaa-----------------------cgcg-cttc------------------------------------------------------------------------------------------------------------------------g--------------------------------------------------------gc---tcggacgctgg-cgt-----------------------------------------------aatggtcg------------taaatgacccgtcttgaaacacggacc-aaggagtctaacatctacgcgagtg-tt--------cgggtg---tc-aaaccc-gtacgcgcagtgaaagcg-a-acggaggtggg-ag-ccccc---t-cg-------------------tggggcgcaccatcgacc-gatcctg-at-gtct-------------------t--cggatggatttgagtacgagcg
>OL711844_EukaryotaFungiDikaryaAscomycotaPezizomycotinaEurotiomycetesEurotiomycetidaeEurotialesAspergillaceaeAspergillus
----------cctcggatcaggtaggga------------tacc-cgctgaacttaagcatatc--aata-a-gc-ggag--gaa---------aagaaa-cc-aa-cagggattgcctcagtaa--cggcg-agtgaagcggcaagagctcaaatttgaaagctgg---------cc------------cc--ctc--------g-g--ggtcc-gcgttgtaa-t-ttgc-a--------------ga-ggatgcttcg--ggtg-c-ag-cccccgt-ctaag-tg-cc-ctggaacgg-gcc----------------------gtcatag-agggtgag-aatcccgtc---------------tgggacgggg-------t-g--tctg----cgt-cc-gtgtga-agctccttcgacgagtcgag-ttg-tttgggaatgcagctc-taaatggg-tggtaaatttcatct-aaagctaaatact--ggc-cggagaccgatagcgca--caagtagagtgatcg-aaagatgaaaagcacttt-ga-aaagagagttaaac-agcacgtg-aaattgttgaaagggaagcgtttgcgacc-agactcgc----cc-g-cggggttcagccggc----------------a-c-tcg-------------------tg---------------------------------------------------c-c-------------------------------------ggtgtact-tccccgt------g-ggcgggccagcgtcggtttg---g-g-c--ggc----cggt-ca-aaggc---cctc-ggaat-gtat---cac----ct---c--t--c------------g---ggg----tgtc-tta-tag-ccgag-gg-tgcaa-tgcggcctg-c-ccg-gaccgaggaa-----------------------cgcg-cttc------------------------------------------------------------------------------------------------------------------------g--------------------------------------------------------gc---tcggacgctgg-cgt-----------------------------------------------aatggtcg------------taaatgacccgtcttgaaacacggacc-aaggagtctaacatctacgcgagtg-tt--------cgggtg---tc-aaaccc-gtacgcgcagtgaaagcg-a-acggaggtggg-ag-ccccc---t-cg-------------------tggggcgcaccatcgacc-gatcctg-at-gtct-------------------t--cggatggatttgagtacgagcg
>OL711813_EukaryotaFungiDikaryaAscomycotaPezizomycotinaEurotiomycetesEurotiomycetidaeEurotialesAspergillaceaeAspergillus
----------cctcggatcaggtaggga------------tacc-cgctgaacttaagcatatc--aata-a-gc-ggag--gaa---------aagaaa-cc-aa-cagggattgcctcagtaa--cggcg-agtgaagcggcaagagctcaaatttgaaagctgg---------cc------------cc--ctc--------g-g--ggtcc-gcgttgtaa-t-ttgc-a--------------ga-ggatgcttcg--ggtg-c-ag-cccccgt-ctaag-tg-cc-ctggaacgg-gcc----------------------gtcatag-agggtgag-aatcccgtc---------------tgggacgggg-------t-g--tctg----cgt-cc-gtgtga-agctccttcgacgagtcgag-ttg-tttgggaatgcagctc-taaatggg-tggtaaatttcatct-aaagctaaatact--ggc-cggagaccgatagcgca--caagtagagtgatcg-aaagatgaaaagcacttt-ga-aaagagagttaaac-agcacgtg-aaattgttgaaagggaagcgtttgcgacc-agactcgc----cc-g-cggggttcagccggc----------------a-c-tcg-------------------tg---------------------------------------------------c-c-------------------------------------ggtgtact-tccccgt------g-ggcgggccagcgtcggtttg---g-g-c--ggc----cggt-ca-aaggc---cctc-ggaat-gtat---cac----ct---c--t--c------------g---ggg----tgtc-tta-tag-ccgag-gg-tgcaa-tgcggcctg-c-ccg-gaccgaggaa-----------------------cgcg-cttc------------------------------------------------------------------------------------------------------------------------g--------------------------------------------------------gc---tcggacgctgg-cgt-----------------------------------------------aatggtcg------------taaatgacccgtcttgaaacacggacc-aaggagtctaacatctacgcgagtg-tt--------cgggtg---tc-aaaccc-gtacgcgcagtgaaagcg-a-acggaggtggg-ag-ccccc---t-cg-------------------tggggcgcaccatcgacc-gatcctg-at-gtct-------------------t--cggatggatttgagtacgagcg
>MT179305_EukaryotaFungiDikaryaAscomycotaPezizomycotinaEurotiomycetesEurotiomycetidaeEurotialesAspergillaceaeAspergillus
----------cctcggatcaggtaggga------------tacc-cgctgaacttaagcatatc--aata-a-gc-ggag--gaa---------aagaaa-cc-aa-cagggattgcctcagtaa--cggcg-agtgaagcggcaagagctcaaatttgaaagctgg---------cc------------cc--ctc--------g-g--ggtcc-gcattgtaa-t-ttgc-a--------------ga-ggatgcttcg--ggtg-c-ag-cccccgt-ctaag-tg-cc-ctggaacgg-gcc----------------------gtcatag-agggtgag-aatcccgtc---------------tgggacgggg-------t-g--tctg----cgt-cc-gtgtga-agctccttcgacgagtcgag-ttg-tttgggaatgcagctc-taaatggg-tggtaaatttcatct-aaagctaaatact--ggc-cggagaccgatagcgca--caagtagagtgatcg-aaagatgaaaagcacttt-ga-aaagagagttaaac-agcacgtg-aaattgttgaaagggaagcgtttgcgacc-agactcgc----cc-g-cggggttcagccggc----------------a-c-tcg-------------------tg---------------------------------------------------c-c-------------------------------------ggtgtact-tccccgt------g-ggcgggccagcgtcggtttg---g-g-c--ggc----cggt-ca-aaggc---cctc-ggaat-gtat---cac----ct---c--t--c------------g---ggg----tgtc-tta-tag-ccgag-gg-tgcaa-tgcggcctg-c-ccg-gaccgaggaa-----------------------cgcg-cttc------------------------------------------------------------------------------------------------------------------------g--------------------------------------------------------gc---tcggacgctgg-cgt-----------------------------------------------aatggtcg------------taaatgacccgtcttgaaacacggacc-aaggagtctaacatctacgcgagtg-tt--------cgggtg---tc-aaaccc-gtacgcgcagtgaaagcg-a-acggaggtggg-ag-ccccc---t-cg-------------------tggggcgcaccatcgacc-gatcctg-at-gtct-------------------t--cggatggatttgagtacgagcg
>OL711818_EukaryotaFungiDikaryaAscomycotaPezizomycotinaEurotiomycetesEurotiomycetidaeEurotialesAspergillaceaeAspergillus
----------cctcggatcaggtaggga------------tacc-cgctgaacttaagcatatc--aata-a-gc-ggag--gaa---------aagaaa-cc-aa-cagggattgcctcagtaa--cggcg-agtgaagcggcaagagctcaaatttgaaagctgg---------cc------------cc--ctc--------g-g--ggtcc-gcgttgtaa-t-ttgc-a--------------ga-ggatgcttcg--ggtg-c-ag-cccccgt-ctaag-tg-cc-ctggaacgg-gcc----------------------gtcatag-agggtgag-aatcccgtc---------------tgggacgggg-------t-g--tctg----cgt-cc-gtgtga-agctccttcgacgagtcgag-ttg-tttgggaatgcagctc-taaatggg-tggtaaatttcatct-aaagctaaatact--ggc-cggagaccgatagcgca--caagtagagtgatcg-aaagatgaaaagcacttt-ga-aaagagagttaaac-agcacgtg-aaattgttgaaagggaagcgtttgcgacc-agactcgc----cc-g-cggggttcagccggc----------------a-t-tcg-------------------tg---------------------------------------------------c-c-------------------------------------ggtgtact-tccccgt------g-ggcgggccagcgtcggtttg---g-g-c--ggt----cggt-ca-aaggc---cctc-ggaat-gtat---cac----ct---c--t--c------------g---ggg----tgtc-tta-tag-ccgag-gg-tgcaa-tgcggcctg-c-ccg-gaccgaggaa-----------------------cgcg-cttc------------------------------------------------------------------------------------------------------------------------g--------------------------------------------------------gc---tcggacgctgg-cgt-----------------------------------------------aatggtcg------------taaatgacccgtcttgaaacacggacc-aaggagtctaacatctacgcgagtg-tt--------cgggtg---tc-aaaccc-gtacgcgcagtgaaagcg-a-acggaggtggg-ag-ccccc---t-cg-------------------tggggcgcaccatcgacc-gatcctg-at-gtct-------------------t--cggatggatttgagtacgagcg
>OL711753_EukaryotaFungiDikaryaAscomycotaPezizomycotinaEurotiomycetesEurotiomycetidaeEurotialesAspergillaceaeAspergillus
----------cctcggatcaggtaggga------------tacc-cgctgaacttaagcatatc--aata-a-gc-ggag--gaa---------aagaaa-cc-aa-cagggattgcctcagtaa--cggcg-agtgaagcggcaagagctcaaatttgaaagctgg---------cc------------cc--ctc--------g-g--ggtcc-gcgttgtaa-t-ttgc-a--------------ga-ggatgcttcg--gatg-c-ag-cccccgt-ctaag-tg-cc-ctggaacgg-gcc----------------------gtcatag-agggtgag-aatcccgtc---------------tgggacgggg-------t-g--tctg----cgt-cc-gtgtga-agctccttcgacgagtcgag-ttg-tttgggaatgcagctc-taaatggg-tggtaaatttcatct-aaagctaaatact--ggc-cggagaccgatagcgca--caagtagagtgatcg-aaagatgaaaagcacttt-ga-aaagagagttaaac-agcacgtg-aaattgttgaaagggaagcgtttgcgacc-agactcgc----cc-g-cggggttcagccggc----------------a-t-tcg-------------------tg---------------------------------------------------c-c-------------------------------------ggtgtact-tccccgt------g-ggcgggccagcgtcggtttg---g-g-c--ggc----cggt-ca-aaggc---cctc-ggaat-gtat---cac----ct---c--t--c------------g---ggg----tgtc-tta-tag-ccgag-gg-tgcaa-tgcggcctg-c-ccg-gaccgaggaa-----------------------cgcg-cttc------------------------------------------------------------------------------------------------------------------------g--------------------------------------------------------gc---tcggacgctgg-cgt-----------------------------------------------aatggtcg------------taaatgacccgtcttgaaacacggacc-aaggagtctaacatctacgcgagtg-tt--------cgggtg---tc-aaaccc-gtacgcgcagtgaaagcg-a-acggaggtggg-ag-ccccc---t-cg-------------------tggggcgcaccatcgacc-gatcctg-at-gtct-------------------t--cggatggatttgagtacgagcg
>OL711797_EukaryotaFungiDikaryaAscomycotaPezizomycotinaEurotiomycetesEurotiomycetidaeEurotialesAspergillaceaeAspergillus
----------cctcggatcaggtaggga------------tacc-cgctgaacttaagcatatc--aata-a-gc-ggag--gaa---------aagaaa-cc-aa-cagggattgcctcagtaa--cggcg-agtgaagcggcaagagctcaaatttgaaagctgg---------cc------------cc--ctc--------g-g--ggtcc-gcgttgtaa-t-ttgc-a--------------ga-ggatgcttcg--gatg-c-ag-cccccgt-ctaag-tg-cc-ctggaacgg-gcc----------------------gtcatag-agggtgag-aatcccgtc---------------tgggacgggg-------t-g--tctg----cgt-cc-gtgtga-agctccttcgacgagtcgag-ttg-tttgggaatgcagctc-taaatggg-tggtaaatttcatct-aaagctaaatact--ggc-cggagaccgatagcgca--caagtagagtgatcg-aaagatgaaaagcacttt-ga-aaagagagttaaac-agcacgtg-aaattgttgaaagggaagcgtttgcgacc-agactcgc----cc-g-cggggttcagccggc----------------a-t-tcg-------------------tg---------------------------------------------------c-c-------------------------------------ggtgtact-tccccgt------g-ggcgggccagcgtcggtttg---g-g-c--ggc----cggt-ca-aaggc---cctc-ggaat-gtat---cac----ct---c--t--c------------g---ggg----tgtc-tta-tag-ccgag-gg-tgcaa-tgcggcctg-c-ccg-gaccgaggaa-----------------------cgcg-cttc------------------------------------------------------------------------------------------------------------------------g--------------------------------------------------------gc---tcggacgctgg-cgt-----------------------------------------------aatggtcg------------taaatgacccgtcttgaaacacggacc-aaggagtctaacatctacgcgagtg-tt--------cgggtg---tc-aaaccc-gtacgcgcagtgaaagcg-a-acggaggtggg-ag-ccccc---t-cg-------------------tggggcgcaccatcgacc-gatcctg-at-gtct-------------------t--cggatggatttgagtacgagcg
>OL772728_EukaryotaFungiDikaryaAscomycotaPezizomycotinaEurotiomycetesEurotiomycetidaeEurotialesAspergillaceaeAspergillus
----------cctcggatcaggtaggga------------tacc-cgctgaacttaagcatatc--aata-a-gc-ggag--gaa---------aagaaa-cc-aa-cagggattgcctcagtaa--cggcg-agtgaagcggcaagagctcaaatttgaaagctgg---------cc------------cc--ctc--------g-g--ggtcc-gcgttgtaa-t-ttgc-a--------------ga-ggatgcttcg--ggtg-c-ag-cccccgt-ctaag-tg-cc-ctggaacgg-gcc----------------------gtcatag-agggtgag-aatcccgtc---------------tgggacgggg-------t-g--tctg----cgt-cc-gtgtga-agctccttcgacgagtcgag-ttg-tttgggaatgcagctc-taaatggg-tggtaaatttcatct-aaagctaaatact--ggc-cggagaccgatagcgca--caagtagagtgatcg-aaagatgaaaagcacttt-ga-aaagagagttaaac-agcacgtg-aaattgttgaaagggaagcgtttgcgacc-agactcgc----cc-g-cggggttcagccggc----------------a-t-tcg-------------------tg---------------------------------------------------c-c-------------------------------------ggtgtact-tccccgt------g-ggcgggccagcgtcggtttg---g-g-c--ggc----cggt-ca-aaggc---cctc-ggaat-gtat---cac----cc---c--t--c------------g---ggg----tgtc-tta-tag-ccgag-gg-tgcaa-tgcggcctg-c-ctg-gaccgaggaa-----------------------cgcg-cttc------------------------------------------------------------------------------------------------------------------------g--------------------------------------------------------gc---tcggacgctgg-cgt-----------------------------------------------aatggtcg------------taaatgacccgtcttgaaacacggacc-aaggagtctaacatctacgcgagtg-tt--------cgggtg---tc-aaaccc-gtacgcgcagtgaaagcg-a-acggaggtggg-ag-ccccc---t-cg-------------------tggggcgcaccatcgacc-gatcctg-at-gtct-------------------t--cggatggatttgagtacgagcg
>OL711755_EukaryotaFungiDikaryaAscomycotaPezizomycotinaEurotiomycetesEurotiomycetidaeEurotialesAspergillaceaeAspergillus
----------cctcggatcaggtaggga------------tacc-cgctgaacttaagcatatc--aata-a-gc-ggag--gaa---------aagaaa-cc-aa-cagggattgcctcagtaa--cggcg-agtgaagcggcaagagctcaaatttgaaagctgg---------cc------------cc--ctc--------g-g--ggtcc-gcgttgtaa-t-ttgc-a--------------ga-ggatgcttcg--ggtg-c-ag-cccccgt-ctaag-tg-cc-ctggaacgg-gcc----------------------gtcatag-agggtgag-aatcccgtc---------------tgggacgggg-------t-g--tctg----cgt-cc-gtgtga-agctccttcgacgagtcgag-ttg-tttgggaatgcagctc-taaatggg-tggtaaatttcatct-aaagctaaatact--ggc-cggagaccgatagcgca--caagtagagtgatcg-aaagatgaaaagcacttt-ga-aaagagagttaaac-agcacgtg-aaattgttgaaagggaagcgtttgcgacc-agactcgc----cc-g-cggggttcagccggc----------------a-t-tcg-------------------tg---------------------------------------------------c-c-------------------------------------ggtgtact-tccccgt------g-ggcgggccagcgtcggtttg---g-g-c--ggc----cggt-ca-aaggc---cctc-ggaat-gtat---cac----cc---t--t--c------------g---ggg----tgtc-tta-tag-ccgag-gg-tgcaa-tgcggcctg-c-ccg-gaccgaggaa-----------------------cgcg-cttc------------------------------------------------------------------------------------------------------------------------g--------------------------------------------------------gc---tcggacgctgg-cgt-----------------------------------------------aatggtcg------------taaatgacccgtcttgaaacacggacc-aaggagtctaacatctacgcgagtg-tt--------cgggtg---tc-aaaccc-gtacgcgcagtgaaagcg-a-acggaggtggg-ag-ccccc---t-cg-------------------tggggcgcaccatcgacc-gatcctg-at-gtct-------------------t--cggatggatttgagtacgagcg
>OL711769_EukaryotaFungiDikaryaAscomycotaPezizomycotinaEurotiomycetesEurotiomycetidaeEurotialesAspergillaceaeAspergillus
----------cctcggatcaggtaggga------------tacc-cgctgaacttaagcatatc--aata-a-gc-ggag--gaa---------aagaaa-cc-aa-cagggattgcctcagtaa--cggcg-agtgaagcggcaagagctcaaatttgaaagctgg---------cc------------cc--ctc--------g-g--ggtcc-gcgttgtaa-t-ttgc-a--------------ga-ggatgcttcg--ggtg-c-ag-cccccgt-ctaag-tg-cc-ctggaacgg-gcc----------------------gtcatag-agggtgag-aatcccgtc---------------tgggacgggg-------t-g--tctg----cgt-cc-gtgtga-agctccttcgacgagtcgag-ttg-tttgggaatgcagctc-taaatggg-tggtaaatttcatct-aaagctaaatact--ggc-cggagaccgatagcgca--caagtagagtgatcg-aaagatgaaaagcacttt-ga-aaagagagttaaac-agcacgtg-aaattgttgaaagggaagcgtttgcgacc-agactcgc----cc-g-cggggttcagccggc----------------a-t-tcg-------------------tg---------------------------------------------------c-c-------------------------------------ggtgtact-tccccgt------g-ggcgggccagcgtcggtttg---g-g-c--ggc----cggt-ca-aaggc---cctc-ggaat-gtat---cac----cc---c--c--c------------g---ggg----tgtc-tta-tag-ccgag-gg-tgcaa-tgcggcctg-c-ccg-gaccgaggaa-----------------------cgcg-cttc------------------------------------------------------------------------------------------------------------------------g--------------------------------------------------------gc---tcggacgctgg-cgt-----------------------------------------------aatggtcg------------taaatgacccgtcttgaaacacggacc-aaggagtctaacatctacgcgagtg-tt--------cgggtg---tc-aaaccc-gtacgcgcagtgaaagcg-a-acggaggtggg-ag-ccccc---t-cg-------------------cggggcgcaccatcgacc-gatcctg-at-gtct-------------------t--cggatggatttgagtacgagcg
>MT179306_EukaryotaFungiDikaryaAscomycotaPezizomycotinaEurotiomycetesEurotiomycetidaeEurotialesAspergillaceaeAspergillus
----------cctcggatcaggtaggga------------tacc-cgctgaacttaagcatatc--aata-a-gc-ggag--gaa---------aagaaa-cc-aa-cagggattgcctcagtaa--cggcg-agtgaagcggcaagagctcaaatttgaaagctgg---------cc------------cc--ctc--------g-g--ggtcc-gcgttgtaa-t-ttgc-a--------------ga-ggatgcttcg--ggtg-c-ag-cccccgt-ctaag-tg-cc-ctggaacgg-gcc----------------------gtcatag-agggtgag-aatcccgtc---------------tgggacgggg-------t-g--tctg----cgt-cc-gtgtga-agctccttcgacgagtcgag-ttg-tttgggaatgcagctc-taaatggg-tggtaaatttcatct-aaagctaaatact--ggc-cggagaccgatagcgca--caagtagagtgatcg-aaagatgaaaagcacttt-ga-aaagagagttaaac-agcacgtg-aaattgttgaaagggaagcgtttgcgacc-agactcgc----cc-g-cggggttcagccggc----------------a-t-tcg-------------------tg---------------------------------------------------c-c-------------------------------------ggtgtact-tccccgt------g-ggcgggccagcgtcggtttg---g-g-c--ggc----cggt-ca-aaggc---cctc-ggaat-gtat---cac----cc---c--c--c------------g---ggg----tgtc-tta-tag-ccgag-gg-tgcaa-tgcggcctg-c-ccg-gaccgaggaa-----------------------cgcg-cttc------------------------------------------------------------------------------------------------------------------------g--------------------------------------------------------gc---tcggacgctgg-cgt-----------------------------------------------aatggtcg------------taaatgacccgtcttgaaacacggacc-aaggagtctaacatctacgcgagtg-tt--------cgggtg---tc-aaaccc-gtacgcgcagtgaaagcg-a-acggaggtggg-ag-ccccc---t-cg-------------------tggggcgcaccatcgacc-gatcctg-at-gtct-------------------t--cggatggatttgagtacgagcg
>OL711748_EukaryotaFungiDikaryaAscomycotaPezizomycotinaEurotiomycetesEurotiomycetidaeEurotialesAspergillaceaeAspergillus
----------cctcggatcaggtaggga------------tacc-cgctgaacttaagcatatc--aata-a-gc-ggag--gaa---------aagaaa-cc-aa-cagggattgcctcagtaa--cggcg-agtgaagcggcaagagctcaaatttgaaagctgg---------cc------------cc--ctc--------g-g--ggtcc-gcgttgtaa-t-ttgc-a--------------ga-ggatgcttcg--ggtg-c-ag-cccccgt-ctaag-tg-cc-ctggaacgg-gcc----------------------gtcatag-agggtgag-aatcccgtc---------------tgggacgggg-------t-g--tctg----cgt-cc-gtgtga-agctccttcgacgagtcgag-ttg-tttgggaatgcagctc-taaatggg-tggtaaatttcatct-aaagctaaatact--ggc-cggagaccgatagcgca--caagtagagtgatcg-aaagatgaaaagcacttt-ga-aaagagagttaaac-agcacgtg-aaattgttgaaagggaagcgtttgcgacc-agactcgc----cc-g-cagggttcagccggc----------------a-t-tcg-------------------tg---------------------------------------------------c-c-------------------------------------ggtgtact-tccctgt------g-ggcgggccagcgtcggtttg---g-g-c--ggc----cggt-ca-aaggc---cctc-ggaat-gtat---cac----ct---c--t--c------------g---ggg----tgtc-tta-tag-ccgag-gg-tgcaa-tgcggcctg-c-ccg-gaccgaggaa-----------------------cgcg-cttc------------------------------------------------------------------------------------------------------------------------g--------------------------------------------------------gc---tcggacgctgg-cgt-----------------------------------------------aatggtcg------------taaatgacccgtcttgaaacacggacc-aaggagtctaacatctacgcgagtg-tt--------cgggtg---tc-aaaccc-gtacgcgcagtgaaagcg-a-acggaggtggg-ag-ccccc---c-cg-------------------tggggcgcaccatcgacc-gatcctg-at-gtct-------------------t--cggatggatttgagtacgagcg
>OL711807_EukaryotaFungiDikaryaAscomycotaPezizomycotinaEurotiomycetesEurotiomycetidaeEurotialesAspergillaceaeAspergillus
----------cctcggatcaggtaggga------------tacc-cgctgaacttaagcatatc--aata-a-gc-ggag--gaa---------aagaaa-cc-aa-cagggattgcctcagtaa--cggcg-agtgaagcggcaagagctcaaatttgaaagctgg---------cc------------cc--ctc--------g-g--ggtcc-gcgttgtaa-t-ttgc-a--------------ga-ggatgcttcg--ggtg-c-ag-cccccgt-ctaag-tg-cc-ctggaacgg-gcc----------------------gtcatag-agggtgag-aatcccgtc---------------tgggacgggg-------t-g--tctg----cgt-cc-gtgtga-agctccttcgacgagtcgag-ttg-tttgggaatgcagctc-taaatggg-tggtaaatttcatct-aaagctaaatact--ggc-cggagaccgatagcgca--caagtagagtgatcg-aaagatgaaaagcacttt-ga-aaagagagttaaac-agcacgtg-aaattgttgaaagggaagcgtttgcgacc-agactcgc----cc-g-cagggttcagccggc----------------a-t-tcg-------------------tg---------------------------------------------------c-c-------------------------------------ggtgtact-tccctgt------g-ggcgggccagcgtcggtttg---g-g-c--ggc----cggt-ca-aaggc---cctc-ggaat-gtat---cac----ct---c--t--c------------g---ggg----tgtc-tta-tag-ccgag-gg-tgcaa-tgcggcctg-c-ccg-gaccgaggaa-----------------------cgcg-cttc------------------------------------------------------------------------------------------------------------------------g--------------------------------------------------------gc---tcggacgctgg-cgt-----------------------------------------------aatggtcg------------taaatgacccgtcttgaaacacggacc-aaggagtctaacatctacgcgagtg-tt--------cgggtg---tc-aaaccc-gtacgcgcagtgaaagcg-a-acggaggtggg-ag-ccccc---t-cg-------------------tggggcgcaccatcgacc-gatcctg-at-gtct-------------------t--cggatggatttgagtacgagcg
>OL711806_EukaryotaFungiDikaryaAscomycotaPezizomycotinaEurotiomycetesEurotiomycetidaeEurotialesAspergillaceaeAspergillus
----------cctcggatcaggtaggga------------tacc-cgctgaacttaagcatatc--aata-a-gc-ggag--gaa---------aagaaa-cc-aa-cagggattgcctcagtaa--cggcg-agtgaagcggcaagagctcaaatttgaaagctgg--------ccc------------cc--ctc--------g-g--ggtcc-gcgttgtaa-t-ttgc-a--------------ga-ggatgcttcg--ggtg-c-ag-cccccgt-ctaag-tg-cc-ctggaacgg-gcc----------------------gtcatag-agggtgag-aatcccgtc---------------tgggacgggg-------t-g--tctg----cgt-cc-gtgtga-agctccttcgacgagtcgag-ttg-tttgggaatgcagctc-taaatggg-tggtaaatttcatct-aaagctaaatact--ggc-cggagaccgatagcgca--caagtagagtgatcg-aaagatgaaaagcacttt-ga-aaagagagttaaac-agcacgtg-aaattgttgaaagggaagcgtttgcgacc-agactcgc----cc-g-cggggttcagccggc----------------a-t-tcg-------------------tg---------------------------------------------------c-c-------------------------------------ggtgtact-tccccgt------g-ggcgggccagcgtcggtttg---g-g-c--ggc----cggt-ca-aaggc---cctc-ggaat-gtat---cac----ct---c--t--c------------g---ggg----tgtc-tta-tag-ccgag-gg-tgcaa-tgcggcctg-c-ccg-gaccgaggaa-----------------------cgcg-cttc------------------------------------------------------------------------------------------------------------------------g--------------------------------------------------------gc---tcggacgctgg-cgt-----------------------------------------------aatggtcg------------taaatgacccgtcttgaaacacggacc-aaggagtctaacatctacgcgagtg-tt--------cgggtg---tc-aaaccc-gtacgcgcagtgaaagcg-a-acggaggtggg-ag-ccccc---c-cg-------------------tggggcgcaccatcgacc-gatcctg-at-gtct-------------------t--cggatggatttgagtacgagcg
>MF379664_EukaryotaFungiDikaryaAscomycotaPezizomycotinaEurotiomycetesEurotiomycetidaeEurotialesAspergillaceaeAspergillusAspergillussubgenFumigati
----------cctcggatcaggtaggga------------tacc-cgctgaacttaagcatatc--aata-a-gcgggag--gaa---------aagaaa-cc-aa-cagggattgcctcagtaa--cggcg-agtgaagcggcaagagctcaaatttgaaagctgg---------cc------------cc--ttc--------g-g--ggtcc-gcgttgtaa-t-ttgc-a--------------ga-ggatgcttcg--ggtg-c-ag-cccccgt-ctaag-tg-cc-ctggaacgg-gcc----------------------gtcatag-agggtgag-aatcccgtc---------------tgggacgggg-------t-g--tctg----cgt-cc-gtgtga-agctccttcgacgagtcgag-ttg-tttgggaatgcagctc-taaatggg-tggtaaatttcatct-aaagctaaatact--ggc-cggagaccgatagcgca--caagtagagtgatcg-aaagatgaaaagcacttt-ga-aaagagagttaaac-agcacgtg-aaattgttgaaagggaagcgtttgcgacc-agactcgc----cc-g-cggggttcagccggc----------------a-t-tcg-------------------tg---------------------------------------------------c-c-------------------------------------ggtgtact-tccccgt------g-ggcgggccagcgtcggtttg---g-g-c--ggc----cggt-ca-aaggc---cctc-ggaat-gtat---cac----ct---c--t--c------------g---ggg----tgtc-tta-tag-ccgag-gg-tgcaa-tgcggcctg-c-ctg-gaccgaggaa-----------------------cgcg-cttc------------------------------------------------------------------------------------------------------------------------g--------------------------------------------------------gc---tcggacgctgg-cgt-----------------------------------------------aatggtcg------------taaatgacccgtcttgaaacacggacc-aaggagtctaacatctacgcgagtg-tt--------cgggtg---tc-aaaccc-gtacgcgcagtgaaagcg-a-acggaggtggg-ag-ccccc---t-cg-------------------cggggcgcaccatcgacc-gatcctg-at-gtct-------------------t--cggatggatttgagtacgagcg
>OL711785_EukaryotaFungiDikaryaAscomycotaPezizomycotinaEurotiomycetesEurotiomycetidaeEurotialesAspergillaceaeAspergillus
----------cctcggatcaggtaggga------------tacc-cgctgaacttaagcatatc--aata-a-gc-ggag--gaa---------aagaaa-cc-aa-cagggattgcctcagtaa--cggcg-agtgaagcggcaagagctcaaatttgaaagctgg---------cc------------cc--ttc--------g-g--ggtcc-gcattgtaa-t-ttgc-a--------------ga-ggatgcttcg--ggtg-c-ag-cccccgt-ctaagttg-cc-ctggaacgg-gcc----------------------gtcatag-agggtgag-aatcccgtc---------------tgggacgggg-------t-g--tctg----cgt-cc-gtgtga-agctccttcgacgagtcgag-ttg-tttgggaatgcagctc-taaatggg-tggtaaatttcatct-aaagctaaatact--ggc-cggagaccgatagcgca--caagtagagtgatcg-aaagatgaaaagcacttt-ga-aaagagagttaaac-agcacgtg-aaattgttgaaagggaagcgtttgcgacc-agactcgc----cc-g-cggggttcagccggc----------------a-t-tcg-------------------tg---------------------------------------------------c-c-------------------------------------ggtgtact-tccccgt------g-ggcgggccagcgtcggtttg---g-g-c--ggc----cggt-ca-aaggc---cctc-ggaat-gtat---cac----cc---c--t--c------------g---ggg----tgtc-tta-tag-ccgag-gg-tgcaa-tgcggcctg-c-ccg-gaccgaggaa-----------------------cgcg-cttc------------------------------------------------------------------------------------------------------------------------g--------------------------------------------------------gc---tcggacgctgg-cgt-----------------------------------------------aatggtcg------------taaatgacccgtcttgaaacacggacc-aaggagtctaacatctacgcgagtg-tt--------cgggtg---tc-aaaccc-gtacgcgcagtgaaagcg-a-acggaggtggg-ag-ccccc---t-cg-------------------cggggcgcaccatcgacc-gatcctg-at-gtct-------------------t--cggatggatttgagtaagagcg
>OL711757_EukaryotaFungiDikaryaAscomycotaPezizomycotinaEurotiomycetesEurotiomycetidaeEurotialesAspergillaceaeAspergillus
----------cctcggatcaggtaggga------------tacc-cgctgaacttaagcatatc--aata-a-gc-ggag--gaa---------aagaaa-cc-aa-cagggattgcctcagtaa--cggcg-agtgaagcggcaagagctcaaatttgaaagctgg---------cc------------cc--ctc--------g-g--ggtcc-gcgttgtaa-t-ttgc-a--------------ga-ggatgcttcg--ggtg-c-ag-cccccgt-ctaag-tg-cc-ctggaacgg-gcc----------------------gtcatag-agggtgag-aatcccgtc---------------tgggacgggg-------t-g--tctg----cgt-cc-gtgtga-agctccttcgacgagtcgag-ttg-tttgggaatgcagctc-taaatggg-tggtaaatttcatct-aaagctaaatact--ggc-cggagaccgatagcgca--caagtagagtgatcg-aaagatgaaaagcacttt-ga-aaagagagttaaac-agcacgtg-aaattgttgaaagggaagcgtttgcgacc-agactcgc----cc-g-cggggttcagccggc----------------a-c-tcg-------------------tg---------------------------------------------------c-c-------------------------------------ggtgtact-tccccgt------g-ggcgggccagcgtcggtttg---g-g-c--ggc----cggt-ca-aaggc---cctc-ggaaa-gtag---cgc----cc---t--t--c------------g---ggga--ttgtc-tta-tag-ccgag-gg-tgcaa-tgcggcctg-c-ccg-gaccgaggaa-----------------------cgcg-cttc------------------------------------------------------------------------------------------------------------------------g--------------------------------------------------------gc---tcggacgctgg-cgt-----------------------------------------------aatggtcg------------taaatgacccgtcttgaaacacggacc-aaggagtctaacatctacgcgagtg-tt--------cgggtg---tc-aaaccc-gtacgcgcagtgaaagcg-a-acggaggtggg-ag-cccct--------------------------cggggcgcaccatcgacc-gatcctg-at-gtct-------------------t--cggatggatttgagtacgagcg
>OL711745_EukaryotaFungiDikaryaAscomycotaPezizomycotinaEurotiomycetesEurotiomycetidaeEurotialesAspergillaceaeAspergillus
----------cctcggatcaggtaggga------------tacc-cgctgaacttaagcatatc--aata-a-gc-ggag--gaa---------aagaaa-cc-aa-cagggattgccccagtaa--cggcg-agtgaagcggcaagagctcaaatttgaaagctgg---------cc------------cc--ccc--------g-g--ggtcc-gcgttgtaa-t-ttgc-a--------------ga-ggatgcttcg--gatg-c-gg-cccccgt-ctaag-tg-cc-ctggaaggg-gcc----------------------gtcatag-agggtgag-aatcccgtc---------------tgggacgggg-------t-g--tccg----cgt-cc-gtgtga-agctccttcgacgagtcgag-ttg-tttgggaatgcagctc-taaatggg-tggtaaatttcatct-aaagctaaatact--ggc-cggagaccgatagcgca--caagtagagtgatcg-aaagatgaaaagcacttt-ga-aaagagagttaaac-agcacgtg-aaattgttgaaagggaagcgtttgcgacc-agactcgc----cc-g-cggggttcagccggc----------------a-c-tcg-------------------tg---------------------------------------------------c-c-------------------------------------ggtgtact-tccccgc------g-ggcgggccagcgtcggtttg---g-g-c--ggc----cggt-ca-aaggc---cctc-ggaat-gtgt---cac----cc---c--c--c------------g---ggg----tgtc-tta-tag-ccgag-gg-tgcaa-tgcggcctg-c-ctg-gaccgaggaa-----------------------cgcg-ctcc------------------------------------------------------------------------------------------------------------------------g--------------------------------------------------------gc---tcggacgctgg-cgt-----------------------------------------------aatggtcg------------caaatgacccgtcttgaaacacggacc-aaggagtctaacatctacgcgagtg-tt--------cgggtg---tc-aaaccc-gtacgcgcagtgaaagcg-a-acggaggtggg-ag-ccccc---c-c--------------------gggggcgcaccatcgacc-gatcctg-at-gtct-------------------t--cggatggatttgagtacgagcg
>OL772717_EukaryotaFungiDikaryaAscomycotaPezizomycotinaEurotiomycetesEurotiomycetidaeEurotialesAspergillaceaeAspergillus
----------cctcggatcaggtaggga------------tacc-cgctgaacttaagcatatc--aata-a-gc-ggag--gaa---------aagaaa-cc-aa-cagggattgcctcagtaa--cggcg-agtgaagcggcaagagctcaaatttgaaagctgg---------ct------------cc--ttc--------g-g--ggtcc-gcattgtaa-t-ttgc-a--------------ga-ggatgcttcg--ggca-t-gg-cccccgt-ctaag-tg-cc-ctggaaggg-gcc----------------------gtcatag-agggtgag-aatcccgtc---------------tgggacgggg-------t-g--tccg----tgt-cc-gtgtga-agctccttcgacgagtcgag-ttg-tttgggaatgcagctc-taaatggg-tggtaaatttcatct-aaagctaaatact--ggc-cggagaccgatagcgca--caagtagagtgatcg-aaagatgaaaagcacttt-ga-aaagagagttaaac-agcacgtg-aaattgttgaaagggaagcgtttgcgacc-agactcgc----cc-g-cggggttcaaccggc----------------a-t-tcg-------------------tg---------------------------------------------------c-c-------------------------------------ggtgtact-tccccgt------g-ggcgggccagcgtcggtttg---g-g-c--ggc----cggt-ca-aaggc---ctcc-ggaat-gtat---cgc----cc---t--t--c------------g---ggg---ttgtc-tta-tag-ccggg-gg-tgcaa-tgcggcctg-c-ctg-gaccgaggaa-----------------------cgcg-cttc------------------------------------------------------------------------------------------------------------------------g--------------------------------------------------------gc---tcggacgctgg-cgt-----------------------------------------------aatggtcg------------taaatgacccgtcttgaaacacggacc-aaggagtctaacatctacgcgagtg-tt--------cgggtg---tc-aaaccc-gtacgcgcagtgaaagcg-a-acggaggtggg-ag-ccccc---t-cg-------------------tggggcgcaccatcgacc-gatcctg-at-gtct-------------------t--cggatggatttgagtaagagcg
>OL772684_EukaryotaFungiDikaryaAscomycotaPezizomycotinaEurotiomycetesEurotiomycetidaeEurotialesAspergillaceaeAspergillus
----------cctcggatcaggtaggga------------tacc-cgctgaacttaagcatatc--aata-a-gc-ggag--gaa---------aagaaa-cc-aa-cagggattgcctcagtaa--cggcg-agtgaagcggcaagagctcaaatttgaaagctgg---------ct------------cc--ttc--------g-g--ggtcc-gcattgtaa-t-ttgc-a--------------ga-ggatgcttcg--ggca-t-gg-cccccgt-ctaag-tg-cc-ctggaaggg-gcc----------------------gtcatag-agggtgag-aatcccgtc---------------tgggacgggg-------t-g--tccg----tgt-cc-gtgtga-agctccttcgacgagtcgag-ttg-tttgggaatgcagctc-taaatggg-tggtaaatttcatct-aaagctaaatact--ggc-cggagaccgatagcgca--caagtagagtgatcg-aaagatgaaaagcacttt-ga-aaagagagttaaac-agcacgtg-aaattgttgaaagggaagcgtttgcgacc-agactcgc----cc-g-cggggttcaaccggc----------------a-t-tcg-------------------tg---------------------------------------------------c-c-------------------------------------ggtgtact-tccccgt------g-ggcgggccagcgtcggtttg---g-g-c--ggc----cggt-ca-aaggc---ctcc-ggaat-gtat---cgc----cc---t--t--c------------g---ggg---ttgtc-tta-tag-ccggg-gg-tgcaa-tgcggcctg-c-ctg-gaccgaggaa-----------------------cgcg-cttc------------------------------------------------------------------------------------------------------------------------g--------------------------------------------------------gc---tcggacgctgg-cgt-----------------------------------------------aatggtcg------------taaatgacccgtcttgaaacacggacc-aaggagtctaacatctacgcgagtg-tt--------cgggtg---tc-aaaccc-gtacgcgcagtgaaagcg-a-acggaggtggg-ag-ccccc---t-cg-------------------tggggcgcaccatcgacc-gatcctg-at-gtct-------------------t--cggatggatttgagtaagagcg
>OL772694_EukaryotaFungiDikaryaAscomycotaPezizomycotinaEurotiomycetesEurotiomycetidaeEurotialesAspergillaceaeAspergillus
----------cctcggatcaggtaggga------------tacc-cgctgaacttaagcatatc--aata-a-gc-ggag--gaa---------aagaaa-cc-aa-cagggattgcctcagtaa--cggcg-agtgaagcggcaagagctcaaatttgaaagctgg---------ct------------cc--ttc--------g-g--ggtcc-gcattgtaa-t-ttgc-a--------------ga-ggatgcttcg--ggca-t-gg-cccccgt-ctaag-tg-cc-ctggaaggg-gcc----------------------gtcatag-agggtgag-aatcccgtc---------------tgggacgggg-------t-g--tccg----tgt-cc-gtgtga-agctccttcgacgagtcgag-ttg-tttgggaatgcagctc-taaatggg-tggtaaatttcatct-aaagctaaatact--ggc-cggagaccgatagcgca--caagtagagtgatcg-aaagatgaaaagcacttt-ga-aaagagagttaaac-agcacgtg-aaattgttgaaagggaagcgtttgcgacc-agactcgc----cc-g-cggggttcaaccggc----------------a-t-tcg-------------------tg---------------------------------------------------c-c-------------------------------------ggtgtact-tccccgt------g-ggcgggccagcgtcggtttg---g-g-c--ggc----cggt-ca-aaggc---ctcc-ggaat-gtat---cac----cc---t--t--c------------g---ggg---ttgtc-tta-tag-ccggg-gg-tgcaa-tgcggcctg-c-ctg-gaccgaggaa-----------------------cgcg-cttc------------------------------------------------------------------------------------------------------------------------g--------------------------------------------------------gc---tcggacgctgg-cgt-----------------------------------------------aatggtcg------------taaatgacccgtcttgaaacacggacc-aaggagtctaacatctacgcgagtg-tt--------cgggtg---tc-aaaccc-gtacgcgcagtgaaagcg-a-acggaggtggg-ag-ccccc---t-cg-------------------tggggcgcaccatcgacc-gatcctg-at-gtct-------------------t--cggatggatttgagtaagagcg
>OL772698_EukaryotaFungiDikaryaAscomycotaPezizomycotinaEurotiomycetesEurotiomycetidaeEurotialesAspergillaceaeAspergillus
----------cctcggatcaggtaggga------------tacc-cgctgaacttaagcatatc--aata-a-gc-ggag--gaa---------aagaaa-cc-aa-cagggattgcctcagtaa--cggcg-agtgaagcggcaagagctcaaatttgaaagctgg---------ct------------cc--ttc--------g-g--ggtcc-gcattgtaa-t-ttgc-a--------------ga-ggatgcttcg--ggca-t-gg-cccccgt-ctaag-tg-cc-ctggaaggg-gcc----------------------gtcatag-agggtgag-aatcccgtc---------------tgggacgggg-------t-g--tccg----tgt-cc-gtgtga-agctccttcgacgagtcgag-ttg-tttgggaatgcagctc-taaatggg-tggtaaatttcatct-aaagctaaatact--ggc-cggagaccgatagcgca--caagtagagtgatcg-aaagatgaaaagcacttt-ga-aaagagagttaaac-agcacgtg-aaattgttgaaagggaagcgtttgcgacc-agactcgc----cc-g-cggggttcaaccggc----------------a-t-tcg-------------------tg---------------------------------------------------c-c-------------------------------------ggtgtact-tccccgt------g-ggcgggccagcgtcggtttg---g-g-c--ggc----cggt-ca-aaggc---ctcc-ggaat-gtat---cac----cc---t--t--c------------g---ggg---ttgtc-tta-tag-ccggg-gg-tgcaa-tgcggcctg-c-ccg-gaccgaggaa-----------------------cgcg-cttc------------------------------------------------------------------------------------------------------------------------g--------------------------------------------------------gc---tcggacgctgg-cgt-----------------------------------------------aatggtcg------------taaatgacccgtcttgaaacacggacc-aaggagtctaacatctacgcgagtg-tt--------cgggtg---tc-aaaccc-gtacgcgcagtgaaagcg-a-acggaggtggg-ag-ccccc---t-cg-------------------tggggcgcaccatcgacc-gatcctg-at-gtct-------------------t--cggatggatttgagtaagagcg
>OL711861_EukaryotaFungiDikaryaAscomycotaPezizomycotinaEurotiomycetesEurotiomycetidaeEurotialesAspergillaceaeAspergillus
----------cctcggatcaggtaggga------------tacc-cgctgaacttaagcatatc--aata-a-gc-ggag--gaa---------aagaaa-cc-aa-ccgggattgcctcagtaa--cggcg-agtgaagcggcaagagctcaaatttgaaagctgg---------ct------------cc--ttc--------g-g--ggtcc-gcattgtaa-t-ttgc-a--------------ga-ggatgcttcg--ggtg-c-ag-cccccgt-ctaag-tg-cc-ctggaacgg-gcc----------------------gtcatag-agggtgag-aatcccgta---------------tggggcgggg-------t-g--tctg----cgt-cc-gtgtga-agctccttcgacgagtcgag-ttg-tttgggaatgcagctc-taaatggg-tggtaaatttcatct-aaagctaaatact--ggc-cggagaccgatagcgca--caagtagagtgatcg-aaagatgaaaagcacttt-ga-aaagagagttaaac-agcacgtg-aaattgttgaaagggaagcgcttgcaacc-agactcgc----tc-g-cggggttcagccggg----------------c-t-tcg-------------------gc---------------------------------------------------c-c-------------------------------------ggtgtact-tccccgc------g-ggcgggccagcgtcggtttg---g-g-c--ggc----cggt-ca-aaggc---ctcc-ggaat-gtag---cgc----cc---t--t--c------------g---ggg----cgcc-tta-tag-ccggg-gg-tgcaa-tgcggccag-c-ctg-gaccgaggaa-----------------------cgcg-cttc------------------------------------------------------------------------------------------------------------------------g--------------------------------------------------------gc---acggacgctgg-cat-----------------------------------------------aatggttg------------taaacgacccgtcttgaaacacggacc-aaggagtctaacatctacgcgagtg-tt--------cgggtg---tc-aaaccc-gtacgcgcagtgaaagcg-a-acggaggtggg-ag-ccccc---t-cg-------------------cggggcgcaccatcgacc-gatcctg-at-gtct-------------------t--cggatggatttgagtacgagcg
>OL772673_EukaryotaFungiDikaryaAscomycotaPezizomycotinaEurotiomycetesEurotiomycetidaeEurotialesAspergillaceaeAspergillus
----------cctcggatcaggtaggga------------tacc-cgctgaacttaagcatatc--aata-a-gc-ggag--gaa---------aagaaa-cc-aa-ccgggattgcctcagtaa--cggcg-agtgaagcggcaagagctcaaatttgaaagctgg---------ct------------cc--ttc--------g-g--ggtcc-gcattgtaa-t-ttgc-a--------------ga-ggatgcttcg--ggtg-c-ag-cccccgt-ctaag-tg-cc-ctggaacgg-gcc----------------------gtcatag-agggtgag-aatcccgta---------------tggggcgggg-------t-g--tctg----cgt-cc-gtgtga-agctccttcgacgagtcgag-ttg-tttgggaatgcagctc-taaatggg-tggtaaatttcatct-aaagctaaatact--ggc-cggagaccgatagcgca--caagtagagtgatcg-aaagatgaaaagcacttt-ga-aaagagagttaaac-agcacgtg-aaattgttgaaagggaagcgcttgcaacc-agactcgc----tc-g-cggggttcagccggg----------------c-t-tcg-------------------gc---------------------------------------------------c-c-------------------------------------ggtgtact-tccccgc------g-ggcgggccagcgtcggtttg---g-g-c--ggc----cggt-ca-aaggc---ctcc-ggaat-gtag---cgc----cc---t--t--c------------g---ggg----cgcc-tta-tag-ccggg-gg-tgcaa-tgcggccag-c-ctg-gaccgaggaa-----------------------cgcg-cttc------------------------------------------------------------------------------------------------------------------------g--------------------------------------------------------gc---acggacgctgg-cat-----------------------------------------------aatggttg------------taaacgacccgtcttgaaacacggacc-aaggagtctaacatctacgcgagtg-tt--------cgggtg---tc-aaaccc-gtacgcgcagtgaaagcg-a-acggaggtggg-ag-ccccc---t-cg-------------------cggggcgcaccatcgacc-gatcctg-at-gtct-------------------t--cggatggatttgagtacgagcg
>OL711837_EukaryotaFungiDikaryaAscomycotaPezizomycotinaEurotiomycetesEurotiomycetidaeEurotialesAspergillaceaeAspergillus
----------cctcggatcaggtaggga------------tacc-cgctgaacttaagcatatc--aata-a-gc-ggag--gaa---------aagaaa-cc-aa-ccgggattgcctcagtaa--cggcg-agtgaagcggcaagagctcaaatttgaaagctgg---------ct------------cc--ttc--------g-g--ggtcc-gcattgtaa-t-ttgc-a--------------ga-ggatgcttcg--ggtg-c-ag-cccccgt-ctaag-tg-cc-ctggaacgg-gcc----------------------gtcatag-agggtgag-aatcccgta---------------tggggcgggg-------t-g--tctg----cgt-cc-gtgtga-agctccttcgacgagtcgag-ttg-tttgggaatgcagctc-taaatggg-tggtaaatttcatct-aaagctaaatact--ggc-cggagaccgatagcgca--caagtagagtgatcg-aaagatgaaaagcacttt-ga-aaagagagttaaac-agcacgtg-aaattgttgaaagggaagcgcttgcaacc-agactcgc----tc-g-cggggttcagccggg----------------c-t-tcg-------------------gc---------------------------------------------------c-c-------------------------------------ggtgtact-tccccgc------g-ggcgggccagcgtcggtttg---g-g-c--ggc----cggt-ca-aaggc---ctcc-ggaat-gtag---cgc----cc---t--t--c------------g---ggg----cgcc-tta-tag-ccggg-gg-tgcaa-tgcggccag-c-ctg-gaccgaggaa-----------------------cgcg-cttc------------------------------------------------------------------------------------------------------------------------g--------------------------------------------------------gc---acggacgctgg-cat-----------------------------------------------aatggttg------------taaacgacccgtcttgaaacacggacc-aaggagtctaacatctacgcgagtg-tt--------cgggtg---tc-aaaccc-gtacgcgcagtgaaagcg-a-acggaggtggg-ag-ccccc---t-cg-------------------cggggcgcaccatcgacc-gatcctg-at-gtct-------------------t--cggatggatttgagtacgagcg
>OL711768_EukaryotaFungiDikaryaAscomycotaPezizomycotinaEurotiomycetesEurotiomycetidaeEurotialesAspergillaceaeAspergillus
----------cctcggatcaggtaggga------------tacc-cgctgaacttaagcatatc--aata-a-gc-ggag--gaa---------aagaaa-cc-aa-ccgggattgcctcagtaa--cggcg-agtgaagcggcaagagctcaaatttgaaagctgg---------ct------------cc--ttc--------g-g--ggtcc-gcattgtaa-t-ttgc-a--------------ga-ggatgcttcg--ggtg-c-ag-cccccgt-ctaag-tg-cc-ctggaacgg-gcc----------------------gtcatag-agggtgag-aatcccgta---------------tggggcgggg-------t-g--tctg----cgt-cc-gtgtga-agctccttcgacgagtcgag-ttg-tttgggaatgcagctc-taaatggg-tggtaaatttcatct-aaagctaaatact--ggc-cggagaccgatagcgca--caagtagagtgatcg-aaagatgaaaagcacttt-ga-aaagagagttaaac-agcacgtg-aaattgttgaaagggaagcgcttgcaacc-agactcgc----tc-g-tggggttcagccggg----------------c-t-tcg-------------------gc---------------------------------------------------c-c-------------------------------------ggtgtact-tccccgc------g-ggcgggccagcgtcggtttg---g-g-c--ggc----cggt-ca-aaggc---ctcc-ggaat-gtag---cgc----cc---t--t--c------------g---ggg----cgcc-tta-tag-ccggg-gg-tgcaa-tgcggccag-c-ctg-gaccgaggaa-----------------------cgcg-cttc------------------------------------------------------------------------------------------------------------------------g--------------------------------------------------------gc---acggacgctgg-cat-----------------------------------------------aatggttg------------taaacgacccgtcttgaaacacggacc-aaggagtctaacatctacgcgagtg-tt--------cgggtg---tc-aaaccc-gtacgcgcagtgaaagcg-a-acggaggtggg-ag-ccccc---t-cg-------------------cggggcgcaccatcgacc-gatcctg-at-gtct-------------------t--cggatggatttgagtacgagcg
>OL772679_EukaryotaFungiDikaryaAscomycotaPezizomycotinaEurotiomycetesEurotiomycetidaeEurotialesAspergillaceaeAspergillus
----------cctcggatcaggtaggga------------tacc-cgctgaacttaagcatatc--aata-a-gc-ggag--gaa---------aagaaa-cc-aa-ccgggattgcctcagtaa--cggcg-agtgaagcggcaagagctcaaatttgaaagctgg---------ct------------cc--ttc--------g-g--ggtcc-gcattgtaa-t-ttgc-a--------------ga-ggatgcttcg--ggtg-c-ag-cccccgt-ctaag-tg-cc-ctggaacgg-gcc----------------------gtcatag-agggtgag-aatcccgta---------------tggggcgggg-------t-g--tctg----cgt-cc-gtgtga-agctccttcgacgagtcgag-ttg-tttgggaatgcagctc-taaatggg-tggtaaatttcatct-aaagctaaatact--ggc-cggagaccgatagcgca--caagtagagtgatcg-aaagatgaaaagcacttt-ga-aaagagagttaaac-agcacgtg-aaattgttgaaagggaagcgcttgcaacc-agactcgc----tc-g-cggggttcagccggg----------------c-t-tcg-------------------gc---------------------------------------------------c-c-------------------------------------ggtgtact-tccccgc------g-ggcgggccagcgtcggtttg---g-g-c--ggc----cggt-ca-aaggc---ctcc-ggaat-gtag---cgc----cc---t--t--c------------g---ggg----cgcc-tta-tag-ccgga-gg-tgcaa-tgcggccag-c-ctg-gaccgaggaa-----------------------cgcg-cttc------------------------------------------------------------------------------------------------------------------------g--------------------------------------------------------gc---acggacgctgg-cat-----------------------------------------------aatggttg------------taaacgacccgtcttgaaacacggacc-aaggagtctaacatctacgcgagtg-tt--------cgggtg---tc-aaaccc-gtacgcgcagtgaaagcg-a-acggaggtggg-ag-ccccc---t-cg-------------------cggggcgcaccatcgacc-gatcctg-at-gtct-------------------t--cggatggatttgagtacgagcg
>OL772674_EukaryotaFungiDikaryaAscomycotaPezizomycotinaEurotiomycetesEurotiomycetidaeEurotialesAspergillaceaeAspergillus
----------cctcggatcaggtaggga------------tacc-cgctgaacttaagcatatc--aata-a-gc-ggag--gaa---------aagaaa-cc-aa-ccgggattgcctcagtaa--cggcg-agtgaagcggcaagagctcaaatttgaaagctgg---------ct------------cc--ttc--------g-g--ggtcc-gcattgtaa-t-ttgc-a--------------ga-ggatgcttcg--ggtg-c-ag-cccccgt-ctaag-tg-cc-ctggaacgg-gcc----------------------gtcatag-agggtgag-aatcccgta---------------tggggcgggg-------t-g--tctg----cgt-cc-gtgtga-agctccttcgacgagtcgag-ttg-tttgggaatgcagctc-taaatggg-tggtaaatttcatct-aaagctaaatact--ggc-cggagaccgatagcgca--caagtagagtgatcg-aaagatgaaaagcacttt-ga-aaagagagttaaac-agcacgtg-aaattgttgaaagggaagcgcttgcaacc-agactcgc----tc-g-cggggttcagccggg----------------c-t-tcg-------------------gc---------------------------------------------------c-c-------------------------------------ggtgtact-tccccgt------g-ggcgggccagcgtcggtttg---g-g-c--ggc----cggt-ca-aaggc---ctcc-ggaat-gtag---cgc----cc---t--t--c------------g---ggg----cgcc-tta-tag-ccggg-gg-tgcaa-tgcggccag-c-ctg-gaccgaggaa-----------------------cgcg-cttc------------------------------------------------------------------------------------------------------------------------g--------------------------------------------------------gc---acggacgctgg-cat-----------------------------------------------aatggttg------------taaacgacccgtcttgaaacacggacc-aaggagtctaacatctacgcgagtg-tt--------cgggtg---tc-aaaccc-gtacgcgcagtgaaagcg-a-acggaggtggg-ag-ccccc---t-cg-------------------cggggcgcaccatcgacc-gatcctg-at-gtct-------------------t--cggatggatttgagtacgagcg
>OL711796_EukaryotaFungiDikaryaAscomycotaPezizomycotinaEurotiomycetesEurotiomycetidaeEurotialesAspergillaceaeAspergillus
----------cctcggatcaggtaggga------------tacc-cgctgaacttaagcatatc--aata-a-gc-ggag--gaa---------aagaaa-cc-aa-ccgggattgcctcagtaa--cggcg-agtgaagcggcaagagctcaaatttgaaagctgg---------ct------------cc--ttc--------g-g--ggtcc-gcattgtaa-t-ttgc-a--------------ga-ggatgcttcg--ggtg-c-ag-cccccgt-ctaag-tg-cc-ctggaacgg-gcc----------------------gtcatag-agggtgag-aatcccgta---------------tggggcgggg-------t-g--tctg----cgt-cc-gtgtga-agctccttcgacgagtcgag-ttg-tttgggaatgcagctc-taaatggg-tggtaaatttcatct-aaagctaaatact--ggc-cggagaccgatagcgca--caagtagagtgatcg-aaagatgaaaagcacttt-ga-aaagagagttaaac-agcacgtg-aaattgttgaaagggaagcgcttgcaacc-agactcgc----tc-g-cggggttcagctggg----------------c-t-tcg-------------------gc---------------------------------------------------c-c-------------------------------------ggtgtact-tccccgc------g-ggcgggccagcgtcggtttg---g-g-c--ggc----cggt-ca-aaggc---ctcc-ggaat-gtag---cgc----cc---t--t--c------------g---ggg----cgcc-tta-tag-ccggg-gg-tgcaa-tgcggccag-c-ctg-gaccgaggaa-----------------------cgcg-cttc------------------------------------------------------------------------------------------------------------------------g--------------------------------------------------------gc---acggacgctgg-cat-----------------------------------------------aatggttg------------taaacgacccgtcttgaaacacggacc-aaggagtctaacatctacgcgagtg-tt--------cgggtg---tc-aaaccc-gtacgcgcagtgaaagcg-a-acggaggtggg-ag-ccccc---t-cg-------------------tggggcgcaccatcgacc-gatcctg-at-gtct-------------------t--cggatggatttgagtacgagcg
>OL711771_EukaryotaFungiDikaryaAscomycotaPezizomycotinaEurotiomycetesEurotiomycetidaeEurotialesAspergillaceaeAspergillus
----------cctcggatcaggtaggga------------tacc-cgctgaacttaagcatatc--aata-a-gc-ggag--gaa---------aagaaa-cc-aa-ccgggattgcctcagtaa--cggcg-agtgaagcggcaagagctcaaatttgaaagctgg---------ct------------cc--ttc--------g-g--ggtcc-gcattgtaa-t-ttgc-a--------------ga-ggatgcttcg--ggtg-c-ag-cccccgt-ctaag-tg-cc-ctggaacgg-gcc----------------------gtcatag-agggtgag-aatcccgta---------------tggggcgggg-------t-g--tctg----cgt-cc-gtgtga-agctccttcgacgagtcgag-ttg-tttgggaatgcagctc-taaatggg-tggtaaatttcatct-aaagctaaatact--ggc-cggagaccgatagcgca--caagtagagtgatcg-aaagatgaaaagcacttt-ga-aaagagagttaaac-agcacgtg-aaattgttgaaagggaagcgcttgcaacc-agactcgc----tc-g-cggggttcagccggg----------------c-t-tcg-------------------gc---------------------------------------------------c-c-------------------------------------ggtgtact-tccccgc------g-ggcgggccagcgtcggtttg---g-g-c--ggc----cggt-ca-aaggc---ctcc-ggaat-gtag---cgc----cc---t--t--c------------g---ggg----cgcc-tta-tag-ccgga-gg-tgcaa-tgcggccag-c-ctg-gaccgaggaa-----------------------cgcg-cttc------------------------------------------------------------------------------------------------------------------------g--------------------------------------------------------gc---acggacgctgg-cat-----------------------------------------------aatggttg------------taaacgacccgtcttgaaacacggacc-aaggagtctaacatctacgcgagtg-tt--------cgggtg---tc-aaaccc-gtacgcgcagtgaaagcg-a-acggaggtggg-ag-ccccc---t-cg-------------------cggggcgcaccatcgacc-gatcctg-at-gtct-------------------t--cggatggatttgagtaagagcg
>OL772675_EukaryotaFungiDikaryaAscomycotaPezizomycotinaEurotiomycetesEurotiomycetidaeEurotialesAspergillaceaeAspergillus
----------cctcggatcaggtaggga------------tacc-cgctgaacttaagcatatc--aata-a-gc-ggag--gaa---------aagaaa-cc-aa-ccgggattgcctcagtaa--cggcg-agtgaagcggcaagagctcaaatttgaaagctgg---------cc------------cc--ttc--------g-g--ggtcc-gcattgtaa-t-ttgc-a--------------ga-ggatgcttcg--ggtg-c-ag-cccccgt-ctaag-tg-cc-ctggaacgg-gcc----------------------gtcgtag-agggtgag-aatcccgta---------------tggggcgggg-------t-g--tctg----cgt-cc-gtgtga-agctccttcgacgagtcgag-ttg-tttgggaatgcagctc-taaatggg-tggtaaatttcatct-aaagctaaatact--ggc-cggagaccgatagcgca--caagtagagtgatcg-aaagatgaaaagcacttt-ga-aaagagagttaaat-agcacgtg-aaattgttgaaagggaagcgcttgcaacc-agactcgc----ct-c-cggggttcagccggc----------------c-t-tcg-------------------gg---------------------------------------------------c-c-------------------------------------ggtgtact-tccccgg------g-ggcgggccagcgtcggtttg---g-g-c--ggc----cggt-ca-aaggc---ctcc-ggaat-gtag---cgc----cc---t--t--c------------g---ggg----cgcc-tta-tag-ccggg-gg-tgcaa-tgcggccag-c-ctg-gaccgaggaa-----------------------cgcg-cttc------------------------------------------------------------------------------------------------------------------------g--------------------------------------------------------gc---acggacgctgg-cat-----------------------------------------------aatggttg------------taaacgacccgtcttgaaacacggacc-aaggagtctaacatctacgcgagtg-tt--------cgggtg---tc-aaaccc-gtacgcgcagtgaaagcg-a-acggaggtggg-ag-cccct---t-c--------------------cggggcgcaccatcgacc-gatcctg-at-gtct-------------------t--cggatggatttgagtaagagcg
>OL711688_EukaryotaFungiDikaryaAscomycotaPezizomycotinaEurotiomycetesEurotiomycetidaeEurotialesAspergillaceaeAspergillusAspergillussubgenCircumdati
----------cctcggatcaggtaggga------------tacc-cgctgaacttaagcatatc--aata-a-gc-ggag--gaa---------aagaaa-cc-aa-ccgggattgcctcagtaa--cggcg-agtgaagcggcaagagctcaaatttgaaagctgg---------cc------------cc--ctc--------g-g--ggtcc-gcgttgtaa-t-ttgc-a--------------ga-ggatgcttcg--ggtg-t-gg-cccccgt-ctaag-tg-cc-ctggaacgg-gcc----------------------gtcatag-agggtgag-aatcccgtc---------------tgggacgggg-------t-g--tccg----cgc-cc-gtgtga-agctccttcgacgagtcgag-ttg-tttgggaatgcagctc-taaatggg-tggtaaatttcatct-aaagctaaatact--ggc-cggagaccgatagcgca--caagtagagtgatcg-aaagatgaaaagcacttt-ga-aaagagagttaaaa-agcacgtg-aaattgttgaaagggaagcgcttgcgacc-agactcgc----ct-c-cggggttcagccggc----------------c-t-tag-------------------gg---------------------------------------------------c-c-------------------------------------ggtgtact-tccccgg------g-ggcgggccagcgtcggtttg---g-g-c--ggc----cggt-ca-aaggc---ccct-ggaat-gtag---tgc----cc---c--c--c------------g---ggg----cacc-tta-tag-ccagg-gg-tgcaa-tgcggcctg-c-ccg-gaccgaggaa-----------------------cgcg-ctcc------------------------------------------------------------------------------------------------------------------------g--------------------------------------------------------gc---acggacgctgg-cat-----------------------------------------------aatggtcg------------taaacgacccgtcttgaaacacggacc-aaggagtctaacatctacgcgagtg-tt--------cgggtg---tc-aaaccc-gtgcgcgcagtgaaagcg-a-acggaggtggg-ag-cccct---t-ca-------------------gggggcgcaccatcgacc-gatcctg-at-gtct-------------------t--cggatggatttgagtacgagcg
>OL711864_EukaryotaFungiDikaryaAscomycotaPezizomycotinaEurotiomycetesEurotiomycetidaeEurotialesAspergillaceaeAspergillus
----------cctcggatcaggtaggga------------tacc-cgctgaacttaagcatatc--aata-a-gc-ggag--gaa---------aagaaa-cc-aa-ccgggattacctcagtaa--cggcg-agtgaagcggtaagagctcaaatttgaaatctgg---------cc------------cc--tcc--------g-g--ggtcc-gagttgtaa-t-ttgc-a--------------ga-ggatgcttcg--ggtg-c-ag-cccccat-ctaag-tt-cc-ctggaacgg-gac----------------------gtcatag-agggtgag-aatcccgta---------------tgggatgggg-------t-g--tctg----cgt-cc-gtgtga-agctccttcgacgagtcgag-ttg-tttgggaatgcagctc-taaatggg-tggtaaatttcatct-aaagctaaatatt--ggc-cggagaccgatagcgca--caagtagagtgatcg-aaagatgaaaagcacttt-ga-aaagagagttaaac-agcacgtg-aaattgttgaaagggaagcgcttgcgacc-agactcgc----ct-a-cggggttcagccggc----------------t-t-tcg-------------------gg---------------------------------------------------c-c-------------------------------------ggtgtact-tccccgt------g-ggcgggccagcgtcggtttg---g-g-c--ggc----cggt-ca-aaggc---ctcg-ggaat-gtag---ccc----ct---c--t--c------------g---ggg----ggcc-tta-tag-cccgg-gg-tgcaa-tgcggcctg-c-ctg-gaccgaggaa-----------------------cgcg-cttc------------------------------------------------------------------------------------------------------------------------g--------------------------------------------------------gc---acggacgctgg-cat-----------------------------------------------aatggtcg------------taagcgacccgtcttgaaacacggacc-aaggagtctaacatctacgcgagtg-tt--------cgggtg---tc-aaaccc-gtgcgcggagtgaaagcg-a-acggaggtggg-ag-cccct---t-t--------------------cggggcgcaccatcgacc-gatcctg-at-gtct-------------------t--cggatggatttgagtaagagcg
>OL711842_EukaryotaFungiDikaryaAscomycotaPezizomycotinaEurotiomycetesEurotiomycetidaeEurotialesAspergillaceaeAspergillus
----------cctcggatcaggtaggga------------tacc-cgctgaacttaagcatatc--aata-a-gc-ggag--gaa---------aagaaa-cc-aa-ccgggattgcctcagtaa--cggcg-agtgaagcggcaaaagctcaaatttgaaatctgg---------ct------------cc--ttc--------g-g--ggtcc-gagttgtaa-t-ttgc-a--------------ga-ggatgcttcg--gttg-c-gg-cccccat-ctaag-ta-cc-ctggaacgg-gtc----------------------gtcatag-agggtgag-aatcccgta---------------tgggatgggg-------t-g--tccg----cgt-cc-gtgtga-agctccttcgacgagtcgag-ttg-tttgggaatgcagctc-taaatggg-tggtaaatttcatct-aaagctaaatact--ggc-cggagaccgatagcgca--caagtagagtgatcg-aaagatgaaaagcacttt-ga-aaagagagttaaac-agcacgtg-aaattgttgaaagggaagcgcttgcgatc-agactcgc----ct-a-cggggttcagccggc----------------t-t-tcg-------------------gg---------------------------------------------------c-c-------------------------------------ggtgtact-tccccgt------g-ggcgggccagcgtcggtttg---g-g-c--ggc----cggt-ca-aaggc---ccct-ggaat-gtag---cgc----ct---c--t--c------------g---ggg----cgcc-tta-tag-ccagg-gg-tgcaa-tgcggcctg-c-ctg-gaccgaggaa-----------------------cgcg-cttc------------------------------------------------------------------------------------------------------------------------g--------------------------------------------------------gc---acggacgctgg-cat-----------------------------------------------aatggtcg------------taagcgacccgtcttgaaacacggacc-aaggagtctaacatctacgcgagtg-tt--------cgggtg---tc-aaaccc-gtgcgcggagtgaaagcg-a-acggaggtggg-ag-ccccc---t-cg-------------------cggggcgcaccatcgacc-gatcctg-at-gtct-------------------t--cggatggatttgagtaagagcg
>OL711809_EukaryotaFungiDikaryaAscomycotaPezizomycotinaEurotiomycetesEurotiomycetidaeEurotialesAspergillaceaeAspergillus
----------cctcggatcaggtaggga------------tacc-cgctgaacttaagcatatc--aata-a-gc-ggag--gaa---------aagaaa-cc-aa-ccgggattgcctcagtaa--cggcg-agtgaagcggcaagagctcaaatttgaaatctgg---------cg------------cc--ttc--------g-g--cgtcc-gagttgtaa-t-ttgc-a--------------ga-ggatgcttcg--gata-c-ag-cccccgt-ctaag-tg-cc-ctggaacgg-gcc----------------------gtcggag-agggtgag-aatcccgtc---------------tgggacgggg-------t-g--tctg----tgt-cc-gtgtga-agctccttcgacgagtcgag-ttg-tttgggaatgcagctc-taaatggg-tggtaaatttcatct-aaagctaaatact--ggc-cggagaccgatagcgca--caagtagagtgatcg-aaagatgaaaagcacttt-ga-aaagagagttaaaa-agcacgtg-aaattgttgaaagggaagcgcttgcgacc-agactcgc----ct-g-cggggttcagccggc----------------c-t-tcg-------------------gg---------------------------------------------------c-t-------------------------------------ggtgtact-tccccgt------g-ggcgggccagcgtcggtttg---g-a-c--ggc----cggt-ca-aaggc---cccc-ggaat-gtag---cgc----cc---t--t--c------------g---ggg----cgcc-tta-tag-ccggg-gg-tgtaa-tgcggcctg-t-ctg-gaccgaggaa-----------------------cgcg-cttc------------------------------------------------------------------------------------------------------------------------g--------------------------------------------------------gc---acggacgctgg-cat-----------------------------------------------aatggtcg------------taaacgacccgtcttgaaacacggacc-aaggagtctaacatctacgcgagtg-tt--------cgggtg---gc-aaaccc-gtgcgcgaagtgaaagcg-a-acggaggtggg-ag-ccccc---t-cg-------------------cggggcgcaccatcgacc-gatcctg-at-gtct-------------------t--cggatggatttgagtaagagcg
>OL711819_EukaryotaFungiDikaryaAscomycotaPezizomycotinaEurotiomycetesEurotiomycetidaeEurotialesAspergillaceaeAspergillus
----------cctcggatcaggtaggga------------tacc-cgctgaacttaagcatatc--aata-a-gc-ggag--gaa---------aagaaa-cc-aa-ccgggattgcctcagtaa--cggcg-agtgaagcggcaagagctcaaatttgaaagctgg---------ct------------cc--ttc--------g-g--ggtcc-gcattgtaa-t-ttgc-a--------------ga-ggatgcttcg--ggcg-c-ag-cccccgt-ctaag-tg-cc-ctggaatgg-gcc----------------------gtcggag-agggtgag-aatcccgtc---------------tgggatgggg-------t-g--cctg----tgt-cc-gtgtga-agctccttcgacgagtcgag-ttg-tttgggaatgcagctc-taaatggg-tggtaaatttcatct-aaagctaaatatt--ggc-cggagaccgatagcgca--caagtagagtgatcg-aaagatgaaaagcacttt-ga-aaagagagttaaac-agcacgtg-aaattgttgaaagggaagcgcttgcgacc-agactcgc----tc-g-cggggttcagccggc----------------a-t-tcg-------------------tg---------------------------------------------------c-c-------------------------------------ggtgtact-tccccgt------g-ggcgggccagcgtcggtttg---g-g-c--ggc----cggt-ca-aaggc---ctcc-ggaat-gtag---ccc----cc---c--t--c------------g---ggg----ggcc-tta-tag-ccggg-gg-tgcaa-tgcggccag-c-ctg-gaccgaggaa-----------------------cgcg-cttc------------------------------------------------------------------------------------------------------------------------g--------------------------------------------------------gc---tcggacgctgg-cat-----------------------------------------------aatggtcg------------taaacgacccgtcttgaaacacggacc-aaggagtctaacatctacgcgagtg-tt--------cgggtg---tc-aaaccc-gtacgcgcagtgaaagcg-a-acggaggtcag-ag-ccctg---t--a-------------------cggggcgcatgatcgacc-gatcctg-aa-gtct-------------------t--cggatggatttgagtaagagcg
>OL711798_EukaryotaFungiDikaryaAscomycotaPezizomycotinaEurotiomycetesEurotiomycetidaeEurotialesAspergillaceaeAspergillus
----------cctcggatcaggtaggga------------tacc-cgctgaacttaagcatatc--aata-a-gc-ggag--gaa---------aagaaa-cc-aa-ccgggattgcctcagtaa--cggcg-agtgaagcggcaagagctcaaatttgaaagctgg---------ct------------cc--ttc--------g-g--ggtcc-gcattgtaa-t-ttgc-a--------------ga-ggatgcttcg--ggcg-c-ag-cccccgt-ctaag-tg-cc-ctggaatgg-gcc----------------------gtcggag-agggtgag-aatcccgtc---------------tgggatgggg-------t-g--cctg----tgt-cc-gtgtga-agctccttcgacgagtcgag-ttg-tttgggaatgcagctc-taaatggg-tggtaaatttcatct-aaagctaaatatt--ggc-cggagaccgatagcgca--caagtagagtgatcg-aaagatgaaaagcacttt-ga-aaagagagttaaac-agcacgtg-aaattgttgaaagggaagcgcttgcgacc-agactcgc----tc-g-cggggttcagccggc----------------a-t-tcg-------------------tg---------------------------------------------------c-c-------------------------------------ggtgtact-tccccgt------g-ggcgggccagcgtcggtttg---g-g-c--ggc----cggt-ca-aaggc---ctcc-ggaat-gtag---ccc----cc---c--t--c------------g---ggg----ggcc-tta-tag-ccggg-gg-tgcaa-tgcggccag-c-ctg-gaccgaggaa-----------------------cgcg-cttc------------------------------------------------------------------------------------------------------------------------g--------------------------------------------------------gc---tcggacgctgg-cat-----------------------------------------------aatggtcg------------taaacgacccgtcttgaaacacggacc-aaggagtctaacatctacgcgagtg-tt--------cgggtg---tc-aaaccc-gtacgcgcagtgaaagcg-a-acggaggtcag-ag-ccctg---t--a-------------------cggggcgcatgatcgacc-gatcctg-aa-gtct-------------------t--cggatggatttgagtaagagcg
>OL711866_EukaryotaFungiDikaryaAscomycotaPezizomycotinaEurotiomycetesEurotiomycetidaeEurotialesAspergillaceaeAspergillus
----------cctcggatcaggtaggga------------tacc-cgctgaacttaagcatatc--aata-a-gc-ggag--gaa---------aagaaa-cc-aa-ccgggattgcctcagtaa--cggcg-agtgaagcggcaaaagctcaaatttgaaatctgg---------cc------------cc--tcc--------g-g--ggtcc-gagttgtaa-t-ttgt-a--------------ga-ggatgcttcg--ggtg-c-gg-cccccgt-ctaag-tg-ct-ctggaatgg-gcc----------------------atcagag-agggtgaa-aatcccgtc---------------tgggacgggg-------t-g--tccg----tgt-cc-gtgtga-agctccttcgacgagtcgag-ttg-tttgggaatgcagctc-taaatggg-tggtaaatttcatct-aaagctaaatatt--ggc-cggagaccgatagcgca--caagtagagtgatcg-aaagatgaaaagcacttt-ga-aaagagagttaaaa-agcacgtg-aaattgttgaaagggaagcacttgcgacc-agactcgc----cc-a-cggggttcagccggc----------------t-t-tcg-------------------gg---------------------------------------------------c-c-------------------------------------ggtgtact-tccccgg------g-ggcgggccagcgtcggtttg---g-g-c--ggc----cggt-ta-aaggc---ccct-ggaat-gtaa---cac----cc---c--t--c------------g---ggg----tgtc-tta-tag-ccagg-gg-tgcca-tgcggccag-c-cca-gaccgaggaa-----------------------cgcg-cttc------------------------------------------------------------------------------------------------------------------------g--------------------------------------------------------gc---acggacgctgg-cat-----------------------------------------------aatggtcg------------taaatgacccgtcttgaaacacggacc-aaggagtctaacatctacgcgagtg-tt--------cgggtg---gc-aaaccc-gtacgcgcagtgaaagcg-a-acggaggtggg-ag-cctct---t-ga--------------------ggggcgcaccatcgacc-gatcctg-at-gtct-------------------t--cggatggatttgagtatgagcg
>OL711854_EukaryotaFungiDikaryaAscomycotaPezizomycotinaEurotiomycetesEurotiomycetidaeEurotialesAspergillaceaeAspergillus
----------cctcggatcaggtaggga------------tacc-cgctgaacttaagcatatc--aata-a-gc-ggag--gaa---------aagaaa-cc-aa-ccgggattgcctcagtaa--cggcg-agtgaagcggcaaaagctcaaatttgaaatctgg---------cc------------cc--tcc--------g-g--ggtcc-gagttgtaa-t-ttgt-a--------------ga-ggatgcttcg--ggtg-c-gg-cccccgt-ctaag-tg-ct-ctggaatgg-gcc----------------------atcagag-agggtgaa-aatcccgtc---------------tgggacgggg-------t-g--tccg----cgt-cc-gtgtga-agctccttcgacgagtcgag-ttg-tttgggaatgcagctc-taaatggg-tggtaaatttcatct-aaagctaaatatt--ggc-cggagaccgatagcgca--caagtagagtgatcg-aaagatgaaaagcacttt-ga-aaagagagttaaaa-agcacgtg-aaattgttgaaagggaagcacttgcgacc-agactcgc----tc-a-cggggttcagccggc----------------t-t-tcg-------------------gg---------------------------------------------------c-c-------------------------------------ggtgtact-tccccgg------g-agcgggccagcgtcggtttg---g-g-c--ggc----cggt-ta-aaggc---ccct-ggaat-gtaa---cac----cc---c--t--c------------g---ggg----tgtc-tta-tag-ccagg-gg-tgcca-tgcggccag-c-cca-gaccgaggaa-----------------------cgcg-cttc------------------------------------------------------------------------------------------------------------------------g--------------------------------------------------------gc---acggacgctgg-cat-----------------------------------------------aatggtcg------------caaatgacccgtcttgaaacacggacc-aaggagtctaacatctacgcgagtg-tt--------cgggtg---gc-aaaccc-gtacgcgcagtgaaagcg-a-acggaggtggg-ag-cctct---t-ga--------------------ggggcgcaccatcgacc-gatcctg-at-gtct-------------------t--cggatggatttgagtatgagcg
>OL711852_EukaryotaFungiDikaryaAscomycotaPezizomycotinaEurotiomycetesEurotiomycetidaeEurotialesAspergillaceaeAspergillus
----------cctcggatcaggtaggga------------tacc-cgctgaacttaagcatatc--aata-a-gc-ggag--gaa---------aagaaa-cc-aa-ccgggattgcctcagtaa--cggcg-agtgaagcggcaaaagctcaaatttgaaatctgg---------ct------------cc--ttc--------g-g--ggtcc-gagttgtaa-t-ttgt-a--------------ga-ggatgcttcg--ggtg-c-gg-cccccgt-ctaag-tg-ct-ctggaatgg-gcc----------------------atcagag-agggtgag-aatcccgtc---------------tgggacgggg-------t-g--tccg----cgt-cc-gtgtga-agctccttcgacgagtcgag-ttg-tttgggaatgcagctc-taaatggg-tggtaaatttcatct-aaagctaaatatt--ggc-cggagaccgatagcgca--caagtagagtgatcg-aaagatgaaaagcacttt-ga-aaagagagttaaaa-agcacgtg-aaattgttgaaagggaagcacttgcgacc-agactcgc----tc-a-cggggttcagccggc----------------t-t-tcg-------------------gg---------------------------------------------------c-c-------------------------------------ggtgtact-tccccgg------g-agcgggccagcgtcggtttg---g-g-c--ggc----cggt-ta-aaggc---ccct-ggaat-gtaa---cac----ct---c--t--c------------g---ggg----tgtc-tta-tag-ccagg-gg-tgcca-tgcggccag-c-cca-gaccgaggaa-----------------------cgcg-cttc------------------------------------------------------------------------------------------------------------------------g--------------------------------------------------------gc---acggacgctgg-cat-----------------------------------------------aatggtcg------------caaatgacccgtcttgaaacacggacc-aaggagtctaacatctacgcgagtg-tt--------cgggtg---gc-aaaccc-gtacgcggagtgaaagcg-a-acggaggtggg-ag-cctct---t-aa--------------------ggggcgcaccatcgacc-gatcctg-at-gtct-------------------t--cggatggatttgagtatgagcg
>OL772716_EukaryotaFungiDikaryaAscomycotaPezizomycotinaEurotiomycetesEurotiomycetidaeEurotialesAspergillaceaeAspergillusAspergillussubgenAspergillus
----------cctcggatcaggtaggga------------tacc-cgctgaacttaagcatatc--aata-a-gc-ggag--gaa---------aagaaa-cc-aa-ccgggattgcctcagtaa--cggcg-agtgaagcggcaaaagctcaaatttgaaatctgg---------ct------------cc--ttc--------g-g--ggtcc-gagttgtaa-t-ttgt-a--------------ga-ggatgcttcg--ggtg-c-gg-cccccgt-ctaag-tg-ct-ctggaatgg-gcc----------------------atcagag-agggtgag-aatcccgtc---------------tggggcgggg-------t-g--tccg----cgt-cc-gtgtga-agctccttcgacgagtcgag-ttg-tttgggaatgcagctc-taaatggg-tggtaaatttcatct-aaagctaaatatt--ggc-cggagaccgatagcgca--caagtagagtgatcg-aaagatgaaaagcacttt-ga-aaagagagttaaaa-agcacgtg-aaattgttgaaagggaagcacttacgacc-agactcgc----tc-a-cggggttcagccggc----------------t-t-tcg-------------------gg---------------------------------------------------c-c-------------------------------------ggtgtact-tccccgg------g-agcgggccagcgtcggtttg---g-g-c--ggc----cggt-ta-aaggc---ccct-ggaat-gtaa---cac----ct---c--t--c------------g---ggg----tgtc-tta-tag-ccagg-gg-tgcca-tgcggccag-c-cca-gaccgaggaa-----------------------cgcg-cttc------------------------------------------------------------------------------------------------------------------------g--------------------------------------------------------gc---acggacgctgg-cat-----------------------------------------------aatggtcg------------taaatgacccgtcttgaaacacggacc-aaggagtctaacatctacgcgagtg-tt--------cgggtg---gc-aaaccc-gtacgcggagtgaaagcg-a-acggaggtggg-ag-cctct---t-ga--------------------ggggcgcaccatcgacc-gatcctg-at-gtct-------------------t--cggatggatttgagtatgagcg
>OL772682_EukaryotaFungiDikaryaAscomycotaPezizomycotinaEurotiomycetesEurotiomycetidaeEurotialesAspergillaceaeAspergillus
----------cctcggatcaggtaggga------------tacc-cgctgaacttaagcatatc--aata-a-gc-ggag--gaa---------aagaaa-cc-aa-ccgggattgcctcagtaa--cggcg-agtgaagcggcaagagctcaaatttgaaagctgg---------ct------------cc--ttc--------g-g--ggtcc-gcattgtaa-t-ttgc-a--------------ga-ggatgcttcg--ggcg-t-gg-cccccgt-ctaag-tg-cc-ctggaacgg-gcc----------------------gtcaagg-agggtgag-aatcccgtc---------------tgggacgggg-------t-g--tcca----tgt-cc-gtgtga-agctccttcaacgagtcgag-ttg-tttgggaatgcagctc-taaatggg-tggtaaatttcatct-aaagctaaatatt--ggc-cggagaccgatagcgca--caagtagagtgatcg-aaagatgaaaagcacttt-ga-aaagagagttaaac-agcacgtg-aaattgttgaaagggaagcgcttgcgacc-agactcgc----tc-t-tggggttcagcgggc----------------c-t-tcg-------------------gg---------------------------------------------------c-c-------------------------------------cgtgtact-tccccag------g-ggcgggccagcgtcggtttg---g-g-c--ggc----cggt-ca-aaggc---ctcc-ggaat-gtag---tgt----cc---t--c--c------------g---ggg----cacc-tta-tag-ccggg-gg-tgcaa-tgcggcctg-c-ctg-gaccgaggaa-----------------------cgcg-cttc------------------------------------------------------------------------------------------------------------------------g--------------------------------------------------------gc---acggacgctgg-cat-----------------------------------------------aatggtcg------------taagcgacccgtcttgaaacacggacc-aaggagtctaacatctacgcgagtg-tt--------cgggtg---tc-aaaccc-gtacgcgcagtgaaagcg-a-acggaggtggg-ag-ccctg---t--a-------------------cggggcgcaccatcgacc-gatcctg-aa-gtct-------------------t--cggatggatttgagtaagagcg
>OL711722_EukaryotaFungiDikaryaAscomycotaPezizomycotinaEurotiomycetesEurotiomycetidaeEurotialesAspergillaceaeAspergillus
----------cctcggatcaggtaggga------------tacc-cgctgaacttaagcatatc--aata-a-gc-ggag--gaa---------aagaaa-cc-aa-cagggattgcctcagtaa--cggcg-agtgaagcggcaagagctcaaatttgaaagctgg---------cc------------cc--ccc--------g-g--ggccc-gcgttgtaa-t-ttgc-a--------------ga-ggatgctttg--ggtg-c-gg-cccccgt-ctaag-tg-cc-ctggaacgg-gcc----------------------gtcagag-agggtgag-aatcccgtc---------------ttgggcgggg-------a-g--tccg----cgt-cc-gtgtaa-agctccctcgaagagtcgag-ttg-tttgggaatgcagctc-taagtggg-tggtaaatttcatct-aaagctaaatact--ggc-cggagaccgatagcgca--caagtagagtgatcg-aaagatgaaaagcacttt-ga-aaagagagttaaac-agcacgtg-aaattgttgaaagggaagcgcttgcgacc-agactcgc----cc-c-cggggttcagccggc----------------a-c-tcg-------------------tg---------------------------------------------------c-c-------------------------------------ggtgtact-tccccga------g-ggcgggccagcgtcatctcg---c-g-c--ggc----cggt-ca-aaggc---ctcc-ggaat-gtag---tgc----cc---c--c--c------------g---ggg----cacc-tta-tag-ccgga-gg-tgcaa-tgcggccag-c-gtg-gggtgaggaa-----------------------cgcg-cttc------------------------------------------------------------------------------------------------------------------------g--------------------------------------------------------gc---acggacgctgg-cgt-----------------------------------------------aatggtcg------------caaacgacccgtcttgaaacacggacc-aaggagtctaacatctacgcgagtg-tt--------cgggtg---tt-aaaccc-gtacgcgcagtgaaagcg-a-acggaggtggg-ag-ccccc---c-cg--------------------ggggcgcaccatcgacc-gatcctg-at-gtct-------------------t--cggatggatttgagtacgagcg
>XR_005976931_EukaryotaFungiDikaryaAscomycotaPezizomycotinaEurotiomycetesEurotiomycetidaeEurotialesAspergillaceaeAspergillus
----------cctcggatcaggtaggga------------tacc-cgctgaacttaagcatatc--aata-a-gc-ggag--gaa---------aagaaa-cc-aa-ccgggattgccccagtaa--cggcg-agtgaagcggcaagagctcaaatttgaaatctgg---------cc------------cc--tcc--------g-g--ggtcc-gagttgtaa-t-ttgc-a--------------ga-ggatgcttcg--ggtg-c-gg-cccctgt-ctaag-tg-cc-ctggaacgg-gcc----------------------gtcagag-agggtgag-aatcccgtc---------------ttgggcaggg-------t-g--cccg----tgc-cc-gtgtga-agctccttcgacgagtcgag-ttg-tttgggaatgcagctc-taaatggg-tggtaaatttcatct-aaagctaaatacc--ggc-cggagaccgatagcgca--caagtagagtgatcg-aaagatgaaaagcacttt-ga-aaagagagttaaac-agcacgtg-aaattgttgaaagggaagcgcttgcgacc-agactcgg----cc-t-cggggttcagccagc----------------a-t-tcg-------------------tg---------------------------------------------------c-t-------------------------------------ggtgtact-tccccgg------g-gccgggccagcgtcggttcg---g-g-c--ggc----cggt-ca-aaggc---ccca-ggaat-gtat---cgt----cc---t--c--c------------g---gga----cgtc-tta-tag-cctgg-gg-tgcaa-tgcggccag-c-ctg-gaccgaggaa-----------------------cgcg-cttc------------------------------------------------------------------------------------------------------------------------g--------------------------------------------------------gc---acggacgctgg-cgt-----------------------------------------------aatggtca------------caaacgacccgtcttgaaacacggacc-aaggagtctaacatctacgcgagtg-tt--------cgggtg---tc-aaaccc-gtacgcgcagtgaaagcg-a-acggaggtggg-ag-cccc----t-tt--------------------ggggcgcaccatcgacc-gatcctg-aa-gtct-------------------t--cggatggatttgagtacgagcg
>OL711826_EukaryotaFungiDikaryaAscomycotaPezizomycotinaEurotiomycetesEurotiomycetidaeEurotialesAspergillaceaeAspergillus
----------cctcggatcaggtaggga------------tacc-cgctgaacttaagcatatc--aata-a-gc-ggag--gaa---------aagaaa-cc-aa-ccgggattgccccagtaa--cggcg-agtgaagcggcaagagctcaaatttgaaatctgg---------cc------------cc--tcc--------g-g--ggtcc-gagttgtaa-t-ttgc-a--------------ga-ggatgcttcg--ggtg-c-gg-cccctgt-ctaag-tg-cc-ctggaacgg-gcc----------------------gtcagag-agggtgag-aatcccgtc---------------ttgggcaggg-------t-g--cccg----tgc-cc-gtgtga-agctccttcgacgagtcgag-ttg-tttgggaatgcagctc-taaatggg-tggtaaatttcatct-aaagctaaatacc--ggc-cggagaccgatagcgca--caagtagagtgatcg-aaagatgaaaagcacttt-ga-aaagagagttaaac-agcacgtg-aaattgttgaaagggaagcgcttgcgacc-agactcgg----cc-t-cggggttcagccagc----------------a-t-tcg-------------------tg---------------------------------------------------c-t-------------------------------------ggtgtact-tccccgg------g-gccgggccagcgtcggttcg---g-g-c--ggc----cggt-ca-aaggc---ccca-ggaat-gtat---cgt----cc---t--c--c------------g---gga----cgtc-tta-tag-cctgg-gg-tgcaa-tgcggccag-c-ctg-gaccgaggaa-----------------------cgcg-cttc------------------------------------------------------------------------------------------------------------------------g--------------------------------------------------------gc---acggacgctgg-cgt-----------------------------------------------aatggtca------------caaacgacccgtcttgaaacacggacc-aaggagtctaacatctacgcgagtg-tt--------cgggtg---tc-aaaccc-gtacgcgcagtgaaagcg-a-acggaggtggg-ag-cccc----t-tt--------------------ggggcgcaccatcgacc-gatcctg-aa-gtct-------------------t--cggatggatttgagtacgagcg
>OL711820_EukaryotaFungiDikaryaAscomycotaPezizomycotinaEurotiomycetesEurotiomycetidaeEurotialesAspergillaceaeAspergillus
----------cctcggatcaggtaggga------------tacc-cgctgaacttaagcatatc--aata-a-gc-ggag--gaa---------aagaaa-cc-aa-ccgggattgccccagtaa--cggcg-agtgaagcggcaagagctcaaatttgaaatctgg---------cc------------cc--tcc--------g-g--ggtcc-gagttgtaa-t-ttgc-a--------------ga-ggatgcttcg--ggtg-c-gg-cccctgt-ctaag-tg-cc-ctggaacgg-gcc----------------------gtcagag-agggtgag-aatcccgtc---------------ttgggcaggg-------t-g--cccg----tgc-cc-gtgtga-agctccttcgacgagtcgag-ttg-tttgggaatgcagctc-taaatggg-tggtaaatttcatct-aaagctaaatacc--ggc-cggagaccgatagcgca--caagtagagtgatcg-aaagatgaaaagcacttt-ga-aaagagagttaaac-agcacgtg-aaattgttgaaagggaagcgcttgcgacc-agactcgg----cc-t-cggggttcagccagc----------------a-t-tcg-------------------tg---------------------------------------------------c-t-------------------------------------ggtgtact-tccccgg------g-gccgggccagcgtcggttcg---g-g-c--ggc----cggt-ca-aaggc---ccca-ggaat-gtat---cgt----cc---t--c--c------------g---gga----cgtc-tta-tag-cctgg-gg-tgcaa-tgcggccag-c-ctg-gaccgaggaa-----------------------cgcg-cttc------------------------------------------------------------------------------------------------------------------------g--------------------------------------------------------gc---acggacgctgg-cgt-----------------------------------------------aatggtca------------caaacgacccgtcttgaaacacggacc-aaggagtctaacatctacgcgagtg-tt--------cgggtg---tc-aaaccc-gtacgcgcagtgaaagcg-a-acggaggtggg-ag-cccc----t-tt--------------------ggggcgcaccatcgacc-gatcctg-aa-gtct-------------------t--cggatggatttgagtacgagcg
>OL711848_EukaryotaFungiDikaryaAscomycotaPezizomycotinaEurotiomycetesEurotiomycetidaeEurotialesAspergillaceaeAspergillus
----------cctcggatcaggtaggga------------tacc-cgctgaacttaagcatatc--aata-a-gc-ggag--gaa---------aagaaa-cc-aa-ccgggattgccccagtaa--cggcg-agtgaagcggcaagagctcaaatttgaaatctgg---------cc------------cc--tcc--------g-g--ggtcc-gagttgtaa-t-ttgc-a--------------ga-ggatgcttcg--ggtg-c-gg-cccctgt-ctaag-tg-cc-ctggaacgg-gcc----------------------gtcagag-agggtgag-aatcccgtc---------------ttgggcaggg-------t-g--cccg----tgc-cc-gtgtga-agctccttcgacgagtcgag-ttg-tttgggaatgcagctc-taaatggg-tggtaaatttcatct-aaagctaaatacc--ggc-cggagaccgatagcgca--caagtagagtgatcg-aaagatgaaaagcacttt-ga-aaagagagttaaac-agcacgtg-aaattgttgaaagggaagcgcttgcgacc-agactcgg----cc-t-cggggttcagccagc----------------a-t-tcg-------------------tg---------------------------------------------------c-t-------------------------------------ggtgtact-tccccgg------g-gccgggccagcgtcggttcg---g-g-c--ggc----cggt-ca-aaggc---ccca-ggaat-gtat---cgt----cc---t--c--c------------g---gga----cgtc-tta-tag-cctgg-gg-tgcaa-tgcggccag-c-ctg-gaccgaggaa-----------------------cgcg-cttc------------------------------------------------------------------------------------------------------------------------g--------------------------------------------------------gc---acggacgctgg-cgt-----------------------------------------------aatggttg------------caaacgacccgtcttgaaacacggacc-aaggagtctaacatctacgcgagtg-tt--------cgggtg---tc-aaaccc-gtacgcgcagtgaaagcg-a-acggaggtggg-ag-cccc----t-tt--------------------ggggcgcaccatcgacc-gatcctg-at-gtct-------------------t--cggatggatttgagtacgagcg
>OL772676_EukaryotaFungiDikaryaAscomycotaPezizomycotinaEurotiomycetesEurotiomycetidaeEurotialesAspergillaceaeAspergillus
----------cctcggatcaggtaggga------------tacc-cgctgaacttaagcatatc--aata-a-gc-ggag--gaa---------aagaaa-cc-aa-ccgggattgccccagtaa--cggcg-agtgaagcggcaagagctcaaatttgaaatctgg---------cc------------cc--tcc--------g-g--ggtcc-gagttgtaa-t-ttgc-a--------------ga-ggatgcttcg--ggtg-c-gg-cccctgt-ctaag-tg-cc-ctggaacgg-gcc----------------------gtcagag-agggtgag-aatcccgtc---------------ttgggcaggg-------t-g--cccg----tgc-cc-gtgtga-agctccttcgacgagtcgag-ttg-tttgggaatgcagctc-taaatggg-tggtaaatttcatct-aaagctaaatacc--ggc-cggagaccgatagcgca--caagtagagtgatcg-aaagatgaaaagcacttt-ga-aaagagagttaaac-agcacgtg-aaattgttgaaagggaagcgcttgcgacc-agactcgg----cc-t-cggggttcagccagc----------------a-t-tcg-------------------tg---------------------------------------------------c-t-------------------------------------ggtgtact-tccccgg------g-gccgggccagcgtcggttcg---g-g-c--ggc----cggt-ca-aaggc---ccca-ggaat-gtat---cgt----cc---t--c--c------------g---gga----cgtc-tta-tag-cctgg-gg-tgcaa-tgcggccag-c-ctg-gaccgaggaa-----------------------cgcg-cttc------------------------------------------------------------------------------------------------------------------------g--------------------------------------------------------gc---acggacgctgg-cgt-----------------------------------------------aatggttg------------caaacgacccgtcttgaaacacggacc-aaggagtctaacatctacgcgagtg-tt--------cgggtg---tc-aaaccc-gtacgcgcagtgaaagcg-a-acggaggtggg-ag-cccc----t-tt--------------------ggggcgcaccatcgacc-gatcctg-at-gtct-------------------t--cggatggatttgagtacgagcg
>MT582756_EukaryotaFungiDikaryaAscomycotaPezizomycotinaEurotiomycetesEurotiomycetidaeEurotialesAspergillaceaeAspergillus
----------cctcggatcaggtaggga------------tacc-cgctgaacttaagcatatc--aata-a-gc-ggag--gaa---------aagaaa-cc-aa-ccgggattgccccagtaa--cggcg-agtgaagcggcaagagctcaaatttgaaatctgg---------cc------------cc--tcc--------g-g--ggtcc-gagttgtaa-t-ttgc-a--------------ga-ggatgcttcg--ggtg-c-gg-cccctgt-ctaag-tg-cc-ctggaacgg-gcc----------------------gtcagag-agggtgag-aatcccgtc---------------ttgggcaggg-------t-g--cccg----tgc-cc-gtgtga-agctccttcgacgagtcgag-ttg-tttgggaatgcagctc-taaatggg-tggtaaatttcatct-aaagctaaatacc--ggc-cggagaccgatagcgca--caagtagagtgatcg-aaagatgaaaagcacttt-ga-aaagagagttaaac-agcacgtg-aaattgttgaaagggaagcgcttgcgacc-agactcgg----cc-t-cggggttcagccagc----------------a-t-tcg-------------------tg---------------------------------------------------c-t-------------------------------------ggtgtact-tccccgg------g-gccgggccagcgtcggttcg---g-g-c--ggc----cggt-ca-aaggc---ccca-ggaat-gtat---cgt----cc---t--c--c------------g---gga----cgtc-tta-tag-cctgg-gg-tgcaa-tgcggccag-c-ctg-gaccgaggaa-----------------------cgcg-cttc------------------------------------------------------------------------------------------------------------------------g--------------------------------------------------------gc---acggacgctgg-cgt-----------------------------------------------aatggttg------------caaacgacccgtcttgaaacacggacc-aaggagtctaacatctacgcgagtg-tt--------cgggtg---tc-aaaccc-gtacgcgcagtgaaagcg-a-acggaggtggg-ag-cccc----t-tt--------------------ggggcgcaccatcgacc-gatcctg-at-gtct-------------------t--cggatggatttgagtacgagcg
>OL711817_EukaryotaFungiDikaryaAscomycotaPezizomycotinaEurotiomycetesEurotiomycetidaeEurotialesAspergillaceaeAspergillus
----------cctcggatcaggtaggga------------tacc-cgctgaacttaagcatatc--aata-a-gc-ggag--gaa---------aagaaa-cc-aa-ccgggattgccccagtaa--cggcg-agtgaagcggcaagagctcaaatttgaaatctgg---------cc------------cc--tcc--------g-g--ggtcc-gagttgtaa-t-ttgc-a--------------ga-ggatgcttcg--ggtg-c-gg-cccctgt-ctaag-tg-cc-ctggaacgg-gcc----------------------gtcagag-agggtgag-aatcccgtc---------------ttgggcaggg-------t-g--cccg----tgc-cc-gtgtga-agctccttcgacgagtcgag-ttg-tttgggaatgcagctc-taaatggg-tggtaaatttcatct-aaagctaaatacc--ggc-cggagaccgatagcgca--caagtagagtgatcg-aaagatgaaaagcacttt-ga-aaagagagttaaac-agcacgtg-aaattgttgaaagggaagcgcttgcgacc-agactcgg----cc-t-cggggttcagccagc----------------a-t-tcg-------------------tg---------------------------------------------------c-t-------------------------------------ggtgtact-tccccgg------g-gccgggccagcgtcggttcg---g-g-c--ggc----cggt-ca-aaggc---ccca-ggaat-gtat---cgt----cc---t--c--c------------g---gga----cgtc-tta-tag-cctgg-gg-tgcaa-tgcggccag-c-ctg-gaccgaggaa-----------------------cgcg-cttc------------------------------------------------------------------------------------------------------------------------g--------------------------------------------------------gc---acggacgctgg-cgt-----------------------------------------------aatggtca------------caaacgacccgtcttgaaacacggacc-aaggagtctaacatctacgcgagtg-tt--------cgggtg---tc-aaaccc-gtacgcgcagtgaaagcg-a-acggaggtggg-ag-cccct---t-tt--------------------ggggcgcaccatcgacc-gatcctg-aa-gtct-------------------t--cggatggatttgagtacgagcg
>OL711851_EukaryotaFungiDikaryaAscomycotaPezizomycotinaEurotiomycetesEurotiomycetidaeEurotialesAspergillaceaeAspergillus
----------cctcggatcaggtaggga------------tacc-cgctgaacttaagcatatc--aata-a-gc-ggag--gaa---------aagaaa-cc-aa-ccgggattgcctcagtaa--cggcg-agtgaagcggcaagagctcaaatttgaaagctgg---------cc------------cc--tcc--------g-g--ggtcc-gcgttgtaa-t-ttgc-a--------------ga-ggatgcttcg--ggtg-c-gg-cccctgt-ctaag-tg-cc-ctggaacgg-gcc----------------------gtcagag-agggtgag-aatcccgtc---------------ttgggcaggg-------t-g--cccg----tgc-cc-gtgtga-agctccttcgacgagtcgag-ttg-tttgggaatgcagctc-taaatggg-tggtaaatttcatct-aaagctaaatacc--ggc-cggagaccgatagcgca--caagtagagtgatcg-aaagatgaaaagcacttt-ga-aaagagagttaaac-agcacgtg-aaattgttgaaagggaagcgcttgcgacc-agactcgg----cc-c-cggggttcagccagc----------------a-c-tcg-------------------tg---------------------------------------------------c-t-------------------------------------ggtgtact-tccccgg------g-ggcgggccagcgtcggtttg---g-g-c--ggc----cggt-ca-aaggc---ccca-ggaat-gtat---cgc----cc---t--c--c------------g---ggg---ttgtc-tta-tag-cctgg-gg-tgcaa-tgcggccag-c-ccg-gaccgaggaa-----------------------cgcg-cttc------------------------------------------------------------------------------------------------------------------------g--------------------------------------------------------gc---acggacgctgg-cgt-----------------------------------------------aatggtcg------------caaacgacccgtcttgaaacacggacc-aaggagtctaacatctacgcgagtg-tt--------cgggtg---tc-aaaccc-gtacgcgcagtgaaagcg-a-acggaggtggg-ag-ccccc---c-c---------------------ggggcgcaccatcgacc-gatcctg-at-gtct-------------------t--cggatggatttgagtaagagcg
>OL772702_EukaryotaFungiDikaryaAscomycotaPezizomycotinaEurotiomycetesEurotiomycetidaeEurotialesAspergillaceaeAspergillus
----------cctcggatcaggtaggga------------tacc-cgctgaacttaagcatatc--aata-a-gc-ggag--gaa---------aagaaa-cc-aa-ccgggattgcctcagtaa--cggcg-agtgaagcggcaagagctcaaatttgaaagctgg---------cc------------cc--tcc--------g-g--ggtcc-gcgttgtaa-t-ttgc-a--------------ga-ggatgcttcg--ggtg-c-gg-cccctgt-ctaag-tg-cc-ctggaacgg-gcc----------------------gtcagag-agggtgag-aatcccgtc---------------ttgggcaggg-------t-g--cccg----tgc-cc-gtgtga-agctccttcgacgagtcgag-ttg-tttgggaatgcagctc-taaatggg-tggtaaatttcatct-aaagctaaatacc--ggc-cggagaccgatagcgca--caagtagagtgatcg-aaagatgaaaagcacttt-ga-aaagagagttaaac-agcacgtg-aaattgttgaaagggaagcgcttgcgacc-agactcgg----cc-c-cggggttcagccagc----------------a-c-tcg-------------------tg---------------------------------------------------c-t-------------------------------------ggtgtact-tccccgg------g-ggcgggccagcgtcggtttg---g-g-c--ggc----cggt-ca-aaggc---ccca-ggaat-gtat---cgc----cc---t--c--c------------g---ggg---ttgtc-tta-tag-cctgg-gg-tgcaa-tgcggccag-c-ccg-gaccgaggaa-----------------------cgcg-cttc------------------------------------------------------------------------------------------------------------------------g--------------------------------------------------------gc---acggacgctgg-cgt-----------------------------------------------aatggtcg------------caaacgacccgtcttgaaacacggacc-aaggagtctaacatctacgcgagtg-tt--------cgggtg---tc-aaaccc-gtacgcgcagtgaaagcg-a-acggaggtggg-ag-ccccc---c-c---------------------ggggcgcaccatcgacc-gatcctg-at-gtct-------------------t--cggatggatttgagtaagagcg
>OL772692_EukaryotaFungiDikaryaAscomycotaPezizomycotinaEurotiomycetesEurotiomycetidaeEurotialesAspergillaceaeAspergillus
----------cctcggatcaggtaggga------------tacc-cgctgaacttaagcatatc--aata-a-gc-ggag--gaa---------aagaaa-cc-aa-ccgggattgcctcagtaa--cggcg-agtgaagcggcaagagctcaaatttgaaagctgg---------cc------------cc--tcc--------g-g--ggtcc-gcgttgtaa-t-ttgc-a--------------ga-ggatgcttcg--ggtg-c-gg-cccctgt-ctaag-tg-cc-ctggaacgg-gcc----------------------gtcagag-agggtgag-aatcccgtc---------------ttgggcaggg-------t-g--cccg----tgc-cc-gtgtga-agctccttcgacgagtcgag-ttg-tttgggaatgcagctc-taaatggg-tggtaaatttcatct-aaagctaaatacc--ggc-cggagaccgatagcgca--caagtagagtgatcg-aaagatgaaaagcacttt-ga-aaagagagttaaac-agcacgtg-aaattgttgaaagggaagcgcttgcgacc-agactcgg----cc-c-cggggttcagccagc----------------a-c-tcg-------------------tg---------------------------------------------------c-t-------------------------------------ggtgtact-tccccgg------g-ggcgggccagcgtcggtttg---g-g-c--ggc----cggt-ca-aaggc---ccca-ggaat-gtat---cgc----cc---t--c--c------------g---ggg---ttgtc-tta-tag-cctgg-gg-tgcaa-tgcggccag-c-ccg-gaccgaggaa-----------------------cgcg-cttc------------------------------------------------------------------------------------------------------------------------g--------------------------------------------------------gc---acggacgctgg-cgt-----------------------------------------------aatggtcg------------caaacgacccgtcttgaaacacggacc-aaggagtctaacatctacgcgagtg-tt--------cgggtg---tc-aaaccc-gtacgcgcagtgaaagcg-a-acggaggtggg-ag-ccccc---c-c---------------------ggggcgcaccatcgacc-gatcctg-at-gtct-------------------t--cggatggatttgagtaagagcg
>OL772688_EukaryotaFungiDikaryaAscomycotaPezizomycotinaEurotiomycetesEurotiomycetidaeEurotialesAspergillaceaeAspergillus
----------cctcggatcaggtaggga------------tacc-cgctgaacttaagcatatc--aata-a-gc-ggag--gaa---------aagaaa-cc-aa-ccgggattgcctcagtaa--cggcg-agtgaagcggcaagagctcaaatttgaaagctgg---------cc------------cc--tcc--------g-g--ggtcc-gcgttgtaa-t-ttgc-a--------------ga-ggatgcttcg--ggtg-c-gg-cccctgt-ctaag-tg-cc-ctggaacgg-gcc----------------------gtcagag-agggtgag-aatcccgtc---------------ttgggcaggg-------t-g--cccg----tgc-cc-gtgtga-agctccttcgacgagtcgag-ttg-tttgggaatgcagctc-taaatggg-tggtaaatttcatct-aaagctaaatacc--ggc-cggagaccgatagcgca--caagtagagtgatcg-aaagatgaaaagcacttt-ga-aaagagagttaaac-agcacgtg-aaattgttgaaagggaagcgcttgcgacc-agactcgg----cc-c-cggggttcagccagc----------------a-c-tcg-------------------tg---------------------------------------------------c-t-------------------------------------ggtgtact-tccccgg------g-ggcgggccagcgtcggtttg---g-g-c--ggc----cggt-ca-aaggc---ccca-ggaat-gtat---cgc----cc---t--c--c------------g---ggg---ttgtc-tta-tag-cctgg-gg-tgcaa-tgcggccag-c-ccg-gaccgaggaa-----------------------cgcg-cttc------------------------------------------------------------------------------------------------------------------------g--------------------------------------------------------gc---acggacgctgg-cgt-----------------------------------------------aatggtcg------------caaacgacccgtcttgaaacacggacc-aaggagtctaacatctacgcgagtg-tt--------cgggtg---tc-aaaccc-gtacgcgcagtgaaagcg-a-acggaggtggg-ag-ccccc---c-c---------------------ggggcgcaccatcgacc-gatcctg-at-gtct-------------------t--cggatggatttgagtaagagcg
>OL772723_EukaryotaFungiDikaryaAscomycotaPezizomycotinaEurotiomycetesEurotiomycetidaeEurotialesAspergillaceaeAspergillus
----------cctcggatcaggtaggga------------tacc-cgctgaacttaagcatatc--aata-a-gc-ggag--gaa---------aagaaa-cc-aa-ccgggattgcctcagtaa--cggcg-agtgaagcggcaagagctcaaatttgaaagctgg---------cc------------cc--tcc--------g-g--ggtcc-gcgttgtaa-t-ttgc-a--------------ga-ggatgcttcg--ggtg-c-gg-cccctgt-ctaag-tg-cc-ctggaacgg-gcc----------------------gtcagag-agggtgag-aatcccgtc---------------ttgggcaggg-------t-g--cccg----tgc-cc-gtgtga-agctccttcgacgagtcgag-ttg-tttgggaatgcagctc-taaatggg-tggtaaatttcatct-aaagctaaatacc--ggc-cggagaccgatagcgca--caagtagagtgatcg-aaagatgaaaagcacttt-ga-aaagagagttaaac-agcacgtg-aaattgttgaaagggaagcgcttgcgacc-agactcgg----cc-c-cggggttcagccagc----------------a-c-tcg-------------------tg---------------------------------------------------c-t-------------------------------------ggtgtact-tccccgg------g-ggcgggccagcgtcggtttg---g-g-c--ggc----cggt-ca-aaggc---ccca-ggaat-gtat---cac----cc---t--c--c------------g---ggg---ttgtc-tta-tag-cctgg-gg-tgcaa-tgcggccag-c-ccg-gaccgaggaa-----------------------cgcg-cttc------------------------------------------------------------------------------------------------------------------------g--------------------------------------------------------gc---acggacgctgg-cgt-----------------------------------------------aatggtcg------------caaacgacccgtcttgaaacacggacc-aaggagtctaacatctacgcgagtg-tt--------cgggtg---tc-aaaccc-gtacgcgcagtgaaagcg-a-acggaggtggg-ag-ccccc---c-c---------------------ggggcgcaccatcgacc-gatcctg-at-gtct-------------------t--cggatggatttgagtaagagcg
>OL772686_EukaryotaFungiDikaryaAscomycotaPezizomycotinaEurotiomycetesEurotiomycetidaeEurotialesAspergillaceaeAspergillus
----------cctcggatcaggtaggga------------tacc-cgctgaacttaagcatatc--aata-a-gc-ggag--gaa---------aagaaa-cc-aa-ccgggattgcctcagtaa--cggcg-agtgaagcggcaagagctcaaatttgaaagctgg---------cc------------cc--tcc--------g-g--ggtcc-gcgttgtaa-t-ttgc-a--------------ga-ggatgcttcg--ggtg-c-gg-cccctgt-ctaag-tg-cc-ctggaacgg-gcc----------------------gtcagag-agggtgag-aatcccgtc---------------ttgggcaggg-------t-g--cccg----tgc-cc-gtgtga-agctccttcgacgagtcgag-ttg-tttgggaatgcagctc-taaatggg-tggtaaatttcatct-aaagctaaatacc--ggc-cggagaccgatagcgca--caagtagagtgatcg-aaagatgaaaagcacttt-ga-aaagagagttaaac-agcacgtg-aaattgttgaaagggaagcgcttgcgacc-agactcgg----cc-c-cggggttcagccagc----------------a-c-tcg-------------------tg---------------------------------------------------c-t-------------------------------------ggtgtact-tccccgg------g-ggcgggccagcgtcggtttg---g-g-c--ggc----cggt-ca-aaggc---ccca-ggaat-gtat---cac----cc---t--c--c------------g---ggg---ttgtc-tta-tag-cctgg-gg-tgcaa-tgcggccag-c-ctg-gaccgaggaa-----------------------cgcg-cttc------------------------------------------------------------------------------------------------------------------------g--------------------------------------------------------gc---acggacgctgg-cgt-----------------------------------------------aatggtcg------------caaacgacccgtcttgaaacacggacc-aaggagtctaacatctacgcgagtg-tt--------cgggtg---tc-aaaccc-gtacgcgcagtgaaagcg-a-acggaggtggg-ag-ccccc---c-c---------------------ggggcgcaccatcgacc-gatcctg-at-gtct-------------------t--cggatggatttgagtaagagcg
>OL772715_EukaryotaFungiDikaryaAscomycotaPezizomycotinaEurotiomycetesEurotiomycetidaeEurotialesAspergillaceaeAspergillus
----------cctcggatcaggtaggga------------tacc-cgctgaacttaagcatatc--aata-a-gc-ggag--gaa---------aagaaa-cc-aa-ccgggattgcctcagtaa--cggcg-agtgaagcggcaagagctcaaatttgaaagctgg---------cc------------cc--ttc--------g-g--ggtcc-gcgttgtaa-t-ttgc-a--------------ga-ggatgcttcg--ggtg-c-gg-cccctgt-ctaag-tg-cc-ctggaacgg-gcc----------------------gtcagag-agggtgag-aatcccgtc---------------ttgggcaggg-------t-g--cccg----tgc-cc-gtgtga-agctccttcgacgagtcgag-ttg-tttgggaatgcagctc-taaatggg-tggtaaatttcatct-aaagctaaatacc--ggc-cggagaccgatagcgca--caagtagagtgatcg-aaagatgaaaagcacttt-ga-aaagagagttaaac-agcacgtg-aaattgttgaaagggaagcgcttgcgacc-agactcgg----cc-t-cggggttcagccagc----------------a-c-tcg-------------------tg---------------------------------------------------c-t-------------------------------------ggtgtact-tccccgg------g-ggcgggccagcgtcggtttg---g-g-c--ggc----cggt-ca-aaggc---ccca-ggaat-gtat---cgc----cc---t--c--c------------g---ggg---ttgtc-tta-tag-cctgg-gg-tgcaa-tgcggccag-c-ccg-gaccgaggaa-----------------------cgcg-cttc------------------------------------------------------------------------------------------------------------------------g--------------------------------------------------------gc---acggacgctgg-cgt-----------------------------------------------aatggtcg------------caaacgacccgtcttgaaacacggacc-aaggagtctaacatctacgcgagtg-tt--------cgggtg---tc-aaaccc-gtacgcgcagtgaaagcg-a-acggaggtggg-ag-ccccc---c-c---------------------ggggcgcaccatcgacc-gatcctg-at-gtct-------------------t--cggatggatttgagtaagagcg
>OL772696_EukaryotaFungiDikaryaAscomycotaPezizomycotinaEurotiomycetesEurotiomycetidaeEurotialesAspergillaceaeAspergillus
----------cctcggatcaggtaggga------------tacc-cgctgaacttaagcatatc--aata-a-gc-ggag--gaa---------aagaaa-cc-aa-ccgggattgcctcagtaa--cggcg-agtgaagcggcaagagctcaaatttgaaagctgg---------cc------------cc--ttc--------g-g--ggtcc-gcgttgtaa-t-ttgc-a--------------ga-ggatgcttcg--ggtg-c-gg-cccctgt-ctaag-tg-cc-ctggaacgg-gcc----------------------gtcagag-agggtgag-aatcccgtc---------------ttgggcaggg-------t-g--cccg----tgc-cc-gtgtga-agctccttcgacgagtcgag-ttg-tttgggaatgcagctc-taaatggg-tggtaaatttcatct-aaagctaaatacc--ggc-cggagaccgatagcgca--caagtagagtgatcg-aaagatgaaaagcacttt-ga-aaagagagttaaac-agcacgtg-aaattgttgaaagggaagcgcttgcgacc-agactcgg----cc-c-cggggttcagccagc----------------a-c-tcg-------------------tg---------------------------------------------------c-t-------------------------------------ggtgtact-tccccgg------g-ggcgggccagcgtcggtttg---g-g-c--ggc----cggt-ca-aaggc---ccca-ggaat-gtat---cgc----cc---t--c--c------------g---ggg---ttgtc-tta-tag-cctgg-gg-tgcaa-tgcggccag-c-ccg-gaccgaggaa-----------------------cgcg-cttc------------------------------------------------------------------------------------------------------------------------g--------------------------------------------------------gc---acggacgctgg-cgt-----------------------------------------------aatggtcg------------caaacgacccgtcttgaaacacggacc-aaggagtctaacatctacgcgagtg-tt--------cgggtg---tc-aaaccc-gtacgcgcagtgaaagcg-a-acggaggtggg-ag-ccccc---c-c---------------------ggggcgcaccatcgacc-gatcctg-at-gtct-------------------t--cggatggatttgagtaagagcg
>OL772721_EukaryotaFungiDikaryaAscomycotaPezizomycotinaEurotiomycetesEurotiomycetidaeEurotialesAspergillaceaeAspergillus
----------cctcggatcaggtaggga------------tacc-cgctgaacttaagcatatc--aata-a-gc-ggag--gaa---------aagaaa-cc-aa-ccgggattgcctcagtaa--cggcg-agtgaagcggcaagagctcaaatttgaaagctgg---------cc------------cc--ttc--------g-g--ggtcc-gcgttgtaa-t-ttgc-a--------------ga-ggatgcttcg--ggtg-c-gg-cccctgt-ctaag-tg-cc-ctggaacgg-gcc----------------------gtcagag-agggtgag-aatcccgtc---------------ttgggcaggg-------t-g--cccg----tgc-cc-gtgtga-agctccttcgacgagtcgag-ttg-tttgggaatgcagctc-taaatggg-tggtaaatttcatct-aaagctaaatacc--ggc-cggagaccgatagcgca--caagtagagtgatcg-aaagatgaaaagcacttt-ga-aaagagagttaaac-agcacgtg-aaattgttgaaagggaagcgcttgcgacc-agactcgg----cc-c-cggggttcagccagc----------------a-c-tcg-------------------tg---------------------------------------------------c-t-------------------------------------ggtgtact-tccccgg------g-ggcgggccagcgtcggtttg---g-g-c--ggc----cggt-ca-aaggc---ccca-ggaat-gtat---cgc----cc---t--c--c------------g---ggg---ttgtc-tta-tag-cctgg-gg-tgcaa-tgcggccag-c-ccg-gaccgaggaa-----------------------cgcg-cttc------------------------------------------------------------------------------------------------------------------------g--------------------------------------------------------gc---acggacgctgg-cgt-----------------------------------------------aatggtcg------------caaacgacccgtcttgaaacacggacc-aaggagtctaacatctacgcgagtg-tt--------cgggtg---tc-aaaccc-gtacgcgcagtgaaagcg-a-acggaggtggg-ag-ccccc---c-c---------------------ggggcgcaccatcgacc-gatcctg-at-gtct-------------------t--cggatggatttgagtaagagcg
>OL711744_EukaryotaFungiDikaryaAscomycotaPezizomycotinaEurotiomycetesEurotiomycetidaeEurotialesAspergillaceaeAspergillus
----------cctcggatcaggtaggga------------tacc-cgctgaacttaagcatatc--aata-a-gc-ggag--gaa---------aagaaa-cc-aa-ccgggattgcctcagtaa--cggcg-agtgaagcggcaagagctcaaatttgaaagctgg---------cc------------cc--ttc--------g-g--ggtcc-gcgttgtaa-t-ttgc-a--------------ga-ggatgcttcg--ggtg-c-gg-cccctgt-ctaag-tg-cc-ctggaacgg-gcc----------------------gtcagag-agggtgag-aatcccgtc---------------ttgggcaggg-------t-g--cccg----tgc-cc-gtgtga-agctccttcgacgagtcgag-ttg-tttgggaatgcagctc-taaatggg-tggtaaatttcatct-aaagctaaatacc--ggc-cggagaccgatagcgca--caagtagagtgatcg-aaagatgaaaagcacttt-ga-aaagagagttaaac-agcacgtg-aaattgttgaaagggaagcgcttgcgacc-agactcgg----cc-c-cggggttcagccagc----------------a-c-tcg-------------------tg---------------------------------------------------c-t-------------------------------------ggtgtact-tccccgg------g-ggcgggccagcgtcggtttg---g-g-c--ggc----cggt-ca-aaggc---ccca-ggaat-gtat---cgc----cc---t--c--c------------g---ggg---ttgtc-tta-tag-cctgg-gg-tgcaa-tgcggccag-c-ccg-gaccgaggaa-----------------------cgcg-cttc------------------------------------------------------------------------------------------------------------------------g--------------------------------------------------------gc---acggacgctgg-cgt-----------------------------------------------aatggtcg------------caaacgacccgtcttgaaacacggacc-aaggagtctaacatctacgcgagtg-tt--------cgggtg---tc-aaaccc-gtacgcgcagtgaaagcg-a-acggaggtggg-ag-ccccc---c-c---------------------ggggcgcaccatcgacc-gatcctg-at-gtct-------------------t--cggatggatttgagtaagagcg
>OL711739_EukaryotaFungiDikaryaAscomycotaPezizomycotinaEurotiomycetesEurotiomycetidaeEurotialesAspergillaceaeAspergillus
----------cctcggatcaggtaggga------------tacc-cgctgaacttaagcatatc--aata-a-gc-ggag--gaa---------aagaaa-cc-aa-ccgggattgcctcagtaa--cggcg-agtgaagcggcaagagctcaaatttgaaagctgg---------cc------------cc--ttc--------g-g--ggtcc-gcgttgtaa-t-ttgc-a--------------ga-ggatgcttcg--ggtg-c-gg-cccctgt-ctaag-tg-cc-ctggaacgg-gcc----------------------gtcagag-agggtgag-aatcccgtc---------------ttgggcaggg-------t-g--cccg----tgc-cc-gtgtga-agctccttcgacgagtcgag-ttg-tttgggaatgcagctc-taaatggg-tggtaaatttcatct-aaagctaaatacc--ggc-cggagaccgatagcgca--caagtagagtgatcg-aaagatgaaaagcacttt-ga-aaagagagttaaac-agcacgtg-aaattgttgaaagggaagcgcttgcgacc-agactcgg----cc-c-cggggttcagccagc----------------a-c-tcg-------------------tg---------------------------------------------------c-t-------------------------------------ggtgtact-tccccgg------g-ggcgggccagcgtcggtttg---g-g-c--ggc----cggt-ca-aaggc---ccca-ggaat-gtat---cgc----cc---t--c--c------------g---ggg---ttgtc-tta-tag-cctgg-gg-tgcaa-tgcggccag-c-ccg-gaccgaggaa-----------------------cgcg-cttc------------------------------------------------------------------------------------------------------------------------g--------------------------------------------------------gc---acggacgctgg-cgt-----------------------------------------------aatggtcg------------caaacgacccgtcttgaaacacggacc-aaggagtctaacatctacgcgagtg-tt--------cgggtg---tc-aaaccc-gtacgcgcagtgaaagcg-a-acggaggtggg-ag-ccccc---c-c---------------------ggggcgcaccatcgacc-gatcctg-at-gtct-------------------t--cggatggatttgagtaagagcg
>OL772727_EukaryotaFungiDikaryaAscomycotaPezizomycotinaEurotiomycetesEurotiomycetidaeEurotialesAspergillaceaeAspergillus
----------cctcggatcaggtaggga------------tacc-cgctgaacttaagcatatc--aata-a-gc-ggag--gaa---------aagaaa-cc-aa-ccgggattgcctcagtaa--cggcg-agtgaagcggcaagagctcaaatttgaaagctgg---------cc------------cc--ttc--------g-g--ggtcc-gcgttgtaa-t-ttgc-a--------------ga-ggatgcttcg--ggtg-c-gg-cccctgt-ctaag-tg-cc-ctggaacgg-gcc----------------------gtcagag-agggtgag-aatcccgtc---------------ttgggcaggg-------t-g--cccg----tgc-cc-gtgtga-agctccttcgacgagtcgag-ttg-tttgggaatgcagctc-taaatggg-tggtaaatttcatct-aaagctaaatacc--ggc-cggagaccgatagcgca--caagtagagtgatcg-aaagatgaaaagcacttt-ga-aaagagagttaaac-agcacgtg-aaattgttgaaagggaagcgcttgcgacc-agactcgg----cc-c-cggggttcagccagc----------------a-c-tcg-------------------tg---------------------------------------------------c-t-------------------------------------ggtgtact-tccccgg------g-ggcgggccagcgtcggtttg---g-g-c--ggc----cggt-ca-aaggc---ccca-ggaat-gtat---cgc----cc---t--c--c------------g---ggg---ttgtc-tta-tag-cctgg-gg-tgcaa-tgcggccag-c-ccg-gaccgaggaa-----------------------cgcg-cttc------------------------------------------------------------------------------------------------------------------------g--------------------------------------------------------gc---acggacgctgg-cgt-----------------------------------------------aatggtcg------------caaacgacccgtcttgaaacacggacc-aaggagtctaacatctacgcgagtg-tt--------cgggtg---tc-aaaccc-gtacgcgcagtgaaagcg-a-acggaggtggg-ag-ccccc---c-c---------------------ggggcgcaccatcgacc-gatcctg-at-gtct-------------------t--cggatggatttgagtaagagcg
>OL711740_EukaryotaFungiDikaryaAscomycotaPezizomycotinaEurotiomycetesEurotiomycetidaeEurotialesAspergillaceaeAspergillus
----------cctcggatcaggtaggga------------tacc-cgctgaacttaagcatatc--aata-a-gc-ggag--gaa---------aagaaa-cc-aa-ccgggattgcctcagtaa--cggcg-agtgaagcggcaagagctcaaatttgaaagctgg---------cc------------cc--ttc--------g-g--ggtcc-gcgttgtaa-t-ttgc-a--------------ga-ggatgcttcg--ggtg-c-gg-cccctgt-ctaag-tg-cc-ctggaacgg-gcc----------------------gtcagag-agggtgag-aatcccgtc---------------ttgggcaggg-------t-g--cccg----tgc-cc-gtgtga-agctccttcgacgagtcgag-ttg-tttgggaatgcagctc-taaatggg-tggtaaatttcatct-aaagctaaatacc--ggc-cggagaccgatagcgca--caagtagagtgatcg-aaagatgaaaagcacttt-ga-aaagagagttaaac-agcacgtg-aaattgttgaaagggaagcgcttgcgacc-agactcgg----cc-c-cggggttcagccagc----------------a-c-tcg-------------------tg---------------------------------------------------c-t-------------------------------------ggtgtact-tccccgg------g-ggcgggccagcgtcggtttg---g-g-c--ggc----cggt-ca-aaggc---ccca-ggaat-gtat---cgc----cc---t--c--c------------g---ggg---ttgtc-tta-tag-cctgg-gg-tgcaa-tgcggccag-c-ccg-gaccgaggaa-----------------------cgcg-cttc------------------------------------------------------------------------------------------------------------------------g--------------------------------------------------------gc---acggacgctgg-cgt-----------------------------------------------aatggtcg------------caaacgacccgtcttgaaacacggacc-aaggagtctaacatctacgcgagtg-tt--------cgggtg---tc-aaaccc-gtacgcgcagtgaaagcg-a-acggaggtggg-ag-ccccc---c-c---------------------ggggcgcaccatcgacc-gatcctg-at-gtct-------------------t--cggatggatttgagtaagagcg
>OL772685_EukaryotaFungiDikaryaAscomycotaPezizomycotinaEurotiomycetesEurotiomycetidaeEurotialesAspergillaceaeAspergillusAspergillussubgenNidulantes
----------cctcggatcaggtaggga------------tacc-cgctgaacttaagcatatc--aata-a-gc-ggag--gaa---------aagaaa-cc-aa-ccgggattgcctcagtaa--cggcg-agtgaagcggcaagagctcaaatttgaaagctgg---------cc------------cc--ttc--------g-g--ggtcc-gcgttgtaa-t-ttgc-a--------------ga-ggatgcttcg--ggtg-c-gg-cccctgt-ctaag-tg-cc-ctggaacgg-gcc----------------------gtcagag-agggtgag-aatcccgtc---------------ttgggcaggg-------t-g--cccg----tgc-cc-gtgtga-agctccttcgacgagtcgag-ttg-tttgggaatgcagctc-taaatggg-tggtaaatttcatct-aaagctaaatacc--ggc-cggagaccgatagcgca--caagtagagtgatcg-aaagatgaaaagcacttt-ga-aaagagagttaaac-agcacgtg-aaattgttgaaagggaagcgcttgcgacc-agactcgg----cc-c-cggggttcagccagc----------------a-c-tcg-------------------tg---------------------------------------------------c-t-------------------------------------ggtgtact-tccccgg------g-ggcgggccagcgtcggtttg---g-g-c--ggc----cggt-ca-aaggc---ccca-ggaat-gtat---cgc----cc---t--c--c------------g---ggg---ttgtc-tta-tag-cctgg-gg-tgcaa-tgcggccag-c-ccg-gaccgaggaa-----------------------cgcg-cttc------------------------------------------------------------------------------------------------------------------------g--------------------------------------------------------gc---acggacgctgg-cgt-----------------------------------------------aatggtcg------------caaacgacccgtcttgaaacacggacc-aaggagtctaacatctacgcgagtg-tt--------cgggtg---tc-aaaccc-gtacgcgcagtgaaagcg-a-acggaggtggg-ag-ccccc---c-c---------------------ggggcgcaccatcgacc-gatcctg-at-gtct-------------------t--cggatggatttgagtaagagcg
>OL711741_EukaryotaFungiDikaryaAscomycotaPezizomycotinaEurotiomycetesEurotiomycetidaeEurotialesAspergillaceaeAspergillus
[truncated: 2,578,659 more chars]
