# Supplementary material for: Phenol and Polyaromatic Hydrocarbons Are Stronger Drivers Than Host Plant Species in Shaping the Arbuscular Mycorrhizal Fungal Component of the Mycorrhizosphere
Source: Int J Mol Sci. 2022 Oct 20;23(20):12585. doi: 10.3390/ijms232012585 (PMC9604154; doi:10.3390/ijms232012585)
Supplement: Supplementary file 1 [file ijms-23-12585-s001.zip › File S3.txt]

File S3. Settings of Primer-BLAST used to query the GenBank database to target sequences specific to Glomeromycota (A) and other fungi (B) using primers FULF and FULR.

A
Glomeromycota (taxid:214504)

not env


Max number of sequences returned by Blast

50000
 Blast expect (E) value

30000
 Blast word size

7
 Max primer pairs to screen

500
 Max targets to show (for designing new primers)
20
 

Max targets to show (for pre-designed primers)
10000
 Max targets per sequence
1


B
fungi (taxid:4751)
all[filter] NOT Glomeromycota[orgn]
not env


Max number of sequences returned by Blast

100000
 Blast expect (E) value

30000
 Blast word size

7
 Max primer pairs to screen

500
 Max targets to show (for designing new primers)
20
 

Max targets to show (for pre-designed primers)
50000
 Max targets per sequence
1
 
