# Supplementary material for: Phenol and Polyaromatic Hydrocarbons Are Stronger Drivers Than Host Plant Species in Shaping the Arbuscular Mycorrhizal Fungal Component of the Mycorrhizosphere
Source: Int J Mol Sci. 2022 Oct 20;23(20):12585. doi: 10.3390/ijms232012585 (PMC9604154; doi:10.3390/ijms232012585)
Supplement: Supplementary file 1 [file ijms-23-12585-s001.zip › File S4.txt]

File S4. The list of Glomeromycota sequences in Primer-BLAST output. Sequences are listed by GenBank accesion numbers.

OM967381,OM920550,OM214491,OM214490,OM214489,OM214488,OM214487,OM214486,OM214485,OM214484,OM210026,OM210025,OM210024,OM210023,OM210022,OM210021,OM210020,OM210015,OM210014,OM210013,OM210012,OM210011,OM210010,OM210009,OM210008,OM210007,OM201738,OM201737,OM201736,OM201735,OM201734,OM201733,OM201732,OM201731,OM201730,OM201729,OL684647,OL684646,OL684645,OL684643,OL684642,OL679926,OL679961,OL672834,OL672833,OL672832,OL672831,OL672829,OL672828,OL672827,OL672826,OL672825,OL672824,OL672823,OL672822,OL672821,OL672820,OL672819,OL672818,OL672816,OL672815,OL672813,OL672812,OL672811,OL672810,OL672809,OL672808,OL672807,OL672806,OL672805,OL672803,OL672802,OL672800,OL672799,OL672798,OL672797,OL672796,OL672794,OL672793,OL672792,OL672791,OL672790,OL672789,OL672788,OL672787,OL672786,OL672785,OL672784,OL672783,OL672782,OL672781,OL672780,OL672777,OL672775,OL672774,OL672772,OL672770,OL672769,OL672767,OL672766,OL672765,OL672764,OL672763,OL672761,OL672760,OL672759,OL672758,OL672757,OL672756,OL672309,OL672308,OL672307,OL672306,OL672304,OL672303,OL672302,OL672301,OL672300,OL672299,OL672298,OL672297,OL672296,OL672295,OL672292,OL672291,OL672290,OL672289,OL672287,OL672286,OL672285,OL672284,OL672283,OL672282,OL672281,OL672280,OL672279,OL672278,OL672277,OL672276,OL672275,OL672274,OL672273,OL662890,OL661640,OL661639,OL661638,OL661637,OL661636,OL661635,OL661634,OL661633,OL661632,OL661631,CP080942,CP080935,CP080934,CP080929,CP080915,CP080906,CP080905,CP080904,CP080877,CP080869,CP080866,CP080862,CP080847,CP080838,CP080832,CP080815,CP080810,CP080805,CP080796,CP080950,CP080908,CP080896,CP080883,CP080831,CP080824,OK360968,OK360967,OK360966,OK360965,OK360964,OK360963,OK360962,OK360961,OK360960,OK356207,OK356206,OK356205,OK356204,OK356203,MZ448306,MZ448305,MZ448304,MZ448303,MZ448302,MZ448301,MZ448300,MZ448299,MZ448298,MZ448297,MZ448296,MZ448295,MZ448294,MZ448293,MZ448292,MZ448291,MZ448290,MZ448289,MZ448288,MZ448287,MZ424786,MZ359660,MZ359659,MZ359658,MZ359657,MZ359655,MZ191521,MZ191520,MZ191519,MZ191518,MZ191517,MZ191516,MZ191515,MZ191514,MZ191513,MZ191512,MZ191511,MZ191510,MZ191509,MW794291,MW794290,MW794289,MW794287,MW794286,MW794284,MW794283,MW723431,MW723430,MW723429,MW507157,MW507156,MW507155,MW507154,MW507153,MW507152,MW507151,MW507150,MW507149,MW507148,MW232913,MW232912,MW232911,MW232910,MW232909,MW232907,MW232906,MW232905,NG_070496,NG_070495,NG_070494,NG_070493,NG_070492,NG_070491,NG_070490,NG_070489,NG_070488,NG_070486,MT822528,MT765730,MT765729,MT765728,MT765727,MT765726,MT765725,MT765724,MT765723,MT765722,MT765721,MT765720,MT765719,MT765718,MT765717,MT765716,MT765715,MT765714,MT765713,MT765712,MT765711,MT765710,MT765709,MT765708,MT765707,MT765705,MT765704,MT765703,MT765702,MT765701,MT765700,MT765699,MT765698,MT765697,MT765696,MT765695,MT765694,MT765693,MT765692,MT765691,MT765690,MT765689,MT765688,MT765687,MT765686,MT765685,MT765684,MT765683,MT765682,MT765681,MT765680,MT765679,MT765678,MT765677,MT765676,MT765675,MT765674,MT765673,MT765672,MT765671,MT765670,MT765669,MT765668,MT765667,MT765666,MT765665,MT765664,MT765663,MT765662,MT765661,MT765660,MT765658,MT765657,MT765655,MT765654,MT765653,MT765652,MT765651,MT765650,MT765649,MT765648,MT765647,MT765646,MT765645,MT765644,MT765643,MT765642,MT765641,MT765640,MT765639,MT765638,MT765637,MT765636,MT765635,MT765634,MT765633,MT765632,MT765631,MT765630,MT765629,MT765628,MT765627,MT765626,MT765625,MT765624,MT765623,MT765622,MT765621,MT765620,MT765619,MT765618,MT765617,MT765616,MT765615,MT765614,MT765613,MT765611,MT765610,MT765609,MT765608,MT765607,MT765606,MT765605,MT765604,MT765603,MT765602,MT765601,MT765600,MT765599,MT765598,MT765597,MT765596,MT765595,MT765594,MT765593,MT765592,MT765591,MT765590,MT765589,MT765588,MT765587,MT765586,MT765585,MT765584,MT765583,MT765582,MT765581,MT765580,MT765579,MT765578,MT765577,MT765575,MT765574,MT765573,MT765572,MT765571,MT765570,MT765569,MT765568,MT765567,MT765566,MT765565,MT765564,MT765563,MT765562,MT765561,MT765560,MT765559,MT765558,MT765557,MT765556,MT765555,MT765554,MT765553,MT765552,MT765551,MT765550,MT765549,MT765548,MT765547,MT765546,MT765545,MT765544,MT765542,MT765541,MT765540,MT765539,MT765538,MT765537,MT765536,MT765535,MT765534,MT765533,MT765532,MT765531,MT765530,MT765529,MT765528,MT765527,MT765526,MT765525,MT765524,MT765523,MT765522,MT765521,MT765520,MT765519,MT765518,MT765517,MT765516,MT765515,MT765514,MT765513,MT765512,MT765511,MT765510,MT765509,MT765508,MT765507,MT765506,MT765505,MT765504,MT765503,MT765502,MT765501,MT765500,MT765499,MT765498,MT765497,MT765496,MT765495,MT765494,MT765493,MT765492,MT765491,MT765490,MT765489,MT765488,MT765487,MT765486,MT765485,MT765484,MT765483,MT765482,MT765481,MT765480,MT765479,MT765478,MT765477,MT765476,MT765475,MT765474,MT765473,MT765472,MT765471,MT765470,MT765469,MT765468,MT765467,MT765466,MT765465,MT765464,MT765463,MT765462,MT765461,MT765460,MT765459,MT765458,MT765457,MT765456,MT765455,MT765454,MT765453,MT765452,MT765451,MT765450,MT765449,MT765448,MT765447,MT765446,MT765445,MT765444,MT765443,MT765442,MT765441,MT765440,MT765439,MT765438,MT765437,MT765436,MT765435,MT765434,MT765433,MT765432,MT765431,MT765430,MT765429,MT765428,MT765427,MT765426,MT765425,MT765424,MT765423,MT765422,MT765421,MT765420,MT765419,MT765418,MT765417,MT765416,MT765415,MT765414,MT765413,MT765412,MT765411,MT765410,MT765409,MT765408,MT765407,MT765406,MT765405,MT765404,MT765403,MT765402,MT765401,MT765400,MT765399,MT765398,MT765397,MT765396,MT765395,MT765394,MT765393,MT765392,MT765391,MT765390,MT765389,MT765388,MT765387,MT765386,MT765385,MT765384,MT765383,MT765382,MT765381,MT765380,MT765379,MT765378,MT765377,MT765376,MT765375,MT765374,MT765373,MT765372,MT765371,MT765370,MT765369,MT765368,MT765367,MT765366,MT765365,MT765364,MT765363,MT765362,MT765361,MT765360,MT765359,MT765358,MT765357,MT765355,MT765354,MT765353,MT765352,MT765351,MT765350,MT765349,MT765348,MT765347,MT765346,MT765345,MT765344,MT765343,MT765342,MT765341,MT765340,MT765339,MT765338,MT765337,MT765336,MT765335,MT765334,MT765333,MT765332,MT765331,MT765330,MT765329,MT765328,MT765327,MT765326,MT765325,MT765324,MT765323,MT765322,MT765321,MT765320,MT765319,MT765318,MT765317,MT765316,MT765315,MT765314,MT765313,MT765312,MT765311,MT765310,MT765309,MT765308,MT765307,MT765306,MT765305,MT765304,MT765303,MT765302,MT765301,MT765300,MT765299,MT765298,MT765297,MT765296,MT765295,MT725502,MT725501,MT725500,MT725499,MT725498,MT725497,MT724385,MT724384,MT724382,MT722039,MT722038,MT722037,MT722036,MT722035,MT722034,MT722024,MT722023,MT722022,MT722021,MN996965,MN996961,MN996960,MN996959,MN996956,MN996955,MN996953,MN996951,MN996950,MN996949,MN996948,MN996947,MN996946,MN996945,MN996943,MN996942,LR739049,LR739048,LR739047,LR739044,LR739043,LR739042,LR739041,LR739040,LR739039,LR739038,LR739037,LR739036,LR739035,LR739034,LR739033,MN644490,MN644489,MN644488,MN644487,MN388912,MN388911,MN388910,MN388909,MN388908,MN388907,MN388906,MN388905,MN388904,MN388903,MN388902,MN388901,MN388900,MN388899,MN388898,MN384877,MN384876,MN384875,MN384873,MN384872,MN384871,MN384870,LR596354,LR596353,LR596352,LR596351,LR596350,LR596349,LR596348,LR596347,LR596346,LR596345,LR596344,MN306208,MN306207,MN306206,MN306205,MN130961,MN130960,MN130959,MN130958,MN130957,MN130956,MN130955,MN130954,MN130953,MN130952,MN130951,MK937795,MK937794,MK937793,MK903008,MK903007,MK903006,MK903005,MN517119,MN088386,MN088385,MN081602,MN081601,MN081600,MN081584,MN081582,MN081581,MN081580,MN081578,MN081006,MN081005,MN081004,MN081003,MN081002,MN081001,MN081000,MN080999,MN080998,MK875629,MK875628,MK875627,MK875626,MK875638,MK875637,MK875636,MK875635,MK875634,MK875633,MK875632,MK875630,MK348940,MK348936,MK348934,MK348927,MK234701,MK234700,LC379048,LC379047,LC379046,LC379045,LC379044,LC379043,LC379042,LC379041,LC379040,LC379039,LC379038,LC379037,LC379036,LC379035,LC379034,LC379033,LC379032,LC379031,LC379030,LC379029,LC379028,LC379027,LC379026,LC379025,LC379024,LC379023,LC379022,LC379021,LC379020,LC379019,LC379018,LC379017,LC379016,LC379015,LC379014,LC379013,LC379012,LC379011,LC379010,MK570915,MK570914,MK570913,MK570912,MK036789,MK036788,MK036787,MK036786,MK036785,MK036784,MK036783,MK036782,MK036781,MG836667,MG836666,MG836665,MG836664,MG836663,MG836662,MG836658,LS974599,LS974598,LS974597,LS974596,LS974594,MH560608,MH560607,MH560606,MH560605,MH560604,MH560603,MH560602,MH560601,MH560600,MG710520,MG710519,MG710518,MG710517,MG183940,MG183939,MG183938,MG183937,MH590070,MH590068,MH590067,MH590066,MH590065,MH590063,MH590062,MH590061,MH590060,MH590059,MH590058,MG459217,MG459216,MG459215,MG459214,MG459213,MG459212,MG459211,MG459210,MG459209,MG459208,MG459207,LT964738,LT964737,LT964736,LT964735,LT964734,LT964733,LT964732,LT964731,LT964729,LT964728,LT964727,LT964726,LT964725,LT964724,LT964723,LT964722,LT964721,LT964720,LT964719,LT964718,LT964717,LT964716,LT964715,LT964714,LT964713,LT964712,LT964711,LT964709,LT964708,LT964707,LT964706,LT964705,LT964704,LT964703,LT964702,LT964701,LT964700,LT963500,LT963499,LT963498,LT963497,LT963496,KY114726,KY114725,KY114723,KY114722,KY114719,KY114718,KY114716,KY114715,KY114714,KY114713,KY114711,KY114710,KY114709,KY114708,KY114706,KY114705,KY114704,KY114703,KY114702,KY114701,KY114700,KY114698,KY114696,KY114693,KY114692,KY114691,KY114689,KY114688,KY114687,KY114686,KY114685,KY114684,KY114683,KY114681,KY114680,KY114679,KY114678,KY114676,KY114674,KY114673,KY114672,KY114670,KY114669,KY114668,KY114667,KY114666,KY114665,KY114664,KY114663,KY114662,KY114661,KY114659,KY114655,KY114654,KY114653,KY114652,KY114650,KY114649,KY114648,KY114647,KY114646,KY114645,KY114644,KY114643,KY114642,KY114641,KY114640,KY114639,KY114638,KY114637,KY114636,KY114635,KY114634,KY114633,KY114632,KY114631,KY114629,KY114628,KY114627,KY114626,KY114623,KY114622,KY114621,FR750218,FR750133,FR750130,FR750100,FR750099,FR750098,FR750096,LN884301,KX529103,KX529101,KX529100,KX529099,KX529098,KX529097,KY630251,KY630250,KY630249,KY630248,KY630247,KY630246,KY630245,KY630244,KY630243,KY630242,KY630241,KY630240,KY630239,KY630238,KY630237,KY630235,KY630234,KY630233,KY630232,KY630231,KY630230,KY630229,KY630228,KY630227,KY555057,KY555056,KY555055,KY555054,KY555052,KY555051,KY934451,KY934450,KY927389,KY927388,LN884303,LN884302,KX758126,KX758125,KX758124,KX758123,KX758122,KX758121,KX758120,KX758119,KX758118,KX758117,KX758116,KX758115,KX168435,KX485374,KX355821,KX355820,KX355819,KX355818,KX345943,KX345942,KX345941,KX345940,KX345939,KX345938,KY362438,KY362437,KY362436,KY362435,KY362434,KY362433,KY362432,KY362431,KY362428,KU747170,LN811001,LN811000,LN810999,LN810998,LN810997,LN810994,LN810993,LN736027,LN736025,LN736024,LN736023,LN736022,HG977203,HG977202,HG977201,HG977200,HG977199,HG977198,LN881566,LN881565,LN881564,KT444721,KT444720,KT444719,KT444718,KT444717,KT444716,KT444715,KT444714,KT444713,KT444712,KT444711,KT444710,KT444709,KT444708,LN624112,HF935024,HF935023,HF935022,HF935021,HF935020,HF935019,HF935018,HF935017,KJ564165,KJ564163,KP191492,KP191491,KP191490,KP191489,KP191488,KP191487,KP191486,KP191485,KP191484,KP191483,KP191482,KP191481,KP191480,KP191479,KP191478,KP191477,KP191476,KP191475,KP191474,KP191473,KP191472,KP191471,KP191470,KP191469,KP191468,KP191467,HG938304,HG938303,HG938302,HG938301,HG421738,HG421737,HG421736,KF836980,KF836979,KF836978,KF836977,KF836976,KF836975,KF836974,KF836973,KF836972,KF836971,KF836970,KF836969,KF836968,KF836967,KF836966,KF836965,KF836964,KF836963,KF836962,KF836959,KF836958,KF836957,KF836956,KF836955,KF836954,KF836953,KF836952,KF836951,KF836950,KF836947,KF836946,KF836945,KF836944,KF836941,KF836940,KF836939,KF836938,KF836937,KF836936,KF836935,KF836934,KF836933,KF836932,KF836931,KF836930,KF836929,KF836928,KF836927,KF836926,KF836924,KF836923,KF836922,KF836921,KF836920,KF836919,KF836917,KF836916,KF836915,KF836914,KF836913,KF836910,KF836909,KF836908,KF836907,KF836905,KF836904,KF836901,KF836900,KF836899,KF836897,KF836895,KF914401,KJ850204,KJ850203,KJ850202,KJ850201,KJ850200,KJ850199,KJ850198,KJ850197,KJ850196,KJ850195,KJ850194,KJ850193,KJ850192,KJ850191,KJ850190,KJ850189,KJ850188,KJ850187,KJ850186,KJ850185,KJ850184,KJ850183,KJ850182,KJ850181,HE962463,HE962460,HE962459,HE962456,HE962450,HE962447,HE962446,HE962444,HE962443,HE962438,HE962437,HE962436,HG970665,HF968957,HF968956,HF968954,HF968953,HF968950,HF968949,HF968948,HF968947,HF968946,HF968944,HF968943,HF968942,HF968941,HF968940,HF968939,HF968938,HF968937,HF968935,HF968934,HF968933,HF968932,HF968931,HF968930,HF968929,HF968928,HF968926,HF968925,HF968924,HF968923,HF968922,HF968920,HF968919,HF968918,HF968917,HF968916,HF968915,HF968914,HF968913,HF968912,HF968911,HF968910,HF968909,HF968908,HF968907,HF968906,HF968905,HF968904,HF968903,HF968902,HF968901,HF968900,HF968899,HF968897,HF968896,HF968895,HF968892,HF968890,HF968889,HF968887,HF968886,HF968885,HF968884,HF968883,HF968882,HF968881,HF968880,HF968879,HF968878,HF968877,HF968876,HF968874,HF968873,HF968872,HF968871,HF968870,HF968869,HF968868,HF968867,HF968865,HF968863,HF968862,HF968861,HF968860,HF968859,HF968858,HF968857,HF968856,HF968855,HF968854,HF968853,HF968852,HF968851,HF969007,HF969006,HF969005,HF969004,HF969003,HF969002,HF969001,HF968999,HF968998,HF968997,HF968996,HF968995,HF968994,HF968993,HF968991,HF968990,HF968989,HF968987,HF968986,HF968985,HF968984,HF968983,HF968982,HF968981,HF968980,HF968979,HF968978,HF968977,HF968976,HF968975,HF968974,HF968973,HF968972,HF968971,HF968970,HF968969,HF968968,HF968967,HF968966,HF968965,HF968964,HF968963,HF968962,HF968961,HF968960,HF968959,HF968958,HG969392,HG969391,HG969389,HG969388,HG969387,HG969386,HG969385,HG969384,HG969383,HG969382,HG969381,HG969380,HG969379,HG969378,HG969377,HG969372,HG798899,HG798898,HG798897,HG798895,HG422734,HG422733,HG422732,KF154775,KF154772,KF154771,KF154770,KF154769,KF154768,KF154767,KF154762,KF154761,KJ564169,KJ564168,KJ564167,KJ564166,KJ564162,KJ564161,KJ564160,KJ564159,KJ564158,KJ564157,KJ564156,KJ564155,KJ564154,KJ564153,KJ564152,KJ564151,KJ564150,KJ564149,KJ564148,KJ564147,KJ564146,KJ564145,KJ564144,KJ564143,KJ564142,KJ564141,KJ564140,KJ564139,KJ564138,KJ564137,KJ564136,KJ564135,KJ564134,KJ564133,HG970664,HG964400,HG964399,HG964398,HG964397,HG964396,HE858432,HE858431,HE858430,HE858429,HE858428,HE858427,HF674440,HF674439,HF674438,HG518629,HG518628,HG518627,KF060327,KF060326,KF060325,KF060324,KF060323,KF060322,KF060321,KF060320,KF060317,KF060316,KF060314,KF060313,KF060312,KF060311,KF060310,KF060309,KF060308,KF060307,KF060306,KF060305,KF060304,KF060298,KF060295,JX999971,JX999970,JX999969,JX999968,JX999967,JX999966,JX999965,KC182048,KC182047,KC182046,KC182045,KC182044,KC182043,KC182042,KC182041,KC182040,KC182039,KC182038,KC182037,KC182036,HF548863,HF548862,HF548861,HF548860,HF548859,HF548858,HF548857,HF548856,HF548855,HF548854,HF548853,HE863904,HE863903,HE863902,HE863901,HE863900,HE863899,HE863898,HE863897,HE863896,HE863895,HE863894,HE863893,HE863892,HE863891,HE863890,HE863889,HE863888,HE863887,HE863860,HE863859,HE863858,HE863857,HE863856,HE863855,HE863853,HE863852,HE863851,HE863850,HE863849,HE863848,HE863847,HE863846,HE863845,HE863844,HE863842,HE863841,HE863840,HE863839,HE863838,HE863837,HE863836,HE863835,HE863834,HE863833,HE863832,HE863831,HE863830,HE863829,HE863828,HE863827,HE817884,HE817883,HE817882,HE817881,HE817880,HE817872,HE817871,KJ210822,FR821675,FR821674,FR821673,FR821672,FR869691,FR869690,FM865602,HF567941,HF567940,HF567939,HF567938,HF567937,HF567936,HF567935,HF567934,HF567932,HE794040,HE794038,FR846383,FR846382,FR846381,FR865451,FR865450,FR865449,FR865448,FR865447,FR865446,FR865445,FR750543,FR750542,FR750541,FR750540,FR750539,FR750538,FR750537,FR750535,FR750534,FR750533,FR750532,FR750531,FR750530,FR750529,FR750528,FR750527,FR750371,FR750370,FR750369,FR750368,FR750367,FR750366,FR750365,FR750364,FR750203,FR750202,FR750201,FR750185,FR750184,FR750183,FR750182,FR750181,FR750179,FR750178,FR750177,FR750176,FR750175,FR750174,FR750173,FR750172,FR750171,FR750170,FR750169,FR750168,FR750167,FR750166,FR750165,FR750164,FR750163,FR750162,FR750161,FR750160,FR750159,FR750158,FR750157,FR750135,FR750544,FR750526,FR750363,FR750134,FR750077,FR750075,FR750074,FR750063,FR750059,FR750061,FR750060,FR750057,FR750056,FR750055,FR750054,FR750053,FR750052,FR750051,FR750050,FR750049,FR750048,FR750047,FR750046,FR750045,FR750044,FR750043,FR750042,FR750041,FR750040,FR750039,FR750038,FR750037,FR750036,FR750035,FR750034,FR750033,FR750032,FR750031,FR750030,FR750029,FR750028,FR750027,FR750026,FR750025,FR750024,FR750023,FR750022,FR750021,FR750020,FR750018,FR750017,FR750016,FR750013,FR750014,FR750012,JQ048925,JQ048924,JQ048923,JQ048922,JQ048921,JQ048919,JQ048915,JQ048914,JQ048913,JQ048912,JQ048910,JQ048909,JQ048908,JQ048907,JQ048902,JQ048900,JQ048897,JQ048896,JQ048888,JQ048887,JQ048885,JQ048883,JQ048882,JQ048881,JQ048879,JQ048877,JQ048876,JQ048875,JQ048874,JQ048873,JQ048872,JQ048871,JQ048870,JQ048868,JQ048867,JQ048866,JQ048865,JQ048864,JQ048863,JQ048861,JQ048860,JQ048859,JQ048858,JQ048857,JQ048855,JQ048854,JQ048853,JQ048852,JQ048851,JQ048850,JQ048849,JQ048848,JQ048847,JQ048846,JQ048845,JQ048844,FR750200,FR750199,FR750198,FR750197,FR750195,FR750194,FR750192,FR750191,FR750190,FR750189,FR750188,FR750187,FR750186,FR750091,FR750090,FR750089,FR750088,FM876844,FM876841,JN417531,JN417530,JN417528,JN417527,JN417526,JN417525,JN417524,JN417523,JN417522,JN417521,JN417520,JN417518,JN417517,JN417516,JN417515,JN417514,JN417513,JN417512,JN417511,JN417510,HE603641,HE577801,FR692354,FR692353,FR692352,FR692351,FR692350,FR692347,JF439212,JF439211,JF439210,JF439208,JF439207,JF439206,JF439205,JF439204,JF439203,JF439201,JF439200,JF439199,JF439197,JF439195,JF439193,JF439192,JF439191,JF439190,JF439189,JF439187,JF439186,JF439184,JF439183,JF439181,JF439180,JF439179,JF439178,JF439177,JF439176,JF439174,JF439173,JF439172,JF439171,JF439169,JF439167,JF439166,JF439165,JF439164,JF439163,JF439162,JF439161,JF439160,JF439159,JF439158,JF439157,JF439156,JF439154,JF439153,JF439152,JF439151,JF439150,JF439149,JF439148,JF439146,JF439145,JF439144,JF439143,JF439142,JF439141,JF439140,JF439139,JF439138,JF439136,JF439135,JF439134,JF439133,JF439132,JF439131,JF439130,JF439129,JF439128,JF439127,JF439126,JF439125,JF439123,JF439122,JF439121,JF439120,JF439119,JF439118,JF439116,JF439115,JF439114,JF439112,JF439111,JF439109,JF439108,JF439107,JF439105,JF439104,JF439103,JF439102,JF439099,JF439098,JF439097,JF439096,JF439095,JF439094,JF439093,JF439091,JF439090,JF439089,KM056665,KM056664,KM056663,KM056662,KM056661,KM056660,KM056659,KM056658,KM056657,KM056656,KM056655,KM056654,KM056653,KM056652,KM056651,FR873632,FR873630,FR873629,FR828471,FN825912,FN825911,FN825910,FN825909,FN825908,FN825907,FN825906,FN825905,FN825904,FN825903,FN825902,FN825901,AM713419,AM713418,AM713417,FN547680,FN547679,FN547678,FN547677,FN547676,FN547675,FN547674,FN547673,FN547672,FN547671,FN547670,FN547669,FN547668,FN547667,FN547666,FN547665,FN547664,FN547663,FN547662,FN547661,FN547660,FN547659,FN547658,FN547657,FN547656,FN547655,FN547653,FN547651,FN547650,FN547649,FN547648,FN547647,FN547646,FN547645,FN547644,FN547642,FN547641,FN547640,FN547639,FN547637,FN547635,FN547622,FN547621,FN547620,FN547619,FN547618,FN547617,FN547616,FN547615,FN547614,FN547613,FN547612,FN547611,FN547610,FN547609,FN547608,FN547607,FN547606,FN547605,FN547604,FN547603,FN547602,FN547601,FN547600,FN547599,FN547598,FN547596,FN547595,FN547593,FN547592,FN547591,FN547590,FN547589,FN547588,FN547587,FN547586,FN547585,FN547584,FN547583,FN547582,FN547581,FN547580,FN547579,FN547578,FN547577,FN547576,FN547575,FN547573,FN547572,FN547571,FN547570,FN547569,FN547568,FN547567,FN547566,FN547565,FN547564,FN547563,FN547562,FN547561,FN547560,FN547559,FN547558,FN547557,FN547556,FN547555,FN547554,FN547553,FN547552,FN547551,FN547550,FN547549,FN547548,FN547547,FN547546,FN547545,FN547544,FN547543,FN547542,FN547541,FN547540,FN547539,FN547538,FN547537,FN547536,FN547535,FN547534,FN547533,FN547532,FN547530,FN547528,FN547527,FN547525,FN547524,FN547523,FN547522,FN547520,FN547517,FN547511,FN547510,FN547508,FN547507,FN547506,FN547505,FN547504,FN547503,FN547502,FN547492,FN547491,FN547490,FN547484,FN547488,FN547487,FN547486,FN547485,FN547483,FN547482,FN547476,FN547475,FN547474,FJ235573,FJ235572,FJ235571,FJ235570,FJ235569,FJ235568,FJ235566,FJ235565,FJ235564,FJ235563,FJ235562,FJ235561,FM992402,FM992401,FM992400,FM992399,FM992398,FM992397,FM992396,FM992395,FM992394,FM992393,FM992392,FM992391,FM992390,FM992389,FM992388,FM992387,FM992386,FM992385,FM992384,FM992383,FM992382,FM992381,FM992380,FM992378,FM992377,FM865617,FM865616,FM865615,FM865614,FM865613,FM865612,FM865611,FM865607,FM865606,FM865605,FM865604,FM865603,FM865601,FM865600,FM865599,FM865598,FM865597,FM865587,FM865586,FM865585,FM865584,FM865583,FM865582,FM865581,FM865580,FM865579,FM865578,FM865577,FM865576,FM865575,FM865574,FM865573,FM865572,FM865571,FM865570,FM865569,FM865568,FM865567,FM865566,FM865565,FM865564,FM865563,FM865562,FM865561,FM865549,FM865548,FM865547,FM865546,FM865545,FM876839,FM876838,FM876837,FM876836,FM876835,FM876833,FM876830,FM876829,FM876828,FM876827,FM876826,FM876825,FM876824,FM876823,FM876821,FM876820,FM876819,FM876818,FM876817,FM876816,FM876815,FM876814,FM876813,FM876812,FM876808,FM876810,FM876809,FM876807,FM876806,FM876805,FM876804,FM876802,FM876801,FM876800,FM876799,FM876798,FM876797,FM876796,FM876795,FM876794,FM876792,FM876791,FM876790,FM876789,FM876788,FM876787,FM876786,FM876785,FM876784,FM876783,FM876782,FM876781,FM876780,AM713411,AM713412,AM713414,AM713413,AM713410,AM713409,AM713408,AM713407,AM713406,AM713405,AJ854655,AJ854654,AJ854653,AJ854652,AJ854651,AJ854650,AJ854649,AJ854648,AJ854647,AJ854645,AJ854644,AJ854643,AJ854642,AJ854641,AJ854640,AJ854639,AJ854638,AJ854637,AJ854636,AJ854635,AJ854634,AJ854633,AJ854632,AJ854631,AJ854630,AJ854629,AJ854628,AJ854627,AJ854626,AJ854625,AJ854624,AJ854623,AJ854622,AJ854621,AJ854620,AJ854619,AJ854618,AJ854617,AJ854615,AJ854614,AJ854613,AJ854612,AJ854611,AJ854609,AJ854608,AJ854607,AJ854606,AJ854605,AJ854602,AJ854601,AJ854600,AJ854599,AJ854598,AJ854597,AJ854596,AJ854595,AJ854594,AJ854593,AJ854592,AJ854591,AJ854590,AJ854589,AJ854588,AJ854587,AJ854586,AJ854585,AJ854584,AJ854582,AJ854580,AJ854579,AJ854578,AJ854577,AJ854576,AJ854575,AJ854574,FN547652,FN547643,FN547638,FN547509,FN547493,FM992379,AF145749,AJ623309,AF145747,AF145745,AF145742,AF145741,AF145740,AF145739,AF145738,AF145735,AF235009,AF235007,DQ273828,NG_027567,DQ273793,DQ273792,DQ273790,OL672779,OK184921,MZ424827,NG_070487,MT765656,MT765612,LR739046,LR739045,MN081583,MK348939,MK348938,MK348935,MK348933,MK348932,MK348931,MK348930,MK348929,MK348928,MG836661,MG836660,MG836659,MH590069,MH590064,LT964730,KY114724,KY114720,KY114697,KY114695,KY114690,KY114671,KY927390,KX485375,KP756603,KP756602,KP756601,KP756599,KP756598,KP756597,KP756596,KP756595,KP756594,KP756590,KP756589,KP756588,KP756587,KP756586,KP756585,KP756584,KP756583,KP756582,KP756581,KP756580,KP756579,KP756577,KP756576,KP756574,KP756573,KP756572,KP756571,KP756570,KP756569,KP756568,KP756567,KP756565,KP756564,KP756563,KP756562,KP756561,KP756560,KP756559,KP756558,KP756557,KP756556,KP756555,KP756554,KP756553,KP756552,KP756551,KP756550,KP756549,KP756548,KP756547,KP756546,KP756545,KP756544,KP756543,KP756542,KP756540,KP756539,KP756538,KP756537,KP756536,KP756535,KP756534,KP756533,KP756529,KP756528,KP756526,KP756525,KP756524,KP756523,KP756522,KP756521,KP756520,KP756519,KP756518,KP756516,KP756515,KP756513,KP756512,KP756511,KP756510,KP756509,KP756508,KP756507,KP756506,KP756505,KP756503,KP756502,KP756501,KP756499,KP756498,KP756497,KP756496,KP756495,KP756494,KP756492,KP756491,KP756490,KP756489,KP756488,KP756487,KP756485,KP756484,KP756483,KP756482,KP756479,KP756478,KP756477,KP756476,KP756475,KP756474,KP756472,KP756470,KP756468,KP756466,KP756464,KP756463,KP756462,KP756461,KP756460,KP756459,KP756458,KP756457,KP756456,KP756453,KP756452,KP756451,KP756450,KP756449,KP756448,KP756447,KP756446,KP756445,KP756444,KP756443,KP756442,KP756441,KP756440,KP756439,KP756438,KP756437,KP756435,KP756434,KP756432,KP756430,KP756429,KP756428,KP756427,KP756425,KP756424,KP756423,KP756422,KP756421,KP756419,KP756418,KP756417,KP756416,KP756415,KP756414,KF836961,KF836960,KF836948,KF836911,KF836906,KF836903,KF914397,HF968893,HF968988,HG798896,KF154766,KF154765,KF154764,KR105647,KR105644,KR105642,KR105640,KR105639,KR105638,HF567933,HE794039,FR846384,FR750180,JQ048862,FR750196,FR750193,JF439202,JF439137,JF439117,JF439113,JF439106,JF439101,KM078598,FR828470,FN547597,FN547594,FN547574,FM876822,AJ854646,AJ854610,AJ854604,AJ854583,AJ623312,AF145736,OL672817,OL672814,OL672804,OL672801,OL672776,OL672310,MZ359656,MZ359654,MN384874,KF914403,HF968951,OL684644,OL672762,MW794288,MW794285,MW232908,MT765706,MT765659,MT765576,MT765543,MT765356,MN996944,LR739032,MN081579,MK875631,LS974595,KY114721,KY114717,KY114712,KY114699,KY114694,KY114675,KY114658,KY114657,KY114656,KY114630,KY114625,KY114624,LN811002,LN736026,LN624111,HE962453,HE962452,HE962451,KF836949,KF836925,KF836918,KF836898,KF914400,HE962462,HE962461,HE962458,HE962457,HE962455,HE962448,HE962442,HE962441,HE962440,HE962439,HE962435,HE962434,HE962433,HE962432,KF154760,KF060319,KF060318,JN417529,HE603642,FR873633,FR873631,FR750058,FR750019,FR692349,JF439110,FN547531,FN547529,FN547516,FN547512,FM876834,FM876832,FM876831,FM876793,AJ854616,AJ854581,AJ623310,AF145748,MK348937,MK348926,LT964710,KY927391,HF968945,KF060297,KF060296,KF060294,GQ229223,GQ229222,GQ229221,FN547654,FJ235567,MZ433185,OL672773,OL672768,KY114682,KY114651,KP756514,KP756504,KP756500,KP756481,KF836943,HF968952,FR865444,JF439196,AM183920,NG_075173,MK521698,MK521697,MK521696,MK521695,MK521694,MK521693,MK521692,MK521690,MK521689,MK521688,MK521687,MK521686,MK521685,MK521684,MK521683,MK521682,MK521681,MK521680,MK521679,MK521678,MK521676,MK521675,MK521674,KY927387,KY927386,KU376499,KU144882,KT881238,FR750156,FR750155,FR750154,FR750153,FR750152,FR750149,FR750148,FR750147,FR750146,FR750145,FR750144,FR750143,FR750141,FR750140,FR750139,FR750138,FR750137,FR750136,FR750094,FR750093,FR750092,FR750083,FR750073,FR750072,FR750071,FR750117,FR750115,FR750112,FR750111,FR750108,FR750107,FR750106,FR750104,FR750101,FR750087,FR750086,FR750085,FR750084,FR750082,FR750081,FR750079,FR750078,FR750070,FR750069,FR750068,FR750067,FR750066,FR750065,FR750064,FR750128,FR750120,FR750119,FR750118,FR750097,KC166282,KC166281,KC166280,KC166279,KC166278,KC166277,KC166276,KC166275,KC166274,KC166273,KC166272,KC166270,KC166269,KC166266,KC166259,KC166256,KC166255,KC166254,KC166253,KC166252,KC166251,HM565944,HM625900,HM625899,GQ229231,GQ229230,GQ229226,GQ229224,FN547636,FN547634,FN547633,FN547632,FN547631,FN547630,FN547629,FN547628,FN547627,FN547626,FN547624,FN547623,FN547518,FN547515,FN547514,FN547513,FN547499,FN547497,FN547496,FN547495,FN547494,FN547481,FN547479,FN547478,GU966531,GU966530,FM865610,FM865609,FM865608,FM865596,FM865594,FM865593,FM865592,FM865591,FM865590,FM865589,FM865560,FM865559,FM865558,FM865557,FM865555,FM865554,FM865551,FM865550,FM865544,FM865543,FM865542,FM865541,FM865539,FM865538,FM865537,FM865536,FJ790678,FJ790677,FJ790676,AM713404,AM713403,AM713402,EU931286,EU931285,EU931284,EU931282,EU931281,EU931280,EU931279,EU931277,EU931276,EU931274,EU931273,EU931272,EU931271,EU931270,EU931269,EU931267,EU931266,EU931264,EU931263,EU931262,EU931261,AM947665,EU346868,EU346867,EU346866,EU346865,EU252109,AY541918,AY541917,HM625886,FN547498,FM865595,FM865556,FM865553,AF304983,AY541915,AY541914,AY541913,AY541912,AY541911,AY541910,AY541909,AY541908,AY541907,AY541906,AY541905,AY541903,AY541902,AY541895,AY541900,AY541899,AY541898,AY541897,AY541896,AY541889,AY541892,AY541891,AY541888,AY541887,AY541836,AY541885,AY541835,AY541883,AY541882,AY541880,AY541875,AY541874,AY541873,AY541872,AY541871,AY541870,AY541869,AF304886,AY541867,AY541866,AY541865,AY541864,AY541863,AY541862,AY541861,AY541860,AY541859,AY541858,AY541857,AY541856,AY541855,AY541854,AY541853,AF304945,AY541851,AY541850,AY541849,AY541848,AY541846,AY541845,AY541843,AY541810,AY541840,AY541811,AY541838,AY541837,AY541834,AY541833,AY541832,AY541831,AY541830,AY541827,AY541828,AY541826,AY541825,AY541824,AY541823,AY541822,AY541818,AY541816,AY541812,AY541817,AY541815,AY541814,AY541813,AF305008,AF305007,AF305006,AF305004,AF305003,AF305002,AF305001,AF305000,AF304999,AF304998,AF304997,AF304996,AF304995,AF304994,AF304993,AF304992,AF304991,AF304990,AF304989,AF304988,AF304987,AF304985,AF304984,AF304982,AF304981,AF304980,AF304979,AF304978,AF304977,AF304976,AF304975,AF304974,AF304973,AF304972,AF304971,AF304969,AF304968,AF304967,AF304966,AF304964,AF304963,AF304962,AF304961,AF304960,AF304959,AF304958,AF304956,AF304955,AF304954,AF304953,AF304952,AF304951,AF304950,AF304949,AF304948,AF304947,AF304946,AF304944,AF304943,AF304942,AF304941,AF304939,AF304938,AF304937,AF304936,AF304935,AF304933,AF304932,AF304931,AF304930,AF304929,AF304928,AF304927,AF304926,AF304925,AF304924,AF304923,AF304922,AF304921,AF304920,AF304918,AF304917,AF304915,AF304914,AF304913,AF304912,AF304911,AF304910,AF304909,AF304908,AF304907,AF304906,AF304905,AF304903,AF304902,AF304901,AF304900,AF304899,AF304898,AF304896,AF304895,AF304894,AF304893,AF304892,AF304891,AF304890,AF304889,AF304888,AF304884,AF304883,AF304882,AF304881,AF304880,AF304879,AF304878,AF304877,AF304876,AF304875,AF304874,AF304873,AF304872,AF304871,AF378504,AF378513,AF378512,AF378511,AF378510,AF378509,AF378508,AF378507,AF378506,AF378505,AF378503,AF378502,AF378501,AF378500,AF378499,AF378498,AF378497,AF378496,AF378495,AF378494,AF378493,AF378490,AF378489,AF378488,AF378487,AF378486,AF378485,AF378484,AF378483,AF378482,AF378481,AF378480,AF378478,AF378476,AF378475,AF378474,AF378473,AF378472,AF378471,AF378470,AF378469,AF378468,AF378466,AF378465,AF378464,AF378463,AF378462,AF378461,AF304934,AF378459,AF378457,AF378456,AF378455,AF378454,AF378453,AF304970,AF378451,AF378450,AF378449,AF378447,AF378446,AF378445,AF378444,AF378443,AF378442,AF378441,AF378440,AF378439,AF378438,AF378437,AF378436,AF378435,AF378434,AF378433,AF378432,AF378431,AF378430,AF378429,AY769968,AY764259,OL684648,KY114707,GQ229228,FN547519,MK521691,FR750142,FR750127,FR750105,FR750102,FR750080,FR750129,FR750125,FR750123,KC166271,GQ229227,FN547625,AM947659,AY541904,KY634242,KT826604,JF439185,JF439182,JF439170,FM865588,FM865552,EU931283,AF304986,AF304965,AF304957,AF304940,AF304919,AF304916,AF304904,AF304897,AF304887,AF304885,AF378492,AF378491,AF378479,AF378477,AF378467,AF378458,AF378448,JN194165,OK184910,KY967599,FR750151,FR750126,GQ229225,MK521677,KC166260,HM625885,AF378523,AF378520,AF378518,AF378519,AF305005,CP080804,
