# Supplementary material for: Phenol and Polyaromatic Hydrocarbons Are Stronger Drivers Than Host Plant Species in Shaping the Arbuscular Mycorrhizal Fungal Component of the Mycorrhizosphere
Source: Int J Mol Sci. 2022 Oct 20;23(20):12585. doi: 10.3390/ijms232012585 (PMC9604154; doi:10.3390/ijms232012585)
Supplement: Supplementary file 1 [file ijms-23-12585-s001.zip › File S5.txt]

File S5. The list of sequences not beloging to Glomeromycota in Primer-BLAST output for primers FULF and FULR. Sequences are listed by GenBank accesion numbers.

NG_079710,NG_079709,NG_079708,NG_079707,NG_079682,NG_079674,NG_079671,NG_079669,NG_079668,NG_079667,NG_079666,NG_079665,NG_079664,NG_079663,NG_079662,NG_079658,NG_079635,NG_079568,NG_079495,OM990844,OM985789,OM985788,OM985787,OM985786,OM985785,OM985784,OM985783,OM985782,OM985781,OM985780,OM985779,OM985778,OM985777,OM985776,OM985775,OM985774,OM985773,OM985772,OM985771,OM985770,OM985768,OM985766,OM985765,OM985764,OM985757,OM985756,OM985755,LC637885,LC637884,LC637883,LC637882,LC637881,LC637880,LC637879,OM967415,OM967414,OM967413,OM967412,OM967411,OM967410,OM967409,OM967408,OM967407,OM967406,OM967405,OM967404,OM967403,OM967402,OM967401,NG_078660,NG_078659,NG_078658,NG_078655,OM417509,OM417507,OM273376,OM250370,OM250229,OM250115,OM250113,OM250111,OM250110,OM238192,OM238191,OM238182,OM238175,OM238171,OM238170,OM238159,OM238158,OM238157,OM238156,OM238155,OM238146,OL771800,OL771798,OL771797,OL771796,OL771795,OL771794,OL771788,OL771787,OL771786,OL771769,OL771768,OL771767,OL771766,OL771765,OL702871,OL693692,OL693691,OL690570,OL688386,OL688382,OL688380,OL688378,OL688374,OL688373,OL688358,OL688355,OL688353,OL688347,OL688345,OL688344,OL688342,OL688341,OL597964,OL597963,OL589648,OL589645,OL589613,OL584339,OL583985,OL546782,OL549269,LC433905,LC433904,LC433903,LC433902,LC433901,LC433900,OL518950,OL518949,CP086717,OM084000,OM083998,OM083997,OM083996,OM083991,OM083990,OM083989,OM083988,OM083987,OM083986,OM083985,OM083984,OM083983,OM083982,OM083978,OM083974,OL457702,OL449847,OL336511,OL336509,OL336506,OL336505,OL336501,OL336498,OL336487,OL336486,OL336485,NG_077395,NG_077394,NG_077392,OL314548,OL314546,OL742455,OL742448,OL742444,OL742443,OL739390,OL739388,OL739384,OL739383,OL739376,OL739375,OL739380,OL739379,OL739366,OL739365,OL310859,OK576386,OK576385,OK576384,OK559558,OK491124,OK442661,OK442660,OK442659,OK422242,OK422241,OK257208,OK257207,OK256955,OK239677,OK159933,OK159932,OK159931,OK159930,OK159928,OK159927,OK120826,OK120439,OM441992,OM441991,MZ964981,MZ964980,MZ964979,MZ964978,MZ964977,MZ964976,MZ964975,MZ964974,MZ964973,MZ964972,MZ964971,MZ964970,MZ964969,MZ964968,MZ964967,MZ964966,MZ964965,MZ964964,OM758253,OM753110,MZ853392,MZ675574,MZ675573,MZ675572,MZ675571,MZ675570,MZ675569,MZ675568,MZ669933,MZ669932,MZ669931,MZ669930,MZ669929,MZ669928,MZ669927,MZ669926,MZ669925,MZ669924,MZ669923,MZ669922,MZ669921,MZ669920,MZ669919,MZ669918,MZ669917,MZ669916,MZ669915,MZ669914,MZ669913,MZ669912,MZ669911,MZ669910,MZ669909,MZ669908,MZ669907,MZ669906,MZ669905,MZ669904,MZ669903,MZ669902,MZ669901,MZ669900,MZ669899,MZ669898,MZ666407,MZ663818,MZ663817,MZ663816,MZ663815,MZ663814,MZ663813,MZ663812,MZ637169,MZ637168,MZ637167,MZ637166,MZ637165,MZ637164,MZ621155,MZ621154,MZ604287,MZ604286,MZ604285,MZ604284,MZ604283,MZ556965,MZ545414,MZ545413,MZ545412,MZ545411,MZ540424,MZ540423,MZ540418,MZ540417,MZ540107,MZ424281,MZ420672,MZ358824,MZ358823,MZ358822,MZ358821,MZ358820,MZ358819,MZ358818,MZ358817,MZ358816,MZ713840,MZ713839,MZ713833,MZ713832,MZ713831,MZ713830,MZ713829,MZ713828,MZ713824,MZ713822,MZ713821,MZ713820,MZ713818,MZ713817,MZ713812,MZ713810,MZ713809,MZ713808,MZ713807,MZ713806,MZ710572,MZ710571,MW471670,MW471669,MZ676784,MW592824,MZ333148,MZ333146,MZ318066,MZ318065,MZ318089,MZ310426,MZ310425,MZ310424,OM736050,OM728179,MZ191534,MZ126810,MZ126809,MZ126808,MZ126548,MZ045694,MZ045693,MZ045692,MZ045691,MZ045690,OL687156,OL687127,OL687125,OL653005,OL653004,OL653003,MZ508450,OL636430,MW940701,MW929210,MW929209,MW914701,MW898445,MW898444,MW882126,MW882125,MW880708,MW880707,MW880706,MW880705,MW880704,MW880703,MW880691,MW880692,MW879436,MW837556,MW837554,MW837552,MW837551,MW829659,MW819857,MW819856,MW805840,MW805839,MW805838,MW805837,MW805836,MW805834,MW805833,MW805832,MW805831,MW805830,MW805828,MW805827,MW805826,MW805825,MW805824,MW805823,MW805822,MW805821,MW805820,MW805819,MW805818,MW805817,MW805816,MW805815,MW732461,OK076901,OK076717,OK076711,OK044795,OK042093,OK042092,MW692848,MW692847,MW692846,MW692845,MW692844,MW683713,MW683712,MW683711,MW683710,MW683709,MW683708,MW683707,MW683706,MW683705,MW683704,MW683703,MW683702,MW683701,MW683700,MW683699,MW683698,MW683696,MW683695,MW683694,MW683693,MW683692,MW683691,MW683690,MW683689,MW683688,MW683687,MW683686,MW683685,MW683684,MW683683,MW683682,MW683681,MW683680,MW683679,MW683678,MW683677,MW683676,MW683675,MW683674,MW683673,MW683672,MW683671,MW683670,MW683669,MW683668,MW683667,MW683666,MW683665,MW683663,MW683662,MW683660,MW683659,MW683658,MW683657,MW683656,MW683655,MW683654,MW683653,MW683652,MW683651,MW683650,MW683649,MW683648,MW683647,MW683646,MW683645,MW683644,MW683643,MW683642,MW683641,MW683640,MW683639,MW683638,MW683637,MW683636,MW683635,MW683634,MW683633,MW683632,MW683631,MW683629,MW683628,MW683627,MW683626,MW683625,MW683624,MW683623,MW683622,MW683621,MW683620,MW683619,MW683618,MW683616,MW683615,MW683614,MW683613,MW683612,MW683611,MW683610,MW683609,MW683608,MW683607,MW683606,MW683605,MW683604,MW683603,MW683602,MW683601,MW682340,MW682339,MW669941,MW669939,MW669938,MW669936,MW669935,MW669934,MW669933,MW669932,MW669931,MW669930,MW669929,MW669928,MW669927,MW669926,MW669925,MW669924,MW669923,MW669922,MW669921,MW669920,MW669919,MW669918,MW669917,MW669916,MW669915,MW669914,MW669913,MW669912,MW669911,MW669910,NG_076752,MZ981764,MZ981763,MZ981762,MZ981761,MZ981760,MZ981759,MZ981758,MZ981757,MZ981755,MZ981754,MZ981753,MZ981751,MZ981750,MZ981749,MZ981748,MZ981747,MZ981746,MZ981745,MZ981744,MZ981743,MZ981742,MZ981741,MZ965048,MW624328,MW624327,MW580595,MW580594,MW580590,MW579431,MW578963,MW559805,MW559804,MW546309,MW546308,MW546307,MW546306,MW546305,MW546304,MW546303,MW546302,MW546301,MW546300,MW546297,MW546296,MW546295,MW546294,MW546293,OM386669,OM373653,OM373644,OM373623,OM373563,OM350398,OM338105,OM338104,OM338103,OM338102,OM338101,OM338100,OM338099,OM337561,OM337550,OM337530,OM337523,OM321550,OK649883,OK649881,OK649880,OK649879,OK649878,OK649877,OK649876,OK649875,OK649873,OM281041,OM281036,OM281034,OM281033,OM281030,OM281029,OM281028,OM281027,MW474964,OM131674,MZ452031,MZ322837,MZ322836,MZ322835,MZ322834,MZ322833,MZ322832,OK377056,OK377055,OK377052,OK377051,OM109668,OM109664,OM109663,OM109659,OM109657,OM109656,OM109653,OM108710,MW397127,MW397126,MW397125,MW397124,MW397123,MW397122,MW397121,MW397120,LR694188,LR694187,LR694186,LR694185,LR694184,LR694183,LR694182,LR694178,LR694177,LR694176,LR694175,LR694174,LR694173,LR694172,LR694171,LR694169,LR694168,LR694167,NG_071246,NG_071243,NG_071241,MW332105,MW332104,OM065729,OM065723,OM062581,OM049494,OM049491,OM049488,OM049487,OM049408,MW714632,MW714630,OM049187,OM022050,MW580927,MW580921,MW580924,MW570888,MW397130,MW397129,MW397128,MW371211,MW367864,MW367863,MW367861,MW355012,OK273855,OK273852,OK273851,OK273850,OK273848,OK273847,OK273846,OK273845,OK273844,OK273843,OK273842,OK273841,OK273840,OK273839,OK273838,OK273837,OK273836,OK273835,OK273834,OK273833,OK273832,OK273831,OK161277,OK161276,OK161275,OK161274,MZ567208,MW791970,MW791967,MW553723,MW553717,MW314738,MW314737,MW314736,MN923181,MN923180,MN923178,MN923177,MN923176,CP068001,MW269685,MW263979,MW263978,MW263977,MW263976,MW263975,MW263974,MW263973,MW263972,MW263971,MW263970,MW263969,MW263968,MW263967,MW263966,MW263965,MW263964,MW263963,MW263962,MW263961,MW263960,MW263959,MW263958,MW263957,MW263956,MW263955,MW261820,MW261819,MW261818,MW261817,MW258922,MW258921,MW258920,MW258919,MW258918,MW258689,MW258688,MW258687,MW258686,MW258685,MW258684,MZ317355,MZ317343,MZ314633,MZ314306,MW208923,MW208922,MW208921,MW192005,OK586693,OK586688,OK586684,OK586683,OK586682,OK586680,OK586679,OK586676,OK586675,OK586671,OK586670,OK586656,OK586655,OK586653,OK586637,OK586635,OK586634,OK586631,OK586625,OK586624,OK584117,OK584116,OK584115,OK584114,OK584113,OK584111,OK584105,OK584103,OK584099,OK584098,OK584097,OK584096,OK584093,OK584091,OK584085,OK584084,MW145006,MW142578,MW115390,MW115389,MW115388,MW045435,MW045424,MW727693,MW727692,MW727691,MW727690,MW040076,MW031169,MW029941,MW029933,OK342270,OK337680,OK316965,OK316959,OK316958,OK299172,OK299170,OK299169,OK299168,OK299151,OK299145,MT984281,MT889638,MZ950630,MZ950629,MW209041,MW209040,MT912029,MZ914394,MZ900922,MZ900921,MZ900918,MW646995,MW646994,MW646993,MW646992,MW646991,MW646990,MW646989,MW646988,MW646987,MW646986,MW646985,MT862278,MT862277,MT862276,MT862275,MT862274,MT862273,MT862272,MT862271,MT862270,MT862268,MT862267,MT862266,MT862264,MT862263,MT862262,MT862261,MT862260,MT862259,MT862258,MT862257,MT862255,MT862254,MT853066,MT831036,MT831035,MT831034,MT831033,MT831032,MT831031,MT831030,MT831029,MT831028,MT831027,MT831026,MT831025,MT831024,MT831023,MT831022,MT831021,MT831020,MT831019,MT831018,MT831017,MT831016,MT829148,MT829147,MT829146,MT829145,MT829144,MT829143,MT829112,MT829111,MT829110,MT829109,MT829099,MT829098,MT829097,MT829096,MT829095,MT829094,MT829091,MT829090,MT816397,MZ890579,MZ881949,MZ881948,MT802111,MT802110,MT802109,MT802108,MT802107,MT802106,OM688982,OM688981,MW528967,MW528966,MW528965,MW528964,MW528963,MW528962,MW528961,MW528960,MW528959,MW528958,MW528957,MW528956,MW528955,MW528954,MW528953,MW528952,MW528951,MW528950,MW528949,MW528948,MW528947,MW528946,MW528945,MW528943,MW528942,MW528941,MW528940,MW528939,MW528934,MW528931,MW528926,MW528925,MW528924,MW528923,MW528922,MW528921,MW528920,MW528919,MW528918,MW528917,MW528916,MW528915,MW528914,MW528913,MW528912,MW528911,MW528910,MW528909,MW871823,MW871641,MW871640,MW871631,MW871630,MW871622,MW871621,MW867238,MW866917,MW309329,MW309322,MW309321,MW309328,MW309326,MW309325,MW309324,MW309323,MW309320,MW309319,OL998832,OL998831,OL998830,OL998824,OL998823,OL998817,OL998809,OL998808,OL998807,OL998804,OL998802,OL998800,OL998793,OL998792,OL998790,OL998786,OL998780,OL998774,OL998772,OL998771,OL998768,OL998765,OL998763,OL998762,OL998760,OL998758,OL998756,OL998752,OL998751,OL998737,OL998736,OL998733,OL998732,MT747341,MT747339,MT747338,MT747331,MT747330,MT747329,MT747318,MT747316,MT747315,MT747314,MT747313,MT747312,MT741700,MT741698,MT741695,MT741694,MT741693,MT741692,MT737311,MT737310,MT731754,MT710711,MT664174,MT664173,MZ089451,NG_074474,NG_074473,NG_074472,NG_074469,NG_074468,NG_074467,NG_074462,NG_074457,NG_074454,NG_074453,NG_074438,NG_074437,MT675108,MT644934,MT644931,MT644930,MT644926,MT644925,MT644922,MT644920,MT644916,MT644915,MT644914,MT644912,MT644908,MT644904,MT644892,MT644890,MT644885,MT644875,MT644872,MT644867,MT644866,MT644864,MT644862,MT644861,MT640257,MT622855,NG_069413,NG_069409,NG_069407,NG_069090,NG_069089,MT587811,MT587810,MZ539435,MZ539434,MZ518091,MZ508446,MZ508445,MZ506619,MZ506618,MZ506617,MZ506616,MZ506615,MZ503646,MZ503644,MZ503640,MZ503638,MT585817,MW471116,MW471115,MT580803,MT580800,MT580801,MT571502,MT571501,MT569460,MT569459,MT569456,MT569455,MT569454,MW303962,MZ452294,MT582590,MT582589,MT582588,MT582587,MT582586,MT582585,MT582584,MT582583,MT582582,MT582581,MT571666,MT571663,MT571654,MT571653,MW934255,MW934254,MW934253,MW934252,MW934251,MT554333,MT554331,MT554328,MT554324,MT554307,MT554286,MT554284,MT554283,MT554281,MT554280,MT554279,MT554278,MT554277,MT554276,MT447465,MT447464,MT447463,MT447462,MT446051,MT446050,MT446046,MT446045,MT446044,MT446043,MT446042,MT446041,MT446040,MT446039,MT446038,MT446037,MT446036,MT446035,MT446034,MT446031,MT446030,MT446029,MT425193,MT425192,MT425191,MT425190,MT425189,MT425188,MT425187,MT425186,OK655775,OK655774,OK655773,OK655772,OK655771,OK655770,OK655769,OK643761,OK643754,OK643753,OK643752,OK643749,OK643747,OK643745,OK643742,OK643725,OK643723,OK643720,OK643717,OK643716,OK643714,OK643705,OK643695,OK643693,OK643692,OK643687,OK643686,OK643683,OK643682,OK643676,OK643675,OK643673,OK643672,OK643669,OK643667,OK643665,OK643640,OK643637,OK643634,OK643632,OK643629,OK643626,OK643624,OK643617,OK643601,OK643600,OK643598,OK643584,OK643579,OK643576,OK643575,MW191814,MW191813,MW191812,MW191811,MW128166,MW128165,MW128164,MW128162,MW128161,MW128160,MW128157,MW128156,MW128155,MW128154,MW128153,MW128152,MW128151,MW128150,MW128149,MW128147,MW128146,MW128145,MW128144,MW128143,MW128142,MW128141,MW128140,MW128139,MW128138,MW128137,MW128136,MW128135,MW128134,MW128133,MW128132,MW128131,MW128130,MW128129,MW128127,MW128126,MW128125,MW128124,MW128123,MW128122,MW128121,MW128119,MW128118,MW128117,MW128115,MW128114,MW128113,MW128112,MW128111,MW128110,MW128109,MW128108,MW128106,MW092708,MW092707,MW092706,MW092705,MW092704,MW077682,MW077681,MW008020,MW008019,MW008018,MW008017,MT416461,MT416460,MT416459,MT416458,MT416457,MT416456,MT416455,MT416454,MT416453,MT416452,MZ437431,MZ437430,MZ437429,MZ437428,MZ437427,MZ437426,MZ437425,MZ437424,MZ437423,MZ437422,MZ437421,MZ437420,MZ437419,MZ437418,MZ437417,MZ437416,MZ437415,MZ437414,MZ437413,MZ437412,MZ437411,MZ437410,MZ437409,MZ437408,MZ437407,MZ437406,MZ437405,MZ437404,MZ437401,MZ437400,MZ437399,MZ437398,MZ437394,MZ437393,MZ437392,MZ437391,MZ437390,MZ437389,MZ437388,MZ437387,MZ437386,MT319403,MT319402,MT319401,MT319400,MT319399,MT319398,MT319397,MT319396,MT319395,MT319394,MT319393,MT319392,MT319391,MT319390,MT319389,MT319388,MT319387,MT319386,MT319385,MT319380,MT319379,MT319378,MT319375,MT319373,MT319372,MT319370,MT319369,MT319368,MT319367,MT319366,MT319365,MT319364,MT319363,MT319362,MT319361,MT319360,MT319359,MT319358,MT319355,MT319354,MT319353,MT319352,MT319351,MT319350,MT319349,MT319348,MT319347,MT319346,MT319345,MT319344,MT319343,MT319342,MT319341,MT319340,MT319339,MT319338,MT319337,MT319336,MT319335,MT319334,MT319333,MT319332,MT319331,MT319330,MT319329,MT319328,MT319327,MT319326,MT319325,MT319324,MT319323,MT319322,MT319321,MT319320,MT319319,MT319318,MT319317,MT319316,MT319315,MT319314,MT319313,MT319312,MT319311,MT319310,MT319309,MT319308,MT319307,MT319306,MT319305,MT319304,MT319303,MT319302,MT319301,MT319300,MT319299,MT319298,MT319297,MT319296,MT319295,MT319294,MT319293,MT319292,MT319291,MT319290,MT319289,MT319288,MT319287,MT319286,MT319285,MT319284,MT319283,MT319282,MT319281,MT319280,MT319279,MT319278,MT319277,MT319276,MT319275,MT319274,MT319273,MT319272,MT319271,MT319270,MT319269,MT319268,MT319267,MT319266,MT319265,MT319264,MT319263,MT319262,MT319261,MT319260,MT319259,MT319258,MT319256,MT319252,MT319251,MT319250,MT319249,MT319248,MT319247,MT319246,MT319245,MT319244,MT319242,MT319241,MT319240,MT319239,MT319238,MT319237,MT319236,MT319235,MT319234,MT319233,MT319232,MT319231,MT319230,MT319229,MT319228,MT319227,MT319221,MT319220,MT319219,MT319218,MT319217,MT319216,MT319215,MT319214,MT319213,MT319212,MT319210,MT319209,MT319208,MT319207,MT319206,MT319205,MT319204,MT319203,MT319202,MT319201,MT319200,MT319199,MT319198,MT319197,MT319196,MT319195,MT319194,MT319187,MT319186,MT319185,MT319184,MT319183,MT319182,MT319181,MT319180,MT319179,MT319178,MT319177,MT319176,MT319175,MT319174,MT319173,MT319172,MT319171,MT319170,MT319160,MT319159,MT319158,MT319157,MT319156,MT319155,MT319154,MT319153,MT319151,MT319150,MT319149,MT319148,MT319147,MT319146,MT319145,MT319144,MT319143,MT319142,MT319141,MT319140,MT319139,MT319135,MZ411540,MZ411539,MT849309,MT849308,MT849307,MT849306,MZ401120,MZ401118,MZ401112,MZ401111,MZ401109,MZ401108,MZ401107,MZ401106,MZ401105,MZ397807,MZ385703,MZ378785,MZ377301,MT477152,MT477151,MT477148,MT477147,MT477146,MT883286,MT879639,MZ357975,MZ352939,MZ352938,MZ352937,MZ352936,MZ352935,MZ352934,MZ352933,MZ352932,MW555775,MW508517,MW505981,MW493147,MW491761,MW487377,MW485808,MW485793,MW449854,MW442971,MW440661,MW425591,MT982430,MT982429,MT906642,MT906641,MT906640,MT906639,MT906638,MT906636,MT906635,MT906632,MT906626,MT906624,MT906622,MZ337814,MZ336014,MW045423,NG_075429,NG_075426,NG_075398,NG_075397,NG_075385,NG_075384,NG_075348,NG_075344,NG_075343,NG_075339,NG_075336,NG_075335,NG_075334,NG_075333,NG_075323,NG_075320,NG_075319,NG_075318,NG_075317,NG_075316,NG_075315,NG_075314,NG_075310,NG_075290,NG_075287,NG_075283,NG_075241,NG_075239,NG_075235,NG_075232,NG_075208,NG_075201,NG_075192,NG_075189,NG_075188,CP047903,MT321483,MT259331,MT259330,MT259327,MT259326,MZ049578,MZ042257,MK260660,MT793121,MT793120,MT434370,MT434369,MT434368,MT434367,MT434366,MT434365,MT423667,MT395301,MT395299,MT351101,MT348576,MW981483,MW980781,MW980780,MW980779,MW477462,MW477461,MW418437,MW192009,MW192007,MT238204,MT215567,MT215566,MT215565,MT215564,MT192349,MT180977,MT174239,MT174238,MT174236,MT174235,MW663852,MW663851,MW663849,MW663845,MW663844,MW659160,MW659159,MW040072,MT584662,MT514921,MT514919,MT514918,MW079927,MW648592,NG_073695,NG_073693,NG_073630,NG_073629,NG_073628,NG_073627,NG_073610,NG_073606,NG_073603,NG_073602,NG_073601,MT305998,MT305997,MT305996,MT305995,MT305994,MT305993,MT636540,LC269011,LC269002,LC269001,MW592834,MW592831,MW592830,MW592827,MW592826,MW592823,MW579521,MW579520,MW579518,MW579517,MW579516,MW579515,MW579514,MW579513,MW579511,MW538981,MW538980,MW538979,MW538978,MW538977,MW538976,MW538972,MW526945,MW526944,MW526943,MW526942,MW526941,MW526940,MW526939,MW526938,MW526937,MW526936,MW526934,MW426548,MW600429,MW600428,MW599310,MT159436,MT159435,MT068560,MT068559,MT068558,MT068213,MT068212,MT068211,CP048088,CP048073,MT032146,MT032145,MT032144,MT032143,MT032142,MT014000,MT013998,MT013997,MT013996,MT013995,MT013994,MT013992,MT013991,MT013990,MT013989,MT013988,MT023734,MT023733,MT023732,MT023731,MT023730,MT023729,MN963597,MN963596,MN963595,MN963594,MN963593,MN963590,MN963589,MN963587,MN963586,MN963584,MN963583,MN963581,MN963580,MN963579,MN963578,MN963577,MN963576,MN956667,MN956657,MN956656,MT013389,MT013388,MT013377,MT013376,MT012830,MT012818,MT012804,MT012705,MW818441,MW818440,MW818191,MW818190,MW811448,MW811447,MW353407,MW788774,MW787039,MW786737,MW295840,MW295839,MW785251,MW785210,MW785058,MW785057,MW785056,MW785050,MW785049,MW785048,MW785043,MW784561,MW784538,MW774244,MW774242,NG_073824,NG_073823,NG_073822,NG_073784,NG_073776,NG_073769,NG_073753,NG_073752,NG_073751,NG_073750,MN947634,MN947633,MT991059,MT991058,MT991057,MW293727,MW293726,MN937573,MN937571,MN937570,MN937568,MN937567,MN937564,MN937563,MN937562,MN937561,MN937560,MN937559,MW559985,MW559984,MW549780,MT521861,MT521860,MT521859,MT521858,MT521857,MT521856,MT521855,MT521854,MT521853,MT521852,MT521851,MT521850,MT521849,MT521848,MT521847,MT521846,MT521845,MT521844,MT521843,MT521842,MT521841,MT521840,MT521839,MT521838,MT521837,MT521836,MT521835,MT521834,MT521832,MT521831,MT521830,MT521829,MT521828,MT521827,MT521826,MT521825,MT521824,MT521823,MT521822,MT521821,MT521820,MT521819,MT521818,MT521817,MT521816,MT521815,MT521814,MT521813,MT521812,MT521811,MT521810,MT521809,MT163178,MT163177,MT163176,MT163175,MT163174,MT163173,MT163172,MN912493,MN912492,MN912491,MW725287,MW725280,MW725273,MW725269,MW725268,MW717292,MW713737,MW713735,MW713733,MW713732,MW713731,MN877903,MN877902,MN877901,MN877900,MN877899,MN877898,MN877897,MN877895,MN877894,MN877893,MN877769,MN877768,MN850370,MN850369,MN850366,MN850365,MN850364,MN850363,MN850362,MN850361,MN850360,MN850359,MN850358,MN850357,MN850356,MN850355,MN850354,MN850353,MN850352,MW473474,MW473473,MT734655,MW444857,MW443051,MN833680,MN833679,MT152297,MT060299,MT060298,MT060297,MT060296,MN930920,MN810039,MN810038,MN810037,MN810035,MN810034,MN810033,MN810028,MN810027,MN810023,MN810019,MN810017,MN810007,MN810006,MN810005,MN809996,MN809995,MN809994,MN809993,MN809992,MN809991,MW340722,MW340721,MT808595,MT808578,MN754085,MN754084,MN754083,OM864347,OM864346,OM864345,OM864344,OM864343,MZ678747,MZ678746,MZ678745,MZ678744,MZ678743,MZ678741,MZ611699,MZ611697,MZ611695,MZ611678,MZ611677,MZ611676,MZ611675,MZ611667,MZ611639,MZ611637,MZ611632,MZ611631,MZ611630,MZ611629,MZ611628,MZ611627,MZ611626,MZ611625,MZ611624,MZ611623,MZ611622,MZ611621,OL672989,OL672988,OL672987,OL672986,OL672985,MZ719014,MZ719013,MZ719012,MZ719011,MZ719010,MZ719009,MZ719008,MZ719007,MZ719006,MZ719005,MZ719004,MZ719003,MZ714594,MZ714592,MZ714591,MW894638,MW894637,MW894636,MW894635,MW894634,MW894633,MW894632,MW894631,MW894630,MW894629,MW894628,MW894627,MW894626,MW894623,MW894621,MW894620,MW894619,MW894618,MW894617,MW894616,MW894615,MW843303,MW843302,MW843301,MW843300,MW843299,MW843298,MW843297,MW843296,MW843295,MW843294,MW843293,MW843292,MW843291,MW843290,MW843289,MW843287,MW826112,MW826110,MW826109,MW826108,MW826107,MW776368,MW776367,MW776366,MW776363,MW776362,MW776361,MW695529,MW695528,MW695527,MW672254,MW672253,MW672252,MW672251,MW672250,MW672249,MW672248,MW672247,MW672246,MW672245,MW672244,MW672243,MW672242,MW672241,MW672240,MW672238,MW672237,MW672236,MW672235,MW672234,MW672233,MW672232,MW672231,MW672230,MW672229,MW672228,MW672227,MW672226,MW672225,MW672224,MW672222,MW672221,MW672220,MW672219,MW646414,MW646413,MW646412,MW646411,MW646410,MW646409,MW646408,MW646407,MW646404,MW646403,MW646402,MW567770,MW567769,MW567767,MW567766,MW566002,MW566001,MW566000,MT093616,MN752316,MN687986,MN687985,MN687984,MN687983,MN687982,MN687981,MN687980,MN687979,MN687978,MN687977,MN687976,MN687975,MN687974,MN687973,MN687972,MN687971,MN687970,MN687969,MN687968,MN687967,MN687966,MN687965,MW527139,MW159080,MW159079,MT472566,MT472565,MT472564,MN991177,MN989319,MN987945,MN987943,MN987942,MN912373,MN912372,MN912371,MN888696,MW520447,MW520177,MW520176,MW520175,MW520174,MW520173,MW520171,MW520049,MW520048,MW520047,MW520046,MW520042,MW520040,MW520039,MW520038,MW520037,MW520036,MW520035,MW520029,MW520028,MW520025,MW520023,MW520021,MW520020,MW520015,MW520014,MW520010,MW520009,MW520008,MW520007,MW520004,MW520003,MW520002,MW520001,MW520000,MW519997,MW519994,MW519993,MW519989,MW519966,MW519965,MW519964,MW519963,MW519958,MW519957,MW077159,LC602521,LC602520,LC602519,LC602518,LC602517,LC602516,LC602515,LC602514,LC602513,LC602512,MW507037,MW507034,MW507033,MW507032,MW507031,MW507030,MW507029,MW507028,MW507027,MW507026,MW507025,MW507024,MW507023,MW507022,MW507021,MW507020,MW507019,MW507018,MW507017,MW507016,MW507015,MW507014,MW507013,MW507012,MW507011,MW507010,MW507009,MW507008,MW507007,MW507006,MW505970,MN647045,MN647044,MN647043,MN647042,MN647041,MN647040,MN647039,MN647038,MN647037,MN647036,MN647035,MN647034,MN647033,MN647032,MN647031,MN647030,MN647029,MN647028,MN647027,MW013165,MW013164,MW013161,MW013160,MW013158,MW013157,MN688682,MN688681,MN638867,MK211196,MK211195,MN637796,MN637795,MN621351,MN621350,MN621347,MN621346,MN621348,MT279705,MT279704,MN614114,MN614113,MN614112,MN598867,MN598866,MN598865,MN598864,MN598863,MN598862,MN598861,MN598860,MN598859,MN598858,MN598857,MN598856,MN518362,MN518361,MN518359,MN518358,MN518357,MN518356,MN518354,MN518353,MN518352,MN497261,MN497260,MN497259,MN497258,MT093630,MT093629,MT093628,MT093627,MT093626,MT093625,MT093624,MT093623,MT093622,MT093621,MT093620,MT093619,MT093618,MT093617,MT093615,MT093614,MN877373,MN325084,MN325083,MN325082,MN325081,MN325080,MN325079,MN325078,MT925654,MN614111,MN598855,NG_070557,NG_070552,NG_070551,NG_070550,NG_070549,NG_070548,NG_070547,NG_070546,NG_070532,NG_070519,MN592821,MT883670,LC514418,LC514417,LC514416,LC514415,LC514414,LC514413,LC514412,LC514411,LC514410,LC514409,LC514408,LC514407,LC575049,LC575048,LC575047,MN257623,MN257622,MK645592,MK645591,MK645590,NG_070391,MT232312,MT232310,MT232309,MT232308,MT232305,MT232304,MT232303,MT232302,MT232301,MT232300,MT232299,MT232298,MT345055,MT345054,MT345053,MT345052,MT345051,MN240872,MN240871,MN240870,MT223881,MN218780,MH636567,MH636566,MN202590,MN170699,MN170698,MN170697,MN170696,MN170695,MN170694,MN170693,MN170692,MN170691,MN170690,MN170689,MN170688,MN170687,MN170686,MN170685,MN170684,MN170683,MN170682,MN170681,MN170680,MN170679,MN170678,MN170677,MN170676,MN170675,MN170674,MN170673,MN170672,MN170671,MN170670,MN170669,MN170668,MN170667,MN170666,MN170665,MN170664,MN170663,MN170662,MN170661,MN170660,MN170659,MN170658,MN170657,MN170656,MN170655,MN170654,MN170653,MN170652,MN170651,MN170650,MN170649,MN170648,MN170647,MN170646,MN170645,MN170644,MN170643,MN170642,MN170641,MN170640,MN170639,MN170638,MN170637,MN170636,MN170635,MN170634,MN170633,MN170632,MN170631,MN170630,MN170629,MN170628,MN170627,MN170626,MN170625,MN170624,MN170623,MN170622,MN170621,MN170620,MN170619,MN170618,MN170617,MN170616,MN170615,MN170614,MN170613,MN170612,MN170611,MN170610,MN170609,MN170608,MN170607,MN170606,MN170605,MN170604,MN170603,MN170602,MN170601,MN170600,MN170599,MN170598,MN170597,MN170596,MN170595,MN170594,MN170593,MN170592,MN170591,MN170590,MN170589,MN170588,MN170587,MN170586,MN170585,MN170584,MN170583,MN170582,MN170581,MN170580,MN170579,MN170578,MN170577,MN170576,MN170575,MW414472,MW414471,MW414470,MW414469,MW414468,MW414467,MW414466,MW414465,MW414464,MW414463,MW414462,MW414461,MW414457,MW414456,MW414455,MW414454,MW414453,MW414452,MW414451,MW414450,MW414449,MZ615410,MN134543,MN134542,MN134540,MN128991,MN128990,MN128989,MN128988,MN128987,MN128986,MN128985,MN128984,MN101719,MN101713,MN101712,MN101711,MN101710,MN101707,MN101706,MN101705,MN101704,MN065731,MN065730,MN065729,MN065728,MN065727,MN065726,MN065725,MN065724,MN065723,MN065722,MN065721,MN065720,MN065719,MN065718,MN065717,MN065716,MN065715,MN065714,MN065713,MN065712,MN065711,MN065710,MN065709,MN065708,MN065707,MN065706,MN065705,MN065704,MN065703,MN065702,MN065701,MN065700,MN065699,MN065698,MN065697,MN065696,MN065695,MN065694,MN065693,MN065692,MN065691,MN065690,MN065689,MN065688,MN065687,MN065686,MN065685,MN065684,MN065683,MN065682,MN065681,MN065680,MT153886,MT153885,MT153882,MT153881,MN428827,MN428826,MN315514,MN315513,MN315512,MN315511,MN606110,MN606109,MT127371,MT127369,MT127367,MT127365,MT127363,MT127362,MT127361,MT127360,MT127359,MT111903,MT062836,MN113952,MN113951,MN113950,MN113949,MN113948,MN113947,MN113946,MN113944,MN113938,MN113937,MN113936,MN113935,MN113934,MN113933,MN113932,MN113930,MN113929,MN113928,MN113927,MN113926,MH233965,MH233964,MT594347,MT594345,MT594344,MT594343,MT594342,MT594341,MT594340,MT594339,MT594338,MT594337,MT594336,MT594335,MT594334,MT594333,MT594332,MT594331,MT594330,MT594329,MT594328,MT594327,MT594326,MT594325,MT594324,MT594323,MT594322,MT594321,MT594320,MT594319,MT594318,MT594317,MT594316,MT468564,MT468563,MT525891,MT525890,MT525889,MT525888,MT525887,MT525886,MT525885,MT525884,MN062159,MN062158,MN062157,MN062156,MN062155,MN062154,MN062153,MN062152,MN062151,MN062150,MN062149,MN062148,MN062147,MN062146,MN062145,MN062144,MN062143,MN062142,CP034274,MN018833,MN017498,MN017497,MN017496,MN017495,MN017494,MN017493,MN017492,MN017491,MN017490,MN017488,MN017487,MN017486,MN017485,MN017484,MN017481,MN017480,MN017479,MN017478,MN017477,MN017475,MN017474,MN017473,MN017472,MN017471,MN017470,MN017469,MN017468,MN017467,MN017466,MN017465,MN017464,MN017463,MN017462,MN017461,MN017460,MN017459,MN017458,MN017457,MN017456,MN017455,MN017454,MN017453,NG_068659,MN017451,MN017450,MN017449,MN017448,MN017447,MN017446,MN017445,MT309473,MT304445,MT304441,MT304440,MT304438,MT304437,MT304426,MT303849,MT303153,MT303133,MT303079,MT302845,MT302843,MT302841,MT302824,MT302588,MT300513,MT300512,MT300511,MT292304,MT292294,MT291814,MT281575,MT280013,MT280019,MT280018,MT280016,MT280012,MT280004,MT280003,MT280000,MT279973,MT279903,MT279902,MT279854,MT279851,MT279849,MT279749,MT279745,MT279276,MT276322,MT275658,MT275657,MT271923,MT233397,MT229884,MT229882,MT229881,MT229880,MT229879,MT229878,MT229877,MT229876,MT229875,MT229874,MT229872,MT229871,MT229870,MT229869,MT229868,MT229867,MT229866,MT229865,MT229864,MT229863,MT229862,MT229860,MT229857,MT229856,MT229854,MT229853,MT229850,MT229849,MT229848,MT229847,MN954698,MN954697,MN954696,MN954695,MT268969,MT267530,MT261859,MT261858,MT261795,MT261794,MT261793,MT260877,MT259219,MT259288,MT259207,MT259205,MT259184,MN017099,MN017098,MN017097,MN017096,MN017095,MN017094,MN017093,MT421966,MT406081,MT406080,MT406078,MT406077,MT406072,MT406071,MT406070,MT406069,MT406067,MK958818,MK958817,MW049162,MN839585,MN839584,MN839557,MK937565,MK937564,MK937563,MK937562,MK937559,MK937558,MK937557,MK937556,MK937555,MK937554,MK937553,MK937552,MK937551,MK937550,MK937549,MK937548,MK937547,LC516630,LC516629,LC516628,LC516627,LC516626,MN812266,MN812264,MN812263,MN812262,MN812261,MN812259,MN812258,MN812257,MN812256,MN812255,MN812253,MN812251,MN812250,MN812249,MN812248,MN812247,MN812246,MN812245,MN812244,MW423697,MT524610,MT524609,MT524607,MT524606,MT524605,MT524604,MT524602,MT524601,MT524598,MT524597,MT524596,MT524595,MT524594,MT524593,MT524592,MT524591,MT524590,MT524589,MT524587,MT524586,MT524585,MT524584,MT524583,MT524582,MT524581,MT524577,MT524574,MT524573,MT524572,MT524571,MT524570,MT524567,MT524566,MT524565,MT524564,MT524563,MT524544,MT524543,LC514406,MT822783,MT822782,MT822781,MT822780,MW063469,MT138690,MT138689,MT138688,MT138687,MN809984,MN809983,MN809982,MN809981,MN809980,MN809979,MT974390,MT573934,MT573933,MT573932,MT573931,MT573930,MT573927,MT573925,MT573924,MT573923,MT573922,MT573920,MT573919,MT537568,MT537567,MT537566,MT537565,MT537564,MT537563,MT537562,MT537561,MT537560,MT537559,MT537558,MT537557,MT537556,MT537555,MT537554,MT537553,MT537552,MT537550,MT537549,MT537548,MT537547,MT537545,MT537544,MT537543,MT537542,MT537541,MT537540,MT537539,MT537538,MT537537,MT537536,MT537535,MT537534,MT537533,MT537532,MT537531,MT537530,MT537529,MT537528,MT537527,MT537526,MT537525,MT537524,MT537523,MT537522,MT537521,MT537520,MT537519,MT537518,MT537517,MT537516,MT537515,MT537514,MT537513,MT537512,MT537511,MT537510,MT537509,MT537508,MT537507,MT537506,MT537505,MT537504,MT537502,MT537501,MT537500,MT537499,MT537498,MT537497,MT537496,MT537495,MT537494,MT537493,MT537492,MT537491,MT537490,MT537489,MT537488,MT537487,MT537486,MT537485,MT537484,MT537483,MT537482,MT537481,MT537480,MT537479,MT537478,MT537476,MT537475,MT537474,MT537473,MT537472,MT537471,MT537470,MT537469,MT537468,MT537467,MT537466,MT537465,MT537464,MT537463,MT537462,MT537461,MT537460,MT537459,MT537458,MT537457,MT537456,MT537455,MT537454,MT537452,MT537451,MT537450,MT537449,MT537448,MT537447,MT537446,MT537445,MT537444,MT537443,MT537442,MT537441,MT537440,MT537439,MT537438,MT537436,MT537435,MT537434,MT537433,MT537432,MT537431,MT537430,MT537429,MT537428,MT537427,MT537426,MT537425,MT537424,MT537423,MT537422,MT537421,MT537420,MT537419,MT537418,MT537417,MT537416,MT482099,MT482098,MT482097,MT482096,MT482095,MT482094,MW404391,MW007884,MW007883,MW007882,MW007881,MW007880,MW007879,MW007878,MW007877,MW007876,MW007875,MW394655,MW394654,MW394653,MW394652,MW394651,MW394650,MW394649,MW386178,MW009109,MT676833,MT738269,MT738268,MT738267,MT738266,MT738265,MT738264,MT738263,MT738262,MT738261,MT738260,MT738259,MT738258,MT738257,MT738256,MT738255,MT738254,MT738253,MT738252,MT738251,MT738250,MT738249,MT738248,MT158769,MT158767,MT158766,MT158765,MT158764,MT158763,MT158762,MT158761,MT158759,MT158758,MT158757,MT158756,MT158755,MT158754,MT158753,MT158751,MT158750,MT158749,MT158748,MT158747,MT158744,MT158743,MT158742,MT158740,MT158739,MK908014,MK908013,MZ293081,MZ293080,MZ293079,MZ293078,MZ293077,MZ293076,MZ293075,MZ293074,MW471097,MW016758,MW016757,MT878536,MT878535,MT554523,MT554522,MT537122,MT537121,MT537119,MT537116,MT537114,MT537111,MT537107,MT537106,MT537100,MT537097,MT537096,MT537091,MT537087,MT537085,MT537084,MT537082,MT537081,MT537079,MT537078,MT537076,MT537074,MT537061,MT537059,MT537057,MT537056,MT537055,MT537053,MT537052,MT537051,MT537050,MT537049,MT537048,MT537046,MT537043,MT537042,MT537035,MT524536,MT524531,MT524529,MT524527,MT524525,MT524520,MT524519,MT524518,MT524517,MT524516,MT524515,MT524514,MT395381,MT395380,MZ277328,MZ271956,MZ271864,MZ271863,MZ265217,MZ265204,MZ262531,MZ262529,MZ262528,MZ262527,MZ262526,MZ262525,MZ262523,MZ262522,MZ262521,MW172845,MW172844,MW172843,MW172842,MW172841,MK850204,MK849781,MK802942,MK802941,MK802940,MZ224077,MZ203572,MZ203541,MZ203540,MK770134,MK770133,MK770132,MK770131,MK770130,MK770129,MK770128,MK958819,MT396585,MT396584,MT396583,MT396582,MN058728,MN058727,MN058726,MN058725,MN058724,MN058723,MK860696,MK860695,MK860694,MK840946,MK840924,MK840923,MK840922,MK840921,MK840919,MK840915,MK840913,MK840912,MK840911,MK840903,MK840902,MK840901,MK840900,MK840899,MK840898,MK840897,MK840896,MK840895,MK840894,MK840893,MK840892,MK840891,MK840890,MK840889,MK840888,MK840887,MK840886,MK840885,MK840884,MK840883,MK811371,MK811370,MK811369,MK811368,MK811367,MK811366,MK811365,MK811364,MK811363,CP051041,MT364456,MT364455,MK693736,MN803156,MN803155,MT032486,MN810032,MN810030,MN810026,MN810025,MN810024,MN810021,MN810020,MN810018,MN810014,MN810013,MN810011,MN810010,MN810008,MN810004,MN810002,MN810000,MN809999,MN809998,MN809997,MN217535,MN217406,MN217402,MN017502,MN017501,MN017500,MN017499,MT514523,MT512648,MK652743,MK652742,MK652741,MK652740,MK652739,MK652738,MK652737,MK652736,MK652735,MK652734,MK652733,MK652732,MK652731,MK652730,MK652729,MK652728,MK652727,MK652726,MK652725,MK652724,MK652723,MK652722,MK652721,MK652720,MK652719,MK652718,MK652717,MK611780,MK611700,MK611699,MK611698,MK611697,MK611696,MK611695,MK611694,MK611693,MK611692,MK611691,MK607412,MK607411,MK607410,MK607409,MK607408,MK607407,MK607406,MK607405,MK607404,MK607403,MH027961,MH027960,MK602339,MK602338,MK602337,MK602336,MK602335,MK602334,MK602333,MK602332,MK602331,MK602330,MK584715,MK598833,MK598832,MK598831,MK598830,MK598829,MK598828,MK598827,MK598826,MK598825,MK598741,MK590380,MK590379,MK590378,MK590377,MK589801,MT256158,MT256148,MT256156,MT256153,MT256144,MT254989,MT254986,MT254975,MK588836,MK066241,MK066240,MK569399,MK569398,MK883004,MK883003,MK883001,MN186833,MN186831,MN186830,MN186827,MN186824,NG_073626,MN173537,MN173536,MN172334,MK602779,MN156315,MH475310,MH475309,MK560884,MK560883,MK560882,MN131077,MN131076,MN131075,MN131074,MN124389,MN123972,MN121266,MN121265,MN121264,MK570931,MK570930,MK570929,MK570928,MK570927,MK570926,MN097939,MN097938,MN097937,MN097935,MN097928,MK389568,MK389567,MK389566,MK389564,MK389563,MK389562,MK389561,MK389559,MK389558,MK389555,MK389554,MK389553,MK389550,MK389549,MK389546,MK696392,MK696391,MK518480,MT548909,MT032349,MN275033,MN275032,MN275031,MN275030,MN275028,MN275027,MN275026,MT651610,MH178291,MH178290,MH178289,MH178288,MH178287,MH178286,MH178285,MH178284,MH178283,MH178282,MH178281,MH178280,MH178279,MH178278,MH178277,MH178276,MH178275,MH178274,MH178273,MH178272,MH178271,MH178270,MH178269,MH178268,MT252983,MT252969,MT252967,MT252962,MT252601,MK704464,MK704463,MK704462,MK704461,MK704460,MK704459,MK704458,MK704457,MK704456,MK704455,MK704454,MK704453,MK704452,MK704451,MK704450,MK704449,MK704448,MK704447,MK704446,MK704445,MK704444,MK704443,MK704442,MK704441,MK704440,MK704439,MK491193,MK491192,MK491191,MK344431,MK298249,MK531715,MT349655,MT349507,MT349505,NG_068347,NG_068346,NG_068309,NG_068271,NG_068264,NG_068262,NG_068261,NG_068251,MN541834,MN541833,MN541832,MN541831,MN541830,MN541829,MN251149,MN251115,MN243153,MN243152,MN243151,MN243150,MN243148,MK514613,MK211194,MK211193,MK211192,MK211191,LC458842,LC458841,LC458840,LC458839,LC458838,LC458837,LC458836,LC458835,MN130131,MN130130,MN130128,MN130126,MN130125,MN130119,MN130118,MN130117,MN619707,MN619706,MN619705,MN619704,MN619703,MN619702,MN619701,MN619700,MN611444,MH911615,MH911614,MH911613,MH911611,LR723645,MN582739,MG738815,MG738814,MG738813,MG738812,MG738809,MG738808,MG738807,MG738806,MG738805,MG738804,MG738803,MG738802,MG738801,MG738800,MG738799,MG738798,NG_066433,NG_066429,NG_066424,NG_066418,NG_066404,NG_066371,NG_066367,NG_066185,NG_066184,NG_066181,NG_066179,NG_066173,MN336277,MN336276,MN336275,MN336272,MN336270,MN336269,MN336268,MK391530,MK391529,MK391528,MK391527,MK391526,MK391525,MK391517,MN384616,MN384601,MK091294,MK091293,MH280005,MH280004,MH280003,MH280002,MH280001,MH280000,MH279999,MK098967,MK098966,MK098931,MK098930,MH549201,MH549200,MK046799,MK046798,MK046797,MK046796,MK046795,MK046794,MK046793,MK046792,MK046791,MK046790,MK046789,MK046788,MK046787,MK046786,MK046785,MK046784,MK046783,MK046782,MK046781,MK046780,MK046779,MK046778,MK046777,MK046776,MK046775,MK046774,MK046773,MK046772,MK046771,MK046770,MK046769,MK046768,MK046767,OK625533,OK625532,OK625531,MW928625,MW290280,MW290279,MW290278,MW290277,MW290276,MW290275,MW290274,MW290273,MW290272,MW290271,MW290270,MW290269,MW290268,MW290267,MW290266,MW290265,MW290264,MW290263,MW290262,MW290261,MW290260,MW290259,MW290258,MW290257,MW290256,MW290254,MW290253,MW290252,MW290251,MW290250,MW290249,MW290248,MW290247,MW290246,MW290245,MW290244,MW290243,MW290242,MW290241,MW290240,MW290239,MW290237,MW290236,MW290235,MW290234,MW290233,MW290232,MW290231,MW290230,MW290229,MW290228,MW290227,MW290226,MW290225,MW290224,MW290222,MW290221,MW290220,MW290219,MW290218,MK046766,MN973664,MN973662,MN973661,MN973660,MN973659,MN973658,MN973657,MT344186,MN197865,MT797982,MT796205,MT796204,MT796203,MT796202,MT796201,MT796200,MT796199,LC520211,LC520196,LC520190,LC520186,MK408643,NG_068542,NG_068541,MH971219,MH971218,MH971217,MH971216,MH971215,MH971214,MH971213,MH971212,MK880143,MK880142,MK880141,MK713752,MG742358,MH930811,MH930810,MK834527,MK733928,MK733927,MK733926,MK733925,MK733924,LR697097,MN207033,MN207032,MN207029,MN207028,MN207027,MN207026,MN207025,MN207024,MN207023,MN207022,MN207021,MN207020,MN207019,MN207018,MN207017,MN207016,MN207015,MN207014,MG678473,MG678472,MG678471,MG678470,MG678468,MG678467,MG678466,MG678465,MG678464,MG678463,MG678462,MG678460,MG678459,MG678458,MG678457,MG678456,MG678455,MG678454,MG678453,MG678452,MG678451,MG678450,MG678449,MG678448,MH884915,MH884902,MH884896,MK536606,MK536605,MK536604,MK182781,MK182780,MK182779,MH635043,MH635041,MH635040,MH635039,MH635038,MH635037,MH635036,MH635035,MH635034,MH635033,MH635032,MH635031,MH635030,MH635029,MH635028,MH635026,MG675900,MG675899,MG675898,MG675897,MG675896,MG675895,MG675894,MG675893,MG675892,MG675891,MG675889,MG675888,MG675887,MG675886,MG675885,MG675884,MG675883,MG675882,MK182417,MK182416,MK182415,MK182414,MK182413,MK182412,MK182411,MK182410,MK182409,MK182408,MK182407,MK182406,MK182405,MG944281,MG944280,MG944277,MG944275,MG944273,MT084058,MT084057,MT084056,MT084055,MT073027,MT073021,MT073020,MT073019,MT073018,MT073017,MT073015,MT073010,MT073009,MT073008,MT036490,MT036488,MT036487,MT090048,MT078696,MT078695,MN756637,LC492205,LC492187,LC492184,LC492167,LC492166,LC492155,LC492154,MN430920,MN430919,MN430918,MN430917,MN430916,MN430915,MN430914,MN430913,MN430912,MN430911,MN430910,MN430909,MN520126,MN520125,MN520124,MN088715,MN088714,MN088713,MN088712,MK894562,MK894560,MK894558,MK894556,MK894555,MK894554,MK894553,MK894552,MK894551,MK588834,MK588833,MK588832,MK588831,MK588830,MK588829,MK588828,MK588827,MK588826,MK588825,MK588824,MK588823,MK588822,MK588821,MK588819,MK588818,MK588817,MK588816,MK588815,MK588814,MK588813,MK588812,MK588811,MK588810,MK588809,MK588808,MK588807,MK588806,MK588805,MK588804,MK588803,MK588802,MK588801,MK588800,MK588799,MK588798,MK588797,MK588796,MK588795,MH050770,MH050768,MH050767,MH050766,MH050765,MH050764,MH050763,MH050762,MH050761,MG570133,MG478454,MG478453,MG478452,MH793356,NG_067833,MH152383,MH152382,MH152380,MH152378,MH152375,MH152374,MH152373,MH152372,MH152371,MH152368,MH152366,MH152363,MH152362,MH152361,MH152358,MH152357,MH152354,MH152353,MH152352,MH152351,MH152350,MH737684,MH737683,MH727524,MH727523,MH727521,MH727520,MH716041,MH716040,MH709150,MH599136,MH599134,MH599133,MH599131,MH599130,MH599129,MH599128,MH599127,MH599126,MH599125,MH599124,MH599123,MH599122,MH599121,MH599120,MH599119,MH599118,MH599117,MH599116,MH599115,MH599114,MH599113,MH487728,MH487727,MH430597,MH430596,MH407364,MH407362,MH407361,MH407360,MH407359,MH407358,MH407356,MH407355,MH407354,MH407353,MH407352,MH407351,MH407350,MH407349,MH407348,MH407347,MH407346,MH407345,MH407344,MH407343,MH390400,MH390399,MH390398,MH390397,MH390396,MH390395,MH390394,MH390393,MH390392,MH390391,MH390390,MH390389,MH390388,MH390387,MH390386,MH390385,MH390383,MH390382,MH390381,MH390380,MH390379,MH390378,MH390377,MH390376,MH390375,MH390374,MH390373,MH390372,MH390371,MN077561,MN069623,MN056509,MN056508,MK166021,MN044060,MN044059,MN028534,MN028533,MN028532,MN028531,MN028530,MN028529,MN028528,MK343476,MK343475,MK343474,MK343473,MK900623,MK131277,MK926746,MK979277,MH165873,MH165872,MH165871,MH165870,MH165869,MH165868,MH165867,MH165866,MH165865,MH165864,MH165863,MK480576,MK480575,MK480574,MK480573,MK480572,MK480571,MK480570,MK480569,MK480568,MK480567,MK480566,MK480565,MK480564,MK480563,MK480562,MK480561,MK480560,MK480559,MK480558,MK480557,MK480556,MK480555,MK480554,MK480553,MK480552,MK480551,MK480550,MK480549,MK480548,MK193759,MK193758,MK193757,MK193756,MK193755,MK193754,MK193753,MK193751,MK193750,MK193749,MH714542,MH714541,MH714540,MH714539,MH714538,MH714537,MH385339,MH792065,MH792063,MH378282,MH237947,MH237946,MH169342,MH101019,MH101018,MH101017,MH101016,MH101014,MH101013,MH101012,MH101011,MH101009,MH101008,MH101007,MH101006,MH101005,MH101004,MH101003,MH101002,MH101001,MH101000,MH100996,MH100993,MH100992,MH100986,MK809969,MK809913,MK802908,MK796156,MK794622,MH190787,MH165881,MH165880,LC428306,LC428305,MK780181,MK780180,MK780179,MK780178,MK780177,MK780176,MK780175,MK780174,MK780173,MK780172,MK780171,MK780170,MK780169,MK780168,MK780035,MH213425,MH213424,MH213423,MH213422,MH213421,MH213420,MH213419,MH213418,MH213417,MH213416,MH213415,MH213414,MH213413,MH213412,MH213411,MH213410,MH213409,MH213407,MH213406,MH213405,MH213404,MH213403,MH213402,MH213401,MH213400,MH213399,MH213398,MH213397,MH213395,MH085975,MH085974,MH085970,MH085969,MH085968,MH085967,MH085966,MH085965,MH085964,MH085963,MH085962,MH085961,MH085960,MH085959,MH085958,MH085957,MK764940,MK764935,MH989586,MH989585,MH989584,MH989583,MK748176,MK748175,MK748174,MK748173,MK748172,MK748171,MK748170,MK748169,MK108033,MK105740,MK105738,MK105737,MK105736,MK105735,MK105734,MK105733,MK105732,MK105730,MK105729,MK105728,MK105727,MK105725,MK105724,MK105723,MK105722,MK105721,MK105719,MK105718,MK105716,MK105715,MK105714,MK105713,MK105710,MK105708,MK105707,MK105706,MK105703,MK105702,MK105700,MK105699,MK105696,MK733286,LC336428,MK569744,MK569743,MK569742,MK569741,MK569740,MH141412,MH141411,MH141399,MH141398,MH141387,MH141386,MH141379,MH141369,MH141365,MH141364,MH141352,MH141351,MH141339,MH141336,MH141331,MH141330,MH141329,MH137843,MH137797,MH107236,MH187573,MG694690,MG694689,MH603594,MH603593,KY693759,KY693758,KY693757,KY693756,KY693755,KY693751,KY693750,KY693741,KY860478,KY860477,KY860476,KY860475,KY860474,KY860473,KY860472,KY860471,KY860470,KY860469,KY860468,KY860467,KY860466,KY860465,KY860464,KY860463,KY860462,KY860461,KY860460,KY860459,KY860458,KY860457,KY860456,KY860455,KY860454,KY860453,KY860452,KY860451,KY860450,KY860449,KY860448,KY860447,KY860446,KY860445,KY860444,KY860443,KY860442,KY860441,KY860440,KY860439,KY860438,KY860437,KY860436,KY860435,KY860434,KY860433,MT237469,MT237463,MT237462,MT237461,MT237454,MT237452,MT237450,MN165989,MK953465,MK953464,MK953463,MK953462,MK953461,MK953458,MK953457,MK953456,MK953455,MK953454,MK953453,MK953452,MK953450,MK953449,MK953445,MK953444,MK953443,MK953442,MK953441,MK953440,MK953439,MK953438,MK953437,MK953436,MK953435,MK953434,MK953433,MK953431,MK953429,MK953428,MK953425,MK953421,MK953420,MK953419,MK953418,MK953417,MK953416,MK953415,MK953412,MK953410,MK953409,MK953407,MK953406,MK953404,MK953403,MK953402,MK953401,MK953400,MK953399,MK953398,MK953397,MK953396,MK953395,MK953394,MK953393,MK953392,MT228852,MT228851,MT228848,MT226920,MT225781,MT218394,MH037294,MK685167,MH037032,MH037031,MH560277,MK680087,MK680086,MK680085,MK660089,MK660088,MK660087,MK660086,MK660085,MK660084,MK660083,MK660082,MK660081,MK660080,MK660079,MK660078,MK660077,MK660076,MK660074,MK660072,MK660071,MK660070,MK660069,MK660068,MK660067,MK660066,MK660065,MK660064,MK660063,MK660062,MK660061,MK660060,MK660059,MK660058,MK660057,MK660056,MK660055,MK660054,MK660053,MK660052,MK660051,MK660050,MK660049,MK660048,MK660047,MK660046,MK660045,MK650043,MN368290,MH626488,MG932787,OM523269,OM523262,OM523231,MG913210,MG913209,MG913208,MG913207,CP025718,MH000530,MH000529,MH000431,MG993194,MG993193,MG992504,MH000389,MG992484,MG992483,MG992481,MG991814,MF461292,MF461291,NG_059650,NG_059646,NG_059641,NG_059640,NG_059585,NG_059584,NG_059583,NG_059528,NG_059527,NG_059526,NG_059525,NG_059524,NG_059520,NG_059519,NG_059516,NG_059514,NG_059507,NG_059505,NG_059504,NG_059484,NG_059449,NG_059448,MF508968,MF772820,MF772819,MF772818,MF772817,MF772816,MF772815,MF772814,MF772813,MF772812,MF772811,MF772810,MF772809,MF772808,MF772807,MF772806,MF772805,MF772804,MF772803,MF772802,MF772801,MF772800,MF772799,MF772798,MF772797,MF772796,MK204556,MK204553,MK204552,MK204551,MK204550,MK204549,MK204547,MK204546,MK204545,MK204544,MK204543,MK204542,MK204541,MK629323,OL631143,OL631142,MW142505,MW142504,OL619272,OL619271,OL619270,OL619269,OL619268,OL619267,OL619266,OL619265,OL616186,OL616185,OL616041,OL615095,OL615094,OL615009,OL614829,OL614827,OL614826,OL614825,OL614823,OL614822,OL614821,OL614820,OL614819,OL614818,OL614143,MG734573,MG734572,MG734554,MG734553,MG734551,MG734550,MG734549,MG734547,MG734531,MG734529,MG734528,MG734525,MG734524,MG734520,MG734518,MG734517,MG734515,MG734507,MG734506,MG734504,MG734503,MG734501,MG734500,MG734499,MG734498,MG734489,MG734480,MG734470,MG734469,MG734467,MG734466,MG734465,MG734464,MG734462,MG734461,MG734460,MG734459,MG734458,MG734457,MG734456,MG734455,MG734454,MG734453,MG734452,MG734451,MG734450,MG734449,MG734448,MG734447,MN820553,MN820551,MN820550,MN820549,MN820546,MN820545,MN820544,MN820543,MN820542,MN820541,MN820540,MN820539,MN017791,MN017790,MN017789,MN017788,MN017787,MK860703,MK860702,MN093885,MN473079,MK990234,LC460455,NG_067315,NG_067313,MK683482,MG844154,MN795634,LC431110,LC431108,LC431107,LC431104,LC431103,LC431101,LC431100,LC431099,LC431095,LC107363,LC107362,MK909123,MK909122,MK909121,MK909120,MK909118,MK909117,MK909115,MK909114,MK909112,MK909111,MK909109,MN963333,MN963332,MN963331,MN963330,LC459355,LC459354,MK430428,MK430427,MK430426,MN944565,MN918101,MN918100,MN918098,MK405350,MK405349,MK405348,MK405347,MK405346,MK405345,MK405344,MK405343,MK405342,MK405341,MK405340,MK405339,MK405338,MK405337,MN912473,MN912472,MN912471,MN912470,MN912469,MN912468,MN908255,MN908254,MK645589,MK645588,MK645587,MN900628,MN900627,MN900626,MN900625,LC427037,MN744422,MH430071,MN893901,MN893900,MN893899,MN893898,MN893897,MN893896,MN893895,MK607607,MN832778,MN121770,MN121768,MN121767,MN121766,MN121765,MN121764,MK732528,MK732527,MK732526,MN066548,MN066547,MN066546,MN066545,MN513044,MN513043,MH253887,MH253886,MH178092,MH178091,MH178090,MH178089,MH178088,MG711607,MG696607,MG696606,MG696604,MG696598,MG696196,MG607359,MG607358,MG607357,MG576126,MG576125,MK182934,MH656478,MH656477,MH656476,MH656475,MH656474,MH656473,MH656472,MH656471,MH656470,MH656469,MH656468,MH656467,MH656466,MH656465,MH656464,MH656463,MH656462,MH656461,MH656460,MH656459,MH656458,MH656456,MH656455,MH656454,MH656453,MH656452,MH656451,MH656450,MH656449,MH656448,MH656443,MH656442,MH656441,MH656440,MH656439,MK141038,MK141036,MK116538,MK116536,MK116535,MK049992,MK049990,MK049989,MK049988,MG280821,MG280819,MK085518,MK071696,MH063844,MH063843,MH063842,MH063839,MH063838,MH063837,MH063836,MH063834,MH063832,MH063831,MH063830,MH063829,MH063827,MH063826,MH063824,MH063823,MH063822,MH063821,MH063820,MH063818,MH063817,MH063816,MK116412,MK116410,MH669239,MH669238,MH669237,NG_067860,MH304462,MH304454,MH304453,MH304452,MH304451,MH304450,MH304449,MH304448,MH304447,MH304446,MH304445,MH304444,MH304443,MH304442,MH304441,MH304438,MH304437,MH304436,MH304435,MH304434,MH304432,MH304431,MH304430,MH304429,MG195984,MG195982,KY270494,KY270493,KY270492,KY270491,MG553650,MG553649,MH638232,MH258216,MH258215,MH258214,MH258213,MH258212,MH258211,MH258210,MH258209,NG_067826,MH258207,MH258206,MH258205,MH258204,MH258203,MH258202,MH258201,MH258200,MH258199,NG_067825,MH258196,MH258195,MG282096,MH939269,MH939268,MH939263,MH939262,MH939259,MH931002,MH931000,MH698969,MH698968,MH698967,MH698966,MH698965,MH698964,MG020139,MG020138,MG020137,MK049945,MK046803,MH260067,MH260066,MH260065,MH260064,MH260063,MH260062,MH260061,MG493226,MG493225,MG493224,MG493223,MG493222,MG493221,MG493220,MG493219,MG493218,MG493217,MG493216,MG493215,MG493214,MG493213,MG493212,MK953815,MK953814,MH473375,MH473371,MH473370,MH473369,MH473358,MH473356,MH473355,MH473347,MK952144,MK287618,NG_067807,MG457811,MG457809,MW293869,MW293868,MW293867,MW293866,MW293736,MW293735,MW293734,MW293733,MT385144,MT385143,MT385142,MT385141,MT385140,MT385139,MT385138,MN547358,MW290055,MW290054,MT446297,MT446296,MT446295,MT446294,MT446293,MT446292,MT446291,MT446290,MT446288,MT446287,MT446286,MT446285,MT446284,MT446283,MT446282,MT446278,MT446277,MT446275,MT446274,MT446273,MT446271,MT446266,MT446265,MW264921,MW264920,MW264919,MW248519,MW248518,MW248517,MW248516,MW248515,MW248491,MW248513,MW049242,MW227647,MW227645,MW226886,NG_070934,NG_070933,NG_070932,NG_070931,MN595675,MN595674,MN595673,MN595672,MN595671,MN595670,MN595669,MN595668,MN595667,MN595666,MW201672,KX889844,MN486571,MN486509,MN475834,MN475833,MN475832,MN475831,MN475830,MN475829,MN475828,MN475827,MN475826,MN475825,MN475824,MN475823,MN475822,MN475821,MN475820,MN475819,MN475818,MN475815,MH794464,LC469750,KX441503,KX441502,KX441501,KX441500,KX441499,KX441498,KX441497,KX441496,KX441495,KX441494,KX441493,KX441492,KX441491,KX441490,KX441489,KX441488,KX441487,KX441486,KX441485,KX441484,KX441483,KX441482,KX441481,KX441480,KX441479,KX441478,KX441477,KX441476,KX441475,KX441474,KX441473,KX441472,KX441471,KX441470,KX441469,KX441468,KX441467,KX441466,KX441465,KX441464,KX441463,KX441462,KX441460,KX441459,KX441458,KX441457,KX441456,KX441455,KX441454,KX441453,KX441452,KX441451,KX441450,KX441449,KX441448,KX441447,KX441446,KX441445,KX441444,KX441443,KX441442,KX441441,KX441440,KX441439,KX441438,KX441437,KX441436,KX441435,KX441434,KX441433,KX441432,KX441431,KX441430,KX441429,KX441428,KX441427,KX441426,KX441425,KX441424,KX441423,KX441421,KX441420,KX441419,KX441418,KX441416,KX441415,KX441414,KX441413,KX441412,KX441411,KX441410,KX441409,KX441408,KX441407,KX441406,KX441405,KX441404,KX441403,KX441402,KX441401,KX441400,KX441399,KX441398,KX441397,KX441396,KX441395,KX441394,KX441393,KX441392,KX441391,KX441390,KX441389,KX441388,KX441387,KX441386,KX441385,KX441384,KX441383,KX441382,KX441381,KX441380,KX441379,KX441378,KX441377,KX441376,KX441375,KX441374,KX441373,KX441372,KX441371,KX441370,KX441369,KX441368,KX441367,KX441366,KX441365,KX441364,KX441363,KX441362,KX441361,KX441360,KX441359,KX441358,KX441357,KX441356,KX441355,KX441354,KX441353,KX441352,KX441351,KX441350,KX441349,KX441348,KX441347,KX441346,KX441345,KX441344,KX441343,KX441342,KX441341,KX441340,KX441339,KX441338,KX441337,KX441336,KX441335,KX441334,KX441333,KX441332,KX441331,KX441330,KX441329,KX441328,KX441327,KX441326,KX441325,KX441324,KX441323,KX441322,KX441321,KX441320,KX441319,KX441317,KX441316,KX441315,KX441314,KX441313,KX441312,KX441311,KX441310,KX441309,KX441308,KX441307,KX441306,KX441305,KX441304,KX441303,KX441302,KX441301,KX441300,KX441299,KX441298,KX441297,KX441296,KX441295,KX441294,KX441293,KX441292,KX441291,KX441290,KX441289,KX441288,KX441287,KX441286,KX441285,KX441284,KX441283,KX441282,KX441281,KX441280,KX441279,KX441278,KX441277,KX441276,KX441275,KX441274,KX441273,KX441272,KX441271,KX441270,KX441269,KX441268,KX441267,KX441266,KX441265,KX441264,KX441263,KX441262,KX441261,KX441260,KX441259,KX441258,KX441257,KX809689,KX809688,KX809687,KX809686,KX809685,KY626150,KY626160,KY626156,KY626154,KY626152,KY626158,KY626143,KY626139,KY626137,KX787106,KX787105,KX787104,KX787103,KX787102,KX787101,KX787100,KX787099,KX787098,KX787097,KX787096,KX787095,KX787094,KX787093,KX787092,MF631192,MF631191,MF631189,MF631185,MF631184,MF631181,MF631178,MK928398,MG867715,MG867714,MK908857,MK908856,MK908855,MK908852,MK908851,MK908847,MK908846,MK908844,MK908836,MK908835,MK908833,MK908832,MK493054,MK493053,MK493052,MK493051,MK493050,MK898930,MK105507,MK105506,MK105505,MK105500,MK105499,MK105498,MK105497,MK105496,MK105495,MK105494,MK105493,MK860711,MK860710,KX431132,KX431131,KX431130,KX431129,KX431128,KX431127,KX431126,KX431125,KX431124,MH396004,MH396003,MH396002,MH396001,MH396000,MH395999,MH395998,MH395997,MH395996,MH395995,MH395994,MH395993,MH395992,MH395991,MH395990,MH395989,MH395988,MH395987,MH395986,MH395985,MH395984,MH395983,MH395982,MH395981,KY174996,KY174995,KY174994,KY174993,KY174992,KY174991,KY174990,KY174988,KY174987,KY174986,NG_059268,NG_059267,NG_059266,NG_059265,NG_059262,NG_059261,NG_059260,NG_059259,NG_059250,NG_059248,NG_059243,NG_059241,NG_059218,NG_059216,NG_059214,NG_059213,NG_059212,NG_059211,NG_059157,NG_059156,NG_059155,NG_059154,NG_059148,NG_059095,MH390338,NG_059011,NG_059010,NG_059007,NG_058995,NG_058994,NG_058993,NG_058951,NG_058950,NG_058946,NG_058934,NG_058876,NG_058871,NG_058870,NG_058856,NG_058807,NG_058805,NG_058787,NG_058711,NG_058706,NG_058602,NG_058597,NG_058581,NG_058434,NG_058423,NG_058417,NG_058416,NG_058401,NG_058395,NG_058388,NG_058375,NG_058367,NG_058356,NG_058352,NG_058351,NG_058350,NG_058324,NG_058319,NG_058318,NG_058317,NG_058315,NG_058299,NG_058298,NG_058295,NG_058285,NG_058276,MF158627,MF346718,MF346717,MF346714,MH375685,MH375681,MF372134,MF372133,MF372132,MF372131,MF372130,MF372129,MF372128,MF372127,NG_057128,NG_057098,NG_057092,NG_057074,NG_057073,NG_057072,NG_057067,NG_057066,NG_057065,NG_057062,NG_057061,NG_057060,NG_057058,NG_057033,NG_057032,NG_057029,NG_057019,NG_056996,MG857102,MG857101,MG857100,MG857099,MG857098,LC383360,LC383359,MF161311,MF161244,MF161240,MF975534,MF945577,MF351883,MF375478,MF375477,MF695814,MH216082,MH216081,MH205990,MF370228,CP022322,KY706225,KY706224,KY706223,KY706222,KY706221,KY706220,KY706217,KY706216,KY706215,KY706214,KY706213,KY706212,NG_068906,NG_068905,NG_068904,NG_068898,NG_068897,NG_068896,NG_068895,NG_068892,NG_068890,NG_068889,NG_068884,NG_068883,NG_068882,NG_068864,NG_068862,NG_068859,NG_068856,NG_068846,NG_068822,NG_068817,NG_068815,NG_068814,NG_068813,NG_068812,NG_068811,NG_068806,NG_068805,NG_068786,NG_068783,NG_068781,NG_068776,NG_068771,NG_068769,NG_068768,NG_068767,NG_068765,NG_068764,NG_068763,NG_068762,NG_068761,NG_068759,NG_068758,NG_068755,NG_068754,NG_068732,NG_068731,NG_068726,NG_068658,NG_068585,NG_068584,NG_068568,NG_068543,NG_068536,NG_068534,NG_068528,MN918570,MN918569,MN918568,MN918567,MN918566,MN918565,MN918564,MN918541,MN918540,MN918539,MN918538,MN918537,MN918536,MT312854,MT445433,MT445432,MT445431,MT445428,MT445427,LC219341,LC219340,KY744135,KY744134,KY744133,KY744129,KY744128,KY744127,KY744126,KY744125,KY744124,KX812902,KX812901,KX812900,KX812899,KX812898,KX812897,KX812896,KX812895,KX812894,KX812893,KX812892,KX812891,KX812890,KX812889,KX812888,KX812887,KX812886,KX812885,KX812884,KX812883,KX812882,KX812881,KX812880,KX812879,KX812878,KX812877,KX812876,KX812875,KX812874,KX812873,KX812872,KX812871,KX812870,KX812868,KX812867,KX812866,KX812865,KX812864,KX812863,KX812862,KX812861,KX812860,KX812859,KX812858,LT603012,LT603003,LT603001,MF664106,MF664104,KY795966,NG_060351,KY795963,KX834269,KX834267,KX834264,KY655349,KY655347,MG979799,KY747478,KY747477,KY747476,KY747474,KY747473,KX688276,KX688275,KX688274,KX688273,KX688272,KX688271,KX688270,KX688269,KX688268,KX688267,KX688266,KX688265,KX688264,KX688263,KX688262,KX688261,KX688260,KX688259,KX688258,KX688257,KX688256,KX688255,KX688254,KX688253,KX688252,KX688251,KX688250,KU999929,KU999928,KU999927,KU999925,KU999924,KU999923,KU999922,KU999921,KU999920,KU999919,KU999918,KU999917,KU999916,KU999915,NG_058607,NG_060193,MG647807,MG647806,MG647805,MG647804,MG647803,MG735425,MG735422,MG735421,KY777500,KY972698,KY972697,KY972696,KY972695,KY972694,KY972693,KY972692,KY131947,NG_060179,KY131942,KY131941,KY131934,KY131932,KY131931,KY131900,KY131898,KY131891,MG516456,MF100994,MF100993,MF100992,KY907703,KY907702,KY907701,KY907700,KY907699,KY907698,KY907697,KY907696,KY907695,KY907694,KY907693,KY907692,KY907691,KY907690,KY907689,KY907688,KY907687,KY907686,KY907685,KY224115,KY224114,KY224107,KY224098,KY224097,KU747092,KU747091,KU747090,KU747089,KU747088,KU747087,KU747086,MK522032,MK522031,MK522030,MK522029,MK522028,MK522013,MK522012,MK522011,MK522010,MK522009,MK522000,NG_064600,NG_064599,NG_064598,NG_064597,NG_064596,NG_064595,NG_064594,NG_064593,NG_064592,NG_064591,NG_064590,NG_064589,NG_064588,NG_064585,NG_064583,NG_064582,NG_064580,NG_064579,NG_064578,NG_064577,NG_064574,NG_064573,NG_064572,NG_064570,NG_064569,NG_064568,NG_064567,NG_064566,NG_064565,NG_064564,NG_064563,NG_064562,NG_064561,NG_064558,NG_064557,NG_064533,NG_064505,NG_064499,NG_064497,NG_064478,NG_064473,NG_064472,NG_064464,MK547059,MK541809,MK541810,MG712398,MG712397,MG712394,MG712389,MG712386,MG712385,MG712384,MG712380,MG712375,MG712370,MG712369,MG712364,MG712360,MG712354,MG712352,MG712349,MG712343,MH107235,MH048090,MH048089,MH048088,MH048087,MH048086,MH048081,MK290393,MK288133,MH020744,MH939271,MG397043,KY799115,MK258726,MG793475,MG793474,MG793473,MG793472,MG793471,MG793470,MG793469,MH160775,MH160774,MH160773,MH160772,MK204474,MK204473,MK204472,MH166774,MH166773,KY053392,KY053391,KY053390,KY053389,KY053388,KY053387,KY053386,KY053385,KY053384,KY053383,KY053382,KX670832,KX670831,LC164653,LC164652,KX364823,KX364822,KX364821,KX364820,KX364819,KX364818,KX364813,KX364805,KY815097,KU705464,KU705463,CP025762,MG973062,MG971242,MG968375,MG966281,MG966280,MG966279,LC322337,LC322150,LC322149,LC322148,LC322147,LC322146,KY686203,MG934856,KU714555,KU714552,KU714550,KU714549,KU714548,KU714547,KU714546,KU714545,KU714544,KU714543,MG888786,KY411960,KY411959,KX901670,NG_060171,NG_060170,NG_060169,KX242355,KX242354,KX242353,KU598217,MF564304,MG594384,MG594383,MF615269,MF615268,MF615267,MF615265,MF615264,MF377508,KY679146,MG253925,MG739402,MF773685,MF510830,MF461567,MF461564,MF461563,MF461558,MF461557,MF461556,MF461555,MF461554,MF461552,MF461551,MF318985,MF318984,MF318982,MF318981,MF318980,MF318979,MF318978,MF318977,MF318976,MF318975,MF318974,MF318973,MF318972,MF318971,MF318970,MF318969,MF318968,MF318967,MF318966,MF318965,MF318964,MF318963,MF318962,MF318961,MF318960,MF318959,MF318958,MF318957,MF318956,MF318955,MF318954,MF318953,MF318952,MF318951,MF318950,MF318949,MF318948,MF318947,MF318946,MF318945,MF318944,MF318943,MF318942,MF318941,MF318940,MF318939,MF318938,MF318937,MF318936,MF318935,MF318934,MF318933,MF318932,MF318931,MF318930,MF318929,MF318928,MF318927,MF318926,MF318924,MF318923,MF318922,MF318921,MF318920,MF318919,MF318918,MF318917,MF318916,MF318915,MF318914,MF318913,MF318912,MF318905,MF318904,MF318903,MF318902,MF318901,MF318900,MF318899,MF318898,MF318897,MF318896,MF318895,MF318894,MF318893,KX900947,KX900720,KY629964,KY629963,KX842529,NG_067838,NG_067810,MN339597,MN338579,KY962866,KY962865,KY962863,KY962862,KY962861,KY962860,KY962859,KY962858,KY962857,KY962856,KY962855,KY962854,KY962852,KY962851,KY962850,KY962849,KY962848,MN319565,MN318451,MN318450,MN318449,MN318448,MN318447,MN318446,MN318445,MN318444,MN318443,MN318442,MN318441,MN318440,MN318439,MN318438,MN318437,MN318436,MN318435,MH001546,MG937746,MN314114,MN313872,MK722358,MH647055,MH647054,MH647052,MH628017,MN264680,MN264679,MN264678,MN264677,MN264676,MN264675,MH605436,MN243144,MN240834,MN240818,MN046790,MN030346,MN030347,MN030345,MN239483,KX578721,KX578720,KT724196,KT724192,KT724154,KT724132,KT724080,KT724077,KT724074,KT724073,KY053494,KY450791,KY450790,KY450789,KY450788,KY450785,KY353806,KY353805,KY353804,MG493165,MG493163,KY172917,KY172916,KY172914,KY172913,KY172912,KY172911,KY172910,KY172909,KY172906,KY172905,KY172904,KY172903,KY172902,KY172901,KY363578,KY363577,MG282544,MG282542,MG282540,MG282521,MG282508,MF043565,MF043564,MF043563,MF043562,MF043561,MF043560,NG_064452,MF043558,MF043557,MF043555,MF043554,MF043553,MF043552,NG_060705,KY189109,KY189108,KY189107,KY189106,KY189104,KY189102,KY189101,KY189100,KY214404,KX353694,MF039587,MF039586,MF039585,MF039584,KY978754,KY465429,KY465427,KX882034,KX882032,KY172990,KY172989,KY172988,KY172987,KY096704,KY096703,KY096702,KY096701,KY096700,KY096699,KY096698,KY096697,KY096696,KY096695,KY096694,KY096693,KY096692,KY096691,KY096690,KX306949,KX306948,KX306947,KX306946,KX306945,KX306944,KX306943,KY643724,KY643722,KU550500,NG_058938,KY487061,NG_060427,KY458749,KU563647,KU563646,KU563645,KU563644,KU563643,KU563642,KU563641,KU563640,KU563639,KU563638,KU563637,KX017596,KX017595,KX017594,KX765817,KT281977,KT281976,KT281975,KT281974,KT281973,KT281972,KT281971,KT281970,KT281969,KT281968,KT281967,KX755408,MH109049,MH109048,MH109047,MH109046,MH109045,MH109044,MH486967,MH486966,MH486965,MH486964,MH486963,MH486962,MH486961,MH486960,MH486959,MH486957,MH486956,MH486955,MH486954,MH486953,MH486951,MH486950,MH486946,MH486945,MH486944,MH486943,MH486942,MH486941,MH486940,MH486938,MH486937,MH486936,MH486935,MH486933,MH486932,MH486930,MH486929,MH486928,MH486927,MH486926,MH486925,MH486924,MH486923,MH486922,MH486921,MH486920,MH486919,MH486918,MH486917,MH486916,MH486915,MH486907,MH486906,MH486905,MH486904,MH486903,MH486900,MH486899,MH486898,MH486897,MH486896,MH486894,MH486893,MH486892,MH486891,MH486890,MH486889,MH486888,MH486887,MH486886,MH486885,MH486884,MH486883,MH486882,MH486881,MH486880,MH486879,MH486878,MH486877,MH486876,MH486875,MH486874,MH486873,MH486866,MH486865,MH486864,MH486863,MH486862,MH486843,MH486842,MH486841,MH486839,MH486838,MH486837,MH486836,MH486835,MH486834,MH486833,MH486832,MH486831,MH486830,MH486829,MH486828,MH486827,MH486826,MH486825,MH486824,MH486823,MH486822,MH486821,MH486820,MH486819,MH486818,MH486817,MH486816,MH486815,MH486814,MH486813,MH486812,MH486811,MH486810,MH486809,MH486808,MH486807,MH486806,MH486805,MH486804,MH486802,MH486801,MH486799,MH486798,MH486797,MH486796,MH486795,MH486794,MH486793,MH486792,MH486791,MH486790,MH486788,MH486787,MH486786,MH486785,MH486784,MH486783,MH486782,MH486781,MH486780,MH486779,MH486778,MH486776,MH486775,MH486774,MH486773,MH486772,MH486771,MH486770,MH486766,MH486765,MH486764,MH486763,MH486762,MH486761,MH486752,MH486751,MH486750,MH486749,MH486748,MH486747,MH486746,MH486743,MH486741,MH486740,MH486739,MH486738,MH486736,MH486735,MH486734,MH486733,MH486732,MH486731,MH486730,MH486729,MH486728,MH486727,MH486726,MH486725,MH486724,MH486718,MH486717,MH486716,MH486715,MH486714,MH486713,MH486712,MH486711,MH486710,MH486709,MH486708,MH486707,MH486706,MH486705,MH486704,MH486703,MH486702,MH486700,MH486699,MH486698,MH486697,MH486696,MH486695,MH486694,MH486693,MH486692,MH486691,MH486690,MH486689,MH486688,MH486687,MH486686,MH486685,MH486684,MH486683,MH486682,MH486681,MH486680,MH486679,MH486678,MH486677,MH486676,MH486675,MH486674,MH486673,MH486672,MH486671,MH486669,MH486668,MH486667,MH486666,MH486665,MH486664,MH486663,MH486662,MH486661,MH486660,MH486659,MH486658,MH486657,MH486656,MH486655,MH486654,MH486653,MH486652,MH486651,MH486650,MH486649,MH486648,MH486647,MH486646,MH486644,MH486643,MH486642,MH486641,MH486640,MH486637,MH486635,MH486634,MH486632,MH486629,MH486628,MH486626,MH486625,MH486624,MH486623,MH486616,MH486615,MH486614,MH486613,MH486612,MH486611,MH486610,MH486609,MH486608,MH486607,MH486606,MH486605,MH486603,MH486602,MH486601,MH486600,MH486599,MH486598,MH486597,MH486596,MH486595,MH486594,MH486593,MH486592,MH486591,MH486590,MH486589,MH486588,MH486587,MH486586,MH486585,MH486584,MH486583,MH486582,MH486581,MH486580,MH486579,MH486578,MH486577,MH486576,MH486574,MH486573,MH486572,MH486571,MH486570,MH486569,MH486568,MH486567,MH486566,MH486564,MH486562,MH486561,MH486560,MH486559,MH486558,MH486557,MH486556,MH486555,MH486554,MH486553,MH486550,MH486549,MH486548,MH486547,MH486546,MH486545,MH486544,MH486543,MH486542,MH486541,MH486540,MH486538,MH486536,MH486535,MH486534,MH486533,MH486532,MH486531,MH486530,MH486529,MH486528,MH486527,MH486526,MH486521,MH486520,MH486519,MH486518,MH486517,MH486516,MH486515,MH486512,MH486511,MH486510,MH486509,MH486508,MH486507,MH486506,MH486505,MH486503,MH486501,MH486500,MH486494,MH486493,MH486492,MH486491,MH486490,MH486489,MH486488,MH486487,MH486486,MH486485,MH486484,MH486483,MH486482,MH486481,MH486480,MH486479,MH486478,MH486477,MH486476,MH486475,MH486474,MH486473,MH486472,MH486471,MH486470,MH486469,MH486468,MH486467,MH486466,MH486465,MH486464,MH486463,MH486462,MH486461,MH486460,MH486459,MH486458,MH486457,MH486456,MH486454,MH486453,MH486452,MH486451,MH486450,MH486448,MH486447,MH486446,MH486445,MH486444,MH486443,MH486442,MH486441,MH486440,MH486438,MH486437,MH486436,MH486435,MH486434,MH486433,MH486432,MH486429,MH486427,MH486426,MH486425,MH486424,MH486423,MH486422,MH486421,MH486420,MH486419,MH486418,MH486417,MH486416,MH486414,MH486409,MH486408,MH486407,MH486405,MH486402,MH486401,MH486400,MH486399,MH486398,MH486397,MH486396,MH486395,MH486394,MH486393,MH486392,MH486389,MH486388,MH486387,MH486386,MH486385,MH486383,MH486382,MH486381,MH486378,MH486377,MH486376,MH486375,MH486374,MH486373,MH486372,MH486371,MH486369,MH486368,MH486366,MH486365,MH486364,MH486363,MH486362,MH486361,MH071390,MG696627,MG696626,MG696625,MK461193,MK461192,MK461191,NG_064418,NG_064405,NG_064387,MK501618,MK500942,MK496838,MK491344,MK491343,MK491342,MK491341,MK491340,MK491339,MK491337,MK491173,MG817734,MG817733,MG817732,MG817731,MG817729,MG817728,MG817727,MH290763,MH290762,MH290761,MH290760,MH290759,MG779278,MG779277,MK463979,MG018328,MG018326,MG018325,MG018324,MG018322,MG018320,MG018319,MG018318,MG018317,MG018316,MH190214,MH190177,KU534258,KU534257,KU534256,KU534255,KU534254,KU534253,KU534252,KU534251,KU534250,KU534249,KU534248,KU534247,KU534246,KU534245,KU534244,KU534243,KU534242,KU534241,KU534240,KU534239,KU534238,KU534237,KU534236,KU534235,KU534234,KU534233,KU534232,KU534231,KU534230,KU534229,KU534228,KU534227,KU534226,KU534225,KU534224,KU534223,KU534222,KU534221,KU534220,KU534219,KU534218,KU534217,KU534216,KU534215,KU528834,KU528833,NG_058937,NG_058936,KU528830,KY952149,KY952144,KY924844,KY924842,KY924841,KY924827,KY924826,KY774703,KY774701,KY774699,KY655778,KY655777,KY655776,KY655768,KY655767,KY655766,KY655756,KY655755,KY655754,KY655753,KY655752,KY655748,KY614227,KY580764,KY580763,KX869989,KX869988,KX869987,KX869986,KX869985,KX869984,KX869983,KX869982,KX869981,KX869980,KX869979,KX869978,KX869977,KX869976,KX869975,KY799121,KY799120,KY799113,MF125291,LT837963,LT837930,KT598387,KT598386,MK253221,MK253220,MK253219,MK253218,MK253217,MK253216,MK253215,MK253214,MK253213,MK253212,MK253211,MK253210,MK253209,MK253208,MK253207,MK253206,MK253205,MK253204,MK331868,MK331867,MK982303,MK982302,MN809146,MN792647,MN755855,MN755854,MN755852,MN755851,MN755850,MN755847,MN755846,MN755845,MN755843,MN755842,MN755841,MN755840,MN755839,MN755838,MN755837,MN727380,MN727379,MN727375,MN727374,MN755511,MN749568,MN749567,MN744674,MN744673,MN744672,MN744671,MN744670,MN744669,MN744668,MN744666,MN738611,MN738610,MN738609,MN738608,MN738607,MN738606,MN738605,MN738604,MN738603,MN738602,MN738601,MN738600,MN738599,MN738598,MN738597,MN738596,MN738595,MN738594,MN738593,MN738592,MN738591,MN738590,MN738589,MN738588,MN738587,MN738586,MN738585,MN738584,MN738583,MN738582,MN738581,MN738580,MN738579,MN738578,MN738577,MN738576,MN738575,MN738574,MN738573,MN738572,MN738571,MN688687,MN688686,MN688685,MN688684,MN688683,MN515284,MN515268,MN515236,KY855427,KY819095,MN710581,MN710580,MN710579,MN710578,MN710577,MN710576,MN710575,MN710574,MN710573,MN710572,MN710571,MN710570,MN710569,MN710568,MN710567,MN710566,MN710565,MN710564,MN710563,MN710562,MN710561,MN710560,MN710559,MN710557,MN710556,MN710555,MN710554,MN710553,MN710552,MN710551,MN710550,MN710549,MN710548,MN710547,MN017120,MN650865,MN650864,MN650863,MN650862,MN650861,MN650860,MN650859,MN650858,MN650857,MN650855,MN650854,MN650853,MN650852,MN650851,MN650850,MN650849,LC430910,LC430909,LC430908,LC430907,MN078808,KY172915,KY172908,KY172907,MN614386,MN614385,MN614384,MN614383,MN614382,MN614381,MN614380,MN614379,MN614377,MN614376,MN614375,KT074356,MK453360,MG833801,MG833799,MG833796,MG833784,MG833783,KY485992,KY485983,KY485979,KY485978,KY485977,KY485974,KY485973,KY485971,KY485970,KY485969,MK415846,MH286468,MH286467,MH286465,MH168096,MK424271,MK412086,MK278670,MK278669,MK278668,MK278667,MK278662,MK278661,MK278660,MK278659,MK278658,MK278657,MK278656,MK278655,MK278654,MK278653,MK278651,MK278648,MK278647,MK278620,MK278618,MK278617,MK278616,MK278615,MK278614,MK278612,MK278611,MK278609,MK278608,MK278606,MK278605,MK278604,MK278603,MK278602,MK278601,MK278600,MK278599,MK278597,MK278596,MK278592,MK278591,MK278579,MK278578,MK278575,MK278574,MK278572,MK278571,MK278569,MK278568,MK278567,MK278566,MK278565,MK278564,MK278559,MK278558,MK278557,MK278556,MK278555,MK278554,MK278553,MK278552,MK278551,MK278550,MK278549,MK278547,MK278546,MK278545,MK278544,MK278543,MK278542,MK278541,MK278540,MK278539,MK278538,MK278536,MK278530,MK278529,MK278528,MK278526,MK278521,MK278520,MK278519,MK278518,MK278517,MK278516,MK278515,MK278514,MK278513,MK278512,MK278511,MK278510,MK278509,MK278508,MK278507,MK278506,MK278505,MK278504,MK278503,MK278502,MK278501,MK278500,MK278499,MK278498,MK278497,MK278496,MK278495,MK278494,MK278493,MK278491,MK278490,MK278489,MK278488,MK278487,MK278486,MK278485,MK278484,MK278483,MK278482,MK278481,MK278480,MK278479,MK278478,MK278477,MK278476,MK278475,MK278474,MK278473,MK278472,MK278470,MK278448,MK278440,MK278439,MK278438,MK278426,MK278423,MK278422,MK278421,MK278420,MK278419,MK278418,MK278417,MK278416,MK278415,MK278414,MK278409,MK278407,MK278405,MK278398,MK278375,MK278374,MK278373,MK278372,MK278371,MK278370,MK278369,MK278368,MK278367,MK278366,MK278365,MK278364,MK278320,MK278319,MK278317,MK278305,MK278304,MK278303,MK278302,MK278301,MK278300,MK278299,MK278298,MK278296,MK278279,MK278277,MK278276,MK278275,MK278274,MK278252,MK278251,MK278217,MK278216,MK278202,MK278201,MK278200,MK278199,MK278198,MK278197,MK278196,MK278195,MK278194,MK278193,MK278192,MK278191,MK278190,MK278189,MK278188,MK278186,MK278185,MK278183,MK278182,MK278181,MK278180,MK278179,MK278178,MK278177,MK278176,MK278175,MK278174,MK278173,MK278172,MK278171,MK278170,MK278169,MK278168,MK278167,MK278166,MK278164,MK278163,MK278162,MK278161,MK278160,MK278158,MK278154,MK278152,MK278141,MK278137,MK278135,MK278134,MK278093,MK278091,MK278090,MK278087,MK278081,MK278075,MK278074,MK278073,MK278070,MK278069,MK278068,MK278067,MK278066,MK278065,MK278063,MK278062,MK278060,MK278059,MK278058,MK278057,MK278056,MK278055,MK278054,MK278053,MK278052,MK278051,MK278050,MK278049,MK278048,MK278047,MK278046,MK278045,MK278044,MK278043,MK278042,MK278041,MK278040,MK278039,MK278038,MK278037,MK278036,MK278035,MK278034,MK278033,MK278032,MK278031,MK278030,MK278027,MK278026,MK278024,MK278022,MK278021,MK278020,MK278019,MK278017,MK278016,MK278015,MK278014,MK278013,MK278012,MK278011,MK278009,MK278008,MK278007,MK278006,MK278005,MK278004,MK278003,MK278002,MK278001,MK278000,MK277999,MK277998,MK277997,MK277996,MK277995,MK277994,MK277993,MK277992,MK277991,MK277990,MK277989,MK277988,MK277987,MK277986,MK277985,MK277984,MK277983,MK277982,MK277981,MK277980,MK277979,MK277978,MK277977,MK277976,MK277975,MK277974,MK277973,MK277972,MK277971,MK277970,MK277969,MK277968,MK277967,MK277966,MK277965,MK277964,MK277963,MK277962,MK277961,MK277960,MK277959,MK277958,MK277957,MK277956,MK277955,MK277945,MK277944,MK277939,MK277938,MK277936,MK277932,MK277927,MK277923,MK277922,MK277911,MK277909,MK277907,MK277906,MK277735,MK277734,MK277733,MK277732,MK277728,MK277727,MK277726,MK277725,MK277724,MK277723,MK277722,MK277720,MK277719,MK277718,MK277717,MK277716,MK277715,MK277714,MK277713,MK277712,MK277711,MK277710,MK277709,MK277708,MK277706,MK277705,MK277704,MK277702,MK277701,MK277700,MK277699,MK277697,MK277696,MK277695,MK277694,MK277693,MK277692,MK277691,MK277690,MK277685,MK277682,MK277681,MK277680,MK277679,MK277677,MK277676,MK277675,MK277674,MK277673,MK277672,MK277668,MK277667,MK277666,MK277665,MK277607,MK277606,MK277605,MK277604,MK277603,MK277602,MK277601,MK277600,MK277599,MK277598,MK277597,MK277594,MK277593,MK277591,MK277590,MK277589,MK277588,MK277587,MK277586,MK277585,MK277584,MK277583,MK277582,MK277581,MK277580,MK277579,MK277578,MK277577,MK277576,MK277575,MK277573,MK277572,MK277569,MK277568,MK277567,MK277566,MK277565,MK277564,MK277563,MK277561,MK277560,MK277558,MK277556,MK277555,MK277554,MK277553,MK277552,MK277549,MK277547,MK277546,MK277545,MK277544,MK277543,MK277542,MK277541,MK277539,MK277537,MK277536,MK277535,MK277534,MK277532,MK277530,MK277529,MK277525,MK277524,MK277523,MK277522,MK277521,MK277520,MK277519,MK277518,MK277517,MK277516,MK277515,MK277514,MK277513,MK277512,MK277511,MK277510,MK277509,MK277508,MK277507,MK377371,MK377370,MK377369,MK377368,MK377367,MK377366,MK377365,MK377364,MK377363,MK377362,MK351837,MK351836,MK351835,MK351834,MK351833,MK351832,MK351830,MK351829,MK351828,MK351827,MK351826,MK351825,MK327268,MK327263,MK327261,MK327257,MK327253,MK327250,MK404729,MH938534,KY962864,KY962853,KT971342,MG241175,MG241174,MG241173,MG241172,MG241171,MG241170,MG241169,MG241168,MG241167,MG241166,MG241165,MG241164,MG241163,MG241162,MG241161,MG241160,MG241159,MG241158,MG241157,MG241156,MG241155,MG241154,MG241153,MG241152,MG241151,MG241150,MG241149,MG241148,MG241147,MG241146,MG241145,MG241144,MG241143,MG241142,MG241141,MG241140,MG241139,MG241138,MG241137,MG241136,MG241135,MG241134,MG241133,MG241132,MG241131,MG241130,MG241129,MG241128,MG241127,MG241126,KX622763,KX622762,KX622761,KX622760,KY930645,KX960768,KX960767,KX960766,KX960765,KX960764,MG050111,MG050110,KY053472,KY622014,KX832924,KX832923,KX832922,KX832921,KX832920,KX832919,KX832918,KX832917,MF377530,MF377529,KY418907,KY418906,KY418905,KY418899,KY418890,KY418889,KY418888,KY418887,KY418886,KY418885,KY418884,KY418881,KY418878,KY418877,KY418876,KY418875,KY418874,KY418873,KY418868,KY418858,KY418856,KY418853,KY418852,KY418851,KY418850,KY418848,KY418847,KX880653,KX890461,KY781810,MF043534,MF043533,MF043532,MF043531,MF043530,MF043527,MF043526,KT833817,KT833816,KT833815,KT833814,KT833813,NG_067791,KT833811,KT833810,KT833809,KT833808,KT833807,KT833804,KT833803,KT833801,KY886145,KY056586,KY056585,LC203435,LC203432,LC203429,LC203426,LC203423,KX611341,KY861727,KY861726,KY861725,KY861724,KY861723,KY861722,KY861721,KY861720,KY861719,KY861718,KY861717,KY861716,KY861715,KY861714,KY861713,KY861712,KY861711,KY861710,KY861709,KY861708,KY861707,KY861706,KY861705,KY861704,KY861703,KY861702,KY861701,KY861699,KY861698,KY861696,KY861695,KY861694,KY861693,KY861692,KY861691,KY861690,KY861688,KY861687,KY861686,KY861685,KY861684,KY861683,KY861682,KY861681,KY861680,KY861679,KY861678,KY861677,KY861676,KY861675,KY861674,KY861673,KY861672,KY861671,KY861670,KY861669,KY861668,KY861667,KY861666,KY861665,KY861664,KY861663,KY861662,KY861661,KY861660,KY861659,KY861658,KY861657,KY861656,KY861654,KY861653,KY861652,KY861651,KY861650,KY861649,KY861648,KY861647,KY861646,KY861645,KX911834,MF784865,KY425690,KY425689,KY425688,KY425687,KY425686,KY425685,KY425684,KY425683,KY425681,NG_060343,KX676498,MF797700,MF797690,MF797689,MF797688,MF797687,MF797686,MF797682,MF797681,MF797678,MF797677,MF797676,MF797674,MF797671,MF797669,MF797658,MF797654,MF797648,NG_067796,KY446373,KY446371,KY446370,KY446368,KX639653,KX639652,KX639651,KX639650,KX639649,KX639648,KX639647,KX639646,KX639645,KX639644,KX639643,KX639642,KX639641,KX639640,KX639639,KX639638,KX639637,KX639636,KX639635,KY948869,KY948859,MF765759,KU941885,KU941883,KY680662,KY680660,KX494581,KX022072,KX022071,KX022070,KX022069,KX022068,KX022067,KX022066,KX022065,KX022064,KX022063,KX022062,KX022061,KX022060,KX022059,KX022058,KX022057,KX022056,KX022055,KX022054,KX022053,KX022052,KX022051,KX022050,KX022049,KX022048,KX022047,KX022046,KX022045,KX022044,KX022043,KX022042,KX022041,KX022040,KU975550,KU975549,KU975548,KU975547,KU975546,KU975545,KU975544,KU975543,KU975542,KU975541,KU975540,KU975539,KU975538,KU975537,KU975536,KU975535,KU975534,KU975533,KU975532,KU975531,KU975530,KU975529,KU975528,KU975527,KU975526,KU975525,KU975524,KU975522,KU975521,KU975520,KU975519,KU975518,KU975517,KU975516,KU975515,KU975514,KU975513,KU975512,KU975511,KU975510,KU975509,KU975508,KU975507,KU975506,KU975505,KU975504,KU975503,KU975502,KU975501,KU975500,KU975499,KU975498,KU975497,KY549352,KY549351,KY980676,KY977711,KY977707,KY969746,KY969734,KY969732,KY969642,KX685723,KX685722,KX685721,NG_058595,KY963014,KY952634,KX181347,KX181346,KX181344,KX181343,KX181339,KX181338,KX181337,KX181336,KX181335,KX181334,KX181333,KX181332,KX181331,KX181330,KX181329,KX181327,KX181326,KX181322,KX181321,KX181320,KY358225,KX812536,KY354733,KY354729,KY354728,KY354727,KY354726,KY354725,KY354724,KY354723,KY354722,KY354721,KY354719,KY354718,KY354717,KY354716,KY354715,KY354714,KY354712,KY354711,KY354710,KY354709,KY354708,KY354707,KY510830,KY510829,KY510825,KY510819,KX671024,KX671023,KX671022,KX671021,KX671020,KX671019,KX671018,KX671017,KX671016,KX671015,KX671014,KX671013,KX671012,KX671011,KX671010,KX671009,KX671008,KX671007,KX671006,KX671005,KX671004,KX671003,KX671001,KX671000,KX670999,KX670998,KX670996,KX670995,KX670994,KX670993,KX670992,KX670991,KX670989,KX670988,KX670984,KX670982,KX670981,KX670980,KX670979,KX670978,KX670977,KX670976,KX670975,KX670974,KX670963,KX670962,KX670961,KX670959,KX670958,KX670957,KX670956,KX670955,KX670954,KX670953,KX670952,KX670951,KX670950,KX670949,KY649440,KY886968,KY820051,KY392998,LC056777,LC056775,LC056774,LC056752,LC056748,LC056747,LC056746,LC056745,LC056744,LC056743,KU726858,KU954557,KU954556,KU954555,KY349233,KY655904,KX857821,KX857820,KX857819,KX857818,KX857817,KX857816,KX857815,KX857813,KX857812,KX857810,KX857809,KY230518,KY296456,KY274807,KY274805,KY274804,KY263621,KY773292,KY435413,KY435414,KY435410,KY435409,KY435400,KY435398,KY435395,KY435393,KY435390,KY697187,KX359606,KU663295,KU663294,KU663293,KU663291,KU663290,KU663289,KU663288,KU663287,KU663286,KU663285,KU663284,KU663283,KU663282,KU663281,KU663280,KU663279,KU663278,KU663277,KU663276,KU663275,KU663274,KU663273,KU663272,KU663271,KU663270,KU709859,KU709858,KU709856,KU709855,KU709849,KU709848,KU709847,KU709846,KX761178,KX761176,KX066002,KX065996,KX065995,KX065992,KX065986,KX065977,KX065976,KX065975,KX065974,KX065973,KX065972,KX065971,KX065970,KX065969,NG_060677,KX092109,KX092108,KX092107,KX092106,KX092105,KX092104,KX092103,KX092102,KX092101,KX092100,KX092099,NG_060676,KX507365,KX507364,KX507363,KX081184,KU535672,KU535671,KU535670,KU535669,KU535668,KU535667,KU535666,KU535665,KT749420,KT749419,KT749418,KT749417,KT749416,KY608090,KU557527,KU557526,KY582490,KY582489,KX525704,NG_068774,KX262193,KX262192,KX262191,KX262190,KX262189,KX262188,KX262186,KX262185,KX262184,KX262183,KX262182,KX262181,KX262180,KX262179,KX262178,KX262177,KX262176,KX262174,KX262173,KX262172,KX262171,KX262170,KX262169,KX262168,KX262167,KX262166,NG_060678,KX262164,KX262163,KX262162,KX262161,KX262160,KX262159,KX262158,KX262157,KX262156,KX262155,KX262154,KX262153,KX262152,KX262151,KX262150,KX262149,KX262148,KX262147,KY432826,KY305664,KX236478,KX236477,KX236476,KX236475,KX236474,KX236473,KX236472,KX236471,KX236470,KX236469,KX236468,KX236467,KX236466,KX236465,KX236464,KX236463,KX236462,KX236461,KX236460,KU355416,KU355414,KU355413,NG_060162,KU355411,KU355410,KU355409,KU355395,KY426772,KU877539,KU877538,KU877537,KU877534,KU877533,KU877532,KU574847,KU574846,KU574845,KU574844,KU574843,KU574842,KU574841,KU574840,KU574839,KU574838,KU574837,KU574836,KU574835,KU574834,KU574833,KU574832,KU574831,KU574830,KU574829,KU574828,KU574827,KU574826,KU574825,KU574824,KU574823,KU574822,KU574821,KU574820,KU574819,KU574818,KU574817,KU574816,KU518951,KU255196,KU255193,KT203328,KT203327,KT203326,KT203325,KT203324,KT203323,NG_060154,KT203321,KT203320,NG_060153,KT203318,KT203317,KT203316,KT203315,KT203310,KT203309,KY494911,KY494909,KY494908,KY494906,KY494905,KY494904,NG_064420,KY494902,KY494901,KY494900,MF581778,KX812471,KY451512,KY451511,KY451509,KY451508,KY451507,KY451503,KY451502,KY451501,KY451500,KY451499,KY451496,KY451495,KY451494,KY451493,KY451492,KY451491,KY451490,KY451489,KY451488,KY451487,KY451486,KY451485,KY451484,KY451483,KY451482,KY451481,KY451480,KU355883,KU355882,KX266952,KU528838,KU528837,NG_064400,KY706242,KY706241,KU324488,KU324487,KR816866,KY087593,KY087583,KY087582,KY087581,KY087580,KY087579,KY087578,KY087577,KY087576,KY087575,KY087574,KY087573,KY087572,KY087571,KY087570,KY087569,KR605507,XM_014713395,XM_014712922,KT203314,KT203313,KT203312,KT203311,KT334599,KT334598,KT334596,KT334593,KT334592,KT334591,KT334590,KT334589,KT334588,KT334575,KT334574,KT334573,KP987566,NG_060147,KP987559,KJ743284,KJ743283,KJ743281,KJ743280,KJ743279,KJ743277,KJ743276,KJ743270,KJ743269,KJ743268,KJ743267,KJ743266,KJ743265,KJ743260,KJ743259,KJ743258,KJ743257,KJ743256,KJ743255,KJ743254,KJ743253,KJ743247,KT282395,KR058789,KR058788,KR058786,KP986560,KP986559,KP986558,KP986557,KP986556,KP986555,KP986553,KP986552,KP986551,KP986550,KP986547,KP986545,KP986544,KP986543,KP986542,KP986541,KP986540,KR818915,NG_060151,KT271742,KR494277,KR909102,KR909101,KR909100,KU985227,KT923668,KT923667,KT923666,MK045304,MK041286,MK040604,MK040603,MK040602,MG696903,MG696902,MG696901,MG696900,MH571700,MH571698,MH878588,MH878587,MH878557,MH878537,MH878526,MH878521,MH878497,MH878485,MH878464,MH878430,MH878423,MH878420,MH878386,MH878364,MH878361,MH878353,MH878317,MH878309,MH878294,MH878280,MH878276,MH878252,NG_066276,MH878142,MH877912,MH877892,MH877891,MH877890,MH877889,MH877888,MH877876,MH877826,MH877817,MH877784,MH877775,MH877752,MH877742,MH877725,MH877695,NG_064267,NG_064266,NG_064265,NG_064264,NG_064263,MH877567,MH877553,MH877552,MH877528,MH877520,NG_067477,MH877408,MH877375,MH876584,MH876435,MH876434,MH876433,MH876416,MH876181,MH876022,MH875772,MH875753,MH875668,MH875545,MH875544,MH875541,MH875538,MH875537,MH875515,MH875513,MH875511,MH875356,MH875354,MH875353,MH875276,MH875271,MH875270,MH875269,MH875267,MH875266,MH875265,MH875245,MH875244,MH875240,MH874661,MH874453,MH874408,MH874407,MH874389,MH874388,MH874387,MH874386,MH874385,NG_064179,MH874340,MH874328,MH874327,MH874326,MH874316,MH874293,MH874292,MH874287,MH874286,MH874247,MH874246,MH874244,MH874190,MH874189,MH874167,MH874166,MH874165,MH874164,MH874163,MH874162,MH874161,NG_064172,MH874159,MH874158,NG_064171,MH873998,MH873997,MH873996,MH873994,MH873991,MH873990,MH873988,MH873987,MH873986,MH873985,MH873980,MH873979,MH873978,MH873977,MH873976,MH873975,MH873974,MH873973,NG_064161,MH873971,MH873970,MH873957,MH873887,MH873877,MH873871,MH873853,MH873825,MH873808,MH873802,MH873794,MH873793,MH873790,MH873789,MH873788,MH873787,MH873786,MH873784,MH873782,MH873781,MH873780,MH873716,MH873680,MH873677,MH873674,NG_067431,MH873641,MH873640,MH873639,MH873638,MH873593,MH873590,MH873584,MH873579,MH873539,MH873538,MH873537,MH873536,MH873535,MH873534,MH873533,MH873532,MH873531,MH873530,MH873524,MH873510,MH873498,MH873485,MH873444,MH873391,MH873390,MH873389,MH873345,MH873344,MH873343,MH873336,MH873334,MH873295,MH873266,MH873265,MH873250,MH873246,MH873232,MH873064,MH872992,MH872991,MH872943,MH872903,MH872900,MH872891,MH872890,MH872843,MH872770,MH872763,MH872757,MH872740,MH872737,NG_064106,MH872722,MH872697,MH872686,MH872615,MH872606,MH872587,MH872579,MH872578,MH872577,NG_064104,NG_064102,MH872491,MH872490,MH872489,MH872488,MH872447,MH872397,MH872391,MH872361,MH872312,NG_064097,MH872260,MH872259,MH872258,MH872256,MH872255,MH872242,MH872241,MH872240,MH872239,MH872238,MH872237,MH872231,MH872230,MH872229,MH872226,MH872221,MH872220,MH872219,MH872183,MH872182,MH872181,MH872175,MH872166,MH872165,MH872149,MH872135,MH872133,MH872057,MH872052,MH871946,MH871945,MH871943,MH871942,MH871899,MH871898,MH871897,MH871896,MH871895,MH871894,MH871893,MH871892,MH871891,MH871890,MH871889,MH871888,MH871887,MH871886,MH871857,MH871856,MH871824,MH871813,MH871812,MH871811,MH871810,MH871809,MH871799,MH871796,MH871795,MH871794,MH871779,MH871778,MH871707,MH871706,MH871704,MH871701,MH871683,MH871682,MH871681,MH871679,MH871665,MH871661,MH871659,MH871606,MH871582,MH871538,NG_064079,MH871364,MH871152,MH871054,MH871010,MH871008,MH870965,MH870955,MH870954,NG_070584,MH870945,MH870921,MH870920,MH870918,MH870896,MH870877,MH870876,MH870875,MH870874,MH870873,MH870795,MH870771,MH870731,MH870693,MH870660,MH870625,MH870624,MH870494,MH870493,MH870473,MH870456,MH870454,MH870453,MH870452,MH870451,MH870450,MH870449,MH870448,MH870447,MH870446,MH870445,MH870379,MH870378,MH870377,MH870251,MH870216,MH870145,MH870086,MH869937,MH869923,MH869918,MH869887,MH869876,MH869842,MH869841,MH869837,MH869804,MH869802,MH869761,MH869760,MH869745,MH869724,MH869651,MH869621,MH869496,MH869432,MH869405,NG_064021,MH869346,MH869334,MH869325,MH869324,MH869323,MH869322,MH869321,MH869294,MH869190,MH869185,MH869184,MH869183,MH869182,MH869181,MH869179,MH869178,MH869176,MH869174,MH869173,MH869169,MH869168,MH869166,MH869165,MH869164,MH869146,MH869145,MH869144,MH869143,MH869132,MH869121,MH869120,MH869119,MH869118,MH869066,MH869064,MH869063,MH869062,MH868921,MH868920,MH868911,MH868904,MH868903,MH868902,MH868901,MH868900,MH868899,MH868898,MH868878,MH868868,MH868867,MH868866,MH868827,MH868824,MH868823,MH868789,MH868788,MH868774,MH868773,MH868772,MH868758,MH868757,MH868756,MH868755,MH868748,MH868719,MH868709,MH868706,MH868705,MH868703,MH868702,MH868696,MH868695,MH868613,MH868592,MH868590,MH868589,MH868588,MH868586,MH868585,MH868583,MH868582,MH868527,MH868470,MH868469,MH868428,MH868426,MH868384,MH868362,MH868357,MH868312,MH868277,MH868268,MH868267,MH868245,MH868234,MH868232,MH868226,MH868225,MH868220,MH868213,MH868207,MH868206,MH868205,MH868204,MH868203,MH868202,MH868201,MH868198,MH868197,MH868196,MH868195,MH868193,MH868192,MH868190,MH868189,MH868188,MH868156,MH868155,MH868153,MH868152,MH868139,MH868134,MH868133,MH868132,MH868131,MH868130,MH868129,MH868112,MH868109,MH868090,MH868087,MH868074,MH868044,MH868038,MH868023,MH867995,MH867988,MH867986,MH867980,MH867882,MH867867,MH867866,MH867865,MH867847,MH867824,MH867791,MH867730,MH867716,MH867715,MH867714,MH867711,MH867710,MH867709,MH867707,MH867694,MH867690,MH867677,MH867652,MH867646,MH867626,MH867624,MH867569,MH867566,MH867558,MH867554,MH867549,MH867506,MH867496,MH867486,MH867476,MH867457,MH867415,MH867412,MH867406,MH867368,MH867366,MH867327,MH867326,MH867288,MH867271,MH867260,MH867259,MH867258,MH867198,MH867170,MH867169,MH867168,MH867167,MH867165,MH867164,MH867163,MH867159,MH867100,MH867099,MH867097,MH867064,MH867062,MH867060,MH867030,MH866986,MH866984,MH866983,MH866982,MH866959,MH866958,MH866950,MH866940,MH866932,MH866891,MH866874,MH866796,MH866785,MH866778,MH866777,MH866776,MH866743,MH866740,MH866734,MH866714,MH866698,MH866697,MH866696,MH866695,MH866694,MH866683,MH866659,MH866638,MH866598,MH866590,MH866588,MH866584,MH866581,MH866578,MH866577,MH866557,MH866537,MH866486,MH866478,MH866449,MH866334,MH866318,MH866292,MH866203,NG_063966,MH866187,MH866181,MH866129,MK026306,MH468771,MG196035,MG008469,MG008468,MG008467,MG008466,MG008463,MG008462,MG008461,MG008460,MG008459,MG008458,MG008457,MG008453,MG008452,MG008450,MG008449,MG712282,MK007273,MK007271,MG833774,MG833773,MG833772,MG833771,MG833770,MG833767,MF972887,MF972886,MF972885,MG211139,MG211133,MG211132,MG211119,MG211118,MG211117,MG211116,MF817734,MF817733,MF817732,MF817731,MF817730,MF817729,MF817728,LC325295,MH915683,MH836559,MH836558,MH836557,MH836556,MH836555,MH836554,MH836551,MH836550,MH806865,MH806864,MG430513,MG430512,MG430511,MH900182,KX890188,KX890187,KX890186,KX890185,KX890184,KX890183,KX890182,KX890181,KX890180,KX890179,KX890178,KX890177,KX890176,KX890175,KX890174,KX890173,KX890171,MG757512,MG757511,MG757510,MG757508,MG757507,MH890501,MH880192,MH880191,MH846252,MG786572,MG786571,MG786570,MG786569,MG786568,MG786567,NG_064477,MG214662,MF769726,MH234393,MH234392,MH234391,MH828330,MH820141,MH820140,MH820139,MH820138,MH820136,MH820135,MH820134,MH820133,MH820132,MH820131,MH820130,MH820129,MH820128,MH820127,KT828679,KT828677,KT828676,KT828675,KT828674,KR350560,KR350559,KR350558,KR350557,KR350556,KR350555,KX452406,KX270345,KX270344,KX270343,KX270342,KX270340,KX270339,KX270338,KX270337,KX270335,KX270334,KX270329,KX270328,KU900861,KU900859,KU900858,KU900857,KU563152,KT750962,KT583652,KT583651,KT583650,KT583649,KT583648,KT583647,KT160221,KX387854,KX387853,KX387852,KX387851,KU573972,KU573971,KX058575,KX058574,KU904471,KU904470,KU904469,KU904468,KU904467,KU904466,KU904465,KU904464,LT602949,LT602948,LT602947,LT602946,LT602945,LT602944,LT602943,LT602942,LT602941,LT602940,LT602939,LT602938,LT602937,LT602936,LT602935,LT602934,LT602933,LT602932,LT602931,LT602930,LT602929,LT602928,LT602927,KU710222,KX078223,KX078221,KU376309,KU376307,KU376306,KU376305,KU376304,KU376303,KU376302,KU376301,KU376299,KU376297,KU376296,KU376295,KU376294,KU954543,KU954542,KU954541,KU954540,KU954538,KU954537,KR149426,KU360669,KU360668,KU360667,KU360666,KU360660,KU360651,KU360640,KR868743,KR868742,KR868741,KR868740,KR108240,KR108239,KR108238,KU180656,KU180655,LT548267,KU139491,KU139490,KU139489,KU139488,KU139487,KU139486,KU139485,KU139484,KU139483,KU139482,KU139481,KU139480,KU139479,KU139478,KU139477,KU139476,KU139475,KU139474,KU139471,KU139470,KU139467,KU139466,KU139465,KU139463,KU139462,KU139461,KU139460,KU139458,KU139456,KU139455,KU139454,KU139453,KU139452,KU139450,KU139449,KU139448,KU139447,KU139446,KU139445,KU139441,KU139440,KU139439,KU139438,KU139437,KU139436,KU139435,KU139434,KU139433,KU139432,KU139431,KU139430,KU139429,KU139428,KU139427,KU139426,KU139259,KU139258,KU139257,KU139256,KU139255,KU139254,KU139253,KU139252,KU139250,KU139249,KU139247,KU139246,KU139245,KU139242,KU139241,KU139240,KU139239,KU139238,KU139237,KU139236,KU139232,KU139231,KU139230,KU139229,KU139227,KU139222,KU139221,KU139211,KU139210,KU139209,KU139208,KU139207,KU139206,KU139201,KU139200,KR061312,KR061311,KR061310,KR061309,KR061308,KR738740,KT968636,KT968633,KT968632,KT968622,KT968621,KT968620,KT968619,KT968618,KT968617,KT968616,KT968615,KT722622,KU366468,KU358723,KU358722,KR607173,KR607171,NG_058923,KR607167,KR607165,KR607163,KR607161,KR607158,KR607157,KR607156,KR607155,NG_058922,KR607153,KR607151,KR607149,KR607148,KR607147,KR607143,KR607142,KR607141,KR607139,KR607138,KR607136,KR607133,KR824787,KR824786,KR824785,KR824784,KR824783,KR824782,KR824781,KR824780,KR824779,KR824778,KR824777,KR824776,KR824775,KR824774,KR824773,KR824772,KR824771,KR824770,KR824769,KR824768,KR824767,KR824766,LN483296,NG_059989,KJ701235,KJ701232,KJ701229,KJ701226,KJ701223,KJ701220,KJ701217,KJ701214,KJ701211,KJ701208,KJ786638,KJ786637,KJ786635,KJ786634,KJ786632,KJ786631,KJ786630,KJ786624,KJ786621,KJ786619,KJ786615,KJ786610,KJ786609,KJ786608,KJ786607,KJ786606,KJ786603,KJ786595,KJ786593,KJ786592,KJ786591,KJ786588,KJ786585,KJ786583,KJ786582,KJ786581,KJ786580,KJ786576,KJ786569,KJ786567,KJ786566,KJ786564,KJ786561,KJ786555,KJ786551,KJ786550,KP885632,KP885631,KP885630,KP885629,KP885628,KP885627,KP885625,KP329588,KM056274,KM056273,LC164943,LC164942,LC164936,KY010832,KY010831,KY010830,KY010829,KY010828,KY010827,KY010826,KY010825,KY363574,KY363573,KY349159,KY349156,KY349155,KY349154,KY349152,KY349151,KY349150,KY349149,KY349146,KY349145,KY349144,KY349142,KY349139,KX810032,KY290656,KY290655,KY290654,KU058566,KU058565,KU058564,KU058563,KU058561,KU058560,KU058559,KU058558,KU058557,KU058556,KU058555,KU058554,KU058553,KU058552,KU058551,KU058550,KU058549,KU058548,KU058547,KU058546,KU058545,KU058544,KU058543,KU058542,KU058541,KU058540,KU058539,KU058538,KU058537,KU058535,KU058534,KU058533,KU058532,KU058531,KU058529,KY285030,KX810030,KT371535,KY110033,KY110010,KY109991,KY109988,KY109987,KY109983,NG_058424,KY109980,KY109979,KY109977,KY109966,KY109965,KY109963,KY109962,KY109961,KY109960,KY109958,KY109955,KY109952,KY109950,KY109949,KY109946,KY109944,KY109943,KY109941,KY109937,KY109934,KY109933,KY109931,KY109927,KY109923,KY109922,KY109919,KY109910,KY109908,KY109896,KY109895,KY109894,KY109893,KY109890,KY109888,KY109887,KY109886,KY109885,NG_058409,KY109755,KY109686,KY109682,KY109679,KY109678,KY109677,KY109676,KY109675,KY109674,KY109668,KY109667,KY109666,KY109665,KY109657,KY109532,KY109531,KY109530,KY109529,KY109527,KY109526,KY109525,KY109523,KY109187,KY109186,KY109182,KY109181,KY109180,KY109179,NG_058379,KY108934,KY108932,KY108930,KY108929,KY108928,KY108925,KY108769,KY108768,KY108766,KY108747,KY108746,KY108745,KY108744,KY108740,KY108739,KY108738,KY108736,KY108733,KY108729,KY108728,KY108665,KY108629,KY108628,KY108627,KY108626,KY108625,KY108623,KY108622,KY108620,KY108619,KY108617,KY108616,KY108613,KY108612,KY108611,KY108610,KY108609,KY108608,KY108607,KY108606,KY108603,KY108602,KY108203,KY108202,NG_058327,KY108200,KY108199,NG_058326,KY108197,KY108196,KY108167,KY108166,KY108129,KY108128,KY108127,KY108126,KY108125,NG_069411,KY108120,NG_058316,NG_069410,KY108115,KY107894,KY107870,NG_058304,NG_058303,KY107791,KY107789,KY107788,NG_058301,KY107771,KY107770,KY107763,KY107728,KY107727,KY107726,KY107722,KY107721,KY107719,KY107716,KY107705,KY107704,KY107703,KY107698,KY107696,KY107695,KY107651,KY107650,KY107649,KY107648,KY107647,KY107646,KY107645,KY107643,KY107642,KY107641,KY107638,KY107637,KY107636,NG_059153,KY107634,KY107633,KY107632,KY107631,NG_059152,KY107628,NG_059151,NG_059150,KY107623,KY107621,NG_059149,KY107618,KY107616,KY107476,KY107475,KY107473,KY107472,KY107471,KY107470,KY107469,KY107467,KY107466,KY107463,KY107460,KY107459,KY107456,KY107455,KY107454,KY107453,KY107452,KY107451,KY107450,NG_059009,KY107448,NG_059008,KY107445,KY107444,NG_066178,NG_059006,KY107440,KY107439,KY107437,NG_059005,KY107433,KY107431,KY107428,KY107347,NG_066177,KY107341,KY107340,KY107339,KY107333,KY107331,KY107329,KY107328,KY107325,KY107323,KY107321,KY107318,KY107317,KY107316,NG_058998,NG_058997,KY107313,KY107312,KY107310,KY107309,KY107308,KY107307,KY107306,KY107303,NG_058996,KY107289,KY107287,KY107286,KY107285,KY107284,KY107283,KY107281,KY107280,KY107279,KY107278,KY107276,KY107273,KY107271,NG_058284,KY107266,KY107262,KY107261,KY107258,NG_058283,KY107256,KY107255,KY107254,KY107252,KY107249,KY107243,KY107238,KY107237,KY107235,KY107233,KY107224,KY107208,KY107207,KY107206,KY107205,KY107204,KY107203,KY107202,KY107201,KY107200,KY107199,KY107196,KY107195,KY107194,KY107193,KY107192,KY107191,KY107190,KY107189,KY107183,KY107182,KY107181,KY107178,KY107177,KY107176,KY107174,KY107172,KY107171,KY107170,KY107169,KY107168,KY107166,KY107164,KY107163,KY107162,KY107161,KY107160,KY107159,KY107158,KY107157,KY107155,KY107152,KY107150,KY107148,KY107146,KY107144,KY107143,KY107142,KY107141,KY107140,KY107138,KY107137,KY107136,KY107134,KY107133,KY107131,KY107130,NG_070545,KY107128,KY107126,KY107125,KY107124,KY107118,KY107116,KY107115,KY107114,KY107113,KY107112,KY107111,KY107110,KY107107,KY107106,KY107105,KY107103,KY107098,KY107097,KY107096,KY107095,KY107094,KY107092,KY107091,KY107090,KY107089,KY107088,KY107087,KY107085,KY107083,KY107080,KY107078,KY107077,KY107073,KY107072,KY107071,KY107070,KY107068,KY107067,KY107066,KY107065,KY107063,KY107062,KY107057,KY107054,KY107053,KY107052,KY107051,KY107049,KY107048,KY107044,KY107039,KY107037,KY107036,KY107035,KY107034,KY107032,KY107031,KY107030,KY107029,KY107028,KY107027,KY107026,KY107025,KY107024,KY107023,KY107022,KY107021,KY107020,KY107019,KY107018,KY107017,KY107016,KY107014,KY107013,KY107012,KY107011,KY107010,KY107009,KY107008,KY107007,KY107006,KY107005,KY107004,KY107003,KY106996,KY106992,KY106991,KY106990,KY106989,KY106988,KY106987,KY106986,KY106985,KY106981,KY106977,KY106976,KY106975,KY106974,KY106973,KY106972,KY106970,KY106967,KY106966,KY106965,KY106964,KY106963,KY106962,KY106960,KY106958,KY106957,KY106956,KY106955,KY106954,KY106953,KY106948,KY106947,KY106946,KY106944,NG_058990,KY106256,NG_058710,NG_058709,NG_058708,NG_058707,KY106247,KY106245,KY106244,KY106243,KY106241,KY106236,KY106235,KY106234,KY106148,KY106147,KY106145,KY106144,KY106140,KY106139,NG_057126,KY106135,KY106134,KY106133,KY106121,KY106113,KX365201,KX365199,KX061535,KX061534,KX061529,KX185612,KX261525,KX261520,KX261518,KX348045,KX443410,KX443409,KX827619,KX827618,KX827615,KX868004,KX868003,KX868002,KX868001,KX868000,KX867999,KX528072,KX018805,KX018804,KX018803,KR364248,KR364247,KR364246,KR364244,KR364243,KR364242,KR364241,KR364239,KR364238,KR364237,KR364236,KR364235,KR364234,KR364233,KR364231,KR364230,KR364229,KR364227,KR364226,KR364225,KR364224,KR364223,KR364222,KR364221,KR364220,KR364219,KR364217,KR364216,KR364215,KR364214,KR364213,KR364212,KR364211,KR364210,KR364209,KR364208,KR364207,KR364206,KR364205,KR364204,KR364203,KR364202,KR364201,KR364200,KR364199,KR364198,KR364197,KR364196,KR364195,KR364194,KR364193,KR364192,KR364191,KR364190,KR364189,KR364188,KR364187,KR364186,KR364185,KR364184,KR364183,KR364182,KR364181,KR364180,KR364179,KR364178,KR364177,KR364176,KR364174,KR364173,KR364172,KR364171,KR364170,KR364169,KR364168,KR364167,KR364166,KR364165,KR364164,KR364163,KR364162,KR364161,KR364160,KR364159,KR364158,KR364157,KR364156,KR364155,KR364154,KR364153,KR364151,KR364150,KR364149,KR364148,KR364147,KR364146,KR364145,KR364144,KR364142,KR364141,KR364140,KR364139,KR364138,KR364137,KR364136,KR364135,KR364134,KP164970,KX868060,KY091094,KY091090,KY091085,KY091078,KY091066,KY091065,KY091062,KY091061,KY091056,KY091053,KY091051,KY091045,KY091043,KY091038,KY091034,KY091023,KY091021,KY091017,KY091009,KY091002,KY091001,KY090999,KY090998,KY090994,KY090993,KY090992,KY090991,KY090989,KY090986,KY090980,KY090978,KY090974,KY090970,KY090969,KY090962,KY090961,KY090960,KY090959,KY090958,KY090957,KY090956,KY090955,KY090954,KY090953,KY090952,KY090951,KY090950,KY090949,KY090944,KY090942,KY090941,KY090939,KY090938,KY090937,KY090935,KY090933,KY090932,KY090929,KY090928,KY090926,KY090925,KY090920,KY090918,KY090911,KY090902,KY090899,KY090895,KY090894,KY090893,KY090891,KY090889,KY090888,KY090885,KY090883,KY090882,KY090881,KY090874,KY090872,KY090871,KY090869,KY090868,KY090867,KY090866,KY090862,KY090857,KY090848,KY090847,KY090842,KY090836,KY090835,KY090832,KY090827,KY090826,KY090825,KY090824,KY090819,KY090818,KY090816,KY090815,KY090812,KY090811,KY090810,KY090809,KY090808,KY090806,KY090804,KY090802,KY090801,KY090800,KY090798,KY090795,KX387622,KX387620,KU882923,KU882922,KU882921,KU882920,KU882919,KU882918,KU882917,KU882916,KU882915,KU882914,KU882913,KU882912,KU882911,KU882910,KU882909,KU882908,KU882907,KU882906,KU882905,KU882904,KU882903,KU882902,KU882901,KU973886,KT990544,KT990543,KX495648,KT934394,KX227754,KX227753,KX227750,KX227749,KX227748,KX227747,KX227746,KU183720,KY007610,LC107618,NG_059263,LC107371,LC107370,LC107369,LC107367,LC107365,LC107360,NG_057090,KT934313,KU237600,KU237599,KU237598,KU237597,KU237596,KU237595,KU237594,KU237593,KU237592,KU237591,KU237589,KU237588,KU237587,KU237586,KU237584,KU237583,KU237582,KU237581,KU237580,KU237579,KU237578,KU237577,KU237576,KU237575,KU237573,KU237572,KU237571,KU237570,KU237569,KU237568,KU237567,KU237566,KU237565,KU237564,KU237563,KU237562,KU237560,KU237559,KU237558,NG_064398,KU237555,KU237554,KU237553,KU237552,KU237551,KU237550,KU237549,KU237548,KU237547,KU237546,KU237545,KU237544,KU237543,KU237542,KU237541,KU237540,KU237539,KU237538,NG_064397,KU237536,KU237535,KU237534,KU237532,KU237531,KU237530,KU237529,KU237528,KU237527,KU237526,KU237524,KU237523,KU237522,KU237520,KU237519,KU237518,KU237517,KU237516,KU237515,KU237514,KU237513,KU237512,KU237511,KU237510,KU237509,KU237508,KU237507,KU237506,KU237505,KU237504,KU237503,KU237502,KU237501,KU237500,KU237499,KU237498,KU237497,KU237496,KU237495,KU237494,KU237493,KU237492,KU237491,KU237490,KU237489,KU237488,KU237487,KU237486,KU237485,KU237484,KU237483,KU237482,KU237481,KU237480,KU237479,KU237478,KU237477,KU237476,KU237475,KU237474,KU237473,KU237472,KU237471,KU237470,KU237469,KU237468,KU237466,KU237465,KU237464,KU237463,KU237462,KU237461,KU237460,KU237459,KU237458,KU237457,KU237456,KU237455,KU237454,KU237453,KU237452,KU237451,KU237450,KX083573,KX083572,KM067470,KM067469,KT266878,KT266877,KM107890,KM107887,KM107886,KM107884,KM107883,NG_060128,KM107881,KM107880,KM243332,KT223570,KU516108,KU516107,KU516106,KU516105,KU516104,KU516103,KU516102,KT183494,AB721450,KU364428,KU364427,KU364424,KU587698,KU587697,KU587696,KU587694,KU587693,KX271754,KT020863,KT020862,KT122796,KT122795,KT122793,KX263723,KX263722,KU183493,KU183492,KR781017,KU321870,KU354697,KU354696,KM267736,KM267732,KT317710,KT213442,KJ583229,KJ583228,KJ583227,KJ583224,KJ583223,KJ583219,KJ583218,KJ583217,KJ583216,KM501501,KP257245,NG_060318,KP257243,KP257242,KP257241,KP257239,KP257238,KP257237,KP257236,KP257235,KP257234,KP257233,KP257232,KP257231,KP257230,KP257229,KP257228,KP257227,KP257226,KP257225,KP257224,KP257223,KP257222,KP257221,KP257220,KP257219,KP257218,KP257217,KP257216,KP257215,KP257214,KP257213,KP257209,KP257206,KP257205,KP257202,KP257201,KP257199,KP257198,KP257197,KP257195,KP257193,KP257192,KP257190,KP257189,KP257188,KP257187,KP257186,KP257185,KP257184,KP257183,KP257182,KP257181,KP257180,KP257179,KP257177,KP257176,KP257175,KP257174,KP257173,KP257172,KP662535,KP662534,KP662533,KP662532,KP293584,KP858009,KP858008,KP858007,KP858006,KP858005,NG_060123,KP030780,KP030779,KP030778,KP030777,KP030776,KP030775,KP030773,KP030772,NG_059980,KP030770,KP030769,KP030768,KP691696,KP691694,NG_058571,KP691687,NG_064385,KM085009,KJ939349,KF896252,KF896251,KF877311,KF877308,KF877307,KF877306,KF877305,KF877304,KF877303,KF877302,KF877301,KF877299,KF877298,KF877297,KF877296,KF877295,KF877294,KF877292,KF877291,KF877290,KF877289,KF877288,KF877287,KF877286,KF877285,KF877284,KF877283,KF877282,KF877281,KF877280,KF877279,KF877278,KF877277,KF877276,KF877275,KF877274,KF877273,KF877272,KF877271,KF877270,KF877269,KF877268,KF877267,KF877266,KF877265,KF877264,KF877263,KF877262,KF877261,KF877260,KF877259,KF877258,KF877257,KF877256,KF877255,KF877254,KF877253,KF877251,KF877250,KF877248,KF877247,KF877246,KF877245,KF877244,KF877243,KF877242,KF877241,KF877240,KF877238,KF877237,KF877236,KF877235,KF877234,KF877233,KF877232,KF877230,KF877229,KF877228,KF877227,KF877226,KF877225,KF877224,KF877223,KF877222,KF877221,KF877220,KF877219,KF877218,KF877217,KF877216,KF877215,KF877214,KF877213,KF877212,KF877211,KF877210,KF877209,KF877208,KF877206,KF877205,KF877204,KF877203,KF877201,KF877200,KF877199,KF877198,KF877197,KF877196,KF877195,MG989698,MG989697,MG989696,MG989695,MG989694,MG989693,MG989692,MG989691,MG989690,MG989689,MG989688,MF928093,KY949583,KX008359,MG748857,MG748856,MG748855,MG748854,MH063825,MH063819,MG321558,MF946580,MF926595,MG657327,MG657326,MG657325,MG657324,MG657323,MG657322,MG657321,MG657320,MF479266,MF479265,MF479264,MF479263,MF370604,MF370603,MF370602,MF370601,MF370600,MF370599,MF370598,MH047197,MH047192,MF990746,MF990745,MF990744,MF990743,KY801914,KY801905,KY801904,KY801903,KY801902,KY801901,KY801900,KY801899,KY801898,KY801897,KY801896,KY801895,KY801893,KY801892,KY801891,KY801890,MF898427,MF487803,MF487802,MF487801,MF487800,MF487799,MF487798,MF487797,MF487796,MF487795,MF487794,MF487793,MF487792,MH041610,MH041568,MH021614,MH021613,MH021612,MH021611,KY996725,MG252700,MG252697,MG252694,MF422626,MF422624,MF422622,MF422620,MH011962,NG_070392,KT429809,KT429808,KT429807,KT429806,KT429805,KT429804,KT429803,KT429802,KT429801,KT429799,KT168231,KT168230,KT168229,KT168228,KT168227,KT168226,KT168225,KT168224,KT168223,KT168222,KT072739,KT072738,KT072737,KP027474,KT201642,KT201641,KT201640,KT201638,KT201637,KT201634,KT201632,KR046412,NG_060436,LN850706,LN850705,LN850704,LN850703,LN850702,KT006768,KT006767,KT006766,KP729305,KP729304,KP729303,KP729302,KP729301,KP729300,KP729299,KP729298,KP729297,KP729296,KP729295,KP729294,KP729293,KP729292,KP729291,KP729290,KP729289,KP729288,KT157839,KT157838,KT157837,KT157836,KR865979,KT152125,KT152124,KT152123,KT152121,NG_058580,KT152119,KT152118,KT152117,KT152116,KT152115,KT152114,NG_058579,KT152112,KT152111,KT152110,KT152145,LC066633,LC066616,LC066608,LC066604,LC066603,KR905671,KR905670,KR905669,KR905668,KR905667,KR905666,KR905665,KR919775,KR919774,KR919773,KR919772,KR919771,KR919770,KR919769,KR919768,KP987309,KP026224,KP026221,KP026220,KP026219,KP026218,KP026216,KP026215,KP026214,KP058517,KP058516,KR337583,KR337582,KR337581,KR337580,KR337579,KR337578,KR337577,LC049950,LC002629,LC002627,LC002624,LC002623,LC002621,LC002620,LC002619,LC002618,LC002617,LC002616,LC002615,KP276145,KP276144,KP276143,KP276142,KP276141,KP276140,KM658313,KM658312,KM658311,KM658310,KM658309,KM658308,KM658306,KM658305,KM658304,KR094136,KR094135,KM486539,KM486538,KT699148,KM593301,KR052824,KR052823,KP866200,KP866199,KP866198,KP866192,KP866191,KP866190,KP866189,KP866188,KP866187,KP866186,KP866185,KP866184,KP866183,KP866168,KP866162,KP866160,KR857114,KR857113,KR857111,KR857110,KR857109,KR857108,KR857107,KR857102,KR857100,KR857098,KR857096,KR857095,KR857094,KR857093,KR857092,KR857091,KR857090,KR857089,KR857088,KR857087,KR857083,KR857082,KR857081,KR857080,KR857076,KR857075,KR857072,KR857070,KP965797,KP965796,KP965795,KP965794,KP965792,KP965791,KP965790,KP965789,KP965788,KP965787,KP965786,KP965785,KP965784,KP965783,KP965758,KP965757,KM211287,KM211286,KM211284,KM211283,KM211282,KM211281,KM211280,KM593893,KM593892,KM593889,KM593886,KM593885,KJ629154,KJ787806,KJ787805,KJ787803,KJ787797,KJ787796,KJ787795,KU375100,KJ588625,KJ588624,KJ588623,KJ588622,KJ588621,NG_064365,KU179844,KU179841,KU179836,KU179832,KU186821,KU186820,KU186805,KU186804,KU867877,KU248131,KU248121,KU248120,KU248119,KU248118,KU248101,KU248099,KU248098,KT374182,KT900216,KT900213,KT900212,KP765637,KP765636,KP765635,KP765634,KP765633,KP765632,KP765631,KP765630,KP765629,KP765628,KP765627,KP765626,KP765625,KP765624,KJ651921,KJ651920,KJ651919,KJ651918,KJ651917,KJ651916,KJ651915,KJ651914,KJ651913,KR186217,KU145122,KU145121,KP127072,KP127071,KU170946,KU170945,KU170944,KU170943,KU170942,KU170941,KU170940,KU170939,KU170938,KU170937,KP399950,KT180330,KP875561,KP875560,LC056764,LC056762,LC056760,LC056758,LC056757,LC056756,LC056754,KP670412,KP670411,KP670410,KP670409,KT693205,KT693204,KP420016,KU198352,KU198350,KU198349,LT009409,LT009408,KT357479,KT357478,KT357477,KT380846,KT954977,KT954976,KT954975,KT954974,KT954973,KT954972,KT954971,KT954970,KT954969,KT954968,KT954967,KT954966,KP691426,KP691425,KP691424,KP691423,KP691422,KP691421,KP691420,KP691419,KJ747393,KJ747392,KF371649,KF371648,KF371647,KJ702380,KJ702378,KJ702377,KJ702372,KJ591587,KJ591586,KJ855275,KP294523,KM411477,KM411470,KM411469,KJ170152,KP135289,KP135275,KP135266,KP135265,KP135227,KP135203,OK285687,OK285686,OK285340,OK285339,OK285332,OK285331,MT940824,MT940823,MT940822,MT940821,MT940820,MT940819,MT940818,MT940817,MT940816,MT940815,MT893307,MT893306,MT893305,MT893304,MT893303,MZ930245,MZ930244,AB767248,AB767247,AB767246,AB767245,KF824726,KF824725,KF824722,KF824713,KF824705,KF824696,KJ137271,KF861785,KJ676519,KC775713,KJ466495,KJ466494,KJ466486,KJ466485,KJ466484,KJ466483,KJ466479,KJ466478,KJ466470,KJ466469,KJ466462,KJ466458,KJ466456,KJ466454,KJ466453,KJ466452,KJ466451,KJ466450,KJ466449,KJ466444,KJ466443,KJ466442,KJ466441,KJ466440,KJ466439,KJ466438,KJ466435,KJ466434,KF321787,KJ416135,KJ416134,KJ747630,KJ747629,KJ747628,KJ747627,KF848899,KJ701332,KF530571,KF530568,KF530567,KF530566,KF530565,KF530564,KF783252,KF783251,KF783250,KF783249,KF783248,KF783247,KF783246,KF783245,KF783244,KF783243,KF783242,KF783241,KF783240,KF783239,KF783238,KF783237,KF783236,KJ658973,KJ658971,KT933878,KT933877,KT933876,KT933875,KT933874,KT933873,KT933872,KT933871,KT933870,KT933869,KT933868,KT933867,KT933866,KT933865,KT933864,KT933863,KT933862,KT933861,KT933860,KT933859,KT933858,KT933857,KT933856,KT933855,KT933854,KT933853,KT933852,KT933851,KT933850,KT933849,KT933848,KT933847,KT933846,KT933845,KT933844,KT933843,KT933842,KT933841,KT933840,KT933839,KT933838,KT933837,KT933836,KT933835,KT933834,KT933833,KT933832,KT933831,KT933830,KT933829,KT933828,KT933827,KT933826,KT933825,KT933824,KT933823,KT933822,KT933821,KT933820,KT933819,KT933818,KT933817,KT933816,KT933815,KT933814,KT933813,KT933811,KT933810,KT933809,KT933808,OM946618,OM946610,OM946609,OM946608,OM946607,OM946606,OM946605,OM946604,OM946603,OM946602,OM946600,OM946599,MW264206,MW264205,MW264204,MW264203,MW264202,MW264201,MW264200,MW222665,MW222664,MW222663,MW222662,MW222661,MW222660,MW222659,OM942750,OM942748,OM942746,OM942745,OM942741,OM942740,OM942736,OM942734,OM942729,OM942728,OM942723,OM942720,OM942716,OM942714,OM942713,OM942706,OM942705,OM942704,OM942703,OM942702,OM942701,OM942698,OM942696,OM942695,OM942694,OM942692,OM942691,OM942690,OM942689,OM942688,OM942681,OM942680,OM935684,OM931154,OM914953,OM914952,KC222316,NG_059993,KP859294,KP859279,KP859278,KR908673,KR908672,KP347669,KT339295,KT339294,KT339290,KT339289,KT339288,KT339287,NG_059244,KT339282,KT339207,KT339203,KM489524,KM489523,KP757874,KP347532,KP347529,KP347528,KP347526,KP347525,KP347524,KP347523,KP347522,KP347521,KP347520,LN866279,KP711840,KP711838,KP711837,KJ635811,KJ635810,KJ635808,KP688388,KP688387,KP688386,KP688385,KP688384,KP688383,KP688382,KP311402,KP311399,KP311387,KP311386,KP311384,KP311381,KP311366,KP311365,KP311364,KP311363,KP311362,KP311361,KP311360,KP311358,KP311357,KP311355,KP311354,KP311353,KP311352,KP311351,KP311350,KP311347,KP311343,KP311334,KP311332,KP311331,KP835665,KP835664,KP835663,KP835662,KP835661,KP835660,KP835659,KP835658,KP835657,KP835656,KM066089,KM066088,KM066087,KM066086,KM066085,KM066084,KM066083,KM066081,KM066080,KM066079,KM066078,KM066077,KM066076,KM066073,KM066072,KM066071,KM066070,KM066069,KM066068,KM024678,KM024676,KM024674,KM024671,KM024669,KM024666,KM024665,KM024664,KM024663,KM024660,KM024656,KM024655,KM024654,KM024651,KM024646,KM024641,KM024640,KM024639,KM024638,KM024637,KM024631,KM024625,KM024619,KM024615,KM024614,NG_059523,KM011909,KM011908,KM011907,KM011903,KM011896,KM011895,KM011894,KM011891,KM011888,KM011883,KM011881,KM011879,KM011874,KM011870,KM011869,KM011868,KM011867,KM011866,KM011861,KP867911,KP867910,KP867909,KP867908,KP867907,KP867906,KP867905,KP867904,KP867903,KP867902,KP867901,KP867900,KR827696,KR827695,KP779906,KP412282,KP412280,KP412279,KP412278,KP412277,KP412276,KP412275,KP412274,KP412273,KP412272,KP412271,KP412270,KP687530,KP687529,KP687488,KP687487,KP687486,KP687484,KP687479,KP687476,KP687474,KP687468,KP687466,KP687465,KP687463,KP687462,KP687461,KP687460,KP687458,KP687457,KP687456,KP687455,KP687454,KP687453,KP687451,KP671738,KF017599,KF298024,KF298023,KF298022,KF298021,KF298020,KF298019,KF298018,KF298017,KF298016,KF298015,KF298014,KF298013,KF298012,KF298011,KF298010,KF298009,KF298008,KF298007,KF298006,KF298005,KF298004,KF298003,KF298002,KF298001,KF298000,KF297999,KF297998,KF297997,KF297996,KF297995,KF297994,KF297993,KF297992,KF297991,KF297990,KF297989,NG_060108,KF111021,KF111020,KF745928,KJ141196,KJ141195,KJ141194,KJ141193,KJ141192,KJ141191,KJ141190,KJ141188,KJ141187,KJ141186,KJ141185,KJ141184,KJ141183,KJ141181,KJ141180,KJ141179,KJ141178,KF220216,KF220215,KF220212,KF220211,KF220210,KF220206,KF220205,KF220204,KF220203,KF220202,KF220201,KF220200,KF220199,KF220198,KF220197,KF220196,KF220195,KF220194,KF220193,KF220192,KF220191,KF220190,KF220188,KF220185,KF220184,KF220181,KF220180,KF220179,KF220178,KF220177,KF220176,KF220175,KF220173,KF220169,KF220168,KF220167,KF220166,KF220164,KF220163,KF220162,KF220161,KF220160,KF220159,KF220158,KF220157,KF220156,KF220155,KF220154,KF220153,KF220152,KF220151,KF220150,KF220149,KF220148,KF220147,KF220146,KF220145,KF220144,KF220142,KF220141,KF220140,KF220138,KF220137,KF220136,KF220135,KF220134,KF220133,KF220132,KF220131,KF220130,KF220129,KF220128,KF220127,KF220126,KF220125,KF220124,KF516975,KF516974,KF516973,KF516972,KF516971,KF516970,KJ867235,KJ867232,KJ867229,KF684968,NG_060110,KC879260,KC879259,KC859424,KC859423,KC859422,KJ710458,KJ710457,KJ710456,KJ710455,KJ710454,KJ710453,KJ710440,KJ710439,OL957173,OL957172,MW474864,OL898502,OL898500,OL898497,OL898496,OL898491,OL898488,OL898487,OL898486,OL898481,KF381555,KF562009,KF562008,KC691206,KF381558,KF381557,KF381556,KF381554,KF381553,KF381551,KF381550,KF381549,KF381548,KF381547,KF381546,KF381545,KF381543,KF381542,KF381541,KF306337,KF306334,KF306330,KF245903,KF245902,KF245901,KF245900,KF245899,KF245898,KF245897,KF245896,KF245895,KF245894,KF245893,KF245892,KF150213,KF061265,KF061264,KC782746,KC782745,KC782744,KC782743,KC782742,KC782741,KC782740,KC782739,KC782738,KC782737,KC782736,KC782735,KC782734,KC782733,KC782732,KC782731,KC782730,KC782729,KC782728,KC782727,KC999903,KC999902,KC999901,KJ001482,KJ001478,KJ001477,KJ001475,KJ001471,KJ001469,KJ001465,KJ001464,KJ001463,KJ001462,KJ001461,KJ001460,KJ001457,KJ001456,KJ001455,KJ001453,KJ001451,KJ001450,KC898535,KC898534,KC898531,KC898529,KC898528,KC898527,KC898525,KC898524,KC898522,KC898521,KC898519,KC898518,KC898514,KC898512,KC898511,KC898508,KC898504,KC898503,KC898502,KC898501,KC898500,KC898499,KC898498,KC857267,JX644048,JX644047,JX644046,KC018348,KC018451,KC018450,KC018449,KC018448,KC018330,KC018446,KC018445,KC018444,KC018443,KC018388,KC018436,KC018440,KC018439,KC018438,KC018435,KC018434,KC018433,KC018432,KC018431,KC018430,KC018429,KC018428,KC018427,KC018404,KC018425,KC018424,KC018423,KC018389,KC018421,KC018420,KC018419,KC018418,KC018417,KC018416,KC018415,KC018414,KC018413,KC018412,KC018411,KC018410,KC018409,KC018408,KC018407,KC018406,KC018405,KC018403,KC018402,KC018401,KC018351,KC018399,KC018398,KC018397,KC018363,KC018395,KC018394,KC018393,KC018392,KC018391,KC018390,KC018387,KC018386,KC018385,KC018384,KC018382,KC018381,KC018380,KC018379,KC018378,KC018377,KC018376,KC018375,KC018374,KC018373,KC018372,KC018371,KC018370,KC018369,KC018368,KC018367,KC018366,KC018365,KC018364,KC018361,KC018360,KC018359,KC018358,KC018357,KC018356,KC018355,KC018354,KC018353,KC018352,KC018350,KC018349,KC018347,KC018346,KC018345,KC018344,NG_057974,KC018342,KC018340,KC018339,KC018338,KC018337,NG_057973,KC018335,KC018334,KC018333,KC018332,KC018331,KC018329,KC018328,KC018327,KC018326,KC018324,KC018323,KC018322,KC018321,KC018320,KC179752,KC179751,KC179750,KC179749,KC179748,KC179747,KC179746,KC179745,KC179744,KC179743,JX892948,JX892946,JX892943,JX892941,JX892939,KC409033,JX998070,JX998069,JX998068,JX998067,JX998066,JX998065,JX998064,JX998055,JX998054,JX998053,JX998051,JX998047,JX998046,JX998045,JX998044,JX442761,JX442760,JX442759,JX392856,JX392854,JX392849,JX392848,JX392846,JX392842,JX392834,JX392831,JX392828,JX392825,JX392823,JX392821,JX392818,JX392816,JX392813,JX310442,KC203500,KC203496,KC203494,KC203492,KC203491,KC203489,KC203488,KC203487,KJ417243,KJ417242,KJ417241,KJ417240,KJ417239,KJ417238,KJ417237,KJ417236,KJ417234,KJ417233,KJ417232,KJ417231,KJ417230,KJ417229,KJ417228,KJ417227,KJ417226,KJ417224,KJ417223,KJ417222,KJ417221,NG_060122,KJ417219,KJ417218,KJ417217,KJ417216,KJ417215,KJ417214,KJ417213,KJ417212,KJ417211,KJ417209,KJ417208,KJ417207,KJ417206,KJ417205,KJ417203,KJ417202,KJ417201,KJ417200,KJ417199,KJ417198,KJ417197,KJ417195,KJ417194,KJ417193,KJ417192,KJ417191,KJ417190,KJ417188,KJ417187,KJ417186,NG_060410,KJ417183,KJ417182,KJ417180,KJ417179,KJ417178,KF208459,KF208457,KF208456,KF208455,KF208454,KF208453,JX514115,JX514114,JX514113,JX514112,JX514111,JX514110,JX514109,JX514108,JX514107,JX514106,JX514104,JX514103,JX514102,JX514101,JX514100,JX514098,JX514097,JX514096,JX101471,KC111010,KC111009,KC111008,KC111007,JQ797671,KC137252,KC429047,KC429046,KC429045,KC429044,KC429043,KC582020,KC582019,KC582018,KC582016,KC582015,KC582012,KC582010,KC582009,KC582006,KC582005,KC582004,KC582002,KC581999,KC581998,KC581996,KC581995,KC581994,KC581993,KC581992,KC581991,KC581990,KC581989,KC581984,KC581983,KC581982,KC581981,KC581980,KC581979,KC581977,KC581976,KC581975,KC581973,KC581972,KC581971,KC581970,KC581969,KC581968,KC581967,KC581966,KC581965,KC581964,KC581963,KC581962,KC581960,KC581959,KC581958,KC581956,KC582008,KC582007,KC581955,KC408377,KF053132,KF053131,AB831872,AB831871,AB831870,AB831869,JX109857,KC589015,KC589014,KC555559,KC555558,KC555557,KJ559527,KJ559526,KJ559525,KJ559524,KJ559523,KJ523137,KJ523136,KJ127022,KJ127021,KJ127020,KJ127019,KJ127018,KJ127017,KJ461911,KJ461907,KJ461899,KC848417,JX429185,JX429163,JX429162,JX429161,JX429160,JX429159,JX429158,JX429157,JX429156,JX429155,JX429154,JX429153,JX429151,JX429150,JX429149,KJ437230,KJ437229,KJ437228,KJ437227,KJ437226,KJ437225,KJ437222,KJ437221,KJ437220,KJ437219,KJ437218,KJ437217,KJ437215,KJ437214,KJ437212,KJ437211,KJ437210,KJ437209,KJ437208,KJ437207,KJ437206,KJ437205,KJ437203,KJ437202,KJ437200,KJ437199,OL439049,OL439039,OL438888,OL434415,OL434414,OL434413,OK298951,OK298950,OK298949,OK298948,OK298947,MW449101,OL414952,OL377891,JX271809,KC166694,KC166692,KF192813,KF206350,KF206349,KF206348,KF206344,KF133319,KF133318,KF133317,KF133316,KF133315,KF133314,KF133313,KF133312,KF133311,KF133310,KF133309,KF133308,KF133307,KF133306,KF133305,KF133304,KF133303,KF133302,KF133301,KF133300,KF133299,KF133298,KF133297,KF133296,KF133295,KF133294,KF133293,KF443264,NG_060405,KF443262,KF443261,KF443260,KF443259,KF443258,KF443257,KF443256,KF443255,KF443254,KF443253,KF443252,KF443251,KF443250,KF443249,KF443248,KF443247,KF443246,KF443244,KF443243,KC261492,JX866779,JX866778,JX866777,CP003821,JX280909,JX280908,JX280907,JX280906,JX280904,JX280902,JX280898,NG_060639,JQ349102,JQ349101,JQ349100,JQ349099,JQ349094,NG_059106,JQ349090,NG_059105,KF021689,KF021688,KF021687,KF021686,KF021684,KF021683,KF021682,KF021681,KF021680,KF021679,KF021678,KF021676,KF021675,KF021674,KF021673,KF021672,KF021669,KF021668,JX535115,JX535037,JX507725,JX507723,JX507719,JX507713,JX507692,JX507639,JX093855,JX093854,JX093853,JX093852,JX093851,JX093850,JX093845,JX093842,JX093841,JX093840,JX093839,JX093838,JX093837,JX093836,JX093835,JX093829,JX093821,JX093826,JX093825,JX093817,JX093814,JX093816,JX093819,JX093818,JX093815,JX093812,KC710160,KC710158,KC710157,KC710156,KC710155,KC710154,KC710153,KC710152,KC710151,KC710150,KC710149,KC710148,NG_059217,KC710146,KC710145,KC710144,KC710143,KC710141,KC710138,KC710137,KC710136,KC710135,KC710134,KC710133,KC701388,KC701387,AB777984,AB777980,AB777976,KC894736,KF030346,KC514898,KC514897,KC514896,KC514895,KC514894,JX188153,JX188122,JX188119,JX188114,JX188113,JX188233,JX188154,JX188145,JX188127,JX188126,JX188125,JX188124,JX188117,KF571969,KF571962,KF571946,KF561978,KF561977,KF561976,JX429184,JX429183,JX429182,JX429181,JX429180,JX429179,JX429178,JX429177,JX429176,JX429175,JX429174,JX429173,JX429172,JX429171,JX429170,JX429169,JX429168,JX429167,JX429166,JX429165,JX429164,JX429152,KF438174,KF438173,KF438172,KC136231,KC136230,KC136229,KC136227,KC136226,KC136225,KC136222,KC136221,KC136220,KF291247,KF291243,KF291239,KF291234,KF291229,KF291227,KF291226,KF291223,KF291222,KF291217,KF291214,KF291213,KF291210,KF291208,KF291198,KF291193,KF291190,KF291189,KF291183,KF291180,KF291171,KF291169,KF291166,KF291162,KF291159,KF291155,KF291151,KF291146,KF291145,KF291142,KF291141,KF291137,KF291134,KF291129,KF291124,KF291121,KF291118,KF291116,KF291111,KF291109,KF291105,KF291100,KF291097,KF291093,KF291089,KF291087,KF291080,KF291076,KF291073,KF291064,KF291061,KF291058,KF291056,KF291052,KF291045,KF291036,MZ836035,MZ827902,MZ827901,MZ827900,MZ827899,MZ827898,MZ827897,MZ827892,MZ827888,MZ827887,MZ827886,MZ827885,MZ827884,MZ827883,MZ827880,MZ827873,MZ827862,MZ827859,MZ827910,MZ520597,MZ520596,MZ520595,MZ520594,MZ520593,MZ520592,MZ520591,MZ520590,MZ520589,MZ520588,MZ520587,MW182492,MW182491,MW182490,MW182489,MW182488,MW182487,MW182486,MW182485,MW182484,MW182483,MW182482,MW182481,MW182480,MW182479,MW182478,MW182477,MW182476,MW182475,MW182474,MW182473,MW182472,MW182471,MW182470,MW182469,MW182468,MW182467,MW182466,MW182465,MW182464,MW182463,MW182462,MW182461,MW182460,AB692012,NG_042697,JF710821,JF710820,JF710819,JF710818,JF710817,JF710816,JF710815,JF710813,JF710811,JF710810,JF710809,JF710808,JF710807,JF710806,JF710804,JF710803,JF710802,JF710801,JF710800,JF710799,JF710798,JF710797,JF710796,JF710794,JF710793,JF710792,JF710791,JF710790,JF710789,KF112482,KC928285,KC928279,KC928277,NG_060401,KC782529,KJ535441,KJ535440,KJ024108,KJ024107,KJ024106,KJ024105,KJ024104,KJ024103,JF710795,KJ010080,KJ010079,KJ438381,KJ438380,AJ406452,HQ902915,HQ902914,HQ902913,NG_059503,KJ807088,KJ807086,NG_059970,KJ807084,KJ807083,KJ807082,KJ807081,KJ807079,KJ807078,KJ807077,KJ807076,KJ807075,KJ807074,KJ807073,KJ583226,KJ583225,KJ583221,KJ000230,KJ000229,KJ000228,KJ000227,KJ000226,KM213671,KM213670,KM379138,KJ666695,KM246134,KM246131,KM246122,KM246031,KM246022,KF937363,KF937302,KJ885182,KJ885180,KF729937,KF771047,MW181138,MW181137,MW181136,MW181135,MW181134,MW181133,MW181132,MW181131,MW181130,MW181129,MW181128,MW181127,MW181126,MW181125,MW181124,MW181123,MW181122,MW181121,MW181120,MW181119,MW181118,MW181117,MW181116,MW181115,MW181114,MW181113,MW181112,MW181111,MW181110,MW181109,MW181108,MW181107,MW181106,MW181105,MW181104,MW181103,MW181102,MW181101,MW181100,MW181099,MW181098,MW181097,MW181096,MW181095,MW181094,MW181093,MW181092,MW181091,MW181090,MW181089,MW181088,MW181087,MW181086,MW181085,MW181084,MW181082,MW181081,MW181080,MW181079,MW181078,MW181077,MW181076,MW181075,MW181074,MW181073,MW181072,MW181071,MW181070,MW181069,MW181068,MW181067,MW181066,MW181065,MW181064,MW181063,MW181062,MW181061,MW181060,MW181059,MW181058,MW181057,MW181056,MW181055,MW181054,MW181053,MW181052,MW181051,MW181050,MW181049,MW181048,MW181047,MW181046,MW181045,MW181044,MW181043,MW181042,MW181041,MW181040,MW181039,MW181038,MW181037,MW181036,MW181035,MW181034,MW181033,MW181032,MW181031,MW181030,MW181029,MW181028,MW181027,MW181026,MW181025,MW181024,MW181023,MW181022,MW181021,MW181020,MW181019,MW181018,MW181017,MW181016,MW181015,MW181014,MW181013,MW181012,MW181011,MW181010,MW181009,MW181008,MW181007,MW181006,MW181005,MW181004,MW181003,MW181002,MW181001,MW181000,MW180999,MW180998,MW180997,MW180996,MW180995,MW180994,MW180993,MW180992,MW180991,MW180990,MW180989,MW180988,MW180987,MW180986,MW180985,MW180984,MW180983,MW180982,MW180981,MW180980,MW180979,MW180978,MW180977,MW180976,MW180975,MW180974,MW180973,MW180972,MW180971,MW180970,MW180969,MW180968,MW180967,MW180966,MW180965,MW180964,MW180963,MW180962,LR812692,JN845329,JN845328,JN845327,JN845326,JN845325,JN845324,JN845323,JN845322,JN845321,JN845320,JN845319,JN845318,JN845317,JN845316,JN845315,JN845314,JN845313,JN845312,JN845311,JN845310,JN845309,JN845308,JN845307,JN845306,JN845305,JN845304,JN845303,JN845302,JN845300,JN845299,JN845298,JN845297,JN845296,JN845295,JN845294,JN845293,JN845292,JN845291,JN845290,JN845289,JN845288,JN845286,JN845285,JN845284,JN845283,JN845282,JN845281,JN845280,JN845279,JN845278,JN845277,JN845276,JN845275,JN845274,JN845272,JN845270,JN845269,JN845268,JN845267,JN845266,JN845265,JN845264,JN845262,JN845261,JN845260,JN845259,JN845256,JN845255,JN845254,JN845252,JN845251,JN845250,JN845248,JN845247,JN845245,JN845244,JN845234,JN845242,JN845241,JN845240,JN845239,JN845238,JN845237,JN845236,JN845235,JN845233,JN845232,JN845231,JN845230,JN845228,JN845227,JN845226,JN845225,JN845224,JN845223,JN845222,JN845221,JN845220,JN845219,JN845218,JN845217,JN845216,JN845215,JN845214,JN845213,JN845212,JN845211,JN845210,JN845209,JN845208,JN845207,JN845206,JN845205,JQ410332,JQ410331,JQ410328,JQ410327,JQ410326,JQ410325,JQ780627,JQ768397,JQ768395,JQ768394,JQ768387,JN944401,JN944399,JN944396,JN944394,JN389373,JN389370,JN389369,JN389368,JN389364,JN389363,JN389361,JN389360,JN389359,JN389357,JN389354,JN389353,JN389352,JN389351,JN389350,JN389349,JX623965,JX623964,JX623963,JX623962,KC176353,KC176350,KC176342,KC176330,KC176299,KC176298,KC176290,KC176289,KC176284,KC176283,KC176282,KC176280,KC176279,KC176682,KC176681,KC176680,KC176679,KC176678,KC176677,KC155387,KC155386,JQ348269,JQ348267,JX992853,JX992852,JX992851,KC170318,JX985741,JX985740,JQ837961,JQ837955,JQ837959,JQ837958,JQ837957,JQ837956,KC345749,KC345748,KC345747,JN368220,JN368218,JN368217,JN368216,JN368214,JQ031130,JN649374,JN649373,JN649372,JN649371,JN649370,JN649369,JN649363,JN649362,JN649352,JN649350,JN649345,JN649344,JN649335,JN649334,JN649333,JN649332,JN649329,JN649328,JN649327,JN649326,NG_057902,NG_042570,HQ667435,NG_057901,HQ667432,NG_057900,HQ667430,NG_042569,NG_042568,HQ667427,NG_042566,NG_042565,NG_042564,NG_042563,HQ667422,HQ667421,NG_057899,HQ667418,HQ667416,HQ667415,HQ667414,NG_042560,HQ667407,HQ667406,HQ667405,HQ667401,NG_042556,HQ667398,HQ667397,NG_042555,NG_042554,NG_042553,NG_042551,NG_042550,NG_042549,HQ667389,NG_057898,HQ667387,NG_057897,NG_042548,HQ667384,HQ667383,HQ667382,HQ667381,HQ667380,NG_042547,NG_042546,NG_042545,HQ667376,NG_057896,NG_042544,NG_042543,HQ667368,HQ667367,NG_057895,HQ667361,NG_042540,NG_042539,NG_042538,HQ667357,HQ667356,HQ667355,HQ667354,JN938923,JN941365,JN941364,JN941362,JN939388,JN939380,JN939347,JN939344,JN939343,JN939340,JN939341,JN939334,JN939333,JN939810,JN939808,JN939806,JN939781,JN939796,JN939790,JN939788,NG_059102,NG_059101,JN939805,JN939797,NG_059100,JN939794,NG_059099,JN939792,NG_059098,NG_066158,JN939787,NG_059097,NG_059096,JN939783,JN939782,JN939778,NG_059094,JN939776,JN939774,NG_059093,JN938846,JN938845,JN938844,JN938839,JN938838,JN938835,JN938828,JN938827,JN938826,JN938825,JN938823,JN938822,JN938821,JN938820,HQ668462,KJ655579,KJ655578,KJ655577,KJ655576,KJ655575,KJ655574,KJ655573,KP191786,KP191784,KP191783,KP191782,KP191781,KP191780,KP191779,KP191778,KP191776,KP191775,KP191769,KP191768,KP191766,KP191759,KP191758,KP191757,KP191756,KP191755,KP191754,KP191750,KP191749,KP191748,KP191747,KP191746,KP191745,KP191744,KP191743,KP191742,KP191741,KP191740,KP191739,KP191738,KP191737,KP191736,KP191735,KP191734,KP191733,KP191732,KP222545,KP222544,KF444726,KF444724,KF444721,KF444718,KF444717,KF444715,KF444714,KF444713,KF444712,KF444711,KF444708,KF444707,KF444706,KF444705,KP149082,KP149081,KP149080,KP149079,KP149078,KP149077,KP149076,KP149075,KP149074,KP149072,KP149071,XR_001045460,KP859307,KP859306,KP859305,KJ787816,KJ787815,KJ787814,KJ787813,KJ787812,KJ787811,KJ787810,KJ787809,KP090343,KP058993,KP058991,KP058989,KP058987,KP058985,KP058983,KP058980,KP058978,KP058976,KP058974,KP033497,KP033494,KP033493,KP033492,KP033491,KP033490,KP033489,KP033488,KP033487,KM523254,KM523253,KM523252,KM523251,KM523250,KM523249,KC808514,KC808513,NG_060656,KF988597,KF988596,KF988595,KF988594,KF988593,KF988592,KF988591,KF988589,KF988588,KF988587,KF988586,KF988585,KF988584,KF988583,KF988582,KF988581,KF988579,KF988578,KF988577,KF988576,KF988575,KF988574,KF988573,KF988572,KF988571,KF988570,KF988569,KF988568,KF988567,KF988566,KF988564,KF988563,KF988562,KF988561,KF988560,KF988559,KF988558,KF988557,KF988556,KF988555,KF988554,KF988553,KF988552,KF988551,KF988550,KF988549,KF988548,KF988547,KF988546,KF988545,KF988544,KF988543,KF988542,KF988541,NG_060655,KF988539,KF988538,KF988536,KF988535,KF988534,KF988533,KF988532,KF988531,KF988530,KF988529,KF988528,KF988527,KF988526,KF988524,KF988522,KF988521,KF988520,KF988519,KF988518,KF988517,KF988516,KF988515,KF988514,KF988513,KF988512,KF988511,KF988510,KF988509,KF988508,KF988507,KF988506,KF988505,KF988504,KF988503,NG_060654,KF988501,KF988500,KF988498,KF988496,KF988495,KF988494,KF988493,KF988492,KF988491,KF988490,KF988487,NG_060653,KF988485,KF988484,KF988483,KF988482,KF988481,KF988480,KF988479,KF988478,KF988477,KF988476,KF988473,KF988472,KF988471,KF988469,KF988468,KF988467,KF988466,KF988465,KF988464,KP059108,KP637086,KP637085,KP637084,KP637083,KP637082,KP637081,KP637080,KP637079,KP637078,KP637077,KP637076,KP637075,KP637074,KP637073,KP637071,KP637070,KP637069,KP637068,KP637067,KP637066,KP637065,KP637064,KP637063,KP637062,KP637061,KP637060,KP637059,KP637058,KP637057,KP637056,KP637055,KP637054,KP637053,KP637052,KP637051,KP637050,KP637049,KP637048,KP637047,KP637046,KP637045,KP637044,KP637043,KP637042,KP637041,KP637040,KP637038,KP637037,KP637036,KP637035,KP637034,KP637033,KP637032,KP637031,KP637030,KP637029,KP637028,KP637027,KP637026,KP637025,KP012992,KP012952,KP012916,KP012864,KP012861,KP012858,KP012851,KP012849,KP012839,KM086999,KM086998,KM086996,KM086995,KM086992,KM086990,KM086989,KM086988,KM086987,KM086986,KM086985,KM086984,KM086983,KM086982,KM086980,KM086979,KM086978,KM086977,KM086976,KM086975,KM086974,KM086972,KM086971,KM086970,KM086969,KM086968,KM086967,KM086965,KM086964,KM086963,KM086960,KM086959,KM086958,KM086956,KM086954,KM086950,KM086948,KM086947,KM086946,KM086945,KM086944,KM086943,KM086942,KM086941,KM086940,KM086939,KM086937,KM086936,KM086935,KM086934,KM086933,KM086932,KM086931,KM086930,KM086929,KM086928,KM086927,KM086926,KM086925,KM086923,KM086919,KM086918,KM086917,KM086916,KM086915,KM086914,KM086913,KM086912,KM086910,KM086909,KM086908,KM086907,KM975380,KM975360,KJ651564,KJ651562,KJ651561,KJ651560,KJ651559,KJ651558,KJ651557,KJ651556,KJ651555,KJ651554,KJ651553,KJ651552,KJ651548,KJ651547,KJ651546,KJ651545,KJ651544,KJ651543,KJ651541,KJ651538,KJ651537,KJ651536,KJ651535,KJ651534,KJ651533,KJ651532,KJ651531,KJ651526,KJ651522,KJ651521,KJ651520,KJ651519,KJ651518,KJ651517,KJ651516,KJ651515,KJ651512,KJ651511,KJ651510,KJ651509,KJ651508,KJ206959,KJ206958,KJ206955,KM264325,NG_060132,AB986472,AB986452,KJ681059,KJ681058,KJ681057,KJ681056,KJ681055,KJ681054,KJ681053,KJ681052,KJ681049,KJ681048,KJ681047,KJ681046,KJ681045,KJ681044,KJ681043,KJ681042,KJ681041,KJ681040,KJ681039,KJ681038,KJ681037,JQ512084,JQ512083,JQ512082,JQ512081,JQ512080,JQ512079,JQ512078,JQ512077,JQ512076,KJ720892,KP224345,KP224344,KP224343,KP224342,KP224341,KP224340,KP221315,KP221314,KP221313,KP221310,KP221304,KP224311,KM396865,KM396864,KM396863,KM396862,KM396861,KM396860,KM396859,KM396858,KM396857,KM396856,KM396855,KM396854,KM396853,KM396852,KM396851,KM396850,KM396849,KM396848,KM396847,KM396846,KM396845,KM396844,KM396843,KM396842,KM396841,KM396840,KM396839,KM396838,KM396837,KM396836,KM396835,KM396834,KM396833,KM396832,KM396831,KM396830,KM396829,KM396828,KM396827,KM396826,KM396825,KM396824,KM396823,KM396822,KM396821,KM396820,KP313601,KP313600,KP313599,KP313598,KP313597,KP313596,KP313595,KP284302,KP284301,KP284298,KP284297,KP284296,KP284287,KP284285,KP284284,KP284283,KP284282,KP284281,KP258992,KP258990,KP258989,KP258987,KF738943,KF738941,KF738940,KF738939,KF738938,KF738937,KF738936,KJ944172,KF303143,KF836912,KF941319,LC016573,KC855226,KC855225,KC855224,KC855223,KC855222,KC154146,KC154145,KC154143,KC154142,KC154141,KC154139,KC154138,KC154137,KC154136,KC154135,KC154134,KC154133,KC154132,KC154131,KC154130,KC154129,KC154128,KC154127,KC154126,KC154125,KC154124,KC154123,KC154122,KC154121,KC348445,KC348444,MT122209,MT649494,MT966945,MT966944,MT966943,MT966942,MT966941,MT966940,MT966939,MT966938,MT235642,MT235619,MT235617,MT235615,MT235614,MT235613,MT235612,MT235611,MT235610,MT235609,MT235608,MT235607,MT235606,MT235605,MT235604,MT950278,MT328752,MW090132,MW084706,MW084705,MW084704,MW084703,MW084701,MW084700,MT053260,MT053259,MT053258,MT053257,MT053255,MT053254,MT053253,MT053252,MT053251,MT053250,MT053249,MT053248,MT053246,MT053245,MT053244,MT053243,MT053241,MT053240,MT053239,MT053238,MT053237,MT053236,MT053235,MT053234,MT053233,MT053232,MT053231,MT053230,MT053229,MT053228,MT053227,MT053225,MT053224,MT053223,MT053222,MT053221,MT053220,MT053219,MT053218,MT053217,MT053216,MT053215,MT053214,MT053213,MT053212,MT053211,MT053210,MT053209,MT053208,MT053207,MT053206,MT053205,MT053202,MT053201,MT053200,MT053199,MT053198,MT053197,MT053196,MT053195,MT156321,MT156311,MT156292,MT156291,MT156282,MT156281,MT156260,MT156230,MT156224,MT156205,MT980925,MT980924,MT980923,MT980922,MT980921,MT980920,MT980919,MT980917,MT980916,MT980915,MT274546,MT274545,MT274544,MT274543,MT274542,MT274541,MT274540,MT274539,MT274538,MT274537,MT274536,MT274535,MT274534,MT274533,MT274532,MT274531,MT274530,MT274529,MT274528,MT002344,MT002343,MT002342,MT002340,MT002339,MT002338,MT002337,MT002336,MT002335,MT002334,MT002333,MN475890,MN475889,MN475888,MN475887,MW031865,NG_070845,NG_070841,NG_070836,NG_070835,NG_070834,NG_070832,MW029837,MW029836,MW029835,MW029834,MW029833,MW029832,MW029831,MW029830,MW029829,MW029828,MW029827,MW029826,MW029825,MW029824,MW029823,MW029822,MW029821,MW029820,MW029819,NG_070824,NG_070819,NG_070818,NG_070817,NG_070813,NG_070810,MW019598,MW019590,MW018929,MN850351,MT664792,MT664791,MT664789,MT664788,MT664787,MT664786,MT664785,MT664784,MT664783,MT664782,MT664781,MT664779,MT664778,MT664777,MT664776,MN850368,MN850367,JN129973,JQ910910,JQ910909,JQ910908,JQ910907,JQ910906,JQ754139,JQ754129,JQ754110,JQ754109,JQ754107,JQ754103,JQ754099,JQ754088,JQ754073,JQ754072,JQ754051,JQ754048,JQ684661,JQ446218,JQ446210,JQ446208,JQ446197,JQ446195,JQ446193,JQ446192,JQ446191,JQ446190,JQ446189,JQ446188,JQ446187,JQ446181,JQ446179,JQ446178,JQ446177,JQ446175,JQ446173,JQ446168,JQ446167,JQ446163,JQ446159,JQ446158,JQ446157,JQ446155,JQ446154,JQ724361,JQ794488,JN368224,JN368221,JQ657791,JQ657790,JQ657789,JQ657787,JQ657785,JQ657784,JQ657783,JQ657779,JQ657778,JQ657777,JQ657774,JQ657773,JQ657770,JQ657768,JQ657767,JQ657765,JQ657764,JQ716412,JQ716411,NG_060641,NG_060640,JQ716408,JN790590,JN790589,JN790588,JQ415961,JQ415960,JQ415959,JQ415958,JQ415956,JQ415954,JQ415953,JQ415952,JQ415951,JQ415950,JQ415949,JQ415948,JQ415946,JQ415945,JQ415944,JQ415943,JQ415942,JQ415941,JQ415939,JQ415938,JQ415937,JQ415936,JQ415935,JQ415934,JQ415933,JQ415932,JQ415931,JQ415930,JQ415929,JQ415928,JF439213,KF856509,KM096567,KM101461,KJ698632,KJ958983,KC759472,KC759470,KC759469,KC759468,JX855034,MW874608,ON075542,ON075541,ON075540,ON075539,MK265709,ON074740,ON074739,ON074738,ON074737,ON074736,ON074735,ON074734,ON074733,ON074732,ON074731,ON074730,ON074729,ON074728,ON074727,OK104060,OK104059,OK104058,OK104057,OK104056,MZ853571,MZ853570,MZ853569,MZ853568,MZ853567,MZ853566,MZ853565,MZ853564,MZ853563,MZ853562,MZ853561,MZ853560,MZ853559,MZ853558,MZ853557,MZ853556,MZ853555,JF975642,JQ585659,JQ585657,FJ644524,FJ644523,FJ644518,FJ644513,FJ644512,FJ644508,FJ644471,HE996972,HE963788,HE963786,HE963783,HE963780,HE963778,HE963776,HE963774,KC551859,KC551855,KC551853,KC551850,KC551849,KC551846,KC551844,KC551836,KC551838,KC551839,KC551837,MZ158290,MZ158289,MZ158286,MZ158285,MZ158284,MZ158283,MZ158288,MZ158287,MZ146327,MW763015,MW763014,MW763013,MW763012,MW763011,MW763010,MW763009,MW763008,MW763007,MW763006,MW763005,MW763004,MW763003,MW763002,MW763001,MW763000,MW600487,MW600486,MW600482,MW600481,HQ606081,HF558647,JX679459,JX679443,JX679436,JX679418,JQ993098,JQ993097,NG_042670,JQ993095,NG_042669,JQ993093,JQ993092,JQ993091,JQ993090,JQ993089,JX463652,JX467701,JN389012,JN389009,JN389008,JN389007,JN389006,JN389005,JN389004,JN389003,JN389002,JN389001,JN389000,JN388996,JN388995,JN388994,JN388993,JN388992,JN388991,JN388990,JN388989,JN388988,JN388987,JX269134,JX269133,JX269132,JX269131,JX269130,JX269129,JX269128,JX269127,JX269126,JX269125,JX269124,JX269123,JX269122,JX269121,JX269120,JX269118,JX269117,JX269116,JX269115,JX391972,JX391971,JX391970,JX188001,JX104758,JX104757,JX104756,JX104755,JX104754,JX104753,JX104752,JX104751,JX104750,JX104749,JX104748,JX104747,JX104746,JX104745,JX104744,JX104743,JX104740,JX104739,JX104738,JX104737,JX104736,JX104735,JX104734,JX104733,JX104732,JX104731,JX104729,JX104727,JX104726,JX104725,JX104723,JX104722,JX104721,JX104719,JX104718,JX104717,JX104716,JX118817,JX287503,JX287502,JX287501,JX287500,JX287499,JX287498,JX287497,JX287496,JX287495,JX287494,JX287493,JX287492,JX287491,JX287490,JX287489,JX287487,JX287484,JX287483,JX287482,JX287481,JX287480,JX287479,JX287478,NG_042693,JX242884,NG_042692,HE962371,JN388010,JN388009,JN388008,JN388005,JN169792,JN169791,JN169790,JX281814,JX281813,JX281812,JX281811,JX281810,JX281809,JX281808,JX281807,JX281806,JX266865,JX266864,JX266863,JX266862,JX124722,JX092256,JX092255,JX092254,JX092252,JX092251,JX092248,JX092247,JX092246,JX092245,JX092244,JX110117,JX110116,JX110109,JX110108,JX110105,JX110104,JX110103,JX110102,JX110101,JX110100,JX110099,JX110096,JX110094,JX110092,JX110091,JX110090,JX110089,JX110088,JX110086,JX110084,JX110083,JX110082,JX110080,JX110079,JX110075,JX112904,JX112903,JX112902,JF712936,JF712935,JF712934,JF712933,JF712932,JF712931,JF712929,JF712928,JF712927,JF712926,JF712925,JF712924,JF712930,JF712923,JF712922,JN585132,JN585128,JQ673211,JQ673213,JQ673210,JX069827,JX069826,JX069825,JX069823,AB692015,AB692013,AB692011,AB692010,NG_042336,AB692008,AB692007,NG_042335,JX103203,JQ087918,JQ087925,AB777955,JQ087922,JQ087921,NG_059470,JQ087919,JQ087917,NG_042689,JQ087913,JQ087912,JQ087911,JQ087908,JQ087907,JQ087905,NG_059469,JQ087903,JQ087902,JQ087901,JQ249218,HM536071,HQ324995,HQ324994,JN168664,JN168663,JF895921,JF895920,JF895918,JF895915,JF895913,JF895911,JF895905,JF895903,JF895900,JF895899,JF895897,JF895896,JF895895,JF895894,JF895893,JF895892,JF895891,JF895890,JN043620,JN043619,JN043618,JN043616,JN043615,JN043610,JN043607,JN043606,JN043605,JN043603,JN043601,JN043600,JN043599,JN043598,JN043596,JN043595,JN043594,JN043593,JN043592,JN043591,JN043590,JN043589,JN043588,JN043587,JN043586,JN043585,JN043583,JN043582,JN043581,JN043579,JN043578,JN043577,JN043575,JN043574,JN043572,NG_057910,JN043570,HM635695,HM635694,HM635693,HM635692,HM635691,NG_059453,HM635688,HM635687,HM635682,HM635681,HM635680,HM635676,HM635675,HM635674,HM635672,HM635671,HM635670,HM635669,HM635668,HM635667,HM635666,HM635665,HM635664,GU187670,GU187669,GU187667,GU187666,GU187664,GU187663,GU187662,GU187592,GU187591,GU187588,GU187585,NG_042523,GU187567,GU187565,GU187563,GU187562,GU187561,GU187560,GU187559,GU187558,GU187557,GU352977,GU352975,GU352974,GU352973,GU352971,GU352938,HM143012,GU590880,GU590879,GU590878,HM131826,NG_060629,GU593318,FN907922,FN907920,FN907919,FN907918,FN907917,FN907914,FN907912,FN907910,HM104485,HM105568,GU559983,GU559982,GU559981,FN825672,FN824499,HM026555,HM026554,HM026553,HM026552,HM026551,HM026549,HM026548,HM026547,HM026546,HM026545,HM026544,HM026543,HM026542,FJ936143,FJ936142,FJ936141,JQ388675,JQ388674,JQ388673,JQ388672,JQ388671,JQ388670,JQ388669,JQ388668,JQ388667,JQ388666,JQ388665,JQ003903,JQ003901,JF926525,JF926523,JQ639163,JQ639149,JQ746555,JQ746552,JQ746548,JQ746541,JQ746540,JQ320135,JQ320134,JQ320133,JQ320132,JQ320131,JQ320130,JQ320129,JQ320128,JQ320127,JQ320126,JQ320125,JQ320124,JQ320123,JQ320122,JQ320121,JQ320120,JQ320119,JQ320118,JQ320117,JQ320116,JQ320115,HE651021,HE651020,HE651019,HE651018,HE651017,HE651015,HE651014,HE651013,HE651012,HE651011,HE651010,HE651009,HE651008,HE651006,HE651005,HE651004,HE651003,HE651002,HE651001,HE651000,HE650999,HE650998,HE650997,HE650996,HE650995,HE650994,HE650993,HE650992,HE650991,HE650990,HE650989,HE650988,HE650987,JQ291569,NG_042606,JQ291567,JQ279684,JQ279683,JQ279682,JQ279681,JQ279680,JQ279679,JQ279678,JQ279677,JQ279676,JQ279675,JQ279674,JQ279673,JQ279672,NG_060638,JQ279670,JQ279669,JQ279668,JQ279667,JQ279666,JQ279665,JQ279664,JQ279663,JQ279662,JQ279660,JQ279659,JQ279658,JQ279657,JQ279656,JQ279655,NG_060637,JQ279653,JQ279652,JQ279651,JQ279650,JQ279649,JQ279648,JQ279646,JQ279644,JQ279642,JQ279641,JQ279640,JQ279638,JQ279637,JQ279636,JQ279635,JQ279634,JQ279633,JQ279631,JQ279630,JQ279629,JQ279628,JQ279627,JQ279626,JQ279625,JQ279624,JQ279623,JQ279621,JQ279620,JQ279619,JQ279618,JQ279617,JQ408245,JQ408244,JQ408243,JQ408241,JQ408239,JQ408236,JQ408235,JQ408234,JQ408232,JQ408230,JQ408228,JQ408227,JQ408225,JQ408224,JQ408223,JQ408222,JQ408221,JQ408220,JN315798,JN315797,JN315795,JN315794,JN315793,JN315792,JN315791,JN315790,JN315789,JN315788,HQ847135,HQ847125,HQ847102,HQ847101,HQ847069,HE649955,HE649954,HE649952,HE649946,HE649945,HE649944,HE649943,HE649942,HE649941,HE649940,HE649939,JN710602,JN710600,JN710599,JN710596,JN710595,JN710594,JN710590,JN710589,JN710584,JN710576,JN710575,JN710574,JN710566,JN710565,JN710564,JN710563,JN710561,JN710560,JN710557,JN710555,JN710551,JN710550,JN710549,JN710536,JN710535,JN710534,JN710533,JN710526,JN710513,JN710512,JN710508,JN710507,NG_060634,JN416778,JN712676,JN941164,JN941163,JN941162,JN941161,JN941160,JN941159,JN941158,JN941157,JN941156,JN941153,JN941152,JN941143,JN940607,JN940606,JN940605,JN940603,JN940602,JN940595,JN940594,JN940593,JN940592,JN940591,JN940241,JN940221,JN940220,JN939768,JN939767,JN939766,JN939765,JN939749,JN939748,JN939747,JN939746,JN939745,JN939744,JN939743,JN939741,JN543692,JN214484,JN940877,NG_070522,NG_057945,JN940873,JN940872,JN940871,JN940870,NG_057944,JN940868,JN940867,JN940866,JN940864,JN940863,JN939572,JN939571,JN939560,JN939557,JN939555,NG_057010,NG_057009,JN939475,JN939470,JN939469,JN939467,JN939465,JN939454,JN939450,JN939449,JN939448,NG_056284,JN939446,FJ496696,GU265669,GU265664,GU265667,GU265666,GU265665,GU265663,GU265659,GU265658,GU265657,GU265656,GU265655,GU265654,GU265653,GU265652,GU265651,GU265650,GU265649,GU265648,GU265647,GU265645,GU265643,GU265642,NG_060260,GU265640,GU265639,GU265638,GU265637,GU265636,GU265635,GU265634,GU265633,GU265632,GU265628,GU265626,GU265625,GU265624,GU265623,GU265622,GU265621,GU265620,GU265619,GU265618,GU265617,GU265616,GU265615,GU265614,GU265613,GU265612,GU265611,GU265610,GU265609,GU265608,GU265607,GU265606,GU265605,GU265604,GU265603,GU265602,GU265601,GU265600,GU265599,GU265598,GU265597,GU265596,GU265595,GU265594,GU265593,GU265592,GU265591,GU265590,GU265589,GU265588,GU265587,GU265586,GU265585,GU265584,GU265583,GU265582,GU265581,GU265580,GU265579,GU265578,GU265577,GU265576,GU265575,GU017554,FJ799924,FJ799923,FN689394,NG_056281,GU226430,NG_042521,FJ618764,FJ618762,FJ618761,FJ618759,FJ618755,FJ618752,FJ618751,FJ618750,FJ618749,FJ618748,FJ618747,FJ618746,FJ618744,FJ618743,FJ618741,FJ618740,FJ618739,FJ618738,FJ618737,FJ618736,FJ618735,FJ618734,FJ618733,FJ618732,FJ618731,FJ618730,FJ618729,FJ618727,FJ618725,FJ618724,FJ618723,FJ618722,GU233423,GU233412,GU233410,GU233406,GU233386,GU233383,GU233382,FJ890047,FJ890046,FJ890045,FJ890044,FJ890042,FJ890041,FJ890040,FJ890039,FJ890038,FJ890037,FJ890036,FJ890034,GQ470671,GQ470670,GQ470632,GU188575,GQ289219,GQ289218,GQ289217,GQ289216,GQ289215,GQ289214,GQ289213,GQ289212,GQ289211,GQ289210,GQ289209,GQ289208,GQ289206,GQ289205,GQ289204,GQ289203,GQ289202,GQ289201,GQ289200,GQ289199,GQ289198,GQ289196,GQ289195,GQ289194,GQ289193,GQ289192,GQ289191,GQ289190,GQ289189,GQ289188,GQ289187,GQ289185,GQ289183,GQ289182,GQ289181,GQ289180,GQ289179,GQ289178,GQ289177,GQ289176,GQ289175,GQ289174,GQ289173,GQ289172,GQ289170,GQ289169,GQ289168,GQ289167,GQ289166,GQ289165,GQ289164,GQ289163,GQ289162,GQ289161,GQ289160,GQ289159,GQ289158,GQ289157,GQ289156,GQ289155,GQ289154,GQ289153,GQ289152,GQ289151,GQ289150,GQ289149,GQ289148,GQ289147,GQ925376,GQ925375,GQ925374,GQ925373,GQ925372,GQ925371,GQ925370,GQ925369,GQ925368,FN554896,FN554893,FN554892,FN554891,GQ845003,GQ162821,GQ162817,GQ162816,GQ162815,GQ162813,GQ162812,GQ162811,GQ483368,FN434357,GQ219739,GQ219738,GQ219737,GQ219736,GQ219735,GQ219734,FN433525,EU908175,EU908174,EU908173,EU908172,JF906757,JF906756,JF906755,JF731003,JF731002,JF706317,NG_058820,JF706310,HQ728534,HQ728530,HQ728527,HQ877723,HQ877722,HQ877721,HQ877720,HQ877719,HQ877718,HQ877717,HQ877716,HQ877715,HQ877713,HQ877712,HQ877711,HQ877710,HQ877709,HQ877708,HQ877707,HQ877706,HQ877705,HQ877704,HQ877703,HQ877702,HQ877701,HQ877699,HQ877698,HQ877697,HQ877696,HQ877695,HQ877694,HQ877693,HQ877692,HQ877689,HQ877688,HQ877687,HQ877686,HQ877685,HQ877684,HQ877683,HQ877681,HQ877680,HQ877679,HQ877678,HM588721,FJ973680,FJ973678,FJ973677,GQ142045,GQ142040,GQ142039,GQ142038,GQ142037,GQ142036,GQ142035,GQ142034,GQ142033,GQ142032,GQ142031,GQ142030,GQ142029,GQ142028,FJ755247,FJ755225,FJ755224,FJ875696,FJ875693,HQ660197,FN396200,FN396191,HM246476,HQ593122,HQ593121,HQ593120,HQ593119,HQ593118,HQ593117,HQ593116,HQ593115,HQ593114,HQ593113,HM623133,HM623132,HM623131,HQ439179,JF736661,JF680989,JF680988,HQ539767,HQ539765,HQ539763,HQ539762,HQ539761,HQ539760,HQ539759,HQ539758,HQ539757,HQ539756,HQ539755,HQ539754,HQ539752,HQ539751,HQ539750,HQ539749,HQ539748,HQ539747,HQ539746,HQ539742,HQ539741,HQ539740,HQ539739,HQ539738,HQ539737,HQ539736,HQ539735,HQ539732,HQ539731,HQ539730,HQ539729,HQ539727,HQ539726,HQ539725,HQ539724,HQ539723,HQ539718,HQ539717,HQ539716,HQ539715,HQ539714,HQ539713,HQ539712,HQ539710,HQ539709,HQ539707,HQ539706,HQ539705,HQ539704,HQ539703,HQ539702,HQ539700,HQ539697,HQ539696,HQ539695,HQ539693,HQ539692,HQ539691,HQ539690,HQ539689,HQ539688,HQ539687,HQ539686,HQ539684,HQ539683,HQ539682,HQ539681,HQ539680,HQ539679,HQ539678,HQ539677,HQ539675,HQ539672,HQ539671,HQ539670,HQ539669,HQ539668,HQ539667,HQ539666,HQ539664,HQ539663,HQ539662,HQ539661,HQ539660,JF414170,JF414169,JF414168,JF414167,NG_060083,GU299509,GU299508,GU299507,GU299506,GU299505,GU299504,GU299503,GU299502,GU299501,GU299500,GU299499,GU299498,NG_060082,GU299496,NG_060081,GU299494,GU299493,GU299492,GU299491,GU462002,GU462001,GU462000,GU461998,GU461996,GU461995,GU461994,GU461993,GU461992,GU461991,GU461990,GU461987,GU461986,GU461985,NG_059446,GU461983,GU461982,GU461981,GU461980,NG_059445,GU461977,GU461976,HQ222034,HQ179663,GU480000,GU384631,GU384630,GU384629,GU384628,GU384627,GU384626,GU384625,GU384624,GU384623,GU384622,GU384621,GU384620,GU384619,GU384618,GU384617,GU384615,GU384614,GU384613,GU384611,GU384609,HM536083,HM536081,HM536079,HM536077,HM536073,HM536069,HM536067,HM536065,HM536063,NG_060630,HM536059,HM536058,HM536056,HM536054,HM536050,HQ168400,HQ168397,CP000287,HQ328538,HQ328537,HQ328536,HQ328535,HQ328534,HQ328533,HQ328532,HQ328531,HQ328530,HQ328529,HQ328528,HQ328527,HQ328526,HQ328525,HQ328524,HQ328523,HQ328522,HQ619205,GQ866986,EU909231,HM005138,HM005137,HM005136,HM005135,HM005134,HM005133,HM005132,HM005131,HM005130,HM005127,HM005126,HM005124,HM005123,HM005122,HM005120,HM005119,HM005118,HM005117,HM005116,HM005115,HM005114,HM005113,HM005112,HM005111,HM005110,HM005109,HM005108,HM005107,HM005106,HM005104,HM005103,HM005102,HM005101,HM005100,HM005099,HM005098,HM005097,HM005095,HM005094,HM005093,HM005092,HM005091,HM005089,HM005088,HM005087,HM005086,HM005085,HM005084,HM005083,HM005082,HM005081,HM005079,HM005078,GU566004,GU566003,GU566002,GU566001,HQ318210,HQ318209,HQ318208,HQ318207,HQ318205,HQ318204,HQ318203,HQ161850,HM595614,HM595613,HM595612,HM595611,HM595610,EU232303,EU232301,EU232264,HM562260,HM562259,HM562258,HM562257,HM562256,HM562255,HM562254,HM562253,HM562252,HM562251,HM562250,HM562249,HM562248,HM562247,HM562246,HM562245,HM562244,HM562243,HM562242,HM562241,HM562240,HM562239,HM562238,HM562237,HM562236,HM562235,HM562234,HM562233,HM562232,HM562231,HM562230,HM562229,HM562228,HM562227,HM562226,HM562225,HM562224,HM562222,HM562221,HM562220,HM562218,HM100715,HM046932,HM046930,HM046929,HM046928,HM046927,HM046926,HM046925,HM046924,HM046923,HM046921,HM046920,HM046919,HM136873,HM136872,HM011507,HM011506,HM627134,HM627084,HM627083,HM627068,NG_064318,HM164411,HM164410,EF627045,EF627044,EU685107,FM877679,FM877681,AB470579,AB470599,FJ816652,FJ816651,FJ816650,FJ816649,FJ816648,FJ816647,FJ816646,FJ816645,FJ816644,FJ711634,FJ711633,FJ711632,FJ711631,FJ711630,FJ711629,FJ711628,FJ711627,FJ711626,FJ711625,FJ711624,FJ711623,FJ711622,FJ711621,FJ711620,FJ711619,FJ711618,FJ711617,FJ711616,FJ648343,FJ648342,FJ648341,FJ648340,FJ648339,FJ648338,FJ648337,FJ648336,FJ648335,FJ648334,FJ648333,FJ648332,FJ648331,FJ648330,FJ648329,FJ648328,EU653305,EU653304,EU653303,EU653302,EU439359,EU439371,EU439370,EU439369,EU439368,EU439367,EU439366,EU439365,EU439364,EU439363,EU439362,EU439361,EU439360,EU439358,EU439357,EU439356,EU439355,EU439354,EU439353,EU439352,EU439351,EU439350,EU439349,EU439348,EU439347,EU439346,EU439345,EU439344,EU439343,DQ422035,DQ422034,DQ422032,DQ422031,DQ422030,DQ422029,DQ422028,DQ422027,DQ422026,DQ422025,DQ422024,DQ422023,DQ422022,DQ422021,DQ422018,DQ422017,DQ422016,DQ422015,DQ422014,DQ422013,DQ422012,DQ422011,DQ422010,DQ422009,DQ422007,DQ422006,DQ422005,DQ422004,DQ422003,DQ422002,DQ422001,DQ421998,DQ421997,DQ421996,DQ421987,DQ421986,DQ421984,DQ421982,DQ421981,KF061297,KF061296,JX484011,JX484010,JX484009,JX484007,JX484006,JX484005,JX484004,JX484003,JX484002,JX484000,JX483999,KJ845724,AY960992,AY960991,AY960990,AY960988,NG_066402,MG214697,MG214696,MG214695,MG214694,MK328899,MK328898,MK328897,MK328896,MK328895,MK328894,MK328893,MK328892,AY804289,AY804288,AY804285,AY804282,AY804279,AY804278,AY804275,AY804274,AY804271,AY804269,AY804268,AY804267,AY804266,AY804265,AY804264,AY804263,AY804262,AY804261,AY804260,AY804259,AY804258,MH241058,MH241056,MH370601,MH734731,MH734730,MF447809,MH399226,MG242445,MG242444,MG242443,MG242442,MG242441,MF491878,MF491877,MF491876,MH233933,MH233932,MF929073,MH636304,MH000601,MH000600,MH000599,MF860765,MF860764,MF860763,MF860762,MF860761,MF860760,MF860759,MF860758,MF860757,NG_064470,MF860755,MF860754,NG_064469,MF860752,MF860751,MF860750,MF860749,MF860748,MF860747,MF860746,MF860745,MF860744,MF860743,MF860742,MF860741,MF860740,NG_064468,MF860738,MF860737,MF860736,MF860735,MF860734,MF860733,MF860732,MF860731,MF860730,MF860729,MF860728,MF860727,MF860726,MF860725,NG_064467,MF860723,MF860722,MF860721,MF860720,MF860719,MF629833,MF629832,MF629831,MF423694,MF423692,MF423488,MG806100,MG806099,MG806098,MH620335,MH620329,MH620326,MH620325,MH620324,MH620322,MH620314,MH620312,MH620311,MH620305,MH620303,MH620299,MH620283,MH620281,MH620277,MH620276,MH620273,MH620272,MH620268,MH620266,MH620264,MH620262,MH620261,MH620260,MH620256,MH620255,MH620253,MH620252,MH620251,MH620246,MH620245,MH620240,MH620239,MH620237,MH620234,MH620233,MH620232,MH620225,MH620220,MH620217,MH587171,MF344963,MF344962,MF344961,MF344960,MF344959,MF344957,MF344956,MG195624,MG195623,MG195622,MG195621,MG195620,LC214363,LC214362,LC214361,MF614963,NG_060707,NG_060688,NG_060687,NG_060686,NG_060682,NG_060680,NG_060673,NG_060665,NG_060643,MF958951,MH014051,MH520061,MF288940,MF288939,MF288938,MF288937,MF288936,MF288935,MF288934,MF288933,MH100734,MH100733,MH100732,MF063123,MF063121,MF063113,MF063112,MF063111,MF063110,MF063109,MF063108,MF063106,MF063105,MF063103,MF063101,MF063100,MF063099,MF063098,MF063097,MF063095,MF063094,MF063093,MF063090,MF063089,MF063088,MF063087,MF063080,MF063075,MF063072,MG725256,MG725255,NG_060441,NG_060440,NG_060430,NG_060429,NG_060426,NG_060414,NG_060411,MF555718,MF555716,MF555714,MF555713,MF110291,MF110288,NG_060347,NG_060346,NG_060345,NG_060344,NG_060335,NG_060332,NG_060331,NG_060327,NG_060321,NG_060288,NG_060287,NG_060284,NG_060272,NG_060270,NG_060258,MF447808,MG321403,MG321402,MG321401,MG321400,MG321399,MG321398,MG321397,NG_064481,MG321395,MG321394,MG321393,MF503282,MF503281,MF503280,MF503279,MF503277,MF503272,MF503271,MF503270,MF503269,MH447275,NG_060184,NG_060182,NG_060181,NG_060180,NG_060177,NG_060176,NG_060175,NG_060168,NG_060167,NG_060166,NG_060163,NG_060161,NG_060157,NG_060156,NG_060152,NG_060131,NG_060130,NG_060129,NG_060111,NG_060099,NG_060080,NG_060014,NG_060004,NG_059998,NG_059997,NG_059996,NG_059976,NG_059975,NG_059974,NG_059973,NG_059972,NG_059971,NG_059968,NG_059905,AF430280,AF430279,AF430269,AY101608,AE017342,DQ071745,DQ071744,DQ071743,DQ071739,DQ071738,DQ071737,DQ071736,DQ071733,DQ071732,DQ071731,DQ071730,DQ071729,DQ071728,DQ071726,DQ071722,DQ071720,DQ071719,DQ071717,DQ071716,DQ071715,DQ071714,DQ071713,EF561636,EF561630,EF561629,EF561628,EF561626,EF561625,EF551318,NG_057771,EF551314,EF551313,EF551312,EF537894,EF537893,EF537892,EF537891,EF537888,EF535278,EF535275,EF535274,EF535273,EF535271,EF535270,EF535269,EF535268,EF535267,EF535264,EF535263,DQ520103,DQ520100,DQ520099,DQ520094,AB238677,AB238676,AB238675,DQ011904,DQ011903,DQ011902,DQ469291,DQ469289,DQ469288,DQ469287,DQ469285,DQ469283,DQ469282,DQ469280,DQ389736,DQ389734,DQ389733,DQ389664,DQ389663,DQ389662,EF416918,EF416916,BR000310,DQ873653,DQ873643,DQ873634,DQ873631,DQ873628,DQ873625,DQ873620,DQ873616,DQ873610,DQ873607,DQ873660,DQ873659,DQ873657,DQ873655,DQ873651,DQ873648,DQ873647,DQ873641,DQ873639,DQ873635,DQ873622,DQ873618,DQ873614,DQ873612,DQ873605,DQ873603,DQ873601,DQ873599,DQ873597,DQ873595,DQ873593,DQ873592,DQ284917,DQ284916,DQ284915,DQ284913,DQ284912,DQ284907,DQ284906,DQ284904,DQ284902,DQ284900,DQ284899,DQ284898,DQ284896,AY973752,AY973751,AY973750,AY973749,AY973748,AY973747,AY973745,AY973744,AY973743,AY973742,AY973741,AY973740,AY973739,AY973738,AY973692,AY973690,AY973686,AY973677,AY973676,AY973675,AY973661,AY973655,DQ534643,DQ534642,DQ915478,DQ915474,DQ915472,DQ915467,DQ679925,DQ679920,DQ679916,DQ677507,DQ677505,DQ677502,DQ677501,DQ677500,DQ681200,AM412245,AM412254,AM412253,AM412251,AM412250,AM412249,AM412248,AM412244,AM412243,DQ917664,DQ917661,DQ917660,DQ220374,DQ911594,DQ911592,DQ327643,DQ327641,DQ327636,DQ832205,NG_057758,NG_058542,DQ131563,DQ131561,DQ122398,DQ122397,DQ122396,DQ122395,DQ122394,DQ122393,DQ122392,DQ127283,DQ127279,DQ831025,DQ831021,NG_042442,DQ831009,AF223206,DQ144620,DQ144619,DQ144616,DQ144615,DQ144614,DQ144612,DQ144611,DQ144610,DQ667161,NG_058742,DQ645521,DQ645514,DQ521412,DQ521408,DQ521406,AY615972,AY615971,DQ470826,NG_060070,DQ470820,DQ470814,DQ459301,DQ457687,DQ457684,DQ457683,DQ457682,DQ457679,DQ457678,DQ457677,DQ457676,DQ457675,DQ457672,DQ457671,DQ457667,DQ457658,DQ457657,DQ457655,DQ457652,DQ457651,DQ457650,DQ451549,DQ097352,DQ097349,DQ097346,DQ097345,DQ097344,NG_027642,AY333805,AY333803,DQ234541,DQ234540,DQ234539,DQ234538,AY635779,AY524788,AY524787,AY524786,AY524785,AY524784,AY639406,AY839834,AY839833,AY839832,AY839831,AY647217,AY219610,AY463480,AY463477,AY463434,AY463401,AY463395,AY586727,AY586726,AY586725,AY586722,AY586721,AY586720,AY586719,AY586718,AY586714,AY586710,AY586709,AY586708,AY586707,AY586706,AY586705,AY586704,AY586702,AY586699,AY586696,AY586685,AY586684,AY586682,AY586679,AY586678,AY586677,AY586676,AY586675,AY586671,AY586667,AY586666,AY586665,AY586664,AY586663,AY586662,AY586661,AY586660,AY586655,AY586654,AY586653,AY586652,AY586651,AY586650,AY586647,AY586646,AY586642,AY586639,AY586634,AY586633,AY586632,AY586631,AY586630,AY586628,AY586627,AY586626,AF347112,AF347109,AF347105,AF347104,AF347099,AF347098,AF347097,AF347096,AF347094,AF347090,AF347089,AF347086,AF347084,AF347081,AF310102,AF506421,AF506492,AF506481,AF506479,AF506460,AF506449,AF506447,AF506445,AF506430,AF506427,AF506425,AF506424,AF506418,AF506411,AF506405,AF506404,AF506399,AF506395,AF506393,AF506385,AF506380,AF356652,AY176457,AY176454,AY176452,AY458133,AY458132,AY458130,AY458129,AY458127,AY458126,AY458125,AY458124,AY458123,AY458122,AY458121,AY505542,AY745710,AY745705,AY745702,AY745701,AY745693,AY367633,AY367632,AY367631,AY367630,AY367629,AY367628,AY367627,AY367626,AY367625,AY367624,AY367623,AY367622,AY367621,AY367620,AY367619,AY367618,AY367617,AY367616,AY367614,AY367613,AY700202,AY700201,AY700197,AY700194,AY700191,AY700185,AY700184,AY700183,AY700182,AY700181,AY700180,AY629313,AY629315,AY629317,AY631898,AY631899,AY631902,AY635768,AY635770,AY635773,AY639881,AY639883,AY639884,AY645057,AY645056,AY645055,NG_027634,AY645051,AY634277,AY634279,AY647207,AY647208,AY647209,AY646100,AY684167,AY684161,AY684157,AY691891,AY691890,AY691889,AY691888,AY691887,AY571025,AY571024,AY571022,AY571021,AY571010,AY570995,AY570994,AY570993,AY393696,AY222046,AY222044,AY292414,AY292413,AY292410,AY292408,AY292407,AY292406,AY292405,AY292402,AY292401,AY254177,AY254185,AY254184,AY254183,AY254181,AY254179,NG_059418,AY550243,AF506446,AF506448,AF506450,AF506456,AF506457,AF506458,AF506459,AF506493,AF506491,AF506488,AF506483,AF506482,AF506480,AF506478,AF506477,AF506472,AF506471,AF506465,AF506464,AF506463,AF506462,AF506442,AF506441,AF506440,AF506439,AF506438,AF506436,AF506435,AF506434,AF506433,AF506431,AF506426,AF506422,AF506420,AF506419,AF506417,AF506416,AF506415,AF506414,AF506412,AF506407,AF506406,AF506403,AF506402,AF506401,AF506400,AF506398,AF506397,AF506396,AF506394,AF506388,AF506387,AF506386,AF506383,AF506382,AF506381,AF506379,AF506378,AF506376,AY145854,AY145853,AF518666,AF518660,AF518659,AF518653,AF518652,AF518647,AF518645,AF518644,AF518642,AF518641,AF518638,AF518636,AF518634,AF518633,AF518626,AF518624,AF518621,AF518620,AF518618,AF518616,AF518612,AF518611,AF518608,AF518602,AF518601,AF518597,AF518596,AF416647,NG_042388,AY450349,AY450348,AY450347,AY450346,AY450345,AY450344,AY450343,AY450342,AY450341,AY450340,AY450339,AY450338,AF385165,AF385164,AF385163,AF385162,AF385161,AF385160,NG_057685,AF385158,AF385157,AF385156,NG_057684,AF385154,AF385153,AF385152,NG_057683,AF385150,AF385149,AF385148,AF385147,AF385146,AF385145,AF385144,AF325318,AF325308,AF325300,AF325299,AF325292,AF325281,AF336274,AF336259,AF336250,AF261554,AF261548,AF261547,AF261546,AF261532,AF261531,AF261530,AF261529,AF261472,AF261471,AF261470,AF261469,AF261468,AF261467,AF261466,AF261465,AF261464,AF261463,AF261462,AF261461,AF261460,AF261459,AF261458,AF261457,AF261456,AF261455,AF261454,AF261453,AF261452,AF261451,AF261450,AF261449,AF261448,AF261447,AF261446,AF261445,AF261444,AF261442,AF261441,AF261440,AF261439,AF261438,AF261437,AF261436,AF261434,AF261433,AF261432,AF261431,AF261430,AF261427,AF261426,AF261425,AF261415,AF261414,AF261407,AF261406,AF261405,AF261404,AF261403,AF261402,AF261401,AF261400,AF261397,AF261396,AF261395,AF261394,AF261393,AF261392,AF261391,AF261390,AF261389,AF261388,AF261387,AF261386,AF261385,AF261384,AF261383,AF261382,AF261379,AF261378,AF261377,AF261376,AF261375,AF261373,AF261372,AF261362,AF261359,AF261356,AF261355,AF261354,AF261353,AF261351,AF261350,AF261349,AF261586,AF261581,AF261580,AF261579,AF261578,AF261577,AF261576,AF261575,AF261574,AF261573,AF261572,AF261571,AF261570,AF261569,AF261568,AF261567,AF261566,AF261323,AF261322,AF261321,AF261320,AF261319,AF261318,AF261317,AF261316,AF261315,AF261314,AF261313,AF261310,AF261309,AF261308,AF261307,AF261304,AF261303,AF261302,AF261301,AF261296,AF261295,AF261294,AF261293,AF261292,AF261291,AF261290,AF261289,AF261288,AF261287,AF261286,AF261285,AF261284,AF261283,AF261282,AF426959,AF426958,AF310101,AF310100,AF310099,AF310098,AF310097,AF310096,AF310095,AF310094,AF310093,AF310092,AF310091,AF310090,AF310089,AF310088,AF310087,AF310086,AF310085,AF310084,AF310083,AF310082,AF310081,AF310080,AF310079,AF310078,AF310077,AF393078,AF393077,AF393066,AF393064,AF393060,AF393059,AF393058,AF393057,AF393056,AF393054,AF393053,AF393044,AF241356,AF223205,AF223203,AF223201,AF223200,AF223197,AF223196,AF223191,AF223190,AF223189,AF223188,AF223187,AF223186,AF223185,AF223184,AF223183,AF223182,AF223178,AF223177,AF223176,AF223171,AF223170,AF223169,AF223168,AF223167,AF223166,AF223165,AF223164,AF223163,DQ154111,DQ154109,DQ156127,AF539471,AY243524,AB217512,AY176707,AB214898,AB214897,AY562496,AY279001,AY286004,AY618209,AY618208,AY618207,AY618205,NG_059421,AY618202,AY618201,DQ367423,DQ094788,DQ094787,DQ094786,DQ094783,DQ089012,AB154758,AB154757,AB154756,AB154755,AB154754,AB154752,AB154751,AB154750,AB154749,AB154748,AB154747,AB154746,AB154745,AB154744,AB154743,AB154742,AB154739,AB154738,AB154737,AB154736,AB154735,AB154734,AB154733,AB154732,AB154731,AB154730,AB154728,AB154727,AB154726,AB154725,AB154724,AB154723,AB154722,AB154720,AB154718,AB154715,AB154714,AB154713,AB154712,AB154711,AB154710,AB154709,AB154708,AB154707,AB154706,AB154705,AB154704,AB154703,AB154702,AB154701,AB154700,AB154699,AB154698,AB154697,AB154696,AY672927,AF411826,AF411825,AF411823,AF411822,AF411821,AY048881,AY048880,AY048878,AY048877,AY048875,AF522176,AF139975,AF139973,AF139943,FM993280,EU365678,EU365676,EU365675,EU365674,EU365673,EU365672,EU365671,EU365669,EU365668,EU365667,EU365666,EU365665,EU365664,EU365663,EU365661,EU365660,EU365659,EU365658,EU365657,EU365656,EU365655,EU365654,EU365653,EU365652,EU365650,EU365649,EU365648,EU365647,EU365646,EU365645,EU365644,EU365643,EU365642,EU365641,EU365640,NG_057793,EU365638,EU365637,EU365636,EU365635,EU365634,EU365633,AB291724,AB291723,AB291722,AB291721,AB291720,AB291719,AB291718,AB291717,AB291716,AB291715,AB291714,AB291713,AB291712,AB291711,AB291710,AB291709,AB291708,EU569323,FJ171738,FJ171735,FJ171733,FJ011684,FJ011683,FJ011682,FJ011681,EF595754,EF595753,EF595750,EU532599,EU532598,EU532597,FJ435984,FJ435983,FJ435980,FJ435979,FJ435978,FJ435977,FJ435976,FJ435975,FJ435974,FJ435973,FJ435972,FJ435971,FJ435968,FJ435967,FJ236807,FJ232046,FJ232045,FJ232044,FJ232039,AB438665,AB438653,EU920670,EU920669,EU920668,EU852807,EU029944,EU825978,EU825976,EU825975,EU825972,EU825971,EU825970,EU825969,EU825967,EU825966,EU825965,EU825963,EU825962,EU825961,EU825960,EU825959,EU825958,EU825957,EU825956,EU825955,EU825954,EU825953,EU825952,EU846320,EU846314,EU669381,EU669350,EU669348,EU669347,EU669340,EU669337,EU669335,EU669334,EU669333,EU669332,EU669331,EU669434,EU669433,EU669424,EU669423,EU669422,EU669421,EU669420,EU669412,EU669303,EU669301,EU669300,EU669299,EU669298,EU669297,EU669296,EU669295,EU669294,EU669293,EU669281,EU669268,EU669259,EU669258,EU669257,EU669256,EU669255,EU669254,EU522847,EU522841,EU522840,EU522838,EU522826,EU522824,EU522823,EU522818,EU522816,EU522814,EU522812,EU522811,EU522810,EU522809,EU522807,EU522803,EU522802,EU522800,EU522798,EU522794,EU522792,EU522790,EU522788,EU522786,EU522785,EU522783,EU522781,EU522778,EU522775,EU522773,EU522771,EU522769,EU522767,EU522763,EU522758,EU522752,EU522751,EU522750,EU522748,EU522740,EU522739,EU522735,EU522731,EU522730,EU522729,EU522727,EU522725,EU522724,EU522722,EF585182,EF585169,EU716114,EU708337,EU708336,EU708335,EU708334,EU688966,EU688963,EU681184,EU681183,EU019948,EU019940,EU019938,EU019937,EU019936,EU019935,EU019934,EU019933,EU019931,EU019930,EU019928,EU019927,EU019926,EU019925,EU019924,EU019923,EU019922,EU019921,EU019920,EU019919,EU019917,EU019916,EU019915,EU019914,EU652387,EU652386,EU652385,EU652384,EU652383,EU652376,EU652375,EU652374,EU652371,EU652370,EU652369,EU652368,EU652367,EU652366,EU622848,EU622844,NG_057796,NG_059434,EU428773,EU435152,EU435150,EU435149,EU435148,EU435147,EU435146,EF589741,EF589740,EF589739,EF589738,EF589737,EF589736,EF589735,EU598167,EU598166,EU598165,EU598164,EU598163,EU598162,EU598161,EU598159,EU598157,EU598156,EU598155,AM746982,AM946475,AM946474,AM946473,AM946472,AM946471,AM946470,AM946468,AM946467,AM946466,AM946463,AM946461,AM946460,AM946458,AM946455,AM946453,AM946449,AM946448,AM946446,AM946418,AM946417,AM946415,AM946414,AM946413,EF429237,EF429236,EF429235,EF429234,EF429233,EF429232,EF429231,EF429230,EF429229,EF429227,EF429225,EF429224,EF429223,EF429222,EF429221,EF429220,EF429219,EF429218,EF429217,EF613497,DQ338564,DQ338561,DQ338560,DQ338559,DQ338558,DQ338557,DQ338556,DQ338555,DQ338554,DQ338553,DQ338552,DQ338551,DQ338550,DQ338549,DQ338548,DQ338547,DQ338546,DQ338545,DQ338544,DQ338543,DQ338542,DQ338541,DQ338540,AM910615,EF421092,EF421091,DQ241503,DQ241501,DQ241500,DQ241499,DQ241495,DQ241494,DQ241493,DQ241492,DQ241491,DQ241490,DQ241489,DQ241486,DQ241485,DQ241484,DQ241483,DQ241482,DQ241480,DQ241479,DQ241478,DQ241477,DQ241475,DQ241474,EU165508,EU165507,EU165506,EU118674,EU118670,EU118667,EU118659,EU118658,EU118651,DQ873637,EU118647,EU118646,EU118645,EU118642,EU118641,EU118639,EU118638,EU118637,EU118636,EU118633,EU118631,EU118628,EU118626,EU118625,EU118621,EU118620,EU118619,EU118618,EU118617,EU118615,EU118610,EU118608,EU118606,EU118605,EU118604,DQ863699,DQ863698,DQ863697,DQ863696,DQ863694,DQ863693,DQ863692,DQ863691,DQ863690,EF153195,DQ674816,DQ674805,EF600046,EF566875,AF135179,AF135178,AF135177,AF135176,AF135174,AF042619,AF393065,AF042610,U66437,U66438,U66436,U66456,U66455,U66454,U66453,U66452,U66450,U66448,U66447,U66446,U66443,U66445,U66442,U66441,U66435,U66431,U66429,DQ349099,DQ017064,AY207312,AY207309,AY207308,AY207307,AY207306,AY207305,AY207304,AY207299,AY207297,AY207296,AY207278,AY207262,AY207261,AY207260,AY207230,AY207225,AY207224,AY207223,AY207222,AY207221,AY207217,AY207200,AY207199,AY207198,AY207197,AY207165,AY207162,AY207161,AY207160,AY207159,AY207158,AY207157,AY207156,AY207155,AY207154,AY207153,AY207152,AY207151,AY207150,AY207145,AY207144,AY398745,AY206714,AY953964,AY953963,AY953962,AY953961,AY953956,AY953953,AY953950,AY953949,AY953948,AY953947,AY953946,AY953945,AY853395,AY751568,AY621001,AY621000,AY583332,AY583331,AY583330,AY398746,AY436502,AY436500,AY436499,AY436497,AY436495,AY436494,NG_042402,AY436492,AY436490,AY436487,AF506709,AY059067,AY059066,AY059065,AY059064,AY059063,AY059062,AY059061,AY059060,AY059059,AY059058,AY059057,AY059056,NG_057714,AY059054,AY059053,AY059052,AY059051,AY059050,AY059049,AY059048,AY059047,AY059046,AY059045,AY059044,AY059043,AY059042,AY059041,AY059040,AY059039,AY059038,AY059037,AY059036,AY059035,AY059034,AY059033,AY059032,AY059031,AY059030,AY059029,NG_057713,NG_057712,AY059026,AY059025,AY059024,NG_057711,AY059021,AY059020,AY059019,AY059018,AY059017,AY059016,AJ511336,AJ510144,AJ510143,AJ510142,AJ508233,AJ487935,AF323741,AF323740,AF323735,AF356691,AF356679,AF311045,AF311044,AF311043,AF311042,AF311041,AF311039,AF311038,AF311037,AF311036,AF311035,AF311034,AF311033,AF311032,AF311031,AF311030,AF311029,AF311028,AF311027,AF311026,AF311025,AF311024,AF311023,AF311022,AF311021,AF311020,AF311019,AF311018,AF311017,AF311016,AF311015,AF311014,AF311013,AF311012,AF311011,AF311010,AF311009,AF311008,AB777981,AF311006,AF288052,AY039336,AY039335,AY039334,AY039333,AY039332,AY039331,AY039330,AY039329,AY039328,AY039327,AY039326,AY039325,AY039324,AY039322,AY039321,AY039320,AY039319,AY039318,AY039317,AY039316,AY039315,AY039314,AY039312,AY039311,AY039310,AY039308,AY039307,AY039306,AY039305,AF325361,AF291336,AF291335,AF291320,AY014290,AY014289,AY014287,AY014286,AF357079,AF357074,AF357072,AF357067,AF357066,AF266707,AF347100,AF347093,AF347092,AF347091,AF347088,AF347085,AF347082,AY014291,AF287884,AF287880,AF287871,AF287868,AF287866,AF287860,AF287859,AF287852,AF287849,AF287843,AF265546,AF265545,AF265544,AF265543,AF265542,AF265540,AF265539,AF265538,AF265537,AF265536,AF265535,AF265534,AF265533,AF265531,AF265530,AF218562,AF218561,AF218560,AF218559,AF218558,AF218557,AF218555,AF218554,AF218553,AF218552,AF218551,AF218550,AF218549,AF218547,AF218546,AF218545,AF218544,AF218543,AF218542,AF159086,AF097393,AF097392,AF097391,AF097390,AF097389,AF097386,AF097385,AF097384,AF097383,AF097382,AF097381,AF097380,AF097379,AF097378,AF097377,AF097376,AF097374,AF097373,AF097372,AF097371,AF097369,AF097368,AF097367,AF042646,AF042645,AF042642,AF042641,AF042640,AF042639,AF042638,AF042635,AF042633,AF042632,AF042625,AF042624,AF042620,AF042612,AF042609,AF042607,AF042604,AF042600,AF042599,AF042598,AF042594,AF042593,AF042592,AF042591,AF042590,AF042589,AF042584,AF042578,AF042576,AF042575,AF042572,AF042571,AF042566,AF042565,AF042564,AF042563,AF042562,U62964,DQ273811,DQ273794,NG_060249,DQ273786,AY885168,AY885167,AY885166,NG_060067,AY885164,AY885162,AY672683,AY672682,AY672681,AY672680,AY672679,AY672678,AY672677,AY598827,AY598826,AY462031,AY225496,AY213590,AY213589,AY213588,AY213587,AY213586,AY213585,AY213584,AY213583,AY213582,AY213581,AY213580,AY213579,AY213578,AY213577,AY213576,AY213575,AY213574,AY213573,AY213572,AY213571,AY213570,AY213569,AY213568,AY213567,AY213566,AY213565,AY213564,AY213563,AY213562,AY213561,AY213560,AY213559,AY213558,AY213557,AY213556,AY213555,AY213554,AY213553,AY213552,AY380407,AJ487511,AJ568016,AY293220,AY293215,AY293209,AY293208,AY293206,AY293203,AY293197,AY293193,AY293192,AY293190,AY293189,AY293188,AY293185,AY293180,AY293179,AY293172,AY293167,AY293166,AY293165,AY293164,AY293163,AJ555468,AJ551309,AJ551285,AJ551282,AJ551301,AJ551292,AJ534931,AF441338,AJ487932,AF367933,AF283726,AJ296175,AJ406401,AJ406557,AJ406529,AJ406516,AJ406554,AJ406594,AJ406582,AJ406576,AJ406572,AJ406553,AJ406575,AJ406559,AJ406545,AJ406515,AJ406473,AJ406466,AJ406463,AJ406449,AJ406448,AJ406447,AJ406446,AJ406425,AJ406424,AJ406423,AJ406422,AJ406580,AJ406577,AJ406569,AJ406501,AJ406483,AJ406481,AJ406470,AJ406469,AJ406467,AJ406426,AJ406551,AJ406528,AJ406491,AJ406489,AJ406471,AJ406465,AJ406419,AJ406404,AJ406461,AJ406482,AJ406468,AJ406462,AJ406457,AJ406496,AJ406494,AJ406493,AJ406492,AJ406475,AJ406459,AJ406458,AJ406456,AJ406455,AJ406454,AJ406453,AJ406450,AJ406421,AJ406418,AJ406403,AJ406495,AJ406500,AJ406497,AJ406474,AJ406558,AJ406498,AJ406485,AJ406479,AJ406420,AB027369,AF218566,AF218565,AF139968,AF139965,AF139964,AF139963,AF139949,AF139948,AF139944,AF141636,AF141635,AF141613,AF115333,AF042649,AF042648,AF042012,AF041548,AF041547,AF041503,AF041502,AF041500,U86672,U85301,U76461,U76466,U76464,U76462,U76459,U76465,U76458,U76460,U76467,U76457,U11926,U11919,U11905,U11901,U11890,U04159,U04158,U04156,U04155,U04154,U04153,U04152,U04150,U04149,U04148,U04146,U04144,U04143,U04142,U04141,U04140,U04139,U04138,U04136,U04135,L14067,L14068,LR813511,XR_001936396,MW805829,MZ981765,MZ981756,MZ981752,MW003710,MT747340,MT747317,MZ503645,MZ452327,MZ452325,MZ452323,MW128128,MZ437396,MT319384,MT319383,MT319382,MT319257,MT906630,MW454337,MT447853,MT594346,MK937560,MN812265,MN812260,MN812254,MN812252,MT158746,NG_068259,MN619708,NG_066187,MW290255,MK588820,MK193752,MN911353,NG_067859,MG457810,KX787107,MG867716,MK493049,MF359818,KX639320,KX639314,KX639285,MG282550,MG282549,MG282538,MG282537,MG282529,MG282527,MG282525,MG282522,MG282514,MG282513,MG282509,MG282501,MG282499,MG282495,MG282493,KY643725,MH486563,MH486439,MG696624,MK513710,MK478832,MK531556,MK278610,MK277946,KY861689,KY661654,KY963085,KY963079,KY963070,KY963064,KY963050,KY963041,KY963025,KY963024,KY963018,KY963003,KY963001,KU663296,KU663292,KP986564,KP986546,MG757509,KY109683,KY109662,KY107435,KY107241,KY106949,KY091088,KY091055,KM107894,KP257178,KF877231,KT224602,KT900215,KT900214,KT954978,KJ702379,KF861789,KF861788,KM024620,KP412281,KF061268,AB777519,MW181083,JN845287,JN845229,JN944403,HQ667420,KP149073,JQ754112,JQ754100,JQ754074,JQ446185,JQ657782,JX104713,JQ639154,HE651016,GQ289186,HM246487,JF736663,HQ539733,HQ539719,HQ539699,HQ539685,FM877680,MH137043,NG_059987,NG_059977,DQ389735,DQ873645,DQ677491,AM412247,DQ363333,DQ501274,AF347087,AY745699,AY367615,AY234898,AY234888,AY234887,AY234886,AF506490,AF506489,AF506432,AF506377,AF223217,AF223204,AF223195,AF223194,AF223193,AF223192,AY368153,DQ399415,DQ354576,AY250756,FJ236806,EU825977,EU825964,EU669343,DQ241481,U66451,U66428,DQ004251,DQ004250,AY233731,AY233728,AY230854,AY230853,AY230852,AY230851,AY230850,AY230849,AY204885,AY204884,AY204487,AY204486,AY204484,AY204482,AY204481,AY189152,AY180911,AY180910,AF357069,AF324933,AF287887,AF287877,AF287865,AF218548,AF042603,AF042580,AB084254,AB055196,AB055195,AB055194,AJ406464,AJ406490,U76463,NG_079693,NG_079692,NG_079691,NG_079690,NG_079689,OM980352,OM980351,OM980350,OM967418,OM967417,OM967416,OM967400,OM946601,OM295687,OM295686,OM295685,OM295684,OM273288,OM273287,OM109660,OM049522,OL655455,OL584340,OL467309,OL336497,OL336495,NG_077391,NG_077390,OK643689,OK643668,OK643616,OK316962,OK316961,OK316960,OK273856,OK273854,OK273853,OK273849,OK159926,OK159925,MZ665008,MZ663819,MZ647698,MZ647697,MZ496579,MZ496578,MZ496577,MZ453085,MZ948963,MZ437403,MZ437402,MZ437385,MZ420676,MZ420670,MZ420334,MZ420333,MZ333147,MZ314538,MZ314537,MZ314254,MZ314253,MZ314246,MZ314236,MZ313269,MZ191535,MW837555,MW837553,MW798380,MW793398,MW793397,MW793396,MW775287,MW775285,MW775284,MW775283,MW775282,MW775281,MW775280,MW775279,MW725271,MW713736,MW683697,MW683664,MW683661,MW683630,MW683617,MW471117,MW365377,MZ713813,MN923179,MW128163,MW128158,MW036453,MW032660,MT862269,MT862265,MT862256,OL998783,OL998735,MT747328,MT468567,MT468566,MT468565,MT554311,MT537130,MT537113,MT537090,NG_068863,NG_068860,NG_068724,MT524521,MZ265216,MZ265202,MZ242054,MZ241111,MZ203853,MZ203852,MT446289,MT446276,MT446272,MT446270,MT446269,MT446268,MT446267,MW049243,MZ615445,MZ615444,MZ615443,MZ615408,MZ615407,MT319255,MT319254,MT319193,MT319190,MT319189,MT319188,MT319169,MT319168,MT319166,MT319164,MT319163,MT319162,MT319161,MT319152,MZ411571,MZ411549,MZ351447,MZ351446,MZ351445,MZ377303,MZ363616,MZ358873,MT180975,MT573921,MT537551,MT537546,MT537453,MT537437,MT174237,MW431337,MW431336,MW431344,MW431341,MW431340,MW431339,NG_073607,MW426547,MT013999,MT013993,MN963599,MN963598,MN963591,MN963582,MN963575,MN963574,MN963573,MN956668,MN956666,MN956665,MN956664,MN956663,MN956662,MN956661,MN956660,MN956658,MN820548,MN820547,MN937572,MN991182,MW507036,MW507035,MN647047,MN647046,MW013162,MN518731,MN518729,MN593500,MN473078,MN911352,MN911351,MN497358,NG_066432,MN365838,MN336273,MN336267,MN240847,MN121008,MN101718,MN101717,MN101716,MN101715,MN101714,MN101709,MN101708,MN101703,MK900627,MK900629,MH473348,MH931001,MK105504,MK105503,MK105502,LC428307,MH047208,MH047207,MH047206,MT229859,MK598734,MT073026,MT073025,MT073024,MT073023,MT073022,MT073011,MT073007,MT073006,MT036492,MT036489,MK536603,NG_064587,NG_064586,NG_064584,NG_064581,NG_064575,NG_064571,NG_064559,MK066239,MK066238,MN104854,MG712392,MG712357,KY549344,MK211190,MK211189,MK211188,MK093401,MG738811,MG738810,MK116903,LC473735,LC473734,MG678469,MN275524,MN072649,NG_059521,NG_059236,NG_059234,NG_059233,NG_059232,NG_059231,NG_059230,NG_059229,NG_057144,NG_057039,NG_057038,NG_057037,KY693965,KY693964,KY693963,KY693962,KY693961,KY693960,KY693754,KY693753,KY693752,KY693749,KY693747,KY693746,KY693745,KY693744,KY693743,KY693742,MH486958,MH486949,MH486948,MH486947,MH486939,MH486914,MH486913,MH486912,MH486911,MH486910,MH486909,MH486908,MH486895,MH486872,MH486871,MH486870,MH486869,MH486868,MH486867,MH486861,MH486860,MH486859,MH486857,MH486856,MH486855,MH486854,MH486853,MH486852,MH486851,MH486850,MH486849,MH486848,MH486847,MH486846,MH486845,MH486844,MH486800,MH486769,MH486768,MH486767,MH486760,MH486759,MH486758,MH486757,MH486756,MH486755,MH486754,MH486745,MH486744,MH486723,MH486722,MH486721,MH486701,MH486645,MH486622,MH486621,MH486620,MH486618,MH486617,MH486575,MH486552,MH486551,MH486525,MH486524,MH486523,MH486522,MH486499,MH486498,MH486497,MH486496,MH486495,MH486449,MH486431,MH486413,MH486412,MH486411,MH486410,MH486391,MH486390,MH486380,MH486379,MG018329,MG018323,MG018321,MG018315,MH063841,MH063840,MH063828,MH258198,MH878258,MH878248,MH875539,MH869533,MH867742,MH867495,MH867273,MH867272,MH836560,MH836553,MH836552,MF621918,MH014783,MF621904,MG252698,MF422623,MF621919,MF621917,MF621916,MF621915,MF621914,MF621913,MF621912,MF621911,MF621910,MF621909,MF621908,MF621906,MF621905,MG981209,MG981208,MG981207,MG928385,MK204469,MG711610,MG607356,MG607355,MG607354,MG607353,MG516220,MG516218,KX441461,KX441417,MF664107,MF631768,MF491883,MF491882,MF491881,MF491880,MF491879,MF491875,MF491874,MF491873,MH620308,MH620304,MH620300,MH620298,MH620293,MH620291,MH620290,MH620284,MH620280,MH620228,MF344958,KX449231,KX449230,KY977713,KY977712,KY977710,KY977704,KY963074,KY747475,KX364817,KX364816,KX364815,KX364812,KX364811,KX364810,KX364808,KX364806,KX364803,KY952154,KY924846,KY924837,KY614231,KY614226,KY614225,KY614224,KU714554,KU714553,KU714551,MF461565,MF461562,MF461560,MF461559,MF318925,MF318911,MF318910,MF318909,MF318908,MF318907,MF318906,KY706240,KY706239,KY242602,KY242601,KY242600,KY349231,KY435401,KY435389,KU877536,KU877535,KT724152,KX270332,KX270331,KX270330,KX365436,KY349157,KU058530,KX061538,KX061537,KX061536,KX061533,KX061532,KX061531,KX061530,KX219647,KX219646,KX219645,KX219644,KX219643,KX539266,KX018808,KX018807,KX018806,KX018802,KX018801,KU985219,KU360664,KU360663,KU360658,KU360657,KU360655,KU360654,KU360653,KU360652,KU360649,KU360648,KU360646,KU360645,KU360644,KU360643,KR364240,KR364232,KR364228,KR364218,KR364175,KY091005,KY090984,KY090973,KY090972,KY090936,KU139473,KU139472,KU139469,KU139468,KU139464,KU139459,KU139457,KU139451,KU139444,KU139443,KU139442,MN755849,MN727383,MN727382,MN727381,MN727378,MN727377,MN727376,MN614408,MN650868,MN650867,MN650866,MN614414,MN614413,MN614411,MN614410,MN614409,MN614407,MN614406,MN614405,MN614378,MN614374,KY485988,KY485987,KY485982,KY485980,KY485972,KY485968,MK415845,MK415844,MK278607,MK278548,MK278165,MK278028,MK277595,MK277592,MK277574,MK277571,MK277570,MK277559,MK277557,MK277550,MK277548,MK277540,MK277538,MK277533,MK351831,MG706202,KT968614,KU237590,KU237574,KU237533,KU904472,KU376300,KP284289,KU168387,MF170174,KY418854,KT833806,KT833805,MF797660,KJ743252,KJ743251,KJ743250,KR824083,KT224600,KP257212,KP257211,KP257203,KJ786620,KU186834,KU186833,KU186832,KU186831,KU186813,KU186811,KU186810,KU186808,KU186806,KU852505,KT865211,KT865210,KJ862344,KJ862343,KJ862342,KJ862341,KJ862340,KJ862339,KJ862338,KJ862337,KJ862336,KJ862334,KJ862333,KJ862331,KJ862330,KJ862328,KJ862327,KJ862326,KJ862325,KJ862324,KJ862323,KJ862320,KJ862319,KJ862317,KJ862315,KJ862314,KJ862313,KJ862312,KJ862311,KJ862310,KJ862308,KJ862307,KJ862306,KJ862305,KJ862304,KJ862303,KJ862302,KJ862301,KJ862300,KJ862298,KJ862297,KJ862296,KF988475,KF988474,KP012973,KJ210066,KT339292,KP311385,KP311382,KP311380,KP311379,KP311359,KP311342,KJ739815,KF877313,KJ466500,KJ466499,KJ466497,KJ466496,KJ466491,KJ466488,KJ466487,KJ466482,KJ466481,KJ466477,KJ466474,KJ466472,KJ466471,KJ466468,KJ466467,KJ466466,KJ466464,KJ466463,KJ466457,KJ466437,KJ466436,KC898516,KC898507,KC898505,OL423581,OL423580,OL423579,OL423578,OL414956,OL414955,OL414954,OL414953,OL410603,OL410282,KF245907,KF245906,KF245905,KF245904,KC581988,KC581987,KC581985,KC581986,KF561980,KF561979,MZ848190,MZ848189,MZ848188,MZ827867,MZ827866,MZ827865,MZ827864,MZ827863,MZ827860,MZ005571,MZ005570,MZ005569,JX998063,JX998061,JX998060,JX998057,JX998048,JX392833,KC203495,KC203493,KC203490,KJ417235,KJ417210,KJ417189,KJ000225,KJ000224,KJ000223,KJ000222,KJ000221,KJ000220,KJ000219,KJ000218,KJ000217,KJ950783,KJ950782,KJ950781,KJ950780,KJ950779,JQ512087,NG_060120,JQ349098,KF021685,KF021677,KF021671,KF021670,KF021667,KC710159,KC710140,KC710139,JN845246,JQ348397,JQ348396,JQ348395,JQ348394,JQ348393,JQ348392,JQ348391,JQ348388,JQ348387,JQ348386,JQ348381,JQ348380,JQ348378,JQ348377,JQ348376,JQ348374,JQ348373,JQ348354,JQ348370,JQ348369,JQ348368,JQ348364,JQ348366,JQ348353,JQ348363,JQ348357,JQ348361,JQ348360,JQ348359,JQ348358,JQ348355,JQ348343,JQ348351,JQ348349,JQ348348,JQ348342,JQ348345,JQ348344,JQ348341,JQ348340,JQ348339,JQ348336,JQ348333,JQ348330,JQ348328,JQ348327,JQ348324,JQ348323,JQ348289,JQ348320,JQ348319,JQ348280,JQ348317,JQ348314,JQ348313,JQ348311,JQ348301,JQ348302,JQ348304,JQ348303,JQ348300,JQ348299,JQ348298,JQ348297,JQ348296,JQ348275,JQ348291,JQ348288,JQ348283,JQ348286,JQ348285,JQ348284,JQ348274,JQ348281,JQ348278,JQ348276,JQ348273,JQ348272,JQ348268,JQ348266,JQ348265,JQ348264,JQ348263,JQ348262,JQ348261,JX504240,JN649343,JN649331,JN649330,JN389037,JN389035,JN389034,JN389033,JN389032,JN389031,JN389030,JN389029,JN389028,JN389027,JN389026,JN389025,NG_060275,JN389022,JN389021,JN389020,JN389016,JN389017,JN389014,JN389013,JN389011,JN389010,JN388998,JN388997,JF710814,JF710812,JQ446207,JQ415955,HQ318131,HQ318130,HQ318128,HQ318127,HQ318114,JQ408238,JN941155,JN941154,JN940236,JN940235,JN940234,JN940233,JN940232,JN940231,JN940230,JN940229,JN940228,JN940227,JN940226,JN940224,JN940223,JN940222,JN940219,JN940218,JN940217,JN940216,JN940215,HQ877714,HQ877700,HQ877691,HQ877690,HQ877682,HQ534102,HQ539744,HQ539722,HQ539720,HQ539711,HQ539701,HQ539698,HQ539665,HQ179664,HQ328521,HQ318202,HQ318201,HQ318200,HQ318199,HQ318198,HQ318197,HQ318196,HQ318195,HQ318194,HQ318191,HQ318190,HQ318188,HQ318187,HQ318186,HQ318183,HQ318182,HQ318181,HQ318178,HQ318177,HQ318176,HQ318175,HQ318174,HQ318173,HQ318172,HQ318171,HQ318170,HQ318169,HQ318168,HQ318166,HQ318165,HQ318164,HQ318163,HQ318161,HQ318160,HQ318159,HQ318157,HQ318155,HQ318154,HQ318153,HQ318151,HQ318150,HQ318148,HQ318147,HQ318146,HQ318145,HQ318144,HQ318143,HQ318142,HQ318141,HQ318140,HQ318139,HQ318138,HQ318136,HQ318135,HQ318134,HQ318133,HQ318132,HQ318129,HQ318126,HQ318125,HQ318124,HQ318123,HQ318122,HQ318121,HQ318119,HQ318118,HQ318117,HQ318116,HQ318113,HQ318112,HQ318111,HM046931,GU187570,GU265662,GU265661,GU265660,GQ289197,GQ289184,GQ925384,GQ925383,GQ925382,GQ925381,GQ925380,GQ925379,GQ925378,GQ925377,GQ162814,FJ755189,EU365670,EU851156,EU825968,EU522821,EU019918,EU598160,DQ071721,DQ422008,JX484012,DQ419920,AB238674,AB238673,AB238672,AB238671,AB238670,AB238669,AB238668,AB238667,AB238666,AB238665,AB238664,AB238663,AB238662,AB238661,AB238660,AB238659,AB238658,AB238657,AB238656,AB238655,AB238654,AB238653,AB238652,AB238651,AB238650,AB238649,AB238647,AB238646,AB238645,DQ284903,DQ677503,AM412252,AM412246,AM412241,DQ911614,DQ411538,DQ097348,AY039683,AF261435,AF261281,AF090875,AY700195,AY639882,AF506444,AF506443,AF506437,AF506413,AF506389,AF518661,AF518617,DQ354557,AB154717,U66449,AY436501,AF311004,AF311003,AF347083,AF287854,AF287847,AF218556,AF097388,AF097387,AF097375,AF097370,AF042608,AF042574,AF042573,AY380359,AJ534932,AJ406513,AJ406505,AJ406472,ON026098,ON026097,ON025966,ON025965,ON025202,ON025201,ON025200,ON025199,ON025198,ON025197,ON025196,ON025195,ON025194,ON025193,ON025192,ON025191,ON025190,ON025189,ON025188,ON025187,ON025186,ON025185,ON025184,ON025183,ON025182,ON025181,ON025180,ON025179,CP086365,CP086360,NG_079711,NG_079702,NG_079701,NG_079700,NG_079699,NG_079698,NG_079697,NG_079696,NG_079695,NG_079694,NG_079688,NG_079687,NG_079686,NG_079685,NG_079684,NG_079683,NG_079679,NG_079678,NG_079677,NG_079676,NG_079675,NG_079673,NG_079672,NG_079670,NG_079660,NG_079659,NG_079657,NG_079656,NG_079655,NG_079654,NG_079653,NG_079652,NG_079651,NG_079649,NG_079646,NG_079645,NG_079644,NG_079643,NG_079642,NG_079641,NG_079640,NG_079638,NG_079637,NG_079636,NG_079634,NG_079633,NG_079632,NG_079631,NG_079630,NG_079629,NG_079626,NG_079625,NG_079624,NG_079573,NG_079572,NG_079571,NG_079570,NG_079569,NG_079566,NG_079565,NG_079564,NG_079560,NG_079559,NG_079557,NG_079556,NG_079555,NG_079554,NG_079553,NG_079550,NG_079548,NG_079546,NG_079544,NG_079542,NG_079541,NG_079538,NG_079537,NG_079535,NG_079534,NG_079533,NG_079532,NG_079531,NG_079530,NG_079529,NG_079527,NG_079526,NG_079525,NG_079524,NG_079494,NG_079492,ON009113,ON009112,ON009111,ON009110,ON009109,ON009108,ON009107,ON009106,ON009105,ON009104,ON009103,ON009102,ON009101,ON009100,ON009099,ON009098,ON009069,ON007040,ON007039,ON007038,ON007037,ON004124,ON000548,CP080982,CP080964,OM976885,OM976884,OM976883,OM976882,OM971859,OM971853,OM971069,OU641159,OU641158,OU641157,OU641156,OU641155,OU641154,OU641151,OU641150,OU641149,OU641147,OU641146,OU641145,OU641142,OU641141,OU641140,OU641139,OU641138,OU641136,OU641135,OU641134,OU641132,OU641131,OM908934,OM906797,OM906796,OM906795,OM905733,OM905732,OM905731,OM905730,OM899731,OM802453,OM801303,OM801302,OM801301,OM801300,OM801299,OM801298,OM801297,OM801296,OM801295,OM801294,OM801293,OM801292,OM801291,OM801290,OM801289,OM801288,OM801287,OM801286,OM572527,OM572526,OM572478,OM571185,OM571180,OM571179,OM515123,OM515122,OM515121,OM515120,OM515119,OM515118,OM515117,OM515116,OM515115,OM515114,OM515113,OV656687,OM276821,OM273465,OM273464,OM265397,OM258687,OM249957,OM249956,OM248446,OM238193,OM238189,OM238187,OM238186,OM238185,OM238184,OM238183,OM238181,OM238180,OM238178,OM238177,OM238176,OM238174,OM238173,OM238172,OM238169,OM238168,OM238167,OM238166,OM238165,OM238164,OM238163,OM238162,OM238161,OM238160,OM238154,OM238152,OM238151,OM238150,OM238147,OM238145,OM238144,OM238143,OM238142,OM238141,OM238139,OM238138,OM238137,OM238136,OM238135,OM238134,OM238133,OM238129,OM237612,OM235097,OM232088,OM232087,OM232086,OM232085,OM230175,OM230140,OM090759,OM090755,OM025235,OL898926,OL898925,OL898924,OL898923,OL898922,OL898921,OL828280,OL679910,OL679909,OL679908,OL679907,OL679906,ON024755,OM570292,CP087874,XR_006700928,XR_006700925,XR_006700923,XR_006700921,XR_006700919,XR_006700917,OL711865,OL711864,OL711862,OL711861,OL711860,OL711859,OL711858,OL711856,OL711855,OL711853,OL711851,OL711850,OL711849,OL711848,OL711847,OL711846,OL711845,OL711844,OL711843,OL711842,OL711841,OL711840,OL711839,OL711838,OL711837,OL711836,OL711835,OL711834,OL711833,OL711832,OL711831,OL711830,OL711829,OL711828,OL711827,OL711826,OL711825,OL711824,OL711823,OL711822,OL711821,OL711820,OL711819,OL711818,OL711817,OL711816,OL711815,OL711813,OL711811,OL711810,OL711809,OL711808,OL711807,OL711806,OL711805,OL711804,OL711803,OL711802,OL711801,OL711800,OL711799,OL711798,OL711797,OL711796,OL711795,OL711794,OL711793,OL711792,OL711790,OL711789,OL711787,OL711786,OL711785,OL711784,OL711783,OL711782,OL711781,OL711780,OL711778,OL711777,OL711776,OL711775,OL711774,OL711773,OL711772,OL711771,OL711769,OL711768,OL711767,OL711766,OL711765,OL711763,OL711762,OL711761,OL711760,OL711759,OL711758,OL711757,OL711756,OL711755,OL711754,OL711753,OL711752,OL711751,OL711750,OL711749,OL711748,OL711747,OL711746,OL711745,OL711744,OL711743,OL711742,OL711741,OL711740,OL711739,OL711734,OL711732,OL711731,OL711729,OL711726,OL711723,OL711722,OL711720,OL711719,OL711718,OL711717,OL711716,OL711715,OL711714,OL711713,OL711712,OL711711,OL711710,OL711692,OL711691,OL711690,OL711689,OL711688,OL711687,OL711686,OL711685,OL711684,OL711682,OL711681,OL711680,OL711679,OL711678,OL711676,OL711675,OL711674,OL709436,OL709411,OL704822,OL704821,OL704820,OL704819,OL704818,OL704817,OL704816,OL704815,OL704814,OL704813,OL704812,OL704811,OL704810,OL704807,LC661384,LC661383,LC661382,OL606155,OL606154,OL606153,OL606149,OL606148,OL606147,OL606146,OL606145,OL604444,OL604443,OL604442,OL589647,OL589646,OL589617,OL589254,OL589253,OL589252,OL589251,OL589250,OL589249,CP085827,OL348392,OK087469,OK087468,OK087467,OK087466,OK087465,OK087464,OM899630,OM891794,OM891793,OM891651,OM891648,OM885984,OM884026,OM884025,OM884024,OM884023,OM884022,OM884021,OM884020,OM884019,OM884018,OM884017,OM884016,OM884015,OM884014,OM884013,OM883945,OM349641,OM866885,OK428539,OK428538,OL351260,CP071118,CP084939,CP071110,OU830638,OK493581,OK493579,OK493577,OK256192,OK256191,OK256190,OK254138,OK254137,OK239707,OK235664,OK147739,OK092587,OK044748,OK044747,OK044746,OK044745,OK044744,OK043820,MZ997377,MZ997376,MZ997375,MZ997374,MZ997373,MZ997371,OM864341,OM855606,OM855605,OM855602,OM855601,OM855598,OM855597,OM855596,OM855595,OM855594,OM845775,OM845774,OM845773,OM845772,MZ923763,MZ923762,MZ870347,MZ870346,MZ768916,MZ766926,MZ766925,MZ766924,MZ766923,MZ754516,MZ754068,MZ753466,MZ753465,MZ749660,MZ749659,MZ655912,MZ544377,MZ542766,MZ540896,MZ540405,MZ540404,MZ540403,MZ540365,MZ540309,MZ536898,MZ536897,MZ536896,MZ536895,MZ536894,MZ536893,MZ536892,MZ536891,MZ536890,MZ536889,MZ536888,MZ536887,MZ536886,MZ536885,MZ536884,MZ536883,MZ536882,MZ536881,MZ536880,MZ536879,MZ536878,MZ536877,MZ536876,MZ536875,MZ536874,MZ536873,MZ536872,MZ536871,MZ536870,MZ536869,MZ536868,MZ536867,MZ536866,MZ536865,MZ536863,MZ536860,MZ536859,MZ536858,MZ536857,MZ536856,MZ536855,MZ536854,MZ536853,MZ536852,MZ536851,MZ536850,MZ536849,MZ536848,MZ536847,MZ536846,MZ536845,MZ536843,MZ536842,MZ536841,MZ536840,MZ536839,MZ536838,MZ536837,MZ425958,MZ425957,MZ425959,MZ425956,MZ425955,MZ424296,MZ424294,MZ424293,MZ424292,MZ424290,MZ424289,MZ424287,MZ424286,MZ424285,MZ424284,MZ424283,MZ424282,MZ424280,MZ424279,MZ424278,MZ424277,MZ424276,MZ424275,MZ424270,MZ424269,MZ424268,MZ424267,MZ424266,MZ423846,MZ423845,MZ423844,MZ423843,MZ423842,MZ423841,MZ423840,MZ423839,MZ423838,MZ423837,MZ423836,MZ423835,MZ423834,MZ423833,MZ423832,MZ423831,MZ423830,MZ423829,MZ423828,MZ423827,MZ423826,MZ423825,MZ420762,MZ420761,MZ420760,MZ420759,MZ420758,MZ420757,MZ420753,MZ420752,MZ413641,MZ322849,MZ322547,MZ322546,MZ322545,MZ322544,MZ317655,MZ317654,MZ317653,MZ317652,MZ317524,MZ317523,MZ317522,MZ746137,MZ275253,MZ734465,MZ734409,MZ734408,MZ734299,MZ734298,MZ734297,MZ734296,MZ734295,MZ734294,MZ727538,MZ727201,MZ727000,MZ726999,MZ726990,MZ725530,MZ724998,MZ724997,MZ724996,MZ724995,MZ724994,MZ724992,MZ724990,MZ724988,MZ724987,MZ724986,MZ724985,MZ724984,MZ724983,MZ724981,MZ724980,MZ724979,MZ724975,MZ724973,MZ724970,MZ724969,MZ724968,MZ724966,MZ724960,MZ724959,MZ724957,MZ724956,MZ724955,MZ724950,MZ724946,MZ724945,MZ724941,MZ724940,MZ724939,MZ724938,MZ724937,MZ724934,MZ724929,MZ724928,MZ724927,MZ724661,MZ723975,MZ723485,MZ269299,MZ269298,MZ269297,MZ269295,LC637515,OL818333,MZ787965,OK493235,OK393710,OK393709,OK393708,OK349509,OK342135,OK342134,OK036710,MZ233425,MZ233424,MZ225622,LC660641,OL587642,OL587641,OL584205,OL584201,OL584200,OL546783,OL546781,OL546780,OL546778,OL546777,OL546776,OL539744,OL539743,MT951161,MT951160,MT951159,MT951158,MZ189001,OL813502,OL813501,OL813500,OL813499,OL813498,OL813497,OL813496,OL780488,OL780487,OL772732,OL772731,OL772730,OL772729,OL772728,OL772727,OL772726,OL772725,OL772724,OL772723,OL772722,OL772721,OL772720,OL772719,OL772718,OL772717,OL772715,OL772714,OL772713,OL772712,OL772711,OL772710,OL772709,OL772708,OL772707,OL772706,OL772705,OL772704,OL772703,OL772702,OL772701,OL772700,OL772699,OL772698,OL772697,OL772696,OL772695,OL772694,OL772693,OL772692,OL772691,OL772690,OL772689,OL772688,OL772687,OL772686,OL772685,OL772684,OL772683,OL772682,OL772681,OL772680,OL772679,OL772676,OL772675,OL772674,OL772673,OL772672,OL771803,OL771802,OL771801,OL771793,OL771792,OL771791,OL771790,OL771789,OL771785,OL771784,OL771783,OL771782,OL771781,OL771780,OL771779,OL771778,OL771777,OL771776,OL771775,OL771774,OL771773,OL771772,OL771771,OL771770,OL771764,OL771763,OL771762,OL770127,OL763836,OL763835,OL763834,OL763833,OL763832,OL763524,OL763523,OL763522,MZ702875,MZ702874,MZ702873,MZ702872,MZ702871,MZ064522,MZ064521,MZ064520,MZ064519,MZ064518,MZ064517,MZ064516,MZ064515,MZ064514,MZ064512,MZ064510,MZ064509,MZ064507,MZ064506,MZ064505,MZ064504,MZ064503,MZ064500,MZ064499,MZ064498,MZ064497,MZ064496,MZ064495,MZ064494,MZ064493,MZ064492,MZ064491,MZ064490,MZ064489,MZ064488,MZ064487,MZ064485,MZ064484,MZ064483,MZ064482,MZ064481,MZ064480,MZ064478,MZ064474,MZ064473,MZ064471,MZ064470,MZ064469,MZ064468,MZ064467,MZ064466,MW937886,MW937885,MW937884,MW937883,MW937882,MW937881,MW937880,CP061981,CP061928,CP072832,MW556614,MW556613,MW556612,MW939916,OM990845,OM423657,OM423656,OM423655,OM423654,OM423653,OM423652,OM423651,OM423650,OM423648,OM423647,OM423645,OM423644,OM423643,OM423642,OM423641,OM423640,OM423639,OM423638,OM423633,OK491652,OK490492,OK490491,OK490490,OK490489,OK490488,OK490487,OK490486,OK490485,OK490484,OK490483,OK490482,OK490481,OK490480,OK490479,OK490478,OK490477,OK490476,OK490475,OK490144,OK490143,OK482568,OK482566,OK481090,OK448330,MT270530,MT270529,MT270528,CP062508,CP062527,CP062547,CP062567,CP062585,CP062604,CP062624,CP062644,CP062664,CP062684,MW836108,MW832827,MW832826,CP093060,OM372474,OM368495,OM368494,OM368493,OM368492,OM368491,OM368490,OM228842,OM228841,OM109691,OM109690,OM109689,OM109688,OM033354,OM033352,OM033351,OM033350,OM033349,OM033348,OM033347,OM033346,OM033345,OM033344,MW832386,MW832383,MW821363,MW821362,MW821360,MW821359,OK179076,OK179075,OK179071,MW794274,MZ476187,MZ476175,MZ476174,MZ474953,MZ474891,MZ474883,MZ474881,MZ474882,MZ474880,MZ474877,MZ474876,MZ474875,MZ470476,MZ470475,MZ470474,MZ470473,MZ470471,MZ470470,MZ470468,MZ470467,MZ467320,MZ461955,MZ457342,MZ452672,MZ452671,MZ452669,MW794213,MW794212,OM985767,OM985763,OM985762,OM985761,OM985760,OM985754,OM801917,OM801916,OM801915,OM801914,OM801913,OM801912,OM801904,OM801902,OM801903,OM801901,OM801900,OM979085,OL711668,OL711667,OL711666,OL711665,OL711664,OL711663,OL711662,MZ351441,MZ314208,MW876233,OL504567,OL504566,OL504565,OL492248,OL477426,OL477392,OL477391,OL477382,OL469800,OL469170,OL457163,OL457162,MZ147042,MZ099917,MW832804,CP069102,MW699860,MW699859,MW699858,MZ317363,MZ317345,MZ315006,MZ314630,MZ314622,MW810300,MW653273,MW653272,MW653271,MW653270,CP084949,OU624179,OK586695,OK586694,OK586692,OK586691,OK586689,OK586687,OK586685,OK586681,OK586678,OK586677,OK586674,OK586673,OK586672,OK586669,OK586668,OK586667,OK586666,OK586665,OK586664,OK586663,OK586662,OK586661,OK586660,OK586659,OK586658,OK586657,OK586654,OK586651,OK586650,OK586648,OK586647,OK586646,OK586645,OK586644,OK586643,OK586642,OK586640,OK586639,OK586638,OK586636,OK586632,OK586630,OK586629,OK586628,OK586627,OK586626,OK586623,OK586498,OK584110,OK584109,OK584107,OK584104,OK584101,OK584100,OK584095,OK584094,OK584092,OK584090,OK584089,OK584088,OK584087,OK584266,OK577964,OK577962,MZ340365,LC618847,LC618846,LC618845,LC618844,LC618842,OK576633,OK576632,MT547848,MT547847,MT547846,MT547845,MT547844,MT547843,MT547842,MT547841,MT547840,MT547839,MT547838,MT547837,MT547836,MT547835,MT547834,MT547833,MT547832,MT547831,MT547830,MT547829,MT547828,MT547827,MT547826,MT547825,MT547824,MT547823,MT547822,MT547821,MT547820,MT547819,MT547818,MT547817,MT547816,MT547815,OK569896,OK569895,OK569894,MW691865,MW691864,MW691863,OK564661,OK562791,OK562730,OK559907,MW641994,OM838391,OM838290,OM838286,MZ496641,OM837287,OM837286,OM837284,OM837283,OM837282,OM837281,OM837280,OM837278,OM837277,OM837276,OM837275,OM837274,OM837273,OM837272,OM837271,OM837270,OM837269,OM837267,OM837265,OM837264,OM837263,OM837260,OM837259,OM837258,OM837257,OM837256,OM837255,OM837254,OM837253,OM837252,OM837251,OM837249,OM837247,OM837246,OM837245,OM837244,OM837243,OM837242,OM837241,OM837240,OM837239,OM837238,OM837237,OM837236,OM837235,OM837234,OM837233,OM837232,OM837231,OM837230,OM837229,OM837228,OM837227,OM837226,OM837225,OM837224,OM837223,OM837222,OM837221,OM837220,OM837218,OM837216,OM837215,OM837214,OM837213,OM837212,OM837211,OM837210,OM837209,OM837208,OM837207,OM837206,OM837205,OM837204,OM837203,OM837202,OM837201,OM837200,MZ227120,MZ227119,MZ227118,MZ227117,MZ227116,MZ227115,MZ227114,MZ227113,MZ227112,MZ227111,MZ227110,MZ227109,MZ227108,MZ227107,MZ227106,MZ227105,MZ227104,MZ227103,MZ227102,MZ227101,MZ227100,MZ227099,MZ227098,MZ227097,MZ227096,MZ227095,MZ227094,MZ227093,MZ227092,MZ227091,MZ227090,MZ227089,MZ227088,MZ227087,MZ227086,MZ227085,MZ227084,MZ227083,MZ227082,MZ227081,MZ227080,MZ227079,MZ227078,MZ227077,MZ227076,MZ227074,MZ227073,MZ227072,MZ227071,MZ227070,MZ227069,MZ227068,MZ227067,MZ227066,MZ227065,MZ227064,MZ227063,MZ227062,MZ227061,MZ227060,MZ227059,MZ227058,MZ227057,MZ227056,MZ227055,MZ227054,MZ227053,MZ227052,MZ227051,MZ227050,MZ227049,MZ227048,MZ227047,MZ227046,MZ227045,MZ227044,MZ227043,MZ227042,MZ227041,MZ227040,MZ227039,MZ227038,MZ227037,MZ018901,MZ018899,MZ018898,MZ018897,MZ018896,MZ018895,MZ018894,MZ018893,MZ018892,MZ018891,MZ018890,MZ018889,MZ018888,MZ018887,MZ018873,MZ018872,MZ018871,MZ018870,MZ018869,MZ018868,MZ018867,MZ018866,MZ018865,MZ018861,MZ018859,MZ018858,MZ018856,MZ018855,OM811680,OL744433,OL342303,OL342302,MZ960851,MZ960850,MZ960849,MZ960848,MZ960847,MZ960846,MZ960845,MZ960844,MZ960843,MZ960842,MZ960841,MZ960840,MZ960839,MZ960838,MZ960837,MZ960836,MZ960835,MZ960834,MZ960833,MZ960832,MZ960831,MZ960830,MZ960829,MZ960828,MZ960827,MZ960826,MZ960825,MZ960824,MZ960823,MZ960822,MZ960821,MZ960820,MZ960819,MZ960818,MZ960817,MZ960816,MZ960815,MZ960814,MZ960813,MZ960812,MZ960811,MZ960810,MZ960809,MZ960808,MZ960807,MW683928,MW683927,MW683926,MW683925,MW683923,MW683922,MW683921,MW683920,MW683919,MW683918,MW683917,MW683916,MW683915,MW683914,MW683913,MW683912,MW683911,MW683910,MW683909,MW683908,MW683907,MW683906,MW683905,MW683904,MW683903,MW683902,MW683901,MW683900,MW683899,MW683898,MW683897,MW683896,MW683895,MW683894,MW683893,MW683892,MW683891,MW683890,MW683889,MW683888,MW683887,MW662646,CP059655,CP059639,CP059623,MW699776,MW699647,MW699646,MW699645,MW699644,MW699643,MW699642,MW699615,LR993311,HG992977,MW595828,MW567460,CP051595,CP051576,CP051556,MZ666408,MZ666406,MZ666286,MZ666285,MZ666284,MZ666283,MZ666282,MZ666281,MZ666280,MZ666279,MZ666278,MZ666277,MZ666276,MZ666275,MZ666274,MZ666273,MZ666272,MZ666271,MZ666270,MZ666269,MZ666268,MZ666267,MZ666266,MZ666265,MZ666264,MZ666263,MZ666262,MZ666261,MZ666260,MZ666259,MZ666258,MZ666257,MZ666256,MZ666255,MZ666254,MZ666253,MZ666252,MZ666251,MZ666250,MZ666249,MZ666248,MZ666247,MZ666246,MZ666245,MZ666244,MZ666243,MW561668,MW557955,MW557954,MW557953,MW557952,MW557951,MW557950,MW557949,MW557948,MW557947,MW557946,MW557945,MW557944,MW557943,MW557942,CP069025,AP024437,AP024428,CP060778,CP068501,MW580589,MW580588,MW580586,MW578964,MW578961,MW578960,MW578959,MW520188,MW520187,MW520186,MW520185,MW520184,MW493336,MW493335,OM416943,OM416942,OM416941,OM416940,OM416939,OM416938,OM416937,OM416936,OM416935,OM416934,OM416933,OM416932,OM416931,OM416930,OM416929,OM416928,OM416927,OM416926,OM416925,OM416924,OM416923,OM416922,OM416921,OM416920,OM416919,OM416918,OM416917,OM416916,OM416915,OM416914,OM416913,OK491125,MZ262518,MZ262517,MW557322,MW557321,MW546299,MW546298,MW493334,MW493333,MW493332,MW493331,MW493330,MW493329,MW493328,MW493327,MW493326,MW493325,MW492640,MW492639,MW492638,MW492637,MW492636,MW492635,MW492634,MW492633,MW488063,MW488056,MW485694,MW485693,MW485692,MW485691,MW485689,MW473487,MW473486,MW473485,OM397398,OL966928,OL584178,OL584177,OL584176,MW473478,OM535825,OM535824,OM535823,OM527237,OM527236,OM527235,OM527234,OM523309,OM523306,OM523305,OM523304,OM523303,OM523302,OM523301,OM523300,OM523298,OM523297,OM523296,OM523295,OM523293,OM523292,OM523291,OM523288,OM523286,OM523285,OM523284,OM523283,OM523282,OM523278,OM523276,OM523266,OM523265,OM523261,OM523259,OM523258,OM523257,OM523256,OM523253,OM523252,OM523250,OM523249,OM523240,OM523239,OM523237,OM523236,OM523232,OM523230,OM523229,OM523227,OM523225,OM523223,OM523221,OM523220,OM523219,OM523218,OM523033,OM522623,OM510420,OM502030,OM501128,OM501092,OM501091,MW647497,MW647496,MW504705,MW504661,MW504290,MW504289,MW377409,MW377408,MW377407,MW377406,MW377403,MW377402,MW377401,MW377400,MW377399,MW377398,MW377397,MW377396,MW377393,MW377392,MW377391,MW377390,MW377389,MW377388,MW377387,MW377386,MW377385,MW377384,MW377383,MW377382,MW377381,MW377376,MW377375,MW377374,MW377373,MW377372,MW377371,MW377370,MW377369,MW377368,MW377367,MW377366,MW377364,MW377363,MW377362,MW377361,MW377360,MW377358,MW377357,MW377356,MW377355,MW377354,MW377353,MW377352,MW377351,MW377350,MW377349,MW377348,MW377347,MW377342,MW377338,MW377337,MW377336,MW377335,MW377334,MW377333,MW377332,LR897769,MW367850,MW367849,MW367848,MW367847,MW364622,MW694830,MW692367,MW362443,MW295713,OL721962,OL721961,OL721960,OL721959,OL721958,OL721957,OL721956,OL721955,OL721954,OL757570,OL757569,OL744377,OL744376,OL744371,OL744370,OL744369,OL744073,OL742454,OL742453,OL742452,OL742451,OL742450,OL742449,OL742447,OL742446,OL742445,OL742442,OL741536,OL741535,OL741534,OL741533,OL741320,OL741319,OL741318,OL740381,OL739612,OL739609,OL739581,OL739580,OL739522,OL739394,OL739391,OL739389,OL739386,OL739377,OL739371,OL739362,OL739364,OL739284,OL739262,OL739261,OL739260,OL739259,OL739258,OL739257,OL739256,OL739255,OL739233,OL739142,OL739141,OL739140,OL739139,OL739138,OL739137,MW364627,MW364626,LC513870,LC513869,LC513868,LC513867,LC513866,CP064907,MW243097,MW243096,MW243095,MW931853,MW931852,MW931742,MW929211,MW228124,MW364560,MW364278,MW364277,MW147220,OK523987,OK523986,OK523985,OK021601,MZ580434,MW662589,MW662588,MW662586,MW662585,MW662584,MW662583,MW662581,MW662579,MW662578,MW662577,MW662576,MW662575,MW662574,MW662573,MW662572,MW662571,MW662570,MW662569,MW588630,MW588627,MW588626,MW588625,MW588624,MW588623,MW588622,MW588621,MW588620,MW588618,MW588616,MW588612,MW588608,MW588607,MW588604,MW588603,MW588602,MW588599,MW588598,MW588597,MW588595,MW588594,MW588591,MW588590,MW588589,MW588588,MW588587,MW588583,MW588581,MW144401,MW144397,MW144396,MW144395,MW144394,MW144393,MW144392,MW144390,MW144388,MW144387,MW144385,MW144384,MW144382,MW144381,MW144380,MW144379,MW144378,MW144377,MW144375,MW144374,MW144373,MW144372,MW144370,MW144368,MW144367,MW144358,MW144357,MW144356,MW144355,MW144354,MW144353,MW144352,MW144351,MW144350,MW144349,MW144348,MW144347,MW144343,MW144342,MW144341,MW144339,MW144338,MW144335,MW144334,MW144333,MW144328,MW144327,MW144326,MW144323,MW144322,MW144321,MW144320,MW144319,MW144318,MW144312,MW144310,MW144309,MW144308,MW144306,MW144305,MW144304,MW144303,MW144298,MW144296,MW144295,MW144294,MW144293,MW144292,MW144290,MW430760,MW430759,MW430758,MW430757,MW430756,MW430755,MW430754,MW430753,MW430752,MW430751,MW430750,MW430749,MW430748,MW430747,MW430746,MW430745,MW430744,MW430743,MW430742,MW430741,MW430740,MW430739,MW430738,MW430737,MW430736,MW430735,MW430734,MW430733,MW430732,MW430731,MW430730,MW430729,MW430728,MW430727,MW430726,MW430725,MW430724,MW430723,MW430722,MW430721,MW430720,MW430719,MW430718,MW430717,MW430716,MW430715,MW430714,MW430713,MW430712,MW430711,MW430710,MW430709,MW430708,MW430707,MW430706,MW430705,MW430704,MW430703,MW430702,MW430701,MW430700,MW430699,MW430698,MW430697,MW430696,MW430695,MW430694,MW430693,MW430692,MW430691,MW430690,MW430689,MW430688,MW430687,MW430686,MW430685,MW430684,MW430683,MW430682,MW430681,MW430680,MW430679,MW430678,MW430677,MW430676,MW430675,MW430674,MZ312188,MZ312187,MZ312186,MZ312185,MZ312184,MZ312183,MZ312182,MZ312181,MZ312180,MZ312179,MZ312177,MZ312176,MZ312175,MZ312174,MZ312173,MZ311874,MW821382,MW647629,MW647628,MW647627,MW647626,MW647625,MW647624,MW647623,MW647621,MW647620,MW647619,MW647618,MW647617,MW647616,MW647615,MW405232,MW405231,MW405230,LC633912,LC633911,LC633910,LC633909,LC633906,LC633905,LC633904,MZ310451,MZ310450,MZ310449,MZ310448,MZ310447,MZ305293,MZ305292,MZ305291,MZ305290,MZ305289,MZ305288,MZ305287,MZ305286,MZ299085,MZ298911,MZ298910,MZ298909,MZ298908,MZ298907,MZ298906,MZ298905,MZ298904,MZ293791,MW489454,MW489453,MW489452,MW489451,MW489450,MW462905,MW462904,MW462903,MW462902,MW462901,MW462900,MW462899,MW435561,MW435560,MW394535,MW327593,MW291605,MW291604,MW291603,MW291602,MW142388,MW142387,MW142386,OK445527,OK445501,MW969668,MW969667,MW969666,OK428857,OK427340,MW520218,MW520217,MW520216,MW520215,MW520214,MW520213,MW520212,MW520211,MW520210,MW520209,MW520208,MW520207,MW520206,MW520205,MW520204,MW257122,MW257121,MW257120,MW257119,MW257117,MW257116,MW257115,MW257112,MW257123,MW690207,MW690206,MW690205,MW690204,MW690203,CP069121,CP069116,MW686862,MW686861,MW686860,MW686859,MW686858,MW682815,MW682338,MW258925,MW258924,MW258923,MW258917,MW258916,MW258915,MW258914,MW258913,MW258912,MW258911,MW258910,MW258909,MW258908,MW258907,MW258906,MW258905,MW258904,MW258903,MW258902,MW258901,MW258900,MW258899,MW057779,MW046152,MW046151,MW046150,MW046149,MW046148,MW046147,MW046146,MW046145,MW046144,MW046143,MW046142,MW046141,MW046140,MW046139,MW046138,MW046137,MW046136,MW046135,MW046134,MW046133,MW046132,MW046131,MW046130,MW046129,MW046128,MW046127,MW046126,MW046123,MW046122,MW046121,MW046120,MW046119,MW046118,MW046117,MW046116,MW046115,MW046114,MW046113,MW046112,MW046111,MW046110,MW046109,MW046108,MW046107,OK067406,MW584363,MW579498,MW579497,MW579496,MW579495,MW579494,MW045324,MW045190,MW045189,MW045188,MW045187,MW045186,MW037205,MW037204,MW037203,MW037202,MW302315,MW302314,MZ695816,MZ675546,MZ675545,MZ675544,MZ675543,MZ675542,MZ675541,MZ536632,MZ536631,MZ398071,MZ398070,MZ398069,MZ398068,MZ398067,MW448414,MW448413,MW448412,MW448411,MW448410,MW448409,MW448408,MW448407,MW448406,MW448405,MW448404,MW413912,MW413907,MW413906,OK045678,OK045677,OK045513,OK045512,OK045511,OK036735,OK036421,OK036420,OK036419,OK036418,OK036417,OK036416,OK036415,OK036414,OK036413,OK036412,OK036411,OK036410,OK036409,OK036408,OK036406,OK036405,OK036404,OK036403,OK036402,OK036401,OK036400,OK036399,OK035224,OK035223,OK035222,MZ468642,OK031084,NG_076750,NG_076748,NG_076746,NG_076745,NG_076744,NG_076743,NG_076742,NG_076741,NG_076740,NG_076739,NG_076738,NG_076737,NG_076736,NG_076734,NG_076733,NG_076732,NG_076731,NG_076729,NG_076728,NG_076727,NG_076726,NG_076725,NG_076723,NG_076722,NG_076721,NG_076719,NG_076718,NG_076716,NG_076714,NG_076713,NG_076712,NG_076711,NG_076710,NG_076708,NG_076705,NG_076704,NG_076703,NG_076702,NG_076701,NG_076697,NG_076696,NG_076695,NG_076694,NG_076693,NG_076692,NG_076691,NG_076690,NG_076687,NG_076686,NG_076685,NG_076684,MZ412477,LC633118,MZ983549,MW567188,MW567187,MW567186,MW567185,MW567184,MW567182,MW567181,MW567180,MW567179,MW567178,MW567177,MW567176,MW567175,MW567174,MW567173,MW567172,MW567171,MW567170,MW567169,MW567168,MW567167,MW567166,MW567165,MW567164,MW567163,CP082260,MZ960460,MZ960459,MZ958712,MZ958711,MZ958710,MZ958709,MZ958708,MZ956984,MZ956983,MZ956981,MZ956980,MZ956979,MZ956978,MZ956976,MZ956975,MZ956974,MZ956135,MW031268,MT774227,MT774226,MT774225,MT774224,MT774223,MT774222,MT774221,MW028163,MW028162,MW028143,MW028142,MW028141,MW028140,MW028139,MW028138,MW028137,MW028136,MW028135,CP045879,MZ662900,MZ661744,MZ661743,MZ661742,MZ661741,MZ661740,MZ661739,MZ661738,MZ661737,MZ661736,MZ661735,MZ661734,MW675802,MW675784,MZ923775,MZ923774,MZ923773,MZ923772,MZ923771,MZ923770,MZ923769,MZ923767,MZ923766,MZ923765,MZ923764,MZ329035,MZ329034,MZ329033,MT941005,MT921669,MT907444,MT903241,MT903240,MT903239,MT903238,MT903237,MT903236,MT903235,MT903234,MT903233,MT903232,MT903231,MT903230,MT903229,OK090767,MW666051,MT853064,MT853063,MT853062,MT853061,MT853060,MT853059,MW590604,MW400966,MW400965,MW561274,MW585696,MW417105,MW417104,MW417103,MW417102,MT835248,MT835247,MT835246,MT831975,MT831974,MT831973,MT831972,MZ436990,MW396885,MW396884,MW396883,MW396882,MW396881,MW396878,MW396880,MW396877,MW396879,MW396876,MW396875,MW396874,MW396873,MW396872,MW396871,MW396870,MW396869,MW396868,MW396867,MW396865,MT799860,MZ637287,MZ637286,MZ637285,MZ637277,MZ637276,MZ637274,MZ637273,MZ637272,MZ637271,MZ637270,MZ637269,MZ637268,MZ637265,MZ637264,MZ637263,MZ637262,MZ637261,MZ637260,MZ637259,MZ637258,MZ637257,MZ637256,MZ637255,MZ637254,MZ637253,MZ637252,MZ637251,MZ637250,MZ637245,MZ637244,MZ637243,MZ637242,MZ637241,MZ637240,MZ637239,MZ637238,MZ637237,MZ637236,MZ637235,MZ637234,MZ637233,MZ637232,MZ637231,MZ637230,MZ637229,MZ637228,MZ637227,MZ637226,MZ637225,MZ637224,MZ637223,MZ637222,MZ637221,MZ637220,MZ637218,MZ637217,MZ637216,MZ637215,MZ637214,MZ637213,MZ637212,MZ637211,MZ637210,MZ637209,MZ637208,MZ637207,MZ637206,MZ637205,MZ637204,MZ637203,MZ637202,MZ637201,MZ637199,MZ637198,MZ637197,MZ637196,MZ637195,MZ637194,MZ637193,MZ637192,MZ637191,MZ637190,MZ637189,MZ637188,MZ637186,MZ637185,MZ637183,MZ637182,MZ637181,MZ637180,MZ637179,MZ637178,MZ637177,MZ637176,MZ637175,MZ637174,MZ637173,MZ637163,MZ637162,MZ637161,MZ637160,MZ637156,MZ637155,MZ637154,MZ637152,MZ637151,MZ637150,MZ637149,MZ637148,MZ637147,MZ637146,MZ637145,MZ637144,MZ637143,MZ637142,MZ637141,MZ637139,MZ637138,MZ637137,MZ637136,MZ637135,MZ637134,MZ637133,MZ637132,MZ637131,MZ637130,MZ637129,MZ637128,MZ637127,MZ637126,MZ637125,MZ637124,MZ637123,MZ637122,MZ637121,MZ637120,MZ637119,MZ637118,MZ637117,MZ637116,MZ637115,MZ637113,MZ637112,MZ637110,MZ637109,MZ637108,MZ637102,MZ637101,MZ637100,MZ637099,MZ637098,MZ637096,MZ637095,MZ637094,MZ634321,MZ620653,MZ620652,MZ620651,MZ619077,MZ619076,MZ619062,MZ029436,MW907114,MW907112,MW907111,MW893278,MW893276,MW893275,MW893274,MW893273,MW682334,MW638133,MW622087,MW622086,MW622085,MW397533,MW397532,MW397531,MW397530,MW227512,MW227511,MW227510,MW227509,MW227508,MW227507,MW227506,MW227505,MW227504,MW216920,MT984301,MT829149,MT829142,MT829141,MT829140,MT829139,MT829138,MT829137,MT829136,MT829135,MT829134,MT829133,MT829132,MT829131,MT829130,MT829129,MT829128,MT829127,MT829125,MT829124,MT829122,MT829121,MT829120,MT829119,MT829117,MT829116,MT829115,MT829113,MT829108,MT829107,MT829106,MT829105,MT829103,MT829102,MT829101,MT829100,MT829088,MT829087,MT829086,MT829085,MT829084,MT829083,MT829082,MT829081,MT829080,MT829079,MT829076,MT829074,MT797856,MT797855,MT797853,MT797850,MT797849,MT797848,MT797847,MT791318,MT791317,MT791316,MT791315,OK178852,OK178851,OK178850,OK178849,MW750757,MW077646,MZ225616,MW959167,MW959166,MW959165,MW861451,MW861450,MW861449,MW861448,MW861447,MW861446,MW861445,MW861444,MW861443,MW861442,MW861441,MW861440,MW861439,MW861438,MW861437,MW861436,MW861435,MW861434,MW861433,MW861432,MW861431,MW861430,MW861429,MW861428,MW861427,MW861426,MW861425,MW861424,MW861423,MW861422,MW850472,MW850471,MW850470,MW850469,MW850468,MW774414,MW774266,MW774265,MW715037,MW715036,MW715035,MW715034,MW715033,MZ673262,OK161017,MZ225596,OK159934,OK159929,OK159924,OK159923,NG_077388,OK159921,OK159920,NG_077386,OK159918,OK143230,OK142272,MZ144124,MZ144123,OK135172,OK135171,OK135170,OK105139,MT835156,MT747335,MT747334,MT747332,MT747326,MT747322,MT747321,MT747320,MT747319,MT741967,MT741966,MT741965,MT741680,MT740685,MT737309,MT737308,MT737307,MT737306,MT737305,MT737304,MT737303,MT707244,MT707243,MT704603,MT672552,MT672551,MT672549,MT672548,MT672547,MT672546,MT672544,MT672543,MT672541,MT672539,MT672537,MT671252,MT671251,MT671249,MT671248,MT671247,MT671246,MT671245,MT671244,MT671243,MT671242,MT671241,MT671240,MT669155,MT669154,MT669153,MT669152,MT669151,MT669150,MT669149,MT669148,MT669147,MT669146,MT669145,MT669144,MT669143,MT669142,MT669141,MT669140,MT659668,MT653142,MT653141,MT653140,MT637006,MT637003,MT636992,MT636991,MT626024,MT626020,MT626019,MT626017,MT626016,MT626013,MT626010,MT626009,MT626007,MT626006,MT626005,MT626003,MT626001,MT626000,MT625999,MT625998,MT625997,MT625996,MT625995,MT625994,MT625993,MT625992,MT625991,MT625990,MT625988,MT625987,MT625986,MT625985,MT625984,MT625982,MT625980,MZ540174,MZ540079,MZ540078,MZ540077,MZ540076,MZ540075,MZ540074,MZ540073,MZ540072,MZ540071,MZ540070,MZ540069,MZ540068,MZ540067,MZ540066,MZ540065,MZ540064,MZ540063,MZ540062,MZ540061,MZ540060,MZ540059,MZ540058,MZ540057,MZ540056,MZ540055,MZ540054,MZ540053,MZ540052,MZ540051,MW713113,MW798182,MW798181,MW798180,MW443082,MW443081,MW443080,MW443079,MW443078,MW396841,MW396840,MW114944,MW012946,MZ536221,MZ536219,MZ536220,MZ520667,MZ520637,MZ520550,MT663525,MT663524,MT663523,MT663522,MZ520367,MZ519554,MZ519553,MZ519546,MZ519545,MZ519543,MZ518791,MZ518790,MW999967,MW999951,MW527428,MZ509450,MZ509446,MZ506894,MZ506893,MZ506892,MZ506891,MZ506890,MZ503787,MZ503786,MZ503785,MZ503784,MZ503783,MZ503778,MZ503777,MZ503776,MZ503775,MZ503774,MZ503773,MZ503772,MZ503771,MZ503770,MZ503769,MZ503768,MZ503765,MZ503764,MZ503763,MZ503762,MZ503761,MZ503760,MZ503759,MZ503758,MZ503757,MZ503756,MZ503755,MZ497335,MW447410,MW447408,MW447406,MW447405,MW447401,MW447399,MT507111,MT507110,MT507109,MT507108,MT507107,MZ497065,MZ497064,MZ497056,MZ497051,MZ497047,MZ497043,MZ497042,MZ497040,MZ497039,MZ497038,MZ497037,MZ497030,MW585087,MW585086,MW987825,MW987824,MW987823,MW987822,MZ493343,MZ493341,MZ493317,MZ493316,MZ493314,MZ493312,MZ493311,MZ493310,MZ493309,MZ493308,MZ493307,MZ493306,MZ493182,MZ490776,MZ490775,NG_079680,MW080317,MZ481929,MZ477255,MZ477254,MZ220485,MT587580,MT587573,MT569879,MT569878,MT569874,MT569869,MT569868,MT569866,MZ452171,MZ452170,MZ452144,MZ452083,MZ018603,MW832839,MW832838,MW798787,MW798786,MW483077,MW432172,MT663510,MT659367,MT659366,MT659364,MT659363,MT659362,MT659361,MT659360,MT649655,MT592881,MT592880,MT592879,MT573443,MT573442,MT573223,MT571670,MT571669,MT571667,MT571665,MT571664,MT571662,MT571660,MT571659,MT571658,MT571655,MZ448187,MZ447890,MZ444118,MZ444117,MZ444116,MZ444115,MZ444114,MZ444113,MZ444112,MZ444111,MZ444110,MZ444109,MZ444108,MZ444107,MZ444106,MZ444105,MZ444104,MZ444103,MZ444102,MZ444101,MZ444100,MZ444099,MZ444098,MZ444097,MZ444096,MZ444095,MZ444094,MZ444093,MZ444092,MZ242071,MZ242070,MZ242069,MZ242068,MZ242067,MZ242066,MZ145055,MZ079355,MZ079354,MZ079353,MW760392,MW760391,MW760389,MW760388,MW729399,MW481664,MW481662,MW135386,MW135385,MW135384,MW135383,MW135382,MW135381,MW135380,MW135379,MW135378,MW135377,MW135376,MW135375,MW135374,MW135373,MW135372,MW135371,MW135370,MW135369,MW135368,MW135367,MW135366,MW135365,MW135364,MW135363,MW135362,MW135361,MW135360,MT554525,MT554524,MT554521,MT554520,MT554519,MT554334,MT554330,MT554329,MT554326,MT554325,MT554323,MT554322,MT554321,MT554320,MT554319,MT554318,MT554317,MT554316,MT554314,MT554312,MT554310,MT554309,MT554306,MT554305,MT554303,MT554302,MT554301,MT554300,MT554298,MT554297,MT554296,MT554295,MT554294,MT554291,MT554289,MT554288,MT554287,MT554285,MT554282,MT537133,MT537132,MT537129,MT537128,MT537127,MT537126,MT537125,MT537124,MT537123,MT537120,MT537118,MT537117,MT537115,MT537112,MT537110,MT537109,MT537108,MT537105,MT537104,MT537103,MT537102,MT537101,MT537099,MT537098,MT537095,MT537094,MT537093,MT537092,MT537089,MT537088,MT537086,MT537083,MT537080,MT537077,MT537075,MT537073,MT537072,MT537071,MT537070,MT537069,MT537068,MT537067,MT537065,MT537064,MT537063,MT537062,MT537060,MT537058,MT537054,MT537047,MT537045,MT537044,MT537040,MT537038,MT537037,MT537036,MT537034,MT524542,MT524541,MT524540,MT524539,MT524538,MT524537,MT524535,MT524534,MT524533,MT524532,MT524530,MT524528,MT524526,MT524523,MT524522,MT648570,MT648569,MT646042,MT646041,MT646040,MT646039,MT646038,MT646037,MT515802,MT512657,MT512656,MT512655,MT512654,MT512653,MT512652,MT499326,MT499325,MT499324,MT499323,MT499322,MT499321,MT499320,MT499319,MT499318,MT499317,MT499316,MT499315,MT499314,MT499313,MW605155,OM774428,OM758416,OM758252,OM758251,OM755709,OM755708,OM755707,OM755706,OM755705,OM755704,OM755703,OM755702,MW540891,MW540890,OM755616,OM755615,OM755614,OM755613,OM755612,OM755611,OM755610,OM755609,OM755608,OM755607,OM755606,OM755605,OM755604,OM755603,OM755602,OM755601,OM755600,OM755599,OM755598,OM755594,OM755593,OM755592,OM755591,OM755590,OM755589,OM755588,OM755587,OM755586,OM755585,LC685112,LC685109,LC685106,LC685103,OM736070,OM736069,OM736068,OM728653,OM728649,OM728650,OM679290,OM679289,MW653269,MW653268,MW653267,MW653266,MW653265,MW653264,MW653263,MW653262,MW653261,LC683776,LC655966,LC655965,LC655964,LC655963,MW222188,OM698811,OM698810,OM698809,OM698807,OM698806,OM698805,OM698804,OM698803,OM698802,OM698801,OM698800,OM698799,OM698798,OM698797,OM698796,OM698795,OM698794,OM698793,OM698792,OM698790,OM698789,OM698788,OM698787,OM698786,OM698785,OM698784,OM698783,OM698782,OM698781,OM698780,OM698779,OM698778,OM698777,OM698776,OM698775,OM698774,OM698773,OM698772,OM698771,OM698770,OM698769,OM698768,OM698767,OM698766,OM698765,OM698764,OM698763,OM698762,OM698761,OM698760,OM698759,OM698758,OM698757,OM698756,OM698755,OM698754,OM698753,OM698752,OM698751,OM698750,OM698749,OM698748,OM698747,OM698746,OM698745,OM698744,OM698743,OM698742,OM698741,OM698740,OM698739,OM698738,OM698737,OM698736,OM698735,OM698734,OM698733,OM698732,OM698731,OM698730,OM698729,OM698728,OM698727,OM698726,OM698725,OM698724,OM698723,OM698722,OM698721,OM698720,OM698719,OM698718,OM698717,OM698716,OM698715,OM698714,OM698713,OM698712,OM698711,OM698710,OM698709,OM698708,OM698707,OM698706,OM698705,OM698704,OM698703,OM698702,OM698701,OM698700,OM698699,OM698698,OM698697,OM698696,OM698695,OM698694,OM698693,OM698692,OM698691,OM698690,OM698689,OM698688,OM698687,OM698686,OM698685,OM698684,OM698683,OM698682,OM698681,OM698680,OM698679,OM698678,OM698677,OM698676,OM698675,OM698674,OM698673,OM698672,OM698671,OM698670,OM698669,OM698668,OM698667,OM698666,OM698665,OM698664,OM698663,OM698662,OM698661,OM698660,OM698659,OM698658,OM698657,OM698656,OM698655,OM698654,OM698653,OM698652,OM698651,OM698650,OM698649,OM698648,OM698647,OM698646,OM698645,OM698644,OM698643,OM698642,OM698641,OM698640,OM698639,OM698638,OM698637,OM698636,OM698635,OM698634,OM698633,OM698632,OM698631,OM698630,OM698629,OM698628,OM698627,OM698626,OM698625,OM698624,OM698623,OM698622,OM698621,OM698620,OM698619,OM698618,OM698617,OM698616,OM698615,OM698614,OM698613,OM698612,OM698611,OM698610,OM698609,OM698608,OM698607,OM698606,OM698605,OM698604,OM698603,OM698602,OM698601,OM698600,OM698599,OM692474,OM692470,OM677313,OM670161,MW714626,MW714625,MW714624,MW714623,MW714622,MW714621,MW714620,MW714619,MW714618,MW714617,MW714616,MW714615,MW714614,MW714613,MW714612,MW714611,OM666053,OL441037,MZ771258,MT215557,OM661190,OM661189,OM661188,OL990035,OM650269,OM650268,OM650267,OM650266,OM650265,OM650264,OM650263,OM650262,OM650261,OM650260,OM650259,OM650258,OM650257,OM650256,OM650255,OM650254,OM650253,OM650252,OM650251,OM268851,OM268850,OM268849,OM268848,OM268847,OL583808,OL352061,OL352058,OL352057,OL960532,OL960530,OL960525,OL960523,OL960511,OL960495,OL960494,OL960493,OL960492,OL960491,OL960490,OL960489,OL960488,OM640117,OM638748,OM638710,OM638709,OM436186,OL342976,OL342975,OL342974,OL342973,OL342972,OL342971,OL342970,OL342969,OL342968,OL342967,OL342966,OL342965,OL342964,OL342963,OL342962,OL342961,OL342960,OL342959,OK090776,OK090775,MW114855,MW114854,MW114845,MT478947,MT476738,MW493222,MW493221,MW493118,MW493117,MW493115,MW493113,MW493109,MW492923,MW492922,MW492913,MW492910,MW492907,MW492641,MW492591,MW492590,MT475737,MT447556,MT435501,MT435500,MT428547,MT425197,ON023774,ON023756,MT386355,MT386354,MT386353,MT386352,MT386351,MT386350,MT386349,MT386347,MT378364,MT378363,MT378362,MT378361,MT378360,MT378356,MT378355,MT375890,MT375889,MT375888,MT375887,MT375886,MT375885,MT375884,MT375883,MT375882,MT375881,MT375880,MT375879,MT375878,MT375877,MT375876,MT375874,MT375873,MT375871,MT375870,MT375869,MT375868,MT375867,MT373360,MT373359,MT373358,MT373357,MT373356,MT373355,MT373354,MT373353,MT373352,MT373351,MT373350,MT373349,MT373348,MT373347,MT373345,MT373344,MT361769,MT334517,MT334516,MT334515,MT334514,MT919315,MT363111,MT361764,MW732470,MW732469,MW732468,MW732467,MW732466,MW732465,MW732464,MW732463,MW732462,MW732460,MW732459,MW732458,MW732457,MW732455,MW732448,MW732447,MW732395,MW732394,MW732393,MW732392,MW732391,MW732389,MW732388,MW732168,MW730629,MW730625,MW730624,MW730623,MW730619,MW730618,MW730615,MW730613,MW730610,MW730609,CP063407,MW729421,MW729420,MW729345,MW424505,MW725288,MW725286,MW725285,MW725284,MW725283,MW725282,MW725281,MW725279,MW725278,MW725277,MW725276,MW725275,MW725274,MW725272,MW725270,MW724803,MW724802,MW724800,MW724798,MW724797,MW724795,MW724794,MW724793,MW724097,MW721006,MW546338,MW546336,MW546334,MW546333,MW546332,MW546331,MW546330,MW546329,MW546328,MW546327,MW546326,MW546325,MW546324,MW546322,MW546321,MW546320,MW546319,MW546318,MW546317,MW546316,MW546315,MW546314,MW546313,MW546312,MW364541,MW364540,MW364539,MW364538,MW364537,MW364536,MW364535,MW364534,MW364533,MW364532,MW364531,MW364530,MW364529,MW364528,MW364527,MW364526,MW364525,MW364524,MW364523,MW364522,MW364521,MW364520,MW364519,MW364518,MW364517,MW364516,MW364515,MW364514,MW364513,MW364512,MW364511,MW364510,MW364509,MW364508,MW364507,MW364506,MW364505,MW364504,MW364503,MW364501,MW364500,MW364499,MW364498,MW364497,MW364496,MW364495,MW364494,MW364493,MW364492,MW364490,MW364489,MW364486,MT334419,CP051140,MT325922,MT322624,MT322623,MT322146,MT321815,MT321813,MT321809,MT321793,MT321792,MT321791,MT321790,MT321789,MT321788,MT321787,MT321786,MT321785,MT321784,MT321783,MT321782,MT321781,MT321780,MT321779,MT321778,MT321777,MT321776,MT321775,MT321774,MT321773,MT321772,MT321771,MT321770,MT321769,MT321768,MT321767,MT321766,MT321765,MT321764,MT321763,MT321762,MT321761,MT321760,MT321759,MT321758,MT321757,MT321756,MT321755,MT321754,MT321753,MT321752,MT321751,MT321750,MT321748,MT321747,MT321746,MT321745,MT321744,MT321743,MT321742,MT321741,MT321740,MT319381,MT319138,MT319137,MT319136,MZ413349,MW298477,MW298476,MW298475,MW298474,MW298473,MW298472,MW298471,MW298470,MW298469,MW298468,MW298467,MW298466,MW298465,MW298464,MW298463,MW298462,MW298461,MW298460,MW298459,MW298458,MW298457,MW298456,MW298455,MW298454,MW298453,MW298452,MW298451,MW298450,MW298449,MW298448,MW298447,MW298446,MW298445,MW298444,MW298443,MW298442,MW298441,MW298440,MW298439,MW298438,MW298437,MW298436,MW298435,MW298434,MW298433,MW298432,MW298431,MW298430,MW298429,MW298428,MW298427,MW298426,MW298425,MW298424,MW298423,MW298422,MW298421,MW298420,MW298419,MW298418,MW298417,MW298416,MW298415,MW298414,MW298413,MW298412,MW298411,MW298410,MW298409,MW298408,MW298407,MW298406,MW298405,MW298404,MW298403,MW298402,MW298401,MW298400,MW298399,MW298398,MW298397,MW298396,MW298395,MW298394,MW298393,MW298392,MW298391,MW298390,MW298389,MW298388,MW298387,MW298386,MW298385,MW298384,MW298383,MW298382,MW298381,MW298380,MW298379,MW298378,MW298377,MW298376,MW298375,MW298374,MW298373,MT743002,MZ412533,MZ412532,MZ412531,MZ412530,MZ412529,MZ412528,MZ412527,MZ412526,MZ412524,MZ412523,MZ412522,MZ411677,MT849305,MT849304,MT849303,MT849302,MT849301,MT849298,MT849297,MT849296,MT849295,MZ420583,MZ413594,MZ401119,MZ401116,MZ401114,MZ401113,MZ400674,MZ400673,MZ400672,MZ400671,MZ399199,MZ399196,MW620993,MZ384005,MZ379784,MZ379783,MZ379515,MZ379160,MW892970,MW892969,MW759272,MW759271,MW759270,MW759267,MW759266,MW759265,MW759264,MW759263,MW759262,MW759261,MW759260,MW759259,MW759258,MW759257,MW759256,MW759255,MW759254,MW759252,MW759251,MW759250,MW759249,MW759246,MW759245,MW759243,MW759242,MW759241,MW759240,MW750398,MW750397,MW750396,MW750395,MW750394,MW750393,MW750392,MW750391,MW750390,MW750389,MW750388,MW750387,MW750386,MW750385,MW750384,MW750383,MW750382,MW750381,MW750380,MW750379,MW750378,MW750377,MW750376,MW750375,MW750374,MW750373,MW750372,MW750371,MW584965,MW584964,MW584963,MW584962,MW584961,MW584960,MW584959,MW584958,MW584957,MW543057,MW543056,MW543055,MW543054,MW084342,MW084341,MZ375533,MZ375515,MZ375437,MZ375436,MZ375435,MZ375434,MZ375433,MZ375432,MZ375431,MZ375430,MZ374763,MZ374762,MZ374761,MZ374760,MZ373993,MZ373992,MZ373991,MZ373990,MZ373988,MW984568,MW984567,MW984566,MW984565,MW984564,MW984563,MW984562,MW984561,MW984560,MW984559,MW984558,MZ365319,MZ365317,MZ363885,MZ363884,MZ363740,MZ363739,MZ363737,MZ359861,MZ359858,MW465992,MZ358814,MZ351725,MZ351727,MZ351726,MZ351436,MZ350153,MW555784,MW555780,MW553320,MW553199,MW547123,MW547074,MW538746,MW538664,MW537822,MW506284,MW505001,MW504829,MW504469,MW489010,MW488235,MW486625,MW486621,MW485853,MW485813,MW485734,MW485728,MW485123,MW479405,MW450016,MW447647,MW446192,MW446189,MW445543,MW444998,MW440542,MW433681,MW426461,MW426409,MW426373,MW425865,MW425863,MW425611,MW425592,MW425564,MW425344,MZ343191,MZ343190,MZ343189,MZ343187,MZ343186,MZ343184,MW939462,MW939461,MW939460,MW939459,MT906643,MT906637,MT906634,MT906633,MT906629,MT906628,MT906627,MT906625,MZ340364,MZ338028,MZ334490,NG_075432,NG_075431,NG_075430,NG_075428,NG_075427,NG_075425,NG_075424,NG_075423,NG_075422,NG_075421,NG_075420,NG_075418,NG_075416,NG_075415,NG_075414,NG_075413,NG_075412,NG_075411,NG_075410,NG_075409,NG_075408,NG_075407,NG_075406,NG_075405,NG_075404,NG_075403,NG_075402,NG_075401,NG_075400,NG_075399,NG_075394,NG_075393,NG_075391,NG_075390,NG_075388,NG_075386,NG_075383,NG_075382,NG_075381,NG_075379,NG_075378,NG_075376,NG_075375,NG_075374,NG_075373,NG_075372,NG_075371,NG_075370,NG_075369,NG_075364,NG_075363,NG_075362,NG_075361,NG_075360,NG_075359,NG_075358,NG_075357,NG_075356,NG_075355,NG_075354,NG_075353,NG_075352,NG_075351,NG_075347,NG_075345,NG_075341,NG_075340,NG_075332,NG_075330,NG_075329,NG_075328,NG_075327,NG_075326,NG_075325,NG_075324,NG_075322,NG_075321,NG_075313,NG_075312,NG_075311,NG_075309,NG_075308,NG_075307,NG_075306,NG_075305,NG_075304,NG_075303,NG_075302,NG_075301,NG_075299,NG_075298,NG_075297,NG_075289,NG_075288,NG_075285,NG_075282,NG_075281,NG_075280,NG_075279,NG_075278,NG_075277,NG_075275,NG_075274,NG_075273,NG_075272,NG_075271,NG_075270,NG_075269,NG_075268,NG_075267,NG_075266,NG_075265,NG_075264,NG_075263,NG_075262,NG_075260,NG_075259,NG_075258,NG_075251,NG_075250,NG_075249,NG_075248,NG_075247,NG_075246,NG_075237,NG_075236,NG_075233,NG_075231,NG_075230,NG_075229,NG_075228,NG_075227,NG_075225,NG_075224,NG_075222,NG_075221,NG_075220,NG_075219,NG_075218,NG_075217,NG_075216,NG_075215,NG_075214,NG_075213,NG_075212,NG_075211,NG_075210,NG_075209,NG_075207,NG_075206,NG_075200,NG_075199,NG_075198,NG_075197,NG_075196,NG_075195,NG_075194,NG_075190,NG_075187,NG_075185,NG_075184,NG_075183,NG_075180,NG_075178,NG_075175,NG_075171,NG_075170,NG_075168,NG_075166,NG_075165,NG_075164,NG_075163,NG_075160,NG_075158,NG_075155,NG_075153,NG_075152,MZ326836,MZ325830,MZ325829,MK792519,MK792518,MK792517,MK792516,MK792515,MK792514,MT251171,MT251170,MT251169,MT251168,MT251167,MT251166,MT251165,MT251164,MT251163,MT251162,MT251161,MT251160,MT251159,MT251158,MT251157,MT251156,MT251154,MT251153,MT241837,MT233376,MT233375,MT233374,MT233373,MT233372,MT233371,MT233370,MT233369,MT233368,MT233367,MT232914,MT232913,MT232912,MT232911,MT232910,MT232909,MT232903,MT232902,MT231710,MT231709,MT231708,MT231706,MT231705,MT231704,MT231703,MT231702,MT231701,MT231700,MT231699,MT231698,MT231697,MT231696,MT231695,MT231694,MT231693,MT231692,MT231691,MT231689,MT231688,MT231686,MT231685,MT231684,MT231682,MT231681,MT231680,MT231679,MT231673,MT231667,MT231666,MT231665,MT231657,MT231656,MT231655,MT231654,MT231653,MT231651,MT231650,MT231648,MT231647,MT229143,MT644938,MT644937,MT644935,MT644932,MT644928,MT644927,MT644924,MT644919,MT644918,MT644917,MT644913,MT644911,MT644910,MT644909,MT644907,MT644906,MT644905,MT644901,MT644900,MT644899,MT644898,MT644897,MT644896,MT644895,MT644894,MT644893,MT644889,MT644886,MT644883,MT644882,MT644880,MT644879,MT644878,MT644877,MT644876,MT644873,MT644870,MT644868,MT644865,MT644863,CP055901,MT640263,MT640262,MT636940,MT636937,MT636936,MT627669,MT627668,MT627667,MT627666,MT627665,MT627664,MT627663,MT627662,MT627661,MT627660,MT627659,MT627658,MT627657,MT627656,MT627655,MT627477,XR_005881868,XR_005881879,MW915648,MW915647,MW915646,MW915645,MW915644,MW915409,MW913421,MW913420,MW913419,MW913418,MW913417,MW913416,MW913415,MW913414,MW907608,MW901459,MW901458,MW898217,MW898216,MW898215,MW898124,MW898123,MN082660,MN082659,MN082658,MN082657,MW897984,MW263929,MT235738,MT232383,MT229208,LC577630,LC577628,LC577626,LC577625,LC577624,LC577620,LC577611,LC577609,LC577606,LC577605,LC589084,LC589083,CP061989,MW890764,MW890763,MW886227,MW886226,MW886225,MW881451,MW879527,MW879526,MW879525,MW879522,MW879117,MW879115,MW876237,MW856811,MW856810,MW856654,MW271001,MW271000,MW270999,OL699931,MZ198014,MZ198013,MZ198012,MZ198011,CP088211,OL690554,OL690553,OL690552,OL690551,OL690550,OL690549,OL690548,OL688663,OL688634,OL688616,OL688472,OL688388,OL688387,OL688385,OL688384,OL688383,OL688381,OL688379,OL688377,OL688376,OL688372,OL688371,OL688370,OL688369,OL688368,OL688367,OL688366,OL688365,OL688364,OL688363,OL688362,OL688361,OL688360,OL688359,OL688356,OL688352,OL688351,OL688349,OL688348,OL688346,OL688340,OL687921,OL687563,OL687562,OL687557,OL687556,OL619793,MZ713211,MZ713210,MZ713209,MZ713208,MZ713207,MZ713206,MZ713205,MZ713204,MZ713203,MZ713202,MZ713201,MZ713200,7R81_A1 Chain A1, 26S rRNA
,OL687353,OL687352,OL687351,OL687350,OL687349,OL687348,OL687128,OL687126,OL687124,OL686895,OL685341,OL685338,OL685337,OL685336,OL685335,OL685334,OL685333,OL685332,OL685331,OL685328,OL685248,OL685211,OL685210,OL685209,OL685208,OL685206,OL685204,OL685203,OL685202,OL685200,OL685199,OL685198,OL685247,OL685196,OL685195,OL685194,OL685017,OL685016,OK146910,OK146906,OL684960,OL684957,OL684956,OL684955,OL679975,OL679695,OL678540,OL677356,OL677338,OL677337,OL677336,OL677335,OL677334,OL677333,OL677332,OL677331,OL677330,OL677329,OL677328,OL677327,OL677326,OL677325,OL677324,OL677323,OL677322,OL677321,OL677320,OL677319,OL677318,OL677317,OL677316,OL677315,OL677314,OL677313,OL677312,OL677311,OL677310,OL677309,OL653173,OL672702,OL672203,OL662872,OL662871,OL655405,OL655271,OL655270,OL655269,OL655268,OL655267,OL655266,OL655265,OL655264,OL655263,OL655261,OL655260,OL655256,OL655255,OL655254,OL655253,OL655250,OL655249,OL655248,OL655247,OL655246,OL655245,OL655244,OL655243,OL655242,OL655241,OL655240,OL655239,OL655238,OL655237,OL655236,OL655235,OL655234,OL655233,OL655232,OL655231,OL655230,OL655229,OL655228,OL655227,OL655226,OL655225,OL655224,OL655223,OL655222,OL655221,OL655220,OL655219,OL655218,OL655217,OL655216,OL655215,OL655214,OL655213,OL655212,OL655211,OL655210,OL655209,OL655208,OL655207,OL655206,OL655205,OL655204,OL655203,OL655202,OL655201,OL655200,OL655199,OL655198,OL655197,OL655195,OL655194,OL655193,OL655192,OL655191,OL655190,OL655189,OL655188,OL655187,OL655186,OL655185,OL655184,OL655183,OL655181,OL655180,OL655179,OL655178,OL655177,OL655175,OL655174,OL655173,OL655172,OL655171,OL655170,OL655169,OL655167,OL655166,OL655165,OL655164,OL655163,OL655162,OL655161,OL655160,OL655159,OL655158,OL655156,OL655155,OL655154,OL655153,OL655152,OL655151,OL655150,OL655149,OL655148,OL655147,OL655146,OL655145,OL655144,OL655143,OL655142,OL655141,OL655140,OL655139,OL655137,OL655136,OL655135,OL655134,OL655133,OL655132,OL655131,OL655130,OL655127,OL655126,OL655124,OL655122,OL655121,OL655120,OL655119,OL655118,OL655117,OL655116,OL655115,OL655114,OL655113,OL655112,OL655111,OL655110,OL655109,OL655108,OL655107,OL655106,OL655105,OL655104,OL655103,OL655102,OL655101,OL655100,OL655097,OL655096,OL655095,OL655094,OL655093,OL655092,OL655091,OL655090,OL655089,OL655088,OL655087,OL655086,OL655082,OL655080,OL655079,OL655077,OL655073,OL655071,OL655070,OL655069,OL655068,OL655066,OL655065,OL655064,OL655063,OL655062,OL655061,OL655060,OL655058,OL655057,OL655056,OL655055,OL655054,OL655053,OL655052,OL655051,OL655050,OL655049,OL655046,OL655045,OL655043,OL655042,OL655041,OL655039,OL655038,OL655035,OL655034,OL655033,OL655032,OL655031,OL655029,OL655028,OL655026,OL655025,OL655023,OL655022,OL655021,OL655020,OL655019,OL655018,OL655017,OL655016,OL655015,OL655014,OL655010,OL655009,OL655006,OL655003,OL655002,OL653170,OL653002,OL653001,OL653000,OL652999,OL652998,OL652997,OL652996,OL652995,OL652994,OL652993,OL652992,OL652991,OL652990,OL652989,OL652988,OL652987,OL652986,OL652985,OL652984,OL652983,OL652982,OL652981,OL652980,OL652979,OL652978,OL652977,OL652976,OL652975,OL652974,OL652973,OL652972,OL652971,OL652970,OL652969,OL652968,OL652967,OL652966,OL652965,OL652964,OL652963,OL652962,OL652961,OL652960,OL652959,OL652958,OL652957,OL652956,OL652955,OL652954,OL652953,OL652952,OL652951,OL652950,OL638161,OL473555,OL473554,OL473547,MZ997392,MZ822133,MZ822132,MZ822131,MZ463193,MZ463191,MZ463190,MZ463189,MZ463188,MZ463187,MZ463186,MZ463185,MZ463184,MZ463183,MZ463182,MZ463181,MZ463180,MZ463179,MZ463178,MZ463177,MZ463176,MZ463175,MZ463174,MZ463173,MZ463172,MZ463171,MZ463170,MZ463169,MZ463168,MZ463167,MZ463166,MZ463165,MZ463164,MZ463163,MZ463162,MZ463161,MZ463160,MZ463159,MZ463158,MZ463157,MZ463156,MZ463155,MZ463154,MZ420671,MZ367706,MZ346015,MZ346014,MZ346013,MZ346012,MZ346011,MW981451,MW981450,MW981347,MW315197,MW315196,MW314262,MW293787,MW293786,MW237221,MW237220,OL636371,OL636370,OL636079,OL636078,OL636077,OL636076,OL636075,OL636073,OL636072,OL636071,OL636070,OL636069,OL636068,OL636067,OL636066,OL636065,OL636064,OL636063,OL636062,OL636061,OL636059,OL636058,OK487580,OK178012,MZ314219,MZ314050,MW721042,MW721041,MW721040,MW721039,MW721038,MW721037,MW721036,MW721034,MW721033,MW721032,MW721031,MW721030,MW721029,MW721028,MW721026,MW721025,MW721024,MW203187,MW203186,MW203182,MW203181,MW203180,MW203179,MW115644,MW115643,MW115642,MT162619,MT162617,MT162434,MT161474,MT161473,MT161472,MT161471,MT161470,MT161469,MT158801,MT158800,MT158799,MT158798,MT158797,MT158796,MT158795,MT158794,MT158793,MT158792,MT158791,MT158790,MT158787,MT158786,MT158785,MT158784,MT158783,MT158782,MT158781,CP054538,MW674783,MW674782,MW674781,MW674780,MW674779,MW674778,MW674777,MW674776,MW674775,MW674774,MW674773,MW674772,MW674771,MW674770,MW674769,LR723273,LR701835,LR701833,LR701831,LR701829,LR701823,LR701821,LR701819,LR701817,LR701815,LR701770,LR701768,LR701766,LR701764,LR701762,LR701760,LR701758,LR701639,MW672586,MT156186,MT156185,MT156184,MT156180,MT156179,MT156178,MT156177,MT156176,MT156175,MT156174,MT156173,MT156171,MT154782,MT154781,MT154780,MT154777,MT154776,MT154775,MT154773,MT154772,MT154770,MT154769,MT154768,MT154767,MT154766,MT154765,MT154764,MT154763,MT154762,MT154761,MT154760,MT154759,MT154758,MT154757,MT154756,MT154754,MT154753,MT154751,MT154750,MT154749,MT154748,MT154747,MT154746,MT154745,MT154743,MT154742,MT154741,MT154740,MT154739,MT154738,MT154737,MT154736,MT154735,MT154734,MT154733,MT154732,MT154731,MT154730,MT154729,MT154728,MT154727,MT154726,MT154725,MT154724,MT154723,MT154722,MT154721,MT154720,MT154719,MT154718,MT154717,MT154716,MT154715,MT154714,MT154713,MT154710,OM630450,OM630414,OM630413,OM617962,OM617961,MW538633,MW538632,MW538631,MW538630,MW538629,MW538628,MW538627,MW538626,MW538625,MW538624,MW538623,MW538622,MW538621,MW538620,MW538619,MW538618,MW538617,MW538616,MW538615,MW538614,MW538613,MW538612,MW538611,MW538610,MW538609,MW538608,MT137547,MT137546,MT137545,MT137544,OK267161,OL336534,OL336512,OL336510,OL336508,OL336507,OL336504,OL336503,OL336502,OL336500,OL336499,OL336496,OL336494,OL336493,OL336492,OL336491,OL336490,OL336489,OL336488,OL336484,OL336483,OL336482,OL336481,MZ868920,MZ868919,MZ868918,MZ868917,NG_077393,NG_077389,NG_077387,NG_077385,NG_077384,NG_077383,NG_077382,NG_077381,NG_077380,NG_077379,NG_077378,NG_077377,NG_077375,NG_077374,MZ198900,OL314494,OL314493,OL314492,OL314491,OL314490,OL314489,OL314488,OL314487,OL314486,OL314485,OL314484,OL314483,OL314482,OL314481,OL314480,OL314479,OL314478,OL314477,OL314476,OL314475,OL314474,OL314473,OL314472,OL314471,OL314470,OL314469,OL314468,OL314467,OL314466,OL314465,OL314464,OL314463,OL314462,OL314461,OL314460,OL314459,OL314458,OL314457,OL314456,OL314455,OL314454,OL314453,OL314452,OL314451,OL314450,OL314449,OL314448,OL314447,OL314446,OL314445,OL314444,OL314443,OL314442,OL314441,OL314440,OL314439,OL314438,OL314437,OL314436,OL314435,OL314434,OL314433,OL314432,OL314431,OL314430,OL314429,OL314428,OL314427,OL314426,OL314425,OL314424,OL314423,OL314422,OL314421,OL314420,OL314419,OL314418,OL314417,OL314416,OL314415,OL314414,OL314413,OL314412,OL314411,OL314410,OL314409,OL314408,OL314407,OL314406,OL314405,OL314404,OL314403,OL314402,OL307434,OL305706,OL305704,OL305703,OL305702,OL305701,OL304924,MW773843,MW587768,MW092765,LC657072,MZ831873,MZ831868,MZ831865,MZ827827,MZ827635,MZ827010,MZ827084,MZ827009,MW716269,MW716267,MW716266,MZ964880,MZ964879,MZ964878,MZ964877,MZ964876,MZ964875,MW617341,MW617340,MW617339,OK662590,OK662589,OK661034,MZ647499,MZ647498,MZ647497,OK652593,OK644761,OK644760,OK644759,OK644455,OK644292,OK644291,OK644290,OK644289,OK644288,OK644287,OK643759,OK643756,OK643755,OK643751,OK643750,OK643748,OK643746,OK643744,OK643743,OK643741,OK643740,OK643739,OK643738,OK643737,OK643736,OK643735,OK643734,OK643733,OK643732,OK643731,OK643730,OK643729,OK643728,OK643727,OK643726,OK643724,OK643722,OK643721,OK643719,OK643715,OK643713,OK643712,OK643711,OK643710,OK643708,OK643707,OK643706,OK643704,OK643703,OK643702,OK643701,OK643700,OK643699,OK643698,OK643697,OK643696,OK643694,OK643691,OK643690,OK643688,OK643685,OK643684,OK643681,OK643680,OK643679,OK643678,OK643677,OK643674,OK643671,OK643670,OK643666,OK643664,OK643663,OK643639,OK643638,OK643636,OK643635,OK643633,OK643631,OK643630,OK643628,OK643627,OK643623,OK643622,OK643621,OK643620,OK643619,OK643618,OK643615,OK643614,OK643613,OK643610,OK643609,OK643608,OK643607,OK643606,OK643605,OK643604,OK643603,OK643602,OK643599,OK643597,OK643596,OK643595,OK643594,OK643593,OK643592,OK643591,OK643590,OK643589,OK643588,OK643587,OK643586,OK643585,OK643583,OK643580,OK643578,OK643577,OK643574,OK643573,OK643572,OK643571,OK639186,OK639097,OK636218,OK631965,MZ676040,MZ621169,MZ621168,MZ621165,MZ618660,MZ420203,MZ420202,MW192632,MW192631,MW192630,MW191810,MW191809,MW191808,MW191807,MW191806,MW191805,MW191804,MW090680,MW090679,MW090678,MW090677,MW090676,MW090675,MW090674,MW090673,MW090672,MW090671,MW090670,MW090669,MW090668,MW090667,MW090666,MW090665,MW090664,MW090663,MW090662,MT974029,MT974028,LC534831,MW663850,MW659165,MW659158,MW659157,LC576694,MW658217,MW658216,MW618108,MW618106,MW298857,MW298856,MW298855,MW182241,MW182240,MW182239,MW182238,MW182237,MW182236,MW182235,MW182234,MW182233,MW182232,MW182231,MW182230,MW182229,MW182228,MW182227,MW182226,MW182225,MW182224,MW182223,MW079926,MW079925,MW079924,MW079923,MW077670,MW077668,MW077667,MW077666,MW009815,MW009814,MT122789,MT122788,MT122787,MT122763,MN597461,MT215580,MT215563,MT215562,MT215561,MT215560,MT215559,MT215558,MT215556,MT215555,MT215554,MT215553,MT215552,MT215550,MT215549,MT215548,MT215547,MT215546,MT215545,MT215544,MT215543,MT215542,MT215541,MT215539,MT215538,MT214480,MT214475,MT214474,MT214473,MT214472,MT214471,MT214470,MT214469,MT214468,MT214467,MT214466,MT214464,NG_068713,MT214461,MT214460,MT214459,MT214458,MT214457,MT214445,MT214444,MT214443,MT214442,MT214441,MT214440,MT214439,MT214438,MT214437,MT214432,MT106660,MT106658,MT106655,MT106653,MT106652,MT095113,MT095110,MT095109,MT095100,MT095096,MT093472,MT079191,MT060301,MT060300,MK791297,MT052030,MT039881,LC605028,LC605027,LC605026,MZ714148,MZ713843,MZ713842,MZ713841,MZ713838,MZ713837,MZ713835,MZ713834,MZ713826,MZ713825,MZ713823,MZ713819,MZ713816,MZ713815,MZ713814,MZ713811,MZ713848,MZ713847,MZ713846,MZ713845,MZ713844,MZ713712,MZ713711,MZ712995,MZ712992,MZ597846,MZ597845,MZ597844,MZ597843,MW242688,MW242687,MW242686,MW242685,MW242684,MW242683,MW242682,MW242681,MW242680,MW242679,MW242678,MW242677,MW242675,MW242674,MW242672,CP075868,MT497881,LT222056,CP071495,MW720742,MW720741,MW718695,MW718687,MW715813,MW715804,MW715730,MW715729,MW715728,MW715727,MW715726,MW715723,MW715722,MW715721,MW714850,MW709532,MW709531,MW709528,MW709488,MW709486,MW709457,MW709446,MW709445,MT020377,MT020376,MT020375,MT020102,MT020098,MN994340,CP060568,CP060547,CP060535,LR824597,CP045881,MT152661,MT990548,LR598891,MN912305,MN912304,MN912299,MN912298,MN912297,MN912296,MN912295,MN912294,MN912293,MN912292,MN912291,MN912290,MN912289,MN912288,MN912287,MN912286,MN912285,MN912284,MN912283,MN912282,MN912281,MN912280,MN912279,MN912278,MN912273,MN912272,MN912271,MN912270,MN912269,MN912268,MN912267,MN912266,MN816821,MN816820,MN816819,MW854663,MW854662,MW851872,MW851871,MW851870,MW851869,MW851868,MW851867,MW851866,MW851865,MW851864,MW851863,MW851862,MW851861,MW851860,MW851859,MW851858,MW851857,MW851856,MW851855,MW851854,MW850366,MW845810,MW845809,MW845808,MW845807,MW845806,MW404636,MW404635,MW404634,MW144417,MW144415,MW144414,MW144413,MW144412,MW144411,MW144409,MW144408,MW144407,MW144406,MW144405,MW144404,MW144402,LC600235,MN877896,MN874212,MN874211,MN874210,MN840852,MT626029,MT626028,MT613712,MT613711,MT613710,MT613709,MT613708,MT613707,MT613706,MT613343,MT612351,MN738693,MN738692,MN738691,MN658483,MZ948845,MZ948832,MW199063,MW199062,MW199061,MW199060,MW199059,MW199058,MW199057,MW199056,MW199055,MZ356521,MZ356520,MZ356519,MZ356518,MW887558,MW887557,MW887556,MW766998,MW766997,MW718700,MW718699,MW718698,MW718697,MW718696,MW673660,MW013554,MW009547,MW009431,MT889691,MT875394,MT875393,MT860435,MT860434,MT860433,MT860432,MT860431,MT860429,MT860428,MT860427,MT840147,MT840145,MT840144,MT840141,MT840140,MT840139,MT840138,MT840135,MT840134,MT840133,MT840132,MN634201,MN634200,OL631141,OL631140,OL616184,OL616040,OL616039,OL615109,OL615108,OL615107,OL615106,OL615105,OL615104,OL615098,OL615097,OL615096,OL614828,OL614824,OL614816,OL614144,OL614142,OL614141,OL614140,OL614139,OL614138,OL614137,OL614135,OL614134,OL614133,OL614132,MN586844,MN586843,MN586842,MN586841,MN586840,MN586839,MN586838,MN586837,MN586836,MW829566,MW829565,MW826226,MW821484,MW820952,MW820950,MW820949,MW820922,MT809351,MT809350,MT809349,MT809348,MT809347,MT809346,MT809345,MT809344,MT809343,MT809342,MT809341,MT809340,MT809339,MT809338,MT809337,MT809336,MT809334,MT809333,MT809332,MT809331,MT809329,MT809324,MT809321,MT809318,MT809317,MT809315,MT809314,MT809313,MT809312,MT809311,MT809310,MT809309,MT809282,MT809265,MT809264,MT809263,MT809262,MW273144,MW264199,MW264198,MW264197,MW264196,MW264195,MW264194,MW264193,MW264191,MT812737,MT812736,MT812735,MT812734,MT812733,MT812732,MT812731,MT812730,MT812729,MT812728,MT812727,MT812726,MT812725,MT812724,MT812723,MT812722,MT812721,MT812720,MT812719,MT812718,MT812717,MT812716,MT812715,MT812714,MT812713,MT812708,MT812707,MT812706,MT812705,MT184212,MT184210,MT184209,MT184208,MT184207,MT184206,MT184205,MT184204,MT254848,MT254847,MT254846,MT254845,MT248985,MT248984,MT229685,MT229684,MT229683,MT229682,MT229681,MT229680,MT229679,MT229678,MT229677,MT229676,MT229675,MT229670,MT229669,MT229668,MT229667,MT229666,MT229665,MT229664,MT218015,MT110968,MT110921,MT068198,MT039519,MN533960,MN644533,MN644511,MN644486,MN644468,MN639771,MN638848,MN638847,MN638846,MN636837,MN535646,MN535645,MN535644,MN535643,MN535642,MN535641,MN535640,MN535639,MN535638,MN535637,MN535636,MN535635,MN535634,MN535633,MN535632,MN535631,MN535630,MN535629,MN535628,MN535627,MN535626,MN535625,MN512217,MT877204,MT877203,MT877202,MT877201,MT877200,MT877199,MT877198,MT877197,MT877196,MT877195,MT877194,MT877193,MT877192,MT877191,MT877190,MT877189,MT877188,MT877187,MT877186,MT877185,MT877184,MT877183,MT877182,MT877181,MT877180,MT863869,MT863868,MT863867,MT809330,MT809328,MT809327,MT809326,MT809325,MT809323,MT809322,MT809320,MT809319,MT192228,LR897785,LR897783,LR897781,LR897777,LR897775,LR897773,LR897767,LR897765,LR694179,MW357911,MW357910,MW346687,MT224910,MT224909,NG_071258,NG_071257,NG_071255,NG_071254,NG_071253,NG_071251,NG_071247,NG_071245,NG_071244,NG_071242,NG_071239,NG_071236,MT853182,MN688632,MW349604,MW349603,MW345917,MW340732,MW338730,MW338729,MW338728,MW338727,MW338726,MW338725,MW338706,MW338705,MW338704,MW338703,MW338669,MW338668,MW338667,MT808603,MT808602,MT808601,MT808592,MT808591,MT808589,MT808579,LC553284,MW327041,MW327040,MT937250,LC552952,LC552951,MT663951,MW325675,MN700175,MN700174,MN700173,MN700172,MN700171,MN700170,MW316002,MW316001,LC550569,LC550568,MW308559,MW308528,MN493147,MN493146,MN449993,MN449992,MN429021,MN429020,MN412653,MN393700,MN393699,MN393698,MK878586,MK878585,MN636275,MN381107,MW652564,MW647892,MT907479,MT907478,MK614123,MK614122,MK614121,MK614120,MK614119,MK614118,MK614117,MK614114,MK614113,MK614112,MK614110,MK614109,MK614108,MT006126,MW647076,NG_073697,NG_073696,NG_073694,NG_073692,NG_073691,NG_073690,NG_073689,NG_073688,NG_073687,NG_073686,NG_073685,NG_073684,NG_073683,NG_073682,NG_073681,NG_073680,NG_073679,NG_073678,NG_073676,NG_073675,NG_073674,NG_073673,NG_073672,NG_073671,NG_073670,NG_073668,NG_073667,NG_073666,NG_073665,NG_073664,NG_073663,NG_073661,NG_073660,NG_073658,NG_073657,NG_073656,NG_073650,NG_073649,NG_073648,NG_073647,NG_073646,NG_073645,NG_073644,NG_073643,NG_073642,NG_073641,NG_073640,NG_073639,NG_073637,NG_073636,NG_073635,NG_073634,NG_073633,NG_073632,NG_073631,NG_073623,NG_073622,NG_073621,NG_073619,NG_073618,NG_073617,NG_073616,NG_073615,NG_073613,NG_073600,NG_073599,NG_073597,NG_073595,NG_073594,NG_073589,NG_073588,NG_073581,NG_073580,NG_073577,NG_073573,MW642012,MW633006,MW633005,MW633004,MW633003,MW633002,MW633001,MW632997,MW632996,MW632995,MW632994,MW632993,MW632992,MW632991,MW632988,MW632985,MW632982,MW632981,MW632980,MW632979,MW632978,MW632977,MW632976,MW632975,MW632973,MW632971,MW632970,MW632969,MW632968,MW632966,MW632965,MW632964,MW632963,MW632962,MW632961,MW632960,MW632959,MW632958,MW632957,MT117224,MT117223,MT117222,MT117221,MT117220,MW621007,MW616559,MT454507,MT454506,MT454505,MT454504,MT454503,MT454502,MT454501,MT454500,MT454499,MT454497,MT454496,MT454495,MN945151,MW604714,MW604711,MW603181,MW541901,MW136140,MW136139,MW136138,MW136137,MW136136,MW136135,MW136134,MW136133,MW136132,MW136131,MW136130,MW136129,MW136128,MW136127,MW136126,MW136125,MW136124,MW136123,MW136113,MW136111,MT994600,MT860430,MW599743,CP059660,MN160315,MN160314,MN160313,MN160305,MN160284,MN160283,MN160280,MN160274,MN160270,MN160269,MN160257,MK562751,MT985372,MT985371,MT985370,MT985369,MT985368,MT985367,MT985366,MT984443,MT159624,MT159622,MT159619,MN811582,MN811581,MN811580,MN811579,MN811578,MN811577,MN811576,MN811575,MN811574,MN811572,MN811571,MN811570,MN811569,MN811568,MN811567,MN811566,MN811565,MN811564,MN811563,MN811562,MN811561,MN811560,MN811559,MN811558,MN811557,MN811556,MN811555,MN811554,MN811553,MN811552,MN811551,MN811550,MN811549,MN811548,MN811547,MN811546,MN811545,MN811544,MN811543,MN811542,MN811541,MN811540,MN811539,MN811538,MN811537,MN811536,MN811535,MN811534,MN811533,MN811532,MN811531,MN811529,MN811528,MN811527,MN811526,MN811525,MN811524,MN811523,MN811522,MN811521,MN811520,MN811519,MN811518,MN811517,MN811516,MN811515,MN811514,MN811513,MN811512,MN811511,MN811510,MN811509,MN811508,MN811507,MN811506,MN811505,MN811504,MN811503,MN811502,MN811501,MN811500,MN811499,MN811498,MN811497,MN811496,MN811495,MN811494,MN811493,MN811492,MN811491,MN811490,MN811489,MN811488,MN811487,MN811486,MN811485,MN811483,MN811482,MN811481,MN811480,MN811479,MN811478,MN811477,MN811476,MN811475,MN811473,MN811471,MN811470,MN811469,MN811468,MN811467,MN811465,MN811464,MN811463,MN811462,MN811461,MN811460,MN811459,MN811457,MN811455,MN811454,MN811453,MN811452,MN811451,MN811450,MN811449,MN811448,MN811447,MN811446,MN811445,MN811444,MN811443,MN811442,MN811441,MN811440,MN811439,MN811437,MN811436,MN811435,MN811434,MN811433,MT982616,MT982363,MT981799,MT981798,MT981797,MT981796,MT757956,MN337289,MN337288,NG_079650,MW489818,MW487966,MT646439,MT646438,MT646437,MT646436,MT646435,MT646434,MT646433,MT646432,MW486649,MW413899,MT952893,MT952891,MT952889,MW485486,MW045824,MW045823,MW045822,MW045821,MN960592,MN818598,MW485087,MW484921,MW484920,MW484919,MW484918,MN796043,MW479128,MW479127,MW479126,MW479125,MW479124,MW479123,MW479122,MW479121,MW479120,MW479119,MW479118,MW479117,MW479116,MW479115,MW479114,MW478332,MW478331,MW478330,MW476531,MW474944,MW474943,MW468440,MW467388,MW467387,MW467386,MW467385,MW467384,MW467383,MW467382,MW467381,MW466589,MW466588,MW466586,MW466585,MW466583,MW466582,MW466581,MW466580,MW465903,MT741647,MT741646,MT741645,MT741644,MT741643,MT741641,MT741640,MT741639,MT741638,MT741637,MT741636,MT741635,MT741634,MT741633,MT741632,MT741631,MT741630,MT741629,MT741628,MT741625,MT741624,MT741623,MW459255,MW456070,MN814031,LC601751,LC601750,LC601749,LC601748,LC601747,LC601746,LC601745,LC601744,LC601743,LC601742,LC601741,LC601740,LC601739,LC601738,LC601737,LC601736,LC601735,LC601734,MW009073,MN818597,MT454498,MN814018,MN905045,MN905044,MN818624,LC567432,MW449661,MW449660,MW449659,MW449658,MW449657,MW449656,MW449655,MW449654,MW449653,MW444848,MW443055,MW443054,MW443053,MW443052,MW433688,MN818606,MN720054,MN720047,MN720046,MN720045,MN720044,MN720042,MN720041,MN720040,MW431330,MW431327,MW430663,MW429337,MT447557,MW426201,MN818619,MN818615,MN818612,MN818605,MN818604,MN818592,MN818630,MN818611,MN818609,MN811043,LC576904,LC576903,MW422265,MN818614,MN796035,MK100998,MW424777,MW424783,MW424779,MW424778,MW424776,MW424775,MT524623,MT524622,MT524621,MT524620,MT524619,MT524618,MT524617,MT524616,MT524615,MT524614,MT524613,MT524612,MT524611,MT524600,MT524599,MT524588,MT524580,MT524579,MT524578,MT524569,MT524568,MT524561,MT524560,MT524559,MT524558,MT524557,MT524556,MT524555,MT524554,MT524553,MT524552,MT524551,MT524550,MT524549,MT524548,MT524547,MT524546,MT524545,MN818623,MN818618,MN793969,MN793968,MN308546,MN308539,MN308491,MN818631,MN793973,MH194576,MT731529,MT731528,MT731527,MT731526,MT731525,MT731524,MT731523,MT731522,MT731521,MT731520,MT731519,MT731518,MT731517,MT731516,MT731515,MT731514,MT731513,MT731512,MT731511,MT731510,MT731509,MT731508,MT731507,MT731506,MT731505,MT731504,MT731503,MT731502,MW414374,MW414373,MW412978,MW412519,MW412518,MW412517,MW411032,MW411031,MW411028,MW411024,MW411023,MW411022,MN818593,MW144438,MW040597,MT957586,MT898649,MT898648,MT875003,MT875002,MT875001,MT875000,MT874999,MT874998,MT874997,MT874996,MT796197,MT796196,MT461158,MT260399,MN921253,MN879846,MN879845,MN879844,MN879843,MN879842,MN879841,MN879840,MN879839,MN879838,MN879837,MN879836,MN879835,MN879834,MN879833,MN879832,MN879831,MN879830,MN879829,MN879828,MN879827,MN879826,MN879825,MN879824,MN879823,MN879822,MN879821,MN879820,MN879819,MN879818,MN879817,MN879816,MN879815,MN879814,MN879813,MN879812,MN879811,MN879810,MN879809,MN879808,MN879807,MN879806,MN879805,MN879804,MN879803,MN879802,MN879801,MN879800,MN879799,MN879798,MN877651,MN846343,MN846342,MN818596,MN818595,MN818590,MN818589,MN818587,MN294517,MN294516,MT957059,MT957058,MT957057,MT957056,MT957055,MT957054,MT957053,MN296111,MN296110,MT952872,MT952871,MT952870,MT952869,MT952347,MT950276,MT240623,MN877772,MN877770,MT949706,MT949694,MT949693,MT669265,MT078664,MN895071,MT941009,LC529962,LC529961,LC529960,LC529959,MT903247,MT903245,MT903244,MT735142,MT735141,MT735140,MT735139,MT735138,MT735137,MT735136,MT735135,MT735134,MT735133,MT940543,MT940528,MN707950,MN707949,MN707948,MN707947,MT939272,MT939269,MT939266,MN512216,MT929315,MT929314,MT929313,MT929312,MT559799,MT559798,MT559797,MT559796,MT559795,MT559794,MT559793,MT559792,MT559786,MT559785,MT559784,MT559783,MT559782,MT559781,MN385763,MN385762,MN385761,MN385760,MN385759,MN385758,MN385757,MN275699,MN275698,MZ928447,MZ928446,MZ923986,MZ241831,MZ241830,MZ241829,MZ241828,MZ241827,MZ241826,MZ241825,MZ241824,MZ157025,MT809335,MT556319,MT556318,MT556317,MT556316,MT556315,MT556314,MT556313,MT556312,MT556311,MT556310,MT556309,MT556308,MT556307,MT556306,MT556305,MT556304,MT556303,MT556336,MT556335,MT556300,MT556331,MT556330,MT556295,MT556329,MT556294,MT556328,MT556293,MT556326,MT556325,MT556290,MT556324,MT556289,MT556323,MT556288,MT556322,MT556287,MT556321,MT556286,MT556320,MT556285,MT556284,MT556283,MT556282,MT556281,MT556280,MT548915,MT548660,MT548656,MT548655,MT548654,MT548652,MT548651,MT548648,MT548647,MT548646,MT548645,MT548644,MT548643,MT548642,MT548640,MT548639,MT548637,MT548636,MT548635,MT548634,MT548633,MT548632,MT548631,MT548630,MT548628,MT548627,MT548626,MT548625,MT548624,MT548623,MT548622,MT548621,MT548620,MN436789,MN436755,MT928773,MT928772,MT928771,MT928770,MT928769,MT928726,MT928157,MT928156,MT786343,MT556279,MT556278,MT556277,MT556276,MT556275,MT556274,MT556273,MT556272,MT556271,MT556270,MT556269,MT556268,MT556267,MT556266,MT556265,MT556264,MT556263,MT556262,MT556261,MT556260,MT556259,MT556258,MT556257,MT556256,MT556255,MT556254,MT556253,MT556252,MT556251,MT556250,MT556249,MT556248,MT556247,MT556246,MT556245,MT556244,MT556243,MT556242,MT556241,MT556240,MT556239,MT556238,MT556237,MT556236,MT556235,MT556234,MT556233,MT556232,MT556231,MT556230,MT556229,MT556228,MT556227,MT556226,MT556225,MT556224,MT556223,MT556222,MT556221,MT556220,MT556219,MT556218,MT556217,MT556216,MT556215,MT556214,MT556213,MT556212,MT556211,MT556210,MT556209,MT556208,MT556207,MT556206,MT556205,MT556204,MT556203,MT556202,MT556201,MT556200,MT556199,MT556198,MT556197,MT556196,MT556195,MT556194,MT556193,MT556192,MT556191,MT556190,MT556189,MT556188,MT556187,MT556186,MT556185,MT556184,MT556183,MT556182,MT556181,MT556180,MT372905,MT372843,MT371401,MT371400,MT371399,MT371398,MT371397,MT371396,MT227018,MT192524,MT178276,MT102376,MT026707,MT026706,MT021912,MN953777,MN944564,MN796062,MN796061,MN796060,MN796059,MN796058,MN796057,MN796054,MN796053,MN796052,MN796051,MN796050,MN796049,MN796048,MN658482,MN537138,MN241144,LR588212,LR536991,MT210875,MT210874,MT210873,MT210872,MT199604,MT196914,MT196913,MT196912,MT196911,MT196910,MT196909,MT086745,MT086743,MT086742,MN937220,MN937219,MN937218,MN937217,MN937216,MN937215,MN937214,MN937213,MN937212,MN937211,MN937210,MN937209,MN937208,MN937207,MN937206,MN937205,MN937204,MN937203,MN238771,MN238770,MN217407,MN215866,MN215865,MN215864,MN215863,MN215862,MN215861,MN215860,MN215859,MN215858,MN215857,MN215856,MN215855,MN215854,MN215853,MN213759,MN213758,MN213757,MN213756,MN213755,MN213754,MN213753,MN213752,MN213751,MN213750,MK340749,MK361186,MK359693,MK359692,MN200225,MN200224,MN200223,MN200222,MZ703411,MZ703414,MZ703413,MZ703412,MZ703410,MZ703409,MZ703407,MZ703313,MZ703312,MZ703311,MZ703310,MZ703309,MZ703308,MZ703307,MZ703306,MZ703305,MZ703212,MZ703211,MZ703200,MZ703199,MZ703192,MZ703191,MZ703190,MZ703189,MZ703179,MZ703178,MZ703137,MZ703136,MZ703096,MZ703095,MZ703084,MZ703083,MZ703082,MZ703081,MZ703080,MZ703079,MZ702993,MZ702927,MZ702926,MZ702925,MZ702924,MZ702538,MZ702537,MZ702536,MZ702535,MZ702104,MZ702103,MZ702102,MZ702101,MZ701865,MZ391152,MZ391151,MZ391150,MZ391149,MZ391148,MZ391147,MT834957,MZ701857,MZ701853,MZ686201,MZ616669,MZ677474,MZ676714,MZ676713,MZ676044,MW587029,LC603026,LC603025,LC603024,LC603023,LC603022,LC603021,LC603020,MN190181,MN160312,MN160308,MN160307,MN160306,MN160300,MN160297,MN160296,MN160288,MN160279,MN160276,MN160273,MN160272,MN160271,MN160267,MN160260,MN160256,MN160255,MN153735,MN153734,MN633405,CP059864,CP059872,MT829150,MT826247,MT826246,MT826245,MT020091,MT247061,MT247060,LR756519,LR736044,LR736041,LR679770,MT813511,MT809231,MT809146,MT809050,MT807045,MT807044,MT807043,MT807042,MT807041,MT807040,MT807039,MT801072,MT800935,MT800004,MT799990,MT799989,MT588818,MT186160,MT165627,MT165626,MT165625,MT021458,MT004835,MT004833,MN893229,MN892714,MN756705,MN535857,MN535856,MN420921,MN244220,MN244219,MN244218,MN244217,MN244216,MN244215,MN244214,MN244213,MN244212,MN244211,MN244210,MN244209,MN244208,MN244207,MN244206,MN161885,MN150183,MN093317,MW293937,MW293930,MW293928,MW293732,MW293731,MW293730,MW291538,MW291537,MT523029,MT523028,MN930520,MN930519,MN930518,MN632550,MN541823,MW290057,MW290056,MW287782,MW287781,MW287779,MW287778,MW287774,MW287773,MW287771,MW287770,MW287769,MW287768,MW287767,MW287766,MW287765,MW287764,MW287762,MW287761,MW287760,MW287759,MW287758,MW287757,MW287756,MW287754,MW287237,MW287236,MW287235,MW287234,MW287233,MW284912,MN597994,MW276149,MW276098,MW273127,MW273126,MT446280,MT446279,MW147039,MW263622,MW263621,MW263620,MW263618,MW263617,MW263615,MW263614,MW263613,MW263612,MW263611,MW263610,MW263609,MW263608,MW263607,MW263606,MW263605,MW263604,MW263602,MW263601,MW263600,MW263599,MW263597,MW263596,MW263595,MW263594,MW263593,MW263592,MW263591,MW263590,MW263589,NG_074502,MW263587,MW263586,MW263585,MW263584,MW263582,MW263581,MW263580,MW263579,MW263578,MW263577,MW263576,MW263575,MW263574,MW263573,MW263572,MW263571,MW263570,MW263569,MW263568,MW263567,MW263566,MW263565,MW263564,MW263563,MW263562,MW263561,MW263560,MW263559,MW263558,MW263557,MW263556,MW263555,MW263554,MW263553,MW263552,MW263551,MW263550,MW263549,MW263548,MW263547,MW263546,MW263545,MW263544,MW263543,MW263542,MW263541,MW263540,MW263539,MW263538,MW263537,MW263536,MW263535,MW263534,MW263533,MW263532,MW263531,MW263530,MW263529,MW263528,MW263527,MW263526,MW263525,MW263524,MW263523,MW263522,MW263521,MW263520,MW263519,MW263518,MW263517,MW263516,MW263515,MW263514,MW263513,MW263512,MW263511,MW263510,MW263509,MW263508,MW263507,MW263506,MW263505,MW263504,MW263503,MW263502,MW263501,MW263500,MW263499,MW263498,MW263497,MW263496,MW263495,MW263494,MW263493,MW263492,MW263491,MW263490,MW263489,MW263488,MW263487,MW263486,MW263485,MW263484,MW263483,MW263482,MW263481,MW263480,MW263479,MW263478,MW263477,MW263476,MW263475,MW263474,MW263473,MW263472,MW263471,MW263470,MW263469,MW263468,MW263467,MW263466,MW263465,MW263464,MW263462,MW263461,MW263460,MW263458,MW263457,MW263456,MW263455,MW263454,MW263453,MW263452,MW263451,MW263450,MW263449,MW263448,MW263447,MW263446,MW263445,MW263444,MW263443,MW263442,MW263441,MW263440,MW263439,MW263438,MW263437,MW263436,MW263435,MW263434,MW263433,MW263432,MW263431,MW263430,MW263429,MW263428,MW263427,MW263426,MW263425,MW263424,MW263423,MW263422,MW263421,MW263420,MW263419,MW263417,MW263416,MW263415,MW263414,MW263413,MW263412,MW263411,MW263409,MW263408,MW263407,MW263406,MW263405,MW263404,MW263403,MW263401,MW263400,MW263399,MW263398,MW263397,MW263396,MW263395,MW263394,MW263393,MW263392,MW263391,MW263390,MW263389,MW263388,MW263387,MW263386,MW263385,MW263384,MW263383,MW263382,MW263381,MW263380,MW263379,MW263378,MW263377,MW263376,MW263375,MW263374,MW263373,MW263372,MW263371,MW263370,MW263369,MW263368,MW263367,MW263366,MW263365,MW263364,MW263363,MW263362,MW263361,MW263360,MW263359,MW263358,MW263357,MW263356,MW263355,MW263354,MW263353,MW263352,MW263351,MW263350,MW263349,MW263348,MW263347,MW263346,MW263345,MW263344,MW263343,MW263342,MW263341,MW263340,MW262926,MW255831,MW255806,MW255803,MW255801,MW255737,MW255681,MW255679,MW255677,MW255674,MW255656,MW255654,LC595232,LC595231,MN064797,MN064796,MN061286,MW301122,MW301100,MW301099,MW301098,MW301097,MW301096,MW301095,MW301094,MW301093,MW301092,MW301091,MW301090,MW301089,MW301088,MW301087,MW301086,MW301085,MW301084,MW301083,MW301082,CP039874,MN017304,MN161887,MN161884,MN161883,MN161882,MT184382,MT184381,MT184380,MT184379,MT184329,MT184327,MT183696,MT182733,MT180953,MT180951,MT180950,MT179306,MT179305,MT001297,MT000625,MT000621,MT000620,MT000619,MT000618,MT000616,MT000615,MT000614,MT000556,MT000555,MT000551,MT000550,MT000549,MT000546,MT000545,MT000543,MT000542,MT000541,MT000540,MT000539,MT000538,MT000537,MT000536,MT000535,MT000534,MT000533,MT000532,MT000530,MT000529,MT000527,MT000526,MT000525,MT000524,MT000523,MT000522,MT000521,MT000520,MT000519,MT000518,MT000516,MT000515,MT000514,MT000513,MT000512,MT000511,MT000509,MT000507,MT000505,MT000504,MT000503,MT000501,MT000500,MT000499,MT000496,MT000493,MT000489,MT000488,MT000485,MT000483,MT000482,MT000481,MT000480,MT000478,MN232934,MN232932,MN232931,MN232930,MN232929,MN232928,MN232927,MN232926,MN232925,MN232924,MN967348,MN967347,MN967346,MN449441,MT162714,MT162675,MT160524,MT159437,MT159434,MT159433,MT159432,MT159431,MN959458,MN784990,MN784989,MN784988,MN784987,MN784986,MN784985,MN784984,MN784983,MN784982,MN784981,MN784980,MN784979,MN784978,MN784977,MN784975,MN784974,MN784973,MN784972,MN784971,MN784970,MN784969,MN784968,MN784967,MN784966,MN784965,MN784964,MN784963,MN784962,MN938405,MN938403,MN938402,MN938401,MT156449,MT154255,MT154016,MT154015,MT154014,MT154013,MT154012,MT154011,MT154010,MT154009,MT154008,MT154007,MT154006,MT154005,MT154004,MT154003,MT154002,MT154001,MT154000,MT153999,MT153998,MT153997,MT153996,MT153995,MT153994,MT153993,MT153992,MT153991,MT153990,MT153989,MT153988,MT153984,MT153983,MT153982,MT153981,MT153980,MT153979,MT153978,MT153976,LC510260,MT150601,MT150600,MT140311,MT126669,MT126667,MT126662,MT126659,MT126656,MT126654,MT126631,MT126622,MT126615,MT126489,MT126484,MN494090,MN494089,MN449990,MN449989,MK995629,MT472518,MT472607,MT472606,MT472605,MT472604,MT472603,MT472602,MT472601,MT472600,MT472599,MT472598,MT472597,MK966143,MT604993,MT587328,MT587327,MT587326,MT587319,NG_070098,NG_070097,NG_070096,NG_070095,NG_070094,NG_070093,NG_070092,NG_070091,NG_070086,NG_070085,NG_070084,NG_070083,NG_070082,NG_070081,NG_070080,NG_070079,NG_070078,NG_070077,NG_070076,NG_070075,NG_070074,NG_070073,NG_070072,NG_070071,NG_070070,NG_070069,NG_070068,NG_070067,NG_070062,NG_070060,NG_070058,NG_070057,NG_070056,NG_070055,NG_070054,NG_070053,NG_070052,NG_070051,NG_070050,NG_070049,NG_070047,NG_070046,NG_070045,NG_070043,NG_070042,NG_070039,NG_070033,NG_070032,NG_070031,NG_070030,NG_070029,NG_070028,NG_070027,NG_070026,NG_070025,NG_070024,NG_070022,NG_070021,NG_070020,NG_070019,NG_070018,NG_070017,NG_070015,NG_070014,NG_070012,NG_070011,NG_070010,NG_070009,NG_070008,NG_070007,NG_070006,NG_070005,NG_070004,NG_069999,NG_069998,NG_069997,NG_069996,NG_069995,NG_069994,NG_069993,NG_069992,NG_069991,NG_069990,NG_069986,NG_069985,NG_069984,NG_069978,NG_069975,NG_069974,NG_069973,NG_069972,NG_069971,NG_069970,NG_069969,NG_069966,NG_069965,NG_069964,NG_069963,NG_069962,NG_069954,NG_069938,NG_069937,NG_069936,NG_069935,NG_069934,NG_069933,NG_069932,NG_069930,NG_069925,NG_069924,NG_069923,NG_069922,NG_069921,NG_069920,NG_069919,NG_069917,NG_069915,NG_069914,NG_069913,NG_069912,NG_069909,NG_069908,NG_069907,NG_069905,NG_069903,NG_069902,NG_069901,NG_069900,NG_069899,NG_069889,NG_069888,NG_069887,NG_069886,NG_069885,NG_069884,NG_069883,NG_069882,NG_069881,NG_069879,NG_069878,NG_069877,NG_069876,NG_069875,NG_069874,NG_069871,NG_069870,NG_069869,NG_069868,NG_069867,NG_069866,NG_069865,NG_069864,NG_069862,NG_069861,NG_069859,NG_069858,NG_069857,NG_069855,NG_069854,NG_069853,NG_069852,NG_069851,NG_069850,NG_069849,NG_069848,NG_069847,NG_069846,NG_069845,NG_069844,NG_069843,NG_069842,NG_069840,NG_069839,NG_069838,NG_069837,NG_069836,NG_069835,NG_069834,NG_069833,NG_069832,NG_069831,NG_069830,NG_069829,NG_069828,NG_069825,NG_069824,NG_069820,NG_069819,NG_069815,NG_069813,NG_069812,NG_069811,NG_069809,NG_069808,NG_069807,NG_069806,NG_069804,NG_069803,NG_069800,NG_069799,NG_069798,NG_069797,NG_069795,NG_069794,NG_069792,NG_069791,NG_069790,NG_069789,NG_069787,NG_069786,NG_069785,NG_069783,NG_069781,NG_069780,NG_069776,NG_069773,NG_069772,NG_069769,NG_069768,NG_069767,NG_069766,NG_069765,NG_069763,NG_069762,NG_069761,NG_069760,NG_069759,NG_069758,NG_069757,NG_069756,NG_069755,NG_069753,NG_069752,NG_069751,NG_069750,NG_069749,NG_069748,NG_069747,NG_069744,NG_069743,NG_069741,NG_069740,NG_069739,NG_069738,NG_069737,NG_069734,NG_069733,NG_069732,NG_069731,NG_069730,NG_069729,NG_069726,NG_069725,NG_069724,NG_069723,NG_069722,NG_069721,NG_069720,NG_069719,NG_069718,NG_069717,NG_069716,NG_069715,NG_069712,NG_069711,NG_069709,NG_069708,NG_069707,NG_069706,NG_069705,NG_069704,NG_069703,NG_069702,NG_069701,NG_069700,NG_069699,NG_069698,NG_069697,NG_069694,NG_069693,NG_069692,NG_069691,NG_069690,NG_069688,NG_069686,NG_069684,NG_069682,NG_069681,NG_069679,NG_069678,NG_069676,NG_069674,NG_069673,NG_069672,NG_069670,NG_069669,NG_069668,NG_069667,NG_069666,NG_069665,NG_069662,NG_069661,NG_069660,NG_069659,NG_069658,NG_069657,NG_069656,NG_069655,NG_069654,NG_069653,NG_069652,NG_069651,NG_069650,NG_069649,NG_069648,NG_069647,NG_069646,NG_069645,NG_069643,NG_069641,NG_069640,NG_069638,NG_069637,NG_069635,NG_069634,NG_069633,NG_069632,NG_069630,NG_069629,NG_069627,NG_069626,NG_069624,NG_069623,NG_069622,NG_069621,NG_069620,NG_069619,NG_069618,NG_069617,NG_069616,NG_069615,NG_069613,NG_069611,NG_069610,NG_069609,NG_069608,NG_069607,NG_069606,NG_069605,NG_069601,NG_069600,NG_069599,NG_069598,NG_069597,NG_069596,NG_069595,NG_069594,NG_069593,NG_069592,NG_069591,NG_069590,NG_069576,NG_069575,NG_069573,NG_069572,NG_069570,NG_069569,NG_069567,NG_069566,NG_069565,NG_069564,NG_069563,NG_069562,NG_069561,NG_069560,NG_069559,NG_069558,NG_069557,NG_069556,NG_069555,NG_069554,NG_069553,NG_069552,NG_069551,NG_069549,NG_069548,NG_069547,NG_069546,NG_069545,NG_069544,NG_069543,NG_069542,NG_069541,NG_069540,NG_069539,NG_069538,NG_069536,NG_069535,NG_069531,NG_069530,NG_069529,NG_069528,NG_069527,NG_069526,NG_069525,NG_069524,NG_069523,NG_069522,NG_069521,NG_069520,NG_069519,NG_069518,NG_069517,NG_069516,NG_069515,NG_069514,NG_069513,NG_069512,NG_069511,NG_069510,NG_069509,NG_069508,NG_069507,NG_069506,NG_069505,NG_069504,NG_069503,NG_069502,NG_069501,NG_069500,NG_069499,NG_069497,NG_069495,NG_069494,NG_069493,NG_069492,NG_069491,NG_069490,NG_069482,NG_069481,NG_069480,NG_069479,NG_069478,NG_069477,NG_069476,NG_069472,NG_069471,NG_069470,NG_069469,NG_069468,NG_069467,NG_069466,NG_069465,NG_069464,NG_069463,NG_069462,NG_069461,NG_069459,NG_069458,NG_069457,NG_069456,NG_069455,NG_069454,NG_069453,NG_069450,NG_069448,NG_069447,NG_069446,NG_069445,NG_069444,NG_069443,NG_069442,NG_069441,NG_069440,NG_069439,NG_069438,NG_069437,NG_069436,NG_069435,NG_069434,NG_069428,NG_069424,NG_069423,NG_069419,NG_069418,NG_069416,NG_069406,NG_069403,NG_069402,NG_069401,NG_069400,NG_069399,NG_069398,NG_069397,NG_069396,NG_069395,NG_069394,NG_069393,NG_069391,NG_069390,NG_069389,NG_069388,NG_069387,NG_069386,NG_069385,NG_069384,NG_069381,NG_069379,NG_069378,NG_069376,NG_069375,NG_069373,NG_069372,NG_069371,NG_069370,NG_069369,NG_069368,NG_069367,NG_069361,NG_069360,NG_069359,NG_069358,NG_069357,NG_069356,NG_069355,NG_069353,NG_069351,NG_069350,NG_069346,NG_069345,NG_069344,NG_069343,NG_069342,NG_069341,NG_069340,NG_069337,NG_069336,NG_069335,NG_069334,NG_069333,NG_069331,NG_069327,NG_069326,NG_069324,NG_069323,NG_069322,NG_069321,NG_069319,NG_069318,NG_069317,NG_069316,NG_069314,NG_069313,NG_069311,NG_069310,NG_069309,NG_069308,NG_069307,NG_069306,NG_069305,NG_069304,NG_069303,NG_069302,NG_069301,NG_069300,NG_069299,NG_069298,NG_069297,NG_069296,NG_069295,NG_069294,NG_069293,NG_069291,NG_069290,NG_069285,NG_069282,NG_069281,NG_069280,NG_069278,NG_069277,NG_069276,NG_069275,NG_069274,NG_069273,NG_069272,NG_069271,NG_069270,NG_069269,NG_069268,NG_069267,NG_069266,NG_069265,NG_069264,NG_069263,NG_069262,NG_069261,NG_069259,NG_069258,NG_069257,NG_069256,NG_069255,NG_069254,NG_069253,NG_069252,NG_069251,NG_069250,NG_069249,NG_069247,NG_069246,NG_069245,NG_069244,NG_069243,NG_069242,NG_069240,NG_069239,NG_069238,NG_069237,NG_069236,NG_069234,NG_069233,NG_069231,NG_069230,NG_069229,NG_069206,NG_069205,NG_069204,NG_069202,NG_069201,NG_069200,NG_069199,NG_069196,NG_069195,NG_069194,NG_069193,NG_069192,NG_069191,NG_069190,NG_069189,NG_069188,NG_069187,NG_069186,NG_069185,NG_069184,NG_069182,NG_069181,NG_069180,NG_069179,NG_069177,NG_069176,NG_069175,NG_069174,NG_069173,NG_069172,NG_069171,NG_069169,NG_069168,NG_069167,NG_069166,NG_069165,NG_069164,NG_069163,NG_069162,NG_069161,NG_069160,NG_069159,NG_069158,NG_069157,NG_069156,NG_069155,NG_069154,NG_069153,NG_069146,NG_069145,NG_069144,NG_069143,NG_069142,NG_069140,NG_069139,NG_069138,NG_069137,NG_069136,NG_069135,NG_069134,NG_069133,NG_069131,NG_069130,NG_069129,NG_069128,NG_069127,NG_069126,NG_069125,NG_069124,NG_069123,NG_069121,NG_069120,NG_069119,NG_069117,NG_069116,NG_069115,NG_069114,NG_069111,NG_069110,NG_069109,NG_069108,NG_069107,NG_069105,NG_069104,NG_069103,NG_069100,NG_069099,NG_069098,NG_069097,NG_069096,NG_069094,NG_069092,NG_069091,NG_069088,NG_069087,NG_069086,NG_069085,NG_069084,NG_069083,NG_069082,NG_069081,NG_069080,NG_069079,NG_069078,NG_069073,NG_069072,NG_069071,NG_069067,NG_069065,NG_069064,NG_069063,NG_069062,NG_069061,NG_069060,NG_069058,NG_069057,NG_069056,NG_069055,NG_069054,NG_069053,NG_069052,NG_069051,NG_069050,NG_069049,NG_069048,NG_069047,NG_069046,NG_069045,NG_069044,NG_069043,NG_069042,NG_069040,NG_069039,NG_069038,NG_069037,NG_069035,NG_069034,NG_069033,NG_069032,NG_069031,NG_069030,NG_069029,NG_069028,NG_069027,NG_069026,NG_069025,NG_069024,NG_069023,NG_069022,NG_069021,NG_069020,NG_069019,NG_069018,NG_069016,NG_069013,NG_069012,NG_069011,NG_069009,NG_069008,NG_069005,NG_069001,NG_069000,NG_068999,NG_068998,NG_068997,NG_068996,NG_068995,NG_068994,NG_068993,NG_068988,NG_068985,NG_068984,NG_068983,NG_068982,NG_068980,NG_068978,NG_068973,NG_068972,NG_068971,NG_068970,NG_068969,NG_068961,NG_068960,MT600022,MT600021,MT600020,MT600019,MT600018,MT600017,MT600016,MT600015,MT600014,MT600013,MT600011,MT600010,MT600009,MT600008,MT600007,MT600006,MT600005,MT600004,MT600003,MT600002,MT600001,MT600000,MT599999,MT599998,MT599997,MT599996,MT599995,MT599994,MT599993,MT599992,MT599991,MT599990,MT599989,MT598035,MT598033,MT598032,MT598031,MT598030,MT598029,MT509389,MT509388,MT509387,MT509386,MT509385,MT509384,MT509383,MT509382,MT509381,MT509380,MT509379,MT509378,MT509377,MT509376,LC516465,LC516463,MN989384,MT010617,MT010616,MT010614,MT010613,MT010612,MT010611,MT010609,MT010608,MT586812,MT586811,MT586809,MT586808,MN365743,MN339431,MN339430,MN339429,MN339427,MN339426,MN339425,MN339423,MN339421,MN339420,MN339418,MN339417,MN339415,MN339414,MN339413,MN339412,MN339411,MN339410,MN339409,MN339408,MN339407,MN339406,MN339405,MN339404,MN339401,MN339400,MN339399,MN339398,MN339397,MN339396,MN339395,MN339394,MN339393,MN339392,MN339390,MN339389,MN339388,MN339387,MN339386,MN339385,MN339383,MN339382,MN339381,MN339380,MN339379,MN339377,MN339376,MN339375,MN339374,MN339372,MN339371,MN339370,MN339369,MN339367,MN339366,MN339365,MN339364,MN339363,MN339362,MN339361,MN339360,MN339358,MN339357,MN339356,MN339355,MN339354,MN339353,MW296932,MN796034,MT472005,MT471266,MT463493,MT223938,MT223937,MT223936,MT223934,MT223933,MT223932,MT223931,MT223930,MT223929,MT223928,MT223927,MT223926,MT223925,MT223924,MT223923,MT223922,MT223920,MT223919,MT223918,MT223917,MT223916,MT223915,MT223912,MT223911,MT223910,MT223909,MT223908,MT223907,MT223906,MT223904,MT223903,MT223902,MT223901,MT223900,MT223899,MT223895,MT223894,MT223893,MT223892,MT223891,MT223890,MT223888,MT223886,MT223884,MT223883,MT223882,MT223880,MT223879,MT223878,MT223877,MT223876,MT223870,MT456364,MK850936,MK850935,MK850934,MK850933,MK850932,MK850931,MT452988,MK773542,MT449705,MK256744,MK256743,NG_066436,MK256741,MK942392,LR881400,LR881399,LR881398,LR881397,LR881396,LR881395,LR881394,LR881393,LR881392,LR881391,LR881390,LR881389,LR881388,LR881387,LR881386,LR881385,LR881384,LR881383,LR881382,LR881381,LR881380,LR881379,LR881378,LR881377,LR881375,LR881374,MW255074,MW251852,MW251851,MW251850,MW251849,MW251848,MW251847,MW250302,MW250232,MW250231,MW250230,MW250229,MW250228,MW250227,MT232720,MW248522,MW248521,MW248520,MW248494,MW248514,MW248512,MW248511,MW248509,MW246112,MT549890,MT549889,MT549885,MT549881,MT549876,MT549871,MT549873,MT549872,MT549869,MT549864,CP064754,CP064749,MW242829,MW049283,MW049248,MT029203,MT029187,MT029170,MT029169,MT029165,MT029163,MT029159,MT029157,MT029146,MT029142,MT029131,MT029128,MW240604,MW240603,MW240602,MW240601,MW240599,MW240598,MW240596,MW240591,MW240587,MW240586,MW240584,MW240582,MW240574,MW240570,MW240566,MW240564,MW240562,MW240561,MW240560,MW240559,MW240558,MW240556,MW240555,MW240553,MW240552,MW240551,MW240550,MW240549,MW240548,MW240547,MW240546,MW240545,MW240544,MW240543,MW240542,MW240541,MW240540,MW240539,MW240538,MW240537,MW240536,MW240534,MN607226,MN607225,MN607224,MN607223,MN607222,MN598818,MN598817,MN598816,MN598815,MN598814,MT876578,MT876577,MT118229,MT118228,MT118227,MT118226,MT118223,MT118222,MT118221,MT118220,MT118218,MT118217,MT118216,MT118215,MT118214,MT118213,MT118211,MT118209,MT118207,MT118206,MT118205,MT118204,MT118203,MT118202,MT118201,MZ291697,MZ269073,MZ268008,MZ267688,MW413366,MW413365,MW413364,MW413363,MW413362,MW413361,MW413360,MW413359,MW413358,MW339350,MW339349,MW079527,MW079526,MW079522,MW079521,MW079516,MW079515,MZ266315,MN473138,MN473137,MN473135,MN473134,MZ265321,MZ265320,MZ265319,MZ265303,MZ262759,MZ262758,MZ262757,MZ262749,MZ262748,MZ262746,MZ262745,MZ262743,MZ262742,MZ262741,MZ262740,MZ262530,MZ227382,MZ227377,MZ227227,MZ225615,MZ225614,MZ225613,MZ225612,MZ225611,MZ225610,MZ225609,MZ225608,MZ225607,MZ225606,MZ225605,MZ225604,MZ225603,MZ225602,MZ225601,MZ225600,MZ225599,MZ225598,MZ225597,MZ221606,MZ221605,MZ220432,MZ208810,MZ207948,MZ207901,MZ206326,XR_005976931,XR_005976915,CP072754,CP075075,CP075073,CP075071,MZ204010,MZ081842,MW888515,MW173346,MW173345,MW173039,MW173033,MW173031,MK894291,MK894290,MK894289,MK894288,MK894287,MK894286,MK894284,LC509453,LC509452,MK883036,MK883035,MT799866,MT370383,MT062448,MT062447,MT062446,MT062445,MT062444,MN956793,MN956792,MN956791,MN956790,MN956789,MN956788,MN956787,MH102317,MK860115,MK860114,MK860113,MK860112,MK860111,MK860110,MK860109,MK850202,MK850200,MK850199,MK850198,MK850197,MK850196,MK850194,MK446371,MK446370,MK446366,MK446360,MK446359,MK446356,MK446355,MK446353,MK446349,MK446341,MK847521,MK843781,MK840816,MK840815,MK840813,MK840812,MK840811,MK840810,MK840809,MK840808,MK840807,MK840806,MH879611,MH879610,MH879609,MH879608,MH879607,MH879606,MH879605,MH879604,MH879603,MH879602,MH879598,MH879597,MH879595,MH879594,MH879593,MH879592,MH879591,MH879590,MH879589,MH879588,MK836109,MK834521,MK829000,MK813888,MK813857,MK813856,MK813855,MN632456,MN632455,MN632453,MN632452,MN630203,MN629745,MK810898,MK810897,MK810896,MK810895,MK810894,MK810893,MK810892,MK810891,MK810890,MK810889,MK810888,MK810887,MK810886,MK810885,MK810884,MK810883,MK810882,MK810881,MK810880,MK810879,MK810878,MK810877,MK810876,MK810875,MK810874,MK810873,MK810872,MK810871,MK810870,MK810869,MK810867,MK810866,MK810865,MK810864,MK810863,MK810862,MK810861,MK810860,MK810859,MK810858,MK810857,MK810856,MK810855,MK810854,MK810853,MK810852,MK810851,MK810850,MK810849,MK810848,MK810847,MK810846,MK810845,MK810844,MK810843,MK810842,MK810841,MK810840,MK810839,MK810838,MK810837,MK810836,MK810835,MK810834,MK810833,MK810832,MK810831,MK810830,MK810829,MK810828,MK810827,MK810826,MK810825,MK810824,MK810823,MK810822,MK810821,MK810820,MK810819,MK810818,MK810817,MK810816,MK810815,MK810814,MK810813,MK810812,MK810811,MK810810,MK810809,MK810808,MK810806,MK810805,MK810804,MK810803,MK810802,MK810801,MK810800,MK810799,MK810798,MK810797,MK810796,MK810795,MK810794,MK810793,MK810792,MK810791,MK810790,MK810789,MK810788,MK810787,MK810786,MT734818,MT734819,MT732395,MT731328,MT731291,MT712180,MT712179,MT707521,MT707520,MT707519,MT707518,MT707517,MT707516,MT707515,MT707514,MT707513,MT707512,MT707511,MT707510,MT707509,MT707508,MT705984,MK167448,MK167447,LR732024,LR699567,LR588888,MT705246,XR_004775187,XR_004775239,XR_004775245,XR_004775242,XR_004775241,MN528796,MN528795,MN528794,MN528793,MN528792,MN528791,MN528790,MN528789,MN528788,MN528787,MN528786,MN306172,MN306171,MN306170,MN306169,MN306168,MN306167,MN306166,MN306165,MN306164,MN306163,MN306162,MN306161,MN306160,MN306159,MN306158,MN306157,MN306156,MN306154,MT704383,MT704382,MT704379,MT704378,MT704377,MT703782,MN864538,AB525937,MT221674,MT222278,MN991967,CP054635,MT681654,MT681191,MT677698,MT676009,MT674805,MT674804,MT672602,MN653390,MT669816,MT509847,MT509846,MT421932,MT421931,MT345346,MT345344,MT026564,MT026563,MT026562,MT026561,MT026559,MT026558,MT026557,MT026556,MT026555,MT026554,MT026551,MT026549,MT026547,MT026546,MT026544,MT026543,MT026542,MT026541,MT026540,MT026539,MT026538,MT026537,MT026536,MT026535,MT026534,MT026533,MT026532,MT026531,MT026526,MT026525,MT026522,MT026521,MT026520,MT026519,MT026518,MT026517,MT026516,MT026515,MT026514,MT026510,MT026508,MT026507,MT026505,MT026503,MT026502,MT026501,MT026499,MT026498,MT026496,MT026493,MT026491,MT026489,MT026488,MT026487,MT026486,MT026485,MT026484,MT026483,MT026482,MT026481,MT026480,MT026478,MT026477,MN788607,MN788606,MN747485,MN747484,MN747483,MN747482,MN747481,MN747480,MN747479,MN747478,MN747475,MN747474,MN747473,MN747472,MN707423,MN707422,MN707421,MN707420,MN707419,MN707418,MH562323,MN097918,MN097917,MN097916,MN097915,MN097914,MN097913,MN097912,MN097911,MN097910,MN097909,MN097908,MN097907,MN097366,MN097344,MN097336,MN097328,MN097322,MN097313,MN097309,MN097305,MN097297,MN097296,MN097285,MN097277,MN097272,MN097256,MN097249,MN097248,MK776867,MK776866,MT277026,MT277025,MT277024,MT277023,MT277022,MT277021,MT277020,LC571760,LC571755,LC571754,NG_074510,NG_074509,NG_074508,NG_074507,NG_074506,NG_074505,NG_074504,NG_074503,NG_074501,NG_074500,NG_074499,NG_074498,NG_074496,NG_074495,NG_074494,NG_074493,NG_074492,NG_074491,NG_074490,NG_074489,NG_074488,NG_074487,NG_074486,NG_074485,NG_074484,NG_074481,NG_074480,NG_074479,NG_074478,NG_074471,NG_074466,NG_074464,NG_074463,NG_074459,NG_074455,NG_074452,NG_074451,NG_074450,NG_074449,NG_074448,NG_074447,NG_074446,NG_074445,NG_074444,NG_074443,NG_074442,NG_074441,NG_074436,NG_074435,NG_074434,NG_074433,NG_074432,NG_074431,NG_074430,NG_074428,NG_074427,NG_074426,NG_074425,NG_074423,NG_074422,NG_074421,NG_074420,NG_074419,MW883846,MW883845,MW883844,MW883843,MW883842,MW883841,MW883840,MW883837,MW883836,MW883833,MW883829,MW883828,MW883826,MW883824,MW883823,MW883822,MW883821,MW883820,MW883819,MW883817,MW883816,MW883815,MW883813,MW883812,MW883811,MW883810,MW883805,MW883804,MW883803,MW883802,MW883801,MW883800,XR_005951996,MW488040,MW442972,MW244099,MW244097,MW244096,MZ052130,MZ049599,MZ049579,MZ049574,MT944352,MZ047585,MZ045835,MW147056,MW147055,MW147052,MK765045,NG_066463,MW811461,MW809415,MW809414,MW809413,MW805796,MW600378,MW600377,MW600376,MW600375,MW600374,MW600373,MW600372,MW600371,MW600370,MW600369,MW600368,MW600367,MW600366,MW600365,MW600364,MW581146,MW581145,MW581144,MW581143,MW330009,MW800361,MW800199,MT810008,MW797064,MW797063,MW797062,MW797061,MW797060,MW797059,MW797058,MW797057,MW797055,MW797054,MW797052,MW797051,MW797050,MW797049,MW797048,MW793552,MW793551,MW793550,MW793549,MW793548,MW793547,MW793546,MW785055,MW785054,MW785053,MW785052,MW785051,MW785047,MW785046,MW785045,MW785044,MW784622,MW784621,MW776356,MT265218,MW431315,MT831006,MT831005,MT830999,MT830998,MT102863,MT102862,MW397060,NG_073874,NG_073871,NG_073870,NG_073868,NG_073867,NG_073866,NG_073865,NG_073864,NG_073863,NG_073862,NG_073861,NG_073860,NG_073859,NG_073858,NG_073857,NG_073855,NG_073854,NG_073853,NG_073852,NG_073851,NG_073850,NG_073849,NG_073848,NG_073846,NG_073845,NG_073844,NG_073843,NG_073842,NG_073841,NG_073840,NG_073839,NG_073838,NG_073837,NG_073836,NG_073835,NG_073834,NG_073832,NG_073831,NG_073829,NG_073828,NG_073827,NG_073826,NG_073825,NG_073821,NG_073820,NG_073819,NG_073818,NG_073817,NG_073816,NG_073815,NG_073814,NG_073812,NG_073811,NG_073810,NG_073809,NG_073808,NG_073807,NG_073806,NG_073805,NG_073804,NG_073803,NG_073802,NG_073801,NG_073800,NG_073799,NG_073798,NG_073797,NG_073796,NG_073795,NG_073794,NG_073793,NG_073792,NG_073791,NG_073790,NG_073789,NG_073788,NG_073787,NG_073786,NG_073785,NG_073783,NG_073782,NG_073781,NG_073780,NG_073779,NG_073767,NG_073766,NG_073765,NG_073763,NG_073762,NG_073761,NG_073760,NG_073758,NG_073757,NG_073756,NG_073755,NG_073754,MT232514,MT232513,MT232512,MT232511,MT232510,MW750244,MW750226,MK502028,MK502027,MK502026,MK502025,MK502022,MK502021,MK502020,MK502019,MK502017,MK502014,MK502013,MK502010,MK502009,MK502008,MK502007,MK502006,MK502005,MN209897,MK359691,MN203622,MN202780,MN202779,MN202778,MK751810,MK751809,MK751808,MK751807,MK751806,MK751805,MK751804,MK751803,MK751802,MK748167,MK734305,MK734304,MK734303,MK734301,MT310849,MT309804,MT309803,MT309800,MT309798,MT309796,MT309792,MT309791,MT309789,MT309787,MT309786,MT309784,MT309782,MT309781,MT309780,MT309779,MT309778,MT309777,MT309774,MT309772,MT309771,MT309768,MT309767,MT309765,MT309764,MT309489,MT309488,MT309465,MT309464,MT309468,MT309463,MT309467,MT309466,MT308771,MT307291,MT307290,MT307289,MT307288,MT307287,MT307286,MT307285,MT307284,MT307283,MN749232,MN749231,MN482678,MN482675,MT305801,MT305772,MT305770,MT305751,MT305749,MT305746,MT305745,MT305742,MT305022,MT304609,MT304454,MT304453,MT304452,MT304451,MT304450,MT304449,MT304448,MT304447,MT304446,MT304442,MT304439,MT304436,MT304434,MT304433,MT304431,MT304430,MT304428,MT304427,MT303868,MT302778,MT301951,MT301570,MT300277,MT300192,MT300169,MT300163,MT300137,MT300135,MT300107,MT300092,MT299776,MT299763,MT299761,MT299760,MT299757,MT299755,MT299683,MT294047,MT294078,MT293624,MT293619,MT293616,MT293229,MT293228,MT293335,MT293297,MT293291,MT293238,MT293236,MT293227,MT293226,MN263815,MN263814,MN263813,MN263812,MN263811,MN263810,MN263809,MN263808,MN263807,MN263806,MN263805,MN263804,MN263803,MN263802,MN263801,MN263800,MN263799,MN263798,MN263797,MN263796,MN263795,MN263794,MN263793,MN263792,MN263791,MN263504,MN263503,MN263502,MN263501,MN263500,MN263499,MN263498,MN263497,MN263496,MN263495,MN263494,MN263493,MN263492,MN263491,MN263490,MN263489,MN263488,MN263487,MN263486,MN263485,MN263484,MN263483,MN258856,MN258855,MN258854,MN258853,MN258852,MN258851,MN258850,MN258849,MN258848,MN258847,MN258846,MN258845,MN258844,MN258843,MN258786,MN258785,MN258784,MN258783,MN258782,MT279912,MT279911,MT279910,MT279693,MT279334,MT279333,MT279332,MT279331,MT279330,MN749229,MN749228,MN749227,MN749224,MN749221,MN749220,MN749216,MN749215,MN749212,MN749211,MN749209,MN749208,MN749207,MN749206,MN749205,MN749204,MN749203,MN749202,MN749201,MN749200,MN749199,MN749198,MN749197,MN749196,MN749195,MN749194,MN749193,MN749192,MN749191,MN749190,MN749189,MN749188,MN749187,MN749186,MN749185,MN749184,MN749183,MN749182,MN749181,MN749178,MN749176,MN749173,MN749168,MN749167,MN749165,MT279219,MT279218,MT279217,MT279216,MT279215,MT279214,MT279213,MT279212,MT279211,MT279210,MT279209,MT279208,MT279207,MT279206,MT279205,MT279204,MT279203,MT279202,MT279200,MT279199,MT276599,MT274527,MT274521,MT274520,MT273660,MT273252,MT273251,MT273250,MK719556,MK696155,MK691503,MK691502,MT582756,MT579869,MT579868,MT579867,MT579866,MT579865,MT005526,MT005525,MT005524,MT005523,MT005522,MT005521,MT005520,MT005519,MT005518,MT005515,MT005514,MT005513,MT005512,MT005491,MT005490,MT005489,MT005488,MT005487,MT005486,MT005477,LC529409,MN308512,MN308510,MN152979,MN152978,MN152977,MN989429,MT560828,MK913636,MK913635,MN862641,MT560198,MT560197,MT559124,MT559122,MT559120,MT559119,MT559118,MT559117,MT559116,MT559114,MT559113,MT559112,MT559085,MT559083,MT559082,MT555409,MT555408,MT555407,MT555406,MT555405,MT555404,MT555403,MT555402,MT555401,MT555400,MT555399,MT554924,MT553242,MT552980,MN047434,MT549065,MT539767,MN586902,MN509434,MT536778,MT536757,MT536755,MT535769,MT535768,MT007599,MT002266,MT000759,MT000720,MN994335,MN994330,MN994322,MN982862,MN252883,MN252882,MN244205,MN244204,MN244203,MN244202,MN241143,MT533279,MT533257,MT530453,MT530452,MT530450,MT528156,MT525302,MT524305,MT516310,MT516309,MT516308,MT516307,MT516306,MT516304,MT516303,MT516301,MT516300,MT516299,MT516298,MK579373,MK579372,MK579371,MT231454,MT231453,MT231450,MT231449,MT231447,MT231446,MT127210,MT127209,MT012354,MT012353,MT012352,MT012351,MT012350,MT012349,MN970688,MN970687,MN970686,MN908952,MN908951,MN905062,MN905061,MN636699,MN629359,MN473140,MN473139,MN473136,MN413244,MN413243,MN387228,MN387227,MK999929,MK999928,MK999927,MK968360,MK968359,MK968358,MK968357,MK968356,MK968355,MK968354,MK968353,MK968352,MK968351,MK968350,MK968349,MK947384,MK947383,MK947382,MK947381,MK947380,MK947379,MK919486,MH256038,MH256037,MH256036,MK680508,MK637644,MT271922,MT271773,MT271772,MT270608,MT270607,MT270606,MT270605,MT270604,MT270603,MT270602,MT270601,MT270600,MT270599,MT270598,MN422103,MN422102,MN846291,MN846290,MN846289,MN846287,MN846286,MN846285,MN846284,MN846283,MT267528,MT267362,MT267337,MT267298,MT264910,MK634568,MT893343,MT078859,MT078857,MT078856,MT078855,MT078854,MT920646,MT919731,MT919716,MT919354,MT919340,MN304781,MN304780,MN304779,MT918770,MT918769,MT918768,MT918767,MT918766,MT918765,MT918764,MT918763,MT913592,MT913588,NG_070631,NG_070630,NG_070629,NG_070627,NG_070626,NG_070625,NG_070624,NG_070623,NG_070621,NG_070620,NG_070619,NG_070617,NG_070616,NG_070614,NG_070613,NG_070612,NG_070611,NG_070610,NG_070609,NG_070608,NG_070607,NG_070605,NG_070604,NG_070603,NG_070602,NG_070601,NG_070599,NG_070598,NG_070597,NG_070596,NG_070595,NG_070594,NG_070593,NG_070592,NG_070591,NG_070590,NG_070589,NG_070588,NG_070586,NG_070585,NG_070583,NG_070582,NG_070581,NG_070579,NG_070578,NG_070577,NG_070576,NG_070575,NG_070574,NG_070573,NG_070572,NG_070571,NG_070570,NG_070569,NG_070568,NG_070565,NG_070564,NG_070563,NG_070561,NG_070560,NG_070559,NG_070558,NG_070553,NG_070544,NG_070543,NG_070542,NG_070541,NG_070540,NG_070538,NG_070537,NG_070536,NG_070535,NG_070534,NG_070531,NG_070530,NG_070529,NG_070528,NG_070527,NG_070526,NG_070525,NG_070524,NG_070523,NG_070518,NG_070516,NG_070515,NG_070514,NG_070513,MT912968,MN781877,MN781876,MN781875,MN781874,MN781873,MN781872,MN781871,MN781870,MN781869,MN781868,MN781867,MN781866,MN781865,MN781864,MN781863,MN781862,MN781861,MN781860,MN781859,MN781858,MN781857,MN781856,MN781855,MN781854,MN781853,MN781852,MN781851,MN781850,MN781849,MN781848,MN781847,MN781846,MN781845,MN781844,MN781843,MN781842,MN781841,MN781840,MN781839,MN781838,MN781832,MN781831,MN781830,MN781829,MN781827,MN781826,MN781825,MK632106,MK632105,MK632104,MK632099,MK632098,NG_079648,MK632096,MK632086,MK632085,MK632084,NG_079647,MK632081,MK632080,MT912697,MN943823,MN943822,MN943821,MN943820,MN943818,MN943817,MN943816,MN943815,MN943811,MN943809,MN943806,MN943802,MN943801,MN943800,MN943799,MN943798,MN943796,MN943794,MN943784,MN943783,MN943782,MN943781,MN943780,MN943777,MN943767,MN943766,MN943761,MN943757,MN943756,MN943755,MN943754,MN943753,MN943752,MN943751,MN943749,MN943748,MN943743,MN943740,MN943736,MN943735,MN943734,MN943733,MN943732,MN943728,MN943723,MN943722,MN943720,MN943719,MN943718,MN943717,MN943715,MN943714,MN943713,MN943712,MN943711,MN943710,MN943709,MN943704,MN943703,MN943702,MN943701,MN943700,MN943698,MN943697,MN943696,MN943695,MN943694,MN943692,MN943691,MN943687,MN943686,MN943685,MN943683,MN943682,MN943681,MN943678,MN943677,MN943675,MN943674,MN943673,MN943671,MN943670,MN943668,MN943667,MN943664,MN943662,MN943661,MN943660,MN943659,MN943658,MN943656,MN943653,MN650644,MT908223,MT908222,MT908221,MT908220,MT908219,MT908218,MT908217,MT908216,MT908215,MT908214,MT908213,MT908212,MT908211,MT908210,MT908209,MT908208,MT908207,MT908206,MT908205,MT908204,MT908203,MT908202,MT908201,MT908200,MT908199,MT908198,MT908197,MT908196,MT908195,MT908194,MT908193,MT907480,MT907288,MT907275,MT907274,MT907273,MT807907,MT611126,MT505300,MT902183,MT896826,MT893334,MT893331,MT893328,MT893318,MT893317,MT889998,NG_070505,NG_070504,NG_070503,NG_070498,MT889746,MT871997,LR824598,LR824596,LR824588,LR824585,LR812096,LC522939,LC474617,LC474613,LC474612,LC424953,LC424951,LC424946,MT256143,MT256141,MN954298,MN954297,MN954296,MN954295,MN954294,MN954293,MN954292,MN954291,MN954289,MN954288,LC516714,LC514672,MK685377,MK685376,MK685375,MK685374,MK685373,MK685372,MK685371,MK685370,MK685369,MK685368,MK685367,MK685366,MK685365,MK685364,MK685363,MK685362,MK685361,MK651689,MK651688,MK651687,MK651686,MK651685,MK651684,MK651683,MK651682,MK651681,MK651680,MK651679,MK651678,MK651677,MK651676,MK651675,MK651674,MK651673,MK651672,MK651671,MK651670,MK651669,MK651668,MK651667,MK651666,MK651665,MK651664,MK651663,MK651662,MK651661,MK651660,MK651659,MK651658,MK651657,MK651656,MK651655,MT252046,MT252045,MT252044,MT252043,MT252042,MT252041,MT252040,MT252039,MT252038,MT252037,MT252036,MT252035,MT252034,MT252033,MT252032,MT252031,MT252030,MT252028,MN915078,MN915077,MN915075,MN915074,MN823442,MN823441,MN823440,MN823439,MN823438,MN823437,MN823436,MN823435,MN823431,MN823430,MN823429,MN823428,MN823425,MN823424,MN823423,MN823421,MN823418,MN823417,MN823416,MN823415,MN823414,MN823413,MN823412,MN823411,MN823410,MN823409,MN823408,MN823407,MN823406,MN823405,MN823404,MN823403,MN823402,MN823401,MN823400,MN823399,MN823398,MN823397,MN823396,MN823395,MN823394,MN823393,MN823392,MN823391,MN823390,MN823389,MN823388,MN823387,MN823386,MN823385,MN823384,MN823383,MN823382,MN823381,MN823380,MN823379,MN823378,MN823377,MN823376,MN823375,MN823374,MN823373,MN823372,MN823371,MN823370,MN823369,MN823368,MN823367,MN823366,MN823361,MN823360,MN823354,MN823350,MN823349,MN823347,MN823346,MN823344,MN823343,MN823342,MN823341,MN823340,MN823339,MN823338,MN823337,MN823336,MN823335,MN823334,MN823333,MN823332,MN823331,MN823330,MN823329,MN823328,MN823327,MN823326,MN823325,MN823324,MN823323,MN823322,MN823321,MN823320,MN823319,MN823318,MN823317,MN823316,MN823315,MN823314,MN823313,MN823312,MN823311,MN823310,MN823309,MN823308,MN823307,MN823306,MN823305,MN823304,MN823303,MN823301,MN823300,MN823299,MN823298,MN823297,MN823296,MN823295,MN823294,MN536903,MN519516,MN519515,MN519514,MN519513,MK947385,MK947378,MK629003,MK617858,MK617857,MK617856,MK617855,MK617854,MK617853,MK617852,MK617851,MK617850,MK617849,MK617848,MK617847,MK617846,MK617845,MK617844,MK617843,MK617842,MK617841,MK617840,MK617839,MK617838,MK617837,MK617836,MK617835,MK617834,MK617833,MK617832,MK617831,MK617830,MK617829,MK617828,MK617827,MK617826,MK617825,MK617824,MK617823,MK617822,MK617821,MK617820,MK617819,MK617818,MK617817,MK617816,MK617815,MK617814,MK617813,MK617812,MK617811,MK617810,MK617809,MK617808,MK617807,MK617806,MK617805,MK617804,MK617803,MK617802,MK617801,MK617800,MK617799,MK617798,MK617797,MK617796,MK617795,MK617794,MK617793,MK617792,MK617791,MK617790,MK617789,MK617787,MK617786,MK617785,MK617784,MK617783,MK617782,MK617781,MK617780,MK617779,MK617778,MK617777,MK617771,MK607461,MK599148,MK589360,MK589359,MK589358,MK589357,MK589356,MK589355,MK589354,MK589353,LC465238,MK850510,MK850509,MK850508,MK850507,MK850506,MK850505,MK850504,MK850503,MK850502,MK850501,MK850500,MK850499,MK850498,MN194743,MN194742,MN194741,MN194740,MN194739,MN194738,MN194737,MN194736,MN194735,MN194734,MN194733,MN194732,MN194731,MN194730,MN194729,MN194728,MN194727,MN194726,MN194725,MN194724,MN194723,MN194722,MK357447,MK357445,MK357444,MK357442,MK357441,MK357440,MK357439,MK357438,MK357437,MK357436,MK357435,MK357434,MK357433,MK357432,MK357431,MK357430,MK357429,MK357428,MK357427,MK357426,MK357425,MK357424,MK357423,MK357422,MK357421,MK357417,MK357416,MK357415,MK357414,MK357413,MK357412,MK357411,MK357409,MK357408,MK357407,MK357406,MK357405,MK571805,MK571797,MT248416,MT248415,MT248180,MT248179,MT248178,MT248177,MT248176,MT248175,MT248174,MT248173,MT248172,MT248171,MT248170,MT248169,MT248168,MT248167,MT248166,MT248165,MT248164,MT248163,MT248162,MT248161,MT248160,MT248159,MT248158,MT248157,MT248156,MT248155,MT248154,MT248153,MT248152,MT248151,MT248150,MT248149,MT248148,MT248147,MT248146,MT248145,MT248144,MT248143,MT248142,MT248141,MT248140,MT248139,MT248138,MT248137,MT248136,MT248135,MT248134,MT248133,MN709064,MN709063,MN709062,MN709061,MN526935,MN526934,MK736965,MK736964,MK736963,MK736962,MK736961,MK736960,MK736959,MK736958,MK736957,MK736956,MK736954,MK736953,MK736952,MK736951,MK736950,MK736949,MK736948,MK736947,MK736946,MK084825,MK530463,MK530461,MK530459,MK530458,MK530457,MK530456,MK530455,MK530453,MK530452,MK530451,MK530450,MK530447,MK530446,MK530445,MK530444,MK530442,MK530441,MK092335,MK092334,MN507402,MT039875,MT038898,MK518798,MK518746,MK518745,MK518657,MK518651,MK518641,MK518610,MK518572,MK518547,MK518545,MK518528,MK518509,MK518499,MK518478,MK518467,MK518460,MK518457,MT669248,MT669247,MT669246,MT669245,MT669244,MT669243,MT669242,MT669241,MT669240,MT669239,MT669238,MT669237,MT669236,MT669235,MT669234,MT669233,MT669232,MT669231,MT669230,MT669229,MT669228,MT669227,MT669226,MT669225,MT669224,MT669223,MT669222,MT669221,MT669220,MT669219,MT669218,MT669217,MT669216,MT669215,MT669214,MT669213,MT669212,MT669211,MT669210,MT669209,MT669207,MT669206,MT669205,MT669204,MT669203,MT669202,MT669201,MT669200,MT669199,MT669198,MT669197,MT669196,MT669195,MT669194,MT669193,MT669192,MT669191,MT669190,MT669189,MT669188,MT669187,MT669186,MT669185,MT669184,MT669183,MT669182,MT669181,MT669180,MT669179,MT669178,MT669177,MT669176,MT669175,MT669174,MT669173,MT669172,MT669171,MT669170,MT669169,MT669168,MT669167,MT669166,MT669165,MT669164,MT669163,MT669162,MT669161,MT669160,MT669159,MT669158,MT669157,MT664728,MT664725,MT664720,MT133550,MN628297,MN628296,MK995656,MK995655,MK995654,MK995653,MK995652,MK995651,MK995650,MK995649,MK995648,MK995647,MK995646,MK995645,MK995644,MK995643,MK995642,MK995641,MK995640,MK995639,MK995638,MK995637,MK955451,MK955450,MK770351,MK517886,MK517885,MK517884,MK517883,MK517882,MK517881,MK517880,MK517879,MK517878,MK517877,MK517876,MK517875,MK517874,MK517873,MK517872,MK517871,MK517870,MK517869,MK517868,MK517867,MK517866,MK517865,MK517864,MK517863,MK517862,MK517861,MK517860,MK517859,MK517858,MK517857,MK517855,MK517854,MK517853,MK517852,MK517851,MK517850,MK517849,MK517848,MK517847,MK517846,MK517845,MK517844,MK517843,MK517842,MK517841,MK517840,MK517839,CP052041,MT447879,MT447878,MT447877,MT447452,MT447451,MT447450,MT447449,MT447448,MT447447,MT447446,MT447445,MT447444,MT447443,MT447442,MT447441,MT447440,MT447439,MT447438,MT447437,MT447436,MT447435,MT447434,MT447433,MT447432,MT447431,MT447430,MT447429,MT447428,MT447427,MT447426,MT447425,MT447424,MT447423,MT447422,MT447421,MT447420,MT447419,MT447417,MT447416,MT447415,MT447414,MT447413,MT447412,MT447411,MT447410,MT447409,MT447408,MT447407,MT447406,MT447405,MK791267,LC543416,MN792815,MN792811,MN688633,MN653129,MN429072,MN429071,MN252886,MN168892,MN168891,MN860556,MN860555,MN860554,MN860553,MT427734,MT422740,MN422339,MT422110,LC544112,LC544110,LC508118,MT422063,MT420269,MT420267,MT420266,MT420265,MT420264,MT418676,MN904898,MN904897,MN904896,MK119937,MK119936,MK119932,MK119929,MK119928,MK119924,MK119923,MK119916,MK119915,MK119914,MK119913,MK119912,MK119910,MK119909,MK119907,MK119906,MK119903,MK119902,MK119901,MK119899,MK119898,MK119895,MK119890,MK119888,MK119886,MK119884,MK119883,MK119880,MK119879,MK119878,MK119877,MK119876,MK119875,MK119874,MK119873,MK119872,MK119871,MK119870,MT416137,MT416136,MT416022,MT416021,MT416019,MT416018,MT416017,MT416016,MT416015,MT416014,MT416013,MT416012,MT416011,MT416010,MT416009,MT416008,MT416007,MT416006,MT416005,MT416004,MT410561,MT410547,MK778038,MK778037,MK778036,MK778035,MK778034,MK778033,MK778032,MK778031,MK778030,MK778029,MK778028,MK778027,MK778026,MK778025,MK778024,MK778023,MK778022,MK778021,MK778020,MK778019,MK778018,MK778017,MK778016,MK778015,MK778014,MK778013,MK778012,MK778011,MK778010,MK778009,MK778008,MT409108,MT409107,MT409106,MT408188,MT397285,MN577083,MN492678,MN492677,MN492676,MN492675,MN492674,MN492673,MN492672,MN492671,MN492670,MN483177,MT396166,MT396165,MT396164,MT386008,MT386007,MT385137,MT385136,MT385135,MT385134,MT385133,MT385132,MT380914,MT380913,MT379634,MT379577,MT379554,MT379473,MT379472,MT183518,MT183517,MT183516,MT183515,MT183514,MT183513,MT183512,MT183510,MT183509,MT183508,MT183507,MT183506,MT183505,MT183504,MT183503,MT183502,MT183500,MT183499,MT183498,MT183497,MT183496,MT183495,MT183494,MT183493,MT183492,MT183489,MT183488,MT183487,MT183486,MT183485,MT183484,MT183483,MT183482,MT183481,MT183478,MT183477,MT183476,MT183475,MT183474,MT183473,MT183472,MT183471,MT183470,MT183469,MT183468,MT183464,MT183463,MT183461,MT183460,MT183459,MT183458,MT183457,MT182949,MT177966,MT177965,MT177964,MT177963,MT177962,MT177961,MT177960,MT177959,MT177955,MT177954,MT177953,MT177952,MT177951,MT177950,MT177949,MT177948,MT177947,MT177946,MT177945,MT177944,MT177943,MT177942,MT177941,MT177940,MN944420,MN856155,MN856154,MN636637,MN636636,MN633305,MN629351,MN121030,MN121029,MN121028,MN121027,MN121026,MN121025,MN121024,MN121023,MN121022,MN120999,MN120995,MN120989,MN120988,MN096860,MN096859,MN096856,MN096855,MN096852,MN096851,MN096850,MN096849,MN096848,MN096847,MN096844,MN096843,MN096842,MN096841,MN095862,MN095861,MN095860,MN095859,MN095858,MN095857,MN095856,MN095855,MN095854,MN095853,MN095852,MN095851,MN088384,MN088383,MN088381,MN088380,MN058026,MN058025,MN053310,MN053309,MN044878,MN044877,MN044876,MN044875,MN044874,MN044873,MK903524,MK903523,MK903522,MK903521,MK903520,MK903519,MK903518,MK903517,MK903515,MK903512,MK903511,MK903510,MK903509,MK903508,MK895516,MK895515,MK886737,MK886736,MK886732,MK886731,MK886730,MK886722,MK886721,MK886720,MK840955,MK840954,MK840951,MK840950,MK840948,MK840944,MK840943,MK840942,MK840941,MK840940,MK840939,MK840938,MK840937,MK840936,MK840935,MK840934,MK840933,MK840932,MK840931,MK840930,MK840929,MK840928,MK840927,MK840926,MK795717,MK784816,MT108888,MT056033,MT056032,MT056031,MT056030,MN688206,MN660233,MN567948,MN567949,MN567944,MN562211,MN562197,MN562091,MN562055,MN560038,MK652791,MK583680,MT377726,MT374053,MT374025,MT374024,MT374023,MT374022,MT374020,MT373948,MT373896,MT373886,MT373884,MT373686,MT373568,MT373083,MT372789,MT372788,MT371087,MT371086,MT370364,MT370363,MT370362,MT370361,MT370360,MT370359,MT370358,MT370357,MT370356,MT370355,MT020879,MT020878,MT020877,MT367601,MT367533,MT367532,MT367529,MT367524,MT367526,MT367527,MT367525,MT367523,MT214995,MT214994,MT214993,MT214992,MK859903,MK859902,CP051065,CP051025,CP051073,CP051081,CP051089,CP051049,CP051097,CP051057,CP051033,MT196415,MT196414,MT196413,MN393082,MT360039,MT356094,MT356093,MT356092,MT356091,MT356090,MT356089,MT356088,MT356087,MT356086,MT356085,MT356084,MK531721,MK531720,MK531719,MK531718,MK531717,MK531716,MK531714,MK531711,MK531709,MK531705,MK531704,MN625274,MN625273,MN512330,MN512329,MN512328,MN512327,MN512326,MN512325,MN512324,MN512323,MN512322,MN512321,MN512320,MN512319,MT350491,MT350490,MT350489,MT350488,MT350487,MT350486,MT350485,MT350484,MT350483,MT350482,MT350481,MT350479,MT350478,MT350477,MT350476,MT350474,MT350473,MT350472,MT350471,MT350447,MT350446,MT350445,MT350443,MT350442,MT350441,MT350440,MT350439,MT350438,MT350437,MT350436,MT350435,MT350434,MT350433,MT350430,MT350429,MT350428,MT350427,MT350425,MT350424,MT350423,MT350422,MT350421,MT350420,MT350419,MT350418,MT350415,MT350414,MT350413,MT350412,MT350411,MT350410,XR_004500575,MT348550,MT348549,MT347588,MT345156,MT345155,MT341911,MN598873,MN598872,MN598871,NG_068352,NG_068351,NG_068350,NG_068349,NG_068345,NG_068344,NG_068343,NG_068342,NG_068341,NG_068339,NG_068337,NG_068336,NG_068335,NG_068334,NG_068333,NG_068332,NG_068329,NG_068326,NG_068325,NG_068323,NG_068322,NG_068320,NG_068319,NG_068317,NG_068316,NG_068315,NG_068314,NG_068313,NG_068312,NG_068311,NG_068310,NG_068308,NG_068307,NG_068306,NG_068305,NG_068304,NG_068303,NG_068302,NG_068301,NG_068300,NG_068299,NG_068298,NG_068297,NG_068296,NG_068295,NG_068292,NG_068291,NG_068281,NG_068279,NG_068278,NG_068275,NG_068273,NG_068272,NG_068268,NG_068267,NG_068266,NG_068263,NG_068250,NG_068242,NG_068231,MT341787,MT341324,MK577821,MK577820,MK577819,MK577818,MK577817,MK577816,MK577815,MK577814,MK577813,MK577812,MK577811,MK577810,MK577809,MK577808,MK577807,MT340739,MT340738,MT340737,MT340736,MT340735,MT340733,MT340732,MT340731,MT340730,MT340729,MT339447,MN516783,MN516782,MN516781,MN516780,MN516779,MN516778,MN516777,MN516776,MN516775,MN516774,XR_004500616,MT332428,MT331851,MT328646,MT328645,MT326594,MT323121,LC429387,LC429386,LC429385,LC429384,LC429383,LC429382,LC429381,LC429380,MH536986,MH536985,MH536984,MH536983,MK547648,MN984629,MN984628,MN984627,MN984626,MN984624,MN794358,MN794357,MN794356,MN794355,MN794354,MN794353,MN794352,MN794351,MN794350,MT032141,MT032140,MT027929,MT027932,MT027931,MT027927,MT027928,MT027930,MT027926,MT027924,MN072919,MN072918,MT025180,MT025179,MN420686,MN420685,MN420684,MN420683,MN420682,MK446409,MK446408,MK446405,MK446399,MK446398,MK446391,MK446388,MK446376,MK446374,MK446361,MK446354,MK446350,MK446348,MK446335,MW227319,MW227320,MW221931,MW221930,MT101882,MT101881,MT101880,MT101879,MT101877,MT101876,MT101875,MT101874,MT101873,NG_070951,NG_070950,NG_070949,NG_070948,NG_070947,NG_070946,NG_070945,NG_070944,NG_070943,NG_070942,NG_070941,NG_070940,NG_070939,NG_070938,NG_070936,NG_070935,NG_070930,NG_070929,NG_070928,NG_070927,NG_070926,NG_070925,NG_070924,NG_070920,MW209060,MW209059,MW209058,MW209057,MW209071,MW209070,MW209069,MW209068,MW209067,MW209021,MW209020,MW209019,MW209018,MW209017,MW209016,MW209015,MW209014,MW209013,MW209012,MW209011,MW208105,MW205787,MW205786,MT370430,MT370429,MT370428,MT370426,MT370425,MT370424,MT370423,MT370421,MT370420,MT370419,MN737600,MN737599,MN737598,MN737597,MN595677,MN595676,MN595664,MN595663,MN595662,MN595661,MN595660,MN595659,MN595658,MN595657,MN595656,MN595655,MN595654,MN595653,MN595652,MN595651,MN595650,MN595649,MN595648,MN595647,MN595646,MN595645,MN595643,MN595640,MN595638,MN595637,MN595634,MN595631,MN593498,MN593495,MN593494,MN913553,MW204580,MW204579,MW204578,MW204577,MW204576,MW204575,MW204574,MW204573,MW204572,MW204571,MW204570,MW199146,MW199101,MW199097,MW198211,MW198210,MW193761,MK446234,MK446232,MK446231,MK446230,MK446229,MK446227,MK446226,MK439837,MK439836,MK439835,MK439834,MK396905,MK396904,MK394176,MK394175,MW578415,MW578382,MT909818,MT799853,MT705332,MW575867,MW575866,MW442837,MW567773,MW567771,MW567156,MW567155,MW562803,MW561592,MW561589,MW561587,MW561586,MW561585,MW561584,MW561583,MW561582,MW561581,MW561577,MW561576,MW561574,MW559563,MW559562,MW559561,MT406368,MW559420,MW558089,MW555171,MW555170,MW553937,MW553936,MW553854,MW553853,MW553852,MW553851,MW553850,MW553849,MW553788,MT881653,MT880295,MT880292,MT580907,MT580906,MT580905,MT580904,MT580903,MT580902,MT580901,MT580900,MT521833,MN910296,MN910293,MN910292,MN910291,MN910290,MN910289,MN910288,LR814108,CP021316,CP021309,CP021302,CP021295,CP020729,CP049926,MW546577,MW546576,MW546575,MW546574,MW546573,MW546572,MW546568,MW546567,MW546566,MW546565,MW546564,MW546563,MW546562,MW546561,MW546560,MW546559,MW546558,MW546557,MW546556,MW546555,MW546554,MW546553,MW546552,MW546551,MW546550,MW546549,MW546548,MW546547,MW546546,MW546545,MW546544,MW546543,MW541934,MW541913,MW541823,MW541822,MW541821,MW541820,MW528737,MT777708,MW541168,MW541167,MW541166,MW541165,MW541164,MW540883,MW537719,MW537718,MW528742,MT952924,MT952923,MT952922,MT952920,MT952919,MT952918,MT952917,MT952916,MT952915,MT952914,MT952913,MT952912,MT952911,MT952910,MT952909,MT952908,MT952907,MT952906,MT952905,MT952904,MT952903,MT952902,MT952901,MT952900,MT952899,MT952898,MT952897,MT952896,MT952895,MT628019,MT628018,MT628017,MW534401,MW191980,MW191957,MW159092,MW159086,MW159085,MW159082,MW159081,MW159078,MW159077,MW159076,MW159075,MW159072,MW159071,MT995046,MN985507,MN977420,MN977419,MN977413,MN977412,MN974138,MN970196,MN970164,MN970162,MN970095,MN960260,MN960259,MN955443,MN955442,MN955440,MN955439,MN955438,MN955437,MN955436,MN955435,MN955434,MN955433,MN955432,MN955431,MN915076,MN915073,MN897832,MW527105,MW527100,MW527094,MW248124,MW248121,MW345726,MW046215,MW046214,MW046213,MW046212,MW046211,MW520950,MW520050,MW520045,MW520044,MW520043,MW520034,MW520033,MW520032,MW520031,MW520030,MW520027,MW520026,MW520024,MW520022,MW520019,MW520018,MW520017,MW520016,MW520013,MW520012,MW520011,MW520006,MW520005,MW519999,MW519998,MW519996,MW519995,MW519992,MW519991,MW519990,MW519988,MW519987,MW519986,MW519985,MW519984,MW519983,MW519982,MW519981,MW519980,MW519978,MW519977,MW519976,MW519975,MW519974,MW519973,MW519972,MW519971,MW519970,MW519969,MW519968,MW519967,MW519962,MW519961,MW519960,MW519959,MW519956,MW519955,MW519954,MW513726,MW513725,MW513486,MW513485,MW513484,MW513483,MW513482,MW513481,MW077163,MW077158,MW077157,MW077155,MW077153,MW077152,MW077151,AP024448,AP024422,MW463003,MW463002,MW463001,MW463000,MW462999,MW462998,MW462997,MW462996,MW462995,MN796042,MW508847,MW508846,MW508515,MW507139,MW507138,MW507137,OM220036,OM220035,OM220034,OM220033,OM218637,OM218635,OM218634,OM218633,OM218632,OM218631,OM218630,OM218629,OM218628,OM201134,OM201133,OM201132,OM201131,OM194177,OM194176,OK559566,OK559565,OK559564,OK559563,OK559562,OK559561,OK559560,OK559559,OK257209,MZ700692,MZ700691,MZ618623,MZ373270,MZ373269,MZ373268,MZ373267,MZ373266,MZ373265,MZ373264,MZ373263,MZ373262,MZ373261,MZ373260,MZ373259,OM169276,OM169275,OM169274,OM169273,OM156484,OM156464,OM149382,OM149381,OM149380,OM138835,OM138834,OM137052,OM135615,OM135614,OM135613,OM135612,OM135611,OM135610,OM135609,OM131673,OL376624,OL376623,MW350015,MZ457922,OM109671,OM109670,OM109669,OM109667,OM109666,OM109665,OM109662,OM109661,OM109658,OM109655,OM109654,MK372064,MK348580,MK336662,MK336661,MK336660,MW620812,MW620809,OM390582,OM368342,OM368341,OM350416,OM350415,OM350001,OM350000,OM349999,OM349998,OM349617,OL824839,OL824838,MZ621145,OM349050,OM346746,OM346745,OL854117,OL854116,OL854115,OL854114,OL854113,OL854112,OL854111,OM346705,OM345080,OM345040,OM392043,OM392042,OM392041,OM392040,OM392039,OM339434,OM339432,OM337785,OM337575,OM337574,OM337573,OM337570,OM337563,OM337562,OM337560,OM337559,OM337558,OM337557,OM337556,OM337555,OM337554,OM337553,OM337552,OM337551,OM337549,OM337548,OM337547,OM337545,OM337544,OM337543,OM337542,OM337541,OM337540,OM337539,OM337538,OM337537,OM337536,OM337535,OM337534,OM337532,OM337531,OM337529,OM337528,OM337526,OM337525,OM337524,OM331705,OM331688,OM327602,OM327581,OM327555,OM327554,OM327553,OM327552,OM327551,OM327550,OM327549,OM327548,7OLC_1 Chain 1, 26S rRNA
[truncated: 154,141 more chars]
