# Supplementary material for: Phenol and Polyaromatic Hydrocarbons Are Stronger Drivers Than Host Plant Species in Shaping the Arbuscular Mycorrhizal Fungal Component of the Mycorrhizosphere
Source: Int J Mol Sci. 2022 Oct 20;23(20):12585. doi: 10.3390/ijms232012585 (PMC9604154; doi:10.3390/ijms232012585)
Supplement: Supplementary file 1 [file ijms-23-12585-s001.zip › File S6.txt]

File S6. The summary of Primer_BLAST output for the search of sequences specific to Glomeromycota (A) and other fungi (B) performed with primers FULF and FULR.

A
Sequences: 3362


Phylia:
Glomeromycota	3362

3362

Families:
Glomeraceae	1578
Gigasporaceae	413
Acaulosporaceae	382
Diversisporaceae	264
Paraglomeraceae	217
Claroideoglomeraceae	144
Ambisporaceae	42
Archaeosporaceae	36
Pervetustaceae	25
Sacculosporaceae	13
Polonosporaceae	6
Geosiphonaceae	3
Pacisporaceae	2

3125

Genera:
Rhizophagus	427
Glomus	390
Acaulospora	382
Funneliformis	326
Diversispora	237
Paraglomus	209
Gigaspora	203
Claroideoglomus	144
Dentiscutata	104
Dominikia	102
Septoglomus	85
unclassifiedGlomeraceae	83
Microdominikia	46
Scutellospora	43
Rhizoglomus	42
Cetraspora	42
Ambispora	42
Archaeospora	36
Pervetustus	25
Racocetra	21
Kamienskia	19
Funneliglomus	15
Microkamienskia	13
Sacculospora	13
Oehlia	9
Corymbiglomus	9
Desertispora	7
Polonospora	6
Innospora	6
Epigeocarpum	5
Halonatospora	5
Sclerocarpum	4
Silvaspora	3
Redeckera	3
Tricispora	3
Geosiphon	3
Sieverdingia	3
unclassifiedParaglomeraceae	2
Nanoglomus	2
Orientoglomus	2
Otospora	2
Pacispora	2


B
Sequences: 49873

min: 64
max: Eukaryota;Fungi;Dikarya;Ascomycota;Pezizomycotina;Eurotiomycetes;Eurotiomycetidae;Eurotiales;Aspergillaceae;Aspergillus;AspergillussubgenCircumdati 3866

Phylia:
Mucoromycota	739
Zoopagomycota	166
Chytridiomycota	67
Chytridiomycotaincertaesedis	58
Basidiomycota	22
Blastocladiomycota	17
Blastocladiomycotaincertaesedis	17
Ascomycota	10
unclassifiedChytridiomycota	3
unclassifiedMucoromycota	1

1100

Families:
Mortierellaceae	469
Entomophthoraceae	89
Piptocephalidaceae	67
Cunninghamellaceae	63
Umbelopsidaceae	55
Mucoraceae	42
Chytriomycetaceae	40
Endogonaceae	33
Rhizopodaceae	21
Physodermataceae	13
Serpulaceae	8
Choanephoraceae	7
Lichtheimiaceae	6
Aspergillaceae	6
Basidiobolaceae	5
Asterophlyctaceae	5
Powellomycetaceae	5
Pygmaeomycetaceae	4
Russulaceae	4
Saksenaeaceae	4
Densosporaceae	3
Pucciniaceae	3
Hygrophoraceae	2
Geastraceae	2
Blastocladiaceae	2
Chytridiaceae	2
Zygophlyctidaceae	2
Neocallimastigaceae	2
Spizellomycetaceae	2
Orphellaceae	2
Kickxellaceae	2
Barbatosporaceae	1
Wrightoporiaceae	1
Saccharomycetaceae	1
Catenariaceae	1
Phakopsoraceae	1
Peltigeraceae	1
Zaghouaniaceae	1
Zygorhizidiaceae	1
Rhizophydiaceae	1
Rhizophlyctidaceae	1
Monoblepharidaceae	1
Quaeritorhizaceae	1

982

Genera:
Mortierella	244
Piptocephalis	67
Linnemannia	65
Batkoa	64
Umbelopsis	55
Podila	51
Entomortierella	46
Absidia	40
Mucor	27
Rhizoclosmatium	24
Actinomortierella	21
Rhizopus	21
Zoophthora	21
Endogone	17
Gongronella	16
Jimgerdemannia	12
Dissophora	12
Physoderma	11
Lunasporangiospora	9
Serpula	8
Gryganskiella	7
Cunninghamella	7
Aspergillus	6
Choanephoroideae	6
Chytriomyces	6
Basidiobolus	5
Wheelerophlyctis	5
Circinomucor	5
Modicella	4
Pygmaeomyces	4
Vinositunica	4
Gamsiella	4
Lactarius	4
Saksenaea	4
Siphonaria	4
Rhizopodopsis	3
Pilaira	3
Circinella	3
Lobosporangium	2
Sphaerocreas	2
Cuphophyllus	2
Haplosporangium	2
Geastrum	2
Paraphysoderma	2
Allomyces	2
Actinomucor	2
Rodmanochytrium	2
Rhopalophlyctis	2
Zygophlyctis	2
Thamnostylum	2
Geranomyces	2
Orphella	2
Fimicolochytrium	2
Massospora	2
Ramicandelaber	2
Lichtheimia	1
Necromortierella	1
Barbatospora	1
Amylosporus	1
unclassifiedDensosporaceae	1
unclassifiedMortierellaceae	1
Saccharomyces	1
Catenaria	1
Schroeteriaster	1
Peltigera	1
Benjaminiella	1
Elateraecium	1
Sphenospora	1
Gilbertelloideae	1
Zygorhizidium	1
Asterophlyctis	1
Rhizophydium	1
Uromyces	1
Rhizophlyctis	1
Anaeromyces	1
Gaertneriomyces	1
Endophyllum	1
Rhizidium	1
Avachytrium	1
Monoblepharella	1
Quaeritorhiza	1
Caecomyces	1
Phlyctorhiza	1
Triparticalcar	1
Thoreauomyces	1
unclassifiedMucoraceae	1
Pandora	1
Furia	1
