# Supplementary material for: Phenol and Polyaromatic Hydrocarbons Are Stronger Drivers Than Host Plant Species in Shaping the Arbuscular Mycorrhizal Fungal Component of the Mycorrhizosphere
Source: Int J Mol Sci. 2022 Oct 20;23(20):12585. doi: 10.3390/ijms232012585 (PMC9604154; doi:10.3390/ijms232012585)
Supplement: Supplementary file 1 [file ijms-23-12585-s001.zip › File S7.txt]

File S7. Preparation of metagenomic libraries.

 PCR products were purified using the Wizard® SV Gel and PCR Clean-Up System and used for index PCR to attach dual indices and sequencing adapters using the Nextera®  XT Index Kit (Illumina). 50 μl reactions with Index 1 Primers (N7XX) and Index 2 Primers (S5XX) (5 μl each) were performed using the DreamTaq Polymerase with the following thermal cycling conditions: 3 min at 95˚C, followed by 15 cycles for 30 sec at 95˚C, 30 sec at 55˚C, 30 sec at 72˚C, and a final elongation for 5 min at 72˚C. The products were purified using the Wizard® SV Gel and PCR Clean-Up System.
