# Supplementary material for: Phenol and Polyaromatic Hydrocarbons Are Stronger Drivers Than Host Plant Species in Shaping the Arbuscular Mycorrhizal Fungal Component of the Mycorrhizosphere
Source: Int J Mol Sci. 2022 Oct 20;23(20):12585. doi: 10.3390/ijms232012585 (PMC9604154; doi:10.3390/ijms232012585)
Supplement: Supplementary file 1 [file ijms-23-12585-s001.zip › File S8.txt]

File S8. The reference alignment of 629 LSU rDNA sequences of Glomeromycota trimmed to the annealing sites of SSUmCf and LSUmBr primers (Krüger et al., 2009).


>FR681930_Acaulospora_alpina
agggaaacgattgaagtcagtcatg-ctag-ta-aggaatcaac-tt-g--------gtgg-a-gtgag--------tttgggtttgt-aaagtagg-gt---a-a---c--cacttgca------tat--cttttttctctcc-cttcc-t-tgtgtactttctttct--tggcaagttagcatcaa-ttttagttgtcatcaaagaatt-ggggaaatgtggcttc-tcttcgg---ggaagtgtttatagaccctga-t-agatgt-ggcgact--gggattgaggattgcagcggatgc-c-t-tt---------------g-gc-tagtcacctgt-c--ttctgac-gg-tcacctc--gcttttgatagc-t-tgc-tgat-gat-tgt-gggat-ttgacag-t-ttag-aa-gtt---agagtgaacata---------aa-ttcgct-aaggatgctgac-gtaa-tggc-ttta-aacgacccgtcttgaaac-acg
>FR681927_Acaulospora_alpina
agggaaacgattgaagtcagtcatg-ctag-ta-aggaatcaac-tt-g--------gtgg-a-gtgag--------tttgggtttgt-aaagtagg-gt---a-a---c--cacttgca------tat--cttttttctctcc-cttcc-t-tgtgtactttctttct--tggcaagttagcatcaa-ttttagttgtcatcaaagaatt-ggggaaatgtggcttc-tcttcga---ggaagtgtttatagaccctga-t-agatgt-ggcgact--gggattgaggattgcagcggatgc-c-t-tt---------------g-gc-tagtctcctgt-c--ttctgac-gg-tcacctc--gcttttgacagc-t-tgc-tgat-gat-tgt-gggat-ttgacag-t-ttag-aa-gtt---agagtgaacata---------aa-ttcgct-aaggatgctgac-gtaa-tggc-ttta-aacgacccgtcttgaaac-acg
>FR681926_Acaulospora_alpina
agggaaacgattgaagtcagtcatg-ctag-ta-aggaatcaac-tt-g--------gtgg-a-gtgag--------tttgggtttgt-aaagtagg-gt---a-a---c--cacttgca------tat--cttttttctctcc-cttcc-t-tgtgtactttctttct--tggcaggttagcatcaa-ttttagttgtcatcaaagaatt-ggggaaatgtggcttc-tcttcgg---ggaagtgtttatagaccctga-t-agatgt-ggcgact--gggattgaggattgcagcggatgc-c-t-tt---------------g-gc-tagtcacctgt-c--ttctgac-gg-ttacctc--gcttttgacagc-t-tgc-tgat-gat-tgt-gggat-ttgacag-t-ttag-aa-gtt---agagtgaacata---------aa-ttcgct-aaggatgctgac-gtaa-tggc-ttta-aacgacccgtcttgaaac-acg
>FN825904_Acaulospora_brasiliensis
agggaaacgattgaagtcagtcatg-ctag-tg-aggaatcaac-tt-g--------gtgg-------------------------------------------------------------------------------ttta-cttcc-t-tgtgcattttctcgct--tggcaggttagcatcaa-ttttggttgtcatcaaagaatt-gggggaatgtgacttt-tcttcgg---taaagtg-ttatagaccctga-t-tgatgt-ggcgact--gggattgaggtttgcagcggatgc-c-t-ctt-----------g-tg-gc-tagtcacctgt-c--ttctgac-cg-tcacctc--gtttttaacagc-t-tgc-tgat-gat-tgc-gggat-ttggcga-t-ctag-ga-gtt---agagtgaacata---------aa-ttcgct-aaggatgctgac-gtaa-tggc-ttta-aacgacccgtcttgaaac-acg
>HF567939_Acaulospora_pustulata
agggaaacgattgaagtcagtcatg-ctag-tg-aggaatcaac-tt-g--------gtgg-------------------------------------------------------------------------------ttta-cttcc-t-tgtgcattttctcgct--tggcaggttagcatcaa-ttttggttgtcatcaaagaatt-gggggaatgtgacttt-tcttcgg---taaagtg-ttatagaccctga-t-tgatgt-ggcgact--gggattgaggtttgcagcggaagc-c-t-tt--------------tg-gc-tagtcacctgt-c--ttctgat-cg-tcacctc--gcttttgacagc-t-tgc-tgat-gat-tgc-gggat-ttggcga-t-ctag-aa-gtt---agagtgaacata---------aa-ttcgct-aaggatgctgac-gtaa-tggc-ttta-aacaacccgtcttgaaac-acg
>HF567940_Acaulospora_pustulata
agggaaacgattgaagtcagtcatg-ctag-tg-aggaatcaac-tt-g--------gtgg-------------------------------------------------------------------------------ttta-cttcc-t-tgtgcattttctcgct--tggcaggttagcatcaa-ttttggttgtcatcaaagaatt-gggggaatgtgacttt-tcttcgg---taaagtg-ttatagaccctga-t-tgatgt-ggcgact--gggattgaggtttgcagcggaagc-c-t-tt--------------tg-gc-tagtcacctgt-c--ttctgat-cg-tcacctc--gcttttgacagc-t-tgc-tgat-gat-tgc-gggat-ttggcga-t-ctag-aa-gtt---agagtgaacata---------aa-ttcgct-aaggatgctgac-gtaa-tggc-ttta-aacgacccgtcttgaaac-acg
>HF567941_Acaulospora_pustulata
agggaaacgattgaagtcagtcatg-ctag-tg-aggaatcaac-tt-g--------gtgg-------------------------------------------------------------------------------ttta-cttcc-t-cgtgcattttctcgct--tggcaggttagcatcag-ttttggttgtcatcaaagaatt-gggggaatgtgacttt-tcttcgg---taaagtg-ttatagaccctga-t-tgatgt-ggcgact--gggattgaggtttgcagcggaagc-c-t-ttt-----------t-gg-gc-tagtcacctgt-c--ttctgac-cg-tcacctc--gcttttgacagc-t-tgc-tgat-gat-tgc-gggat-ttgtcga-t-ctag-aa-gtt---agagtgaacata---------aa-ttcgct-aaggatgctgac-gtaa-tggc-ttta-aacgacccgtcttgaaac-acg
>KP756542_Acaulospora_brasiliensis
agggaaacgattgaagtcagtcatg-ctag-tg-aggaatcaac-tt-g--------gtgg-------------------------------------------------------------------------------ttta-cttcc-t-tgtgtattttcttgct--tggcaggttagcatcaa-ttttggttgtcatcaaataatt-gggggaatgtggcttt-tcttcgg---gaaagtg-ttatagaccttga-t-agatgt-ggcgact--gagattgaggtttgcagcggatgc-c-t-tt---------------g-gc-tagtcatctgt-c--ttctgac-cg-tcacctc--gcttttaacagc-t-tgc-tgat-gat-tgc-gggat-ttggtgg-c-ctag-aa-gtt---agaatgtacata---------aa-ttcgct-aaggatgctgac-gtaa-tggc-ttta-aacgacccgtcttg-aac-acg
>FN825912_Acaulospora_brasiliensis
agggaaacgattgaagtcagtcatg-ctag-tg-aggaatcaac-tt-g--------gtgg-------------------------------------------------------------------------------ttta-cttcc-t-tgtgcattttctcgct--tggcaggttagcatcaa-ttttggttgtcatcaaagaatt-gggggaatgtgacttt-tcttcgg---taaagtg-ttatagaccctga-t-tgatgt-ggcgact--gggattgaggtttgcagcggatgc-c-t-ctt-----------g-tg-gc-tagtcacctat-c--ttctgac-cg-tcacctc--acttttgacagc-t-tgc-tgat-gat-tgc-gggat-ttggcga-c-ctag-aa-gtt---agagtgaacata---------aa-ttcgct-aaggatgctgac-gtaa-tggc-ttta-aacgacccgtcttgaaac-acg
>HF567933_Acaulospora_tortuosa
agggaaacgattgaagtcagtcatg-ctaa-tg-aggaatcaac-aa-g--------ttgg------------------------------------------------------------------------------tttta-cttcc-t-tgtgtactttctca----tggcaggttagcatcaatttttggttatcatcaaagaatt-gggggaatgtggcttc-tcttcgg---agaagtgtttatagaccctgg-t-agatgt-ggtgact--gggattgaggattgcagcgaatgc-t-t-tt---------------g-gc-tagtcacctat-c--ttctgac-tg-tcacctc--acttttgacagc-t-tgc-taat-gat-cgt-gggat-ttggtgg-t-ttag-aaggtt---agagtgtacata---------aa-ttcgct-aaggatgctgac-gtaa-tggc-ttta-aacgacccgtcttgagac-acg
>HF567932_Acaulospora_tortuosa
agggaaacgattgaagtcagtcatg-ctaa-tg-aggaatcaac-aa-g--------ttgg------------------------------------------------------------------------------tttta-cttcc-t-tgtgtactttctca----tggcaggttagcatcaatttttggttatcatcaaagaatt-gggggaatgtggcttc-tcttcgg---agaagtgtttatagaccctgg-t-agatgt-ggtgact--gggattgaggattgcagcgaatgc-t-t-tt---------------g-gc-tagtcacctat-c--ttctgac-tg-tcacctc--acttttgacagc-t-tgc-taat-gat-cgt-gggat-ttggtgg-t-ttag-aaggtt---agagtgtacata---------aa-ttcgct-aaggatgctgac-gtaa-tggc-ttta-aacgacccgtcttgaaac-acg
>HF567937_Acaulospora_tortuosa
agggaaacgattgaagtcagtcatg-ctaa-tg-aggaatcaac-aa-g--------ttgg------------------------------------------------------------------------------tttta-cttcc-t-tgtgtactttctca----tggcaggttagcatcaatttttggttatcatcaaagaatt-gggggaatgtggcttc-tcttcgg---agaagtgtttatagaccctgg-t-agatgt-ggtgact--gggattgaggattgcagcgaatgc-t-t-tt---------------g-gc-tagtcacctat-c--ttctgac-tg-tcacctc--acttttgacagc-t-tgc-taat-gat-cgt-gggat-ttggtgg-t-ttag-aaggtt---agagtgtacata---------aa-ttcgct-aaggatgctgac-gtaa-tggc-ttta-aacgacccgtcttgaaac-acg
>GU326343_Acaulospora_colliculosa
agggaaacgattaaagtcagtcatg-cctg-tg-agtaatcaac-tt-g--------gtgg------------------------------------------------------------------------------tttta-cttcc-t-tgtgtactttctcact--tggcaggttaacatcaa-ttttggttgtcatcaaataatt-ggggaaatgtggcttc-tcttcgg---aaaagtgtttatagtccctga-t-taatgt-ggtaacc--gggattgaggattgcagtgaatgc-c-t-ttt-------------tg-gc-tagtcacctat-c--ttctgac-ta-tcgtctt--gcttttttcagc-t-tgc-tgat-gat-tgt-gagat-ttggtgg-t-ttag-at-gtt---agagtgtacata---------aa-ttcact-aaggatgtt-----------------------------------------
>GU326351_Acaulospora_colliculosa
agggaaacgattaaagtcagtcatg-cctg-tg-agtaatcaac-tt-g--------gtgg------------------------------------------------------------------------------tttta-cttcc-t-tgtgtactttctcact--tggcaggttaacatcaa-ttttggttgtcatcaaataatt-ggggaaatgtggcttc-tcttcgg---aaaagtgtttatagtccctga-t-taatgt-ggtaacc--gggattgaggattgcagtgaatgc-c-t-ttt-------------tg-gc-tagtcacctat-c--ttctgac-ta-tcgtctt--gcttttttcagc-t-tgc-tgat-gat-tgt-gagat-ttggtgg-t-ttag-at-gtt---agagtgtacata---------aa-ttcact-aaggatgtt-----------------------------------------
>GU326347_Acaulospora_colliculosa
agggaaacgattaaagtcagtcatg-cctg-tg-agtaatcaac-tt-g--------gtgg------------------------------------------------------------------------------tttta-cttcc-t-tgcgtactttctcact--tggcaggtcaacatcaa-ttttggttgtcatcaaataatt-ggggaaatgtgacttc-tcttcgg---aaaagtgtttatagtccctga-t-tgatgt-ggtaacc--gggattgaggattgcagtgaatgc-c-t-ttt-------------tg-gc-tagtcacctat-c--ttctgac-ta-tcgtctt--gcttttttcagc-t-tgc-tgat-gat-tgt-gagat-ttggtgg-t-ttag-at-gtt---agagtgtacata---------aa-ttcact-aaggatgtt-----------------------------------------
>MN081005_Acaulospora_aspera
agggaaacgattaaagtcagtcatg-ctag-ta-gggaatcaac-tt-g--------gtgg-a-tcgtaag---at-ttat-------------------------------------------------------cttgtgat-ctttc-t-tgtgcacttccttgct--tggcaggttagcatcaa-ttttagtcatcatt-aaaaatc-tagggaatgtagcttt-tcttcgg---gaaagtg-ttatagaccttga-t-aaatgt-ggtggcc--gggattgaggattgcagcggatac-c-t-ttt-----------a-ag-gc-tagttacctgg-c--ttctgac-gg-ttgcccc--gctttcgatagc-t-tgc-taat-gat-tgt-gggat-tcgacag-t-ctagaat-gtt---ggagttatcata---------aa-ttcgct-aaggatgctgac-gtaa-tggc-ttta-aacgacccgtcttgaaac-acg
>MN081006_Acaulospora_aspera
agggaaacgattaaagtcagtcatg-ctag-ta-gggaatcaac-tt-g--------gtgg-a-tcgtaag---at-ttat-------------------------------------------------------cttgtgat-ctttc-t-tgtgtacttccttgct--tggcaggttagcatcaa-ttttagtcatcattaaaaaatc-tagggaatgtagcttt-tcttcgg---gaaagtg-ttatagaccttga-t-aaatgt-ggtggcc--gggattgaggattgcagcggatac-c-t-ttt-----------a-ag-gc-tagttacctgg-c--ttctgac-gg-ttgcccc--gctttcgatagc-t-tgc-taat-gat-tgt-gggat-tcgacag-t-ctagaat-gtt---ggagttatcata---------aa-ttcgct-aaggatgctgac-gtaa-tggc-ttta-aacgacccgtcttgaaac-acg
>MN081001_Acaulospora_aspera
agggaaacgattaaagtcagtcatg-ctag-ta-gggaatcaac-tt-g--------atgg-a-tcgtaag---at-ttat-------------------------------------------------------cttatgac-ctttc-t-tgtgtacttccttgct--tggcaggttagcatcaa-ttttggtcatcattaaaaaatc-gagggaatgtagcttt-tcttcgg---gaaagtg-ttatagaccttga-t-aaatgt-ggtggtc--gggattgaggattgcagcggatac-ctt-ttt-----------a-ag-gc-tagttacctgg-c--ttctgac-ag-ttacccc--gctttcgatagc-t-tgc-taat-gat-tgt-gggat-tcgacag-t-ctagaat-gtc---agagttatcata---------aa-ttcgct-aaggatgctgac-gtaa-tggc-ttta-aacgacccgtcttgaaac-acg
>HG422734_Acaulospora_spinosissima
agggaaacgattaaagtcagtcatg-ctag-ta-gggaatcaac-ct-g--------atgg-a-tcgtaagattat-ttat-------------------------------------------------------cttgtgat-ctttc-t-tgtgtacttccttgct--tggcaggttagcgtcaa-tttcgttcatcattaaaaaatc-tcgggaatgtagcttt-tcttcgg---gaaagtg-ttatagaccttga-t-atatgt-ggtgacc--gagattgaggattgcagcggatac-c-t-ttt-----------a-ag-gc-tagtcacctgg-c--ttctgac-gg-ttacctc--gctttcgatagc-t-cgc-taat-gat-tgt-gggat-tcgacag-t-ctagaac-gtt---agagtgatcata---------aa-ttcgct-aaggatgctgac-gtaa-tggc-ttta-aacgacccgtcttgaaac-acg
>HG422733_Acaulospora_spinosissima
agggaaacgattaaagtcagtcatg-ctag-ta-gggaatcaac-ct-g--------atgg-a-tcgtaagattat-ttat-------------------------------------------------------cttgtgat-ctttc-t-tgtgtacttccttgct--tggcaggttagcgtcaa-tttcgttcatcattaaaaaatc-tcgggaatgtagcttt-tcttcgg---gaaagtg-ttatagaccttga-t-atatgt-ggtgacc--gagattgaggattgcagcggatac-c-t-ttt-----------a-ag-gc-tagtcacctgg-c--ttctgac-gg-ttacctc--gctttcgatagc-t-cgc-taat-gat-tgt-gggat-tcgacag-t-ctagaac-gtt---agagtgatcata---------aa-ttcgct-aaggatgctgac-gtaa-tggc-ttta-aacgacccgtcttgaaac-acg
>HG422732_Acaulospora_spinosissima
agggaaacgattaaagtcagtcatg-ctag-ta-gggaatcaac-ct-g--------atgg-a-tcgtaag---ac-ttat-------------------------------------------------------cttgtgat-ctttc-t-tgtgtatttccttgct--tggcaggttagcatcaa-tttcgttcatcattaaaaaatc-tcgggaatgtagcttt-tcttcgg---gaaagta-ttatagaccttga-t-atatgt-ggtgatc--gagattgaggattgcagcggatac-c-t-ttt-----------a-ag-gc-tagtcacctgg-c--ttctgac-gg-ttacctc--gctttcgatagc-t-cgc-taat-gat-tgt-gggat-tcgacag-t-ctagaac-gtt---agagtgatcata---------aa-ttcgct-aaggatgctgac-gtaa-tggc-ttta-aacgacccgtcttgaaac-acg
>JX135570_Acaulospora_herrerae
agggaaacgattaaagtcagtcatg-ctag-ta-gggaatcaac-tt-g--------atgg-a-tcgtgag---at-ttat-------------------------------------------------------cttgtgat-ctatc-t-tgtgtacttccttgct--tggcaggttagcatcaa-ttttggttatcattaaaaaatt-gagggaatgtagcttt-tcttcgg---aaaagtgtttatagaccttga-t-atatgt-ggtgacc--gggattgaggattgcagcggatac-c-t-ttt-----------a-ag-gc-tagtcacctgg-c--atctgac-gg-ttacccc--gctttcgatagc-t-tgc-taac-gat-tgt-gggat-taaacag-t-cgag-at-gtt---ggagtgaacata---------aa-ttcgct-aaggat--------------------------------------------
>JX135571_Acaulospora_herrerae
agggaaacgattaaagtcagtcatg-ctag-ta-gggaatcaac-tt-g--------atgg-g-tcgtgag---at-ttat-------------------------------------------------------ctcgtgat-ctacc-t-tgtgtacttccttgct--tggcaggttagcaccaa-ttttggttatcattaaaaaatc-gagggaatgtagcttt-tcttcgg---aaaagtg-ttatagaccttga-t-atatgt-ggtgacc--gggattgaggattgcagcggatac-ctt-ttt-----------a-ag-gc-tagtcacctgg-c--ttttgac-gg-ttacccc--gctttcgatagc-t-tgc-taac-gat-tgt-ggga--taaacag-t-cgag-at-att---agagtgaacat----------aa-ttcgct-aaggatgctgac-gtaa-tg------------------------------
>JX135572_Acaulospora_herrerae
agggaaacgattaaagtcagtcatg-ctag-ta-gggaatcaac-tt-a--------atgg-g-tcgtgag---at-ttat-------------------------------------------------------ctcgtgat-ctatc-t-tgtgtacttccttgct--tggcaggttagcatcaa-ttttggttatcattaaaaaatc-gagggaatgtagcttt-tcttcgg---aaaagtg-ttatagaccttga-t-atatgt-ggtgacc--gggattgaggattgcagcggatac-ctt-ttt-----------a-ag-gc-tagtcacctgg-c--ttctgac-gg-ttacccc--gttttcgatagc-t-tgc-taac-gat-tgt-ggga--taaacag-t-cgag-at-gtt---agagtgaacata---------aa-ttcgct-aaggatgctgac-gtaa-tgg-----------------------------
>FM876824_Acaulospora_kentinensis
agggaaacgattgaagtcagtcatg-ctag-ta-gggaatcaac-tt-g--------atgg-a-tcgtagg---ac-ttat-------------------------------------------------------cttatgat-ctttc-t-tgtgcactttcttgct--tggcaggttagcatcaa-tttcgggtatcattaaaaaatc-gagggaatgtagcttt-ctttcgg---gaaagtg-ttatagaccttga-taaaatgt-ggtgacc--gagattgaggattgcagcggatac-c-t-ctt-----------a-ag-gc-tagtcaccttg-c--ttctgac-gg-ttaccct--gctttcgagagc-t-cgc-tcac-gat-tgt-gggat-tcaacag-t-ctag-at-gtt---agagtgatctta---------aa-ttcgct-aaggatgctgac-gtaa-tggc-ttta-aacgacccgtcttgaaac-acg
>FN547520_Acaulospora_kentinensis
agggaaacgattgaagtcagtcatg-ntag-ta-gggaatcaac-tt-g--------atgg-a-tcgtagg---ac-ttat-------------------------------------------------------cttatgat-ctttc-t-tgtgcattttcttgct--tggcaggttagcatcaa-tttcgggtatcattaaaaaatc-gagggaatgtagcttt-ctttcgg---gaaagtg-ttatagaccttga-taaaatgt-ggtgacc--gagattgaggattgcagcggatac-c-t-ttt-----------a-ag-gc-tagtcaccttg-c--ttctgac-gg-ttaccct--gctttcgagagc-t-tgc-tcac-gat-tgt-gggat-tcaacag-t-ctag-at-gtt---agagtgatctta---------aa-ttcgct-aaggatgctgac-gtaa-tggc-ttta-aacgacccgtcttgaaac-acg
>FR821674_Acaulospora_minuta
agggaaacgattgaagtcagtcatg-ctaa-ta-aggaatcaac-tt-g--------atgg-g-tcgtt-----cc-cccg-------------------------------------------------------ggagcaat-ctttc-t-tgtgcacttccttgtt--cggcaggttagcatcaa-tttcggttgtcatcaaaaaatt-gagggaatgtgacttc-tttc--g---ggaagtg-ttatagaccttga-t-atatgt-ggtgatc--gggattgagggttgcagcggatgc-t-t-tt--------------gg-gc-tagtcacctac-c--ttctgac-gg-ttacccc--gctttcgatagc-t-tgc-taac-gat-tgt-ggaat-ttaacag-t-ctag-at-gtt---ggagtgatctta---------ta-ttcgct-aaggatgctgac-gtaa-tggc-ttta-aacgacccgtcttgaaac-acg
>FR692354_Acaulospora_scrobiculata
agggaaacgattgaagtcagtcatg-ctaa-ta-gggaatcaac-tt-g--------atgg-g-tcgtt-----cc-cccg-------------------------------------------------------ggagcaat-ctttc-t-tgtgcacttccttgtt--cggcaggttagcatcaa-tttcggttgtcatcaaaaaatt-gagggaatgtgacttc-tttc--g---ggaagtg-ttatagaccttga-t-atatgt-ggtgatc--gggattgaggattgcagcggatgc-t-t-tt--------------gg-gc-tagtcacctac-c--tcctgac-gg-ttacccc--gctttcgatagc-t-tgc-taac-gat-tgt-gggat-ttaacag-t-ctag-at-gtt---ggagtgatctta---------ta-ttcgct-aaggatgctgac-gtaa-tggc-ttta-aacgacccgtcttgaaac-acg
>AF378436_Acaulospora_tuberculata
agggaaacgattgaagtcagtcatg-ctaa-ta-gggaatcaac-tt-g--------atgg-g-tcgtt-----cc-cccg-------------------------------------------------------ggagcaat-ctttc-t-tgtgcacttccttgtt--cggcaggttagcatcaa-tttcggttgtcatcaaaaaatt-gagggaatgtgacttc-tttc--g---ggaagtg-ttatagaccttaa-t-atatgt-gataacc--gggattgaggattgcagcggatgc-t-t-tt--------------gg-gc-tagtcacctac-c--ttctgat-gg-ttacctc--gctttcgatagc-t-tgc-taac-gat-tgt-gggat-tcaacag-t-ctag-at-gtt---ggagtgatctta---------ta-ttcgct-aaggatgctgac-gtaa-tggc-ttta-aacgacccgtcttgaaac-acg
>AF378440_Acaulospora_tuberculata
agggaaacgattgaagtcagtcatg-ctaa-ta-gggaatcaac-tt-g--------atgg-g-tcgtt-----cc-cccg-------------------------------------------------------ggagcaat-ctttc-t-tgtgcacttccttgtt--cggcaggttagcatcaa-tttcggttgtcatcaaaaaatt-gagggaatgtgacttc-tttc--g---ggaagtg-ttatagaccttaa-t-atatgt-gataacc--gggattgaggattgcagcggatgc-t-t-tt--------------gg-gc-tagtcacctac-c--ttctgac-gg-ttacctc--gctttcgatagc-t-tgc-taac-gat-tgt-gggat-tcaacag-t-ctag-at-gtt---ggagtgatctta---------ta-ttcgct-aaggatgctgac-gtaa-tggc-ttta-aacgacccgtcttgaaac-acg
>FR750155_Acaulospora_spinosa
agggaaacgattgaagtcagtcatg-ctaa-ta-gggaatcaac-tt-g--------atgg-a-tcgtt-----cc-cccg-------------------------------------------------------ggagtgat-ctttc-t-tgtgcacttccttgtt--tggcaagttagcatcaa-tttcggttgtcatcaaaaaatt-gagggaatgtgacttc-tttc--g---ggaagtg-ttatagaccttagtt-atatgt-gataacc--gggattgaggattgcagcggatgc-t-t-tt--------------gg-gc-tagtcacctac-c--ttctgac-gg-ttaccct--gctttcgatagc-t-tgc-taac-gat-tgt-gggat-tcaacag-t-ctag-at-gtt---agagtgatctta---------ta-ttcgct-aaggatgctgac-gtaa-tggc-ttta-aacgacccgtcttgaaac-acg
>FR750153_Acaulospora_spinosa
agggaaacgattgaagtcagtcatg-ctag-ta-gggaatcaac-tt-g--------atgg-t-tcgtt-----cc-cccg-------------------------------------------------------ggagcgat-ctttc-t-tgtgcacttccttgtt--tggcaagttagcatcaa-tttcggttgtcatcaaaaaatt-gagggaatgtgacttc-tttc--g---ggaagtg-ttatagaccttagtt-atatgt-gataacc--gggattgaggattgcagcggatgc-t-t-tt--------------gg-gc-tagtcacctac-c--ttctgac-gg-ttacctc--gctttcgatagc-t-tgc-taac-gat-tgt-gggat-ttaacag-t-ctag-at-gtt---ggagtgatctta---------ta-ttcgct-aaggatgctgac-gtaa-tggc-ttta-aacgacccgtcttgaaac-acg
>FR692349_Acaulospora_scrobiculata
agggaaccgattgaagtcagtcatg-ctaa-ta-gggaatcaac-tt-g--------atgg-g-tcgttc----cc-cccg-------------------------------------------------------ggagcaat-ctttc-t-tgtgcacttccttgtt--cggcaggttagcatcaa-tttcggttgtcatcaaaaaatt-gggggaatgtgacttc-tttc--g---ggaagtg-ttatagaccttga-t-atatgt-ggtgatc--gggattgaggattgcagcggatgc-t-t-tt--------------gg-gc-tagtcacctac-c--ttctgac-gg-ttacccc--gctttcgatagc-t-tgc-taac-gat-tgt-gggat-ttaacag-t-ctag-at-gtt---ggagtgatctta---------ta-ttcgct-aaggatgctgac-gtaa-tggc-ttta-aacgacccgtcttgaaac-acg
>FR692350_Acaulospora_scrobiculata
agggaaacgattgaagtcagtcatg-ctaa-ta-gggaatcaac-tt-g--------atgg-g-tcgtt-----cc-ccag-------------------------------------------------------ggagcaat-ctttc-t-tgtgcacttccttgtt--cggcaggttagcatcaa-tttcggttgtcatcgaaaaattggggggaatgtgacttc-tttc--g---ggaagtg-ttatagaccttag-t-atatgt-gataacc--gggattgaggattgcagcggatgc-t-t-tt--------------gg-gc-tagtcacctat-c--ttctgac-gg-ttacccc--gctttcgatagc-t-tgc-taac-gac-tgt-gggat-ttaacag-t-ctag-at-gtt---ggagtgatctta---------ta-ttcgct-aaggatgctgac-gtaa-tggc-ttta-aacgacccgtcttgaaac-acg
>FR821675_Acaulospora_minuta
agggaaacgattgaagtcagtcatg-ctaa-ta-gggaatcaac-tt-g--------atgg-g-tcgtt-----cc-cccg-------------------------------------------------------ggagcaat-ctttc-t-tgtgcacttccttgtt--cggcaggttagcatcaa-tttcggttgtcatcaaaaaatt-gaggtaatgtgacttc-tttc--g---ggaagtg-ttatagaccttga-t-atatgt-ggtggtc--gggattgaggattgcagcggatgc-t-t-tt--------------gg-gc-tagtcacctac-c--ttctgac-gg-ttgcctc--gctttcgatagc-t-tgc-taac-gat-tgt-gggat-tcagcag-t-ctag-at-gtt---ggagtgatctta---------ta-ttcgct-aaggatgctgac-gtaa-tggc-ttta-aacgacccgtcttgaaac-acg
>FR869691_Acaulospora_minuta
agggaaacgattgaagtcagtcatg-ctaa-ta-gggaatcaac-tt-g--------atgg-g-tcgtt-----cc-cccg-------------------------------------------------------ggagcaat-ctttc-t-tgtgcacttccttgtt--cggcaggttagcatcaa-tttcggttgtcatcaaaaaatt-gaggtaatgtgacttc-tttc--g---ggaggtg-ttatagaccttga-t-atatgt-ggtggtc--gggattgaggattgcagcggatgc-t-t-tt--------------gg-gc-tagtcacccac-c--ttctgac-gg-ttacccc--gctttcgatagc-t-tgc-taac-gat-tgt-ggaat-ttaacag-t-ctag-at-gtt---ggagtgatctta---------ta-ttcgct-aaggatgctgac-gtaa-tggc-ttta-aacgacccgtcttgaaac-acg
>FR750151_Acaulospora_spinosa
agggaaacgattgaagtcagtcatg-ctaa-ta-gggaatcaac-tt-g--------atgg-t-tcgtt-----cc-cccg-------------------------------------------------------ggagtgat-ctttc-t-tgtgcacttccttgtt--tggcaagttagcatcaa-tttcggttgtcatcaaaaaatt-gagggaatgtaacttc-tttc--g---ggaagtg-ttatagaccttga-tgatatgt-gatggtc--gggattgaggattgcagcggatgc-t-t-tt--------------gg-gc-tagtcacctac-c--ttctgac-gg-ttacctc--gctttcgatagc-t-tgc-taac-gat-tgt-gggat-tcaacag-t-ctag-at-gtt---agagtgatctta---------ta-ttcgct-aaggatgctgac-gtaa-tggc-ttta-aacgacccgtcttgaaac-acg
>AF378437_Acaulospora_tuberculata
agggaaacgattgaagtcagtcatg-ctaa-ta-aggaatcaac-tt-g--------atgg-g-tcgtt-----cc-cccg-------------------------------------------------------ggagcaat-ctttc-t-tgtgcacttccttgtt--cggcaggttagcatcaa-tttcggttgtcatcaaaaaatt-aagggaatgtgacttc-tttc--g---ggaagtg-ttatagaccttag-t-atatgt-gattacc--gggattgaggattgcagcggatgc-t-t-tt--------------gg-gc-tagtcacctac-c--ttctgac-gg-ttactct--gctttcgatagc-t-tgc-taac-gat-tgt-ggaat-ataacag-tcctag-at-gtt---agagtgatctta---------ta-ttcgct-aaggatgctgac-gtaa-tggc-ttta-aacgacccgtcttgaaac-acg
>LN811001_Acaulospora_baetica
agggaaacgattgaagtcagtcatg-ctag-tg-gggaatcaac-tt-g--------atgg-t-gtgtg-----gg-ttct-------------------------------------------------------ctcgcaca-ctttc-c-ggtgcacttcctcact--tggcaggttagcatcaa-tttcggttatcataaaaaattt-gagggaatgtggcttt-ccttcgg---gaaagtg-ttatagacctcga-t-ctatgt-ggtgacc--gggattgaggattgcagcggatac-c-t-tc------------g-tg-gc-ttgtcacctgg-c--ttctgac-gg-ttgcccc--gctttcgacagc-t-tgc-tgac-gtt-agt-gggat-tcgattg-t-ctag-at-gtt---tgagtgattct----------at-ttcgct-aaggatgctgac-gtaa-tggc-ttta-aacgacccgtcttgaaac-acg
>LN810993_Acaulospora_baetica
agggaaacgattgaagtcagtcatg-ctag-tg-gggaatcaac-tt-g--------atgg-t-gtgtg-----gg-ttct-------------------------------------------------------ctcgcaca-ctttc-c-ggtgcacttcctcact--tggcaggttagcatcaa-tttcggttatcataaaaaattt-gagggaatgtggcttt-ccttcgg---gaaagtg-ttatagacctcga-t-ctatgt-ggtgacc--gggattgaggattgcagcggatac-c-c-tc------------g-tg-gc-ttattacctgg-c--ttctgac-gg-ttacccc--gctttcgacagc-t-tgc-tgac-gtt-ggt-gggac-tcgattg-t-ctag-at-gtc---agagtgattct----------at-ttcgct-aaggatgctgac-gtaa-tggc-ttta-aacgacccgtcttgaaac-acg
>LN810998_Acaulospora_baetica
agggaaacgattgaagtcagtcatg-ctag-tg-gggaatcaac-tt-g--------atgg-t-gtgtg-----gg-ttct-------------------------------------------------------ctcgcaca-ctttc-c-ggtgcacttcctcact--tggcaggttagcatcaa-tttcggttatcataaaaaattt-gagggaatgtggcttt-ccttcgg---gaaagtg-ttatagacctcga-t-ctatgt-ggtgacc--gggattgaggattgcagcggatac-c-c-tc------------g-tg-gc-ttattacctgg-c--ttctgac-gg-ttacccc--gctttcgacagc-t-tgc-tgac-gtt-agt-gggac-ccgattg-t-ctag-at-gtc---agagtgattct----------at-ttcgct-aaggatgctgac-gtaa-tggc-ttta-aacgacccgtcttgaaac-acg
>KP191472_Acaulospora_ignota
agggaaacgattgaagtcagtcatg-ctag-tg-gggaatcaac-tt-g--------atgg-t-gtgtg-----gg-ttct-------------------------------------------------------ctcgcata-ctttc-c-ggtgcacttcctcact--cggcaagttagcatcaa-tttcggttatcataaaaaattt-gagggaatgtggcttt-ccttcgg---gaaagtg-ttatagacctcga-t-ctatgt-ggtgacc--gggattgaggattgcagcggatac-c-c-tc------------g-tg-gc-ttattacctgg-c--ttctggc-gg-ttacccc--gctttcgacagc-t-tgc-tgac-gtt-agt-gggac-tcgattg-t-ctag-at-gtc---agagtgatttt----------at-ttcgct-aaggatgctgac-gtaa-tggc-ttta-aacgacccgtcttgaaac-acg
>KP191470_Acaulospora_ignota
agggaaacgattgaagtcagtcatg-ctag-tg-gggaatcaac-tt-g--------atgg-t-gtgtg-----gg-ttct-------------------------------------------------------ctcgcata-ctttc-c-ggtgcacttcctcact--cggcaagttagcatcaa-tttcggttatcataaaaaattt-gagggaatgtggcttt-ccttcgg---gaaagtg-ttatagacctcga-t-ctatgt-ggtgacc--gggattgaggattgcagcggatac-c-c-tc------------g-tg-gc-ttattacctgg-c--ttctggc-gg-ttacccc--gctttcgacagc-t-tgc-tgac-gtt-agt-gggac-tcgattg-t-ctag-at-gtc---agagtgatttt----------at-ttcgct-aaggatgctgac-gtaa-tggc-ttta-aacgacccgtcttgaaac-acg
>KP191467_Acaulospora_ignota
agggaaacgattgaagtcagtcatg-ctag-tg-gggaatcaac-tt-g--------atgg-t-gtgtg-----gg-ttct-------------------------------------------------------ctcgcata-ctttc-c-ggtgcacttcctcact--cggcaagttagcatcaa-tttcggttatcataaaaaattt-gagggaatgtggcttt-ccttcgg---gaaagtg-ttatagacctcga-t-ctatgt-ggtgacc--gggattgaggattgcagcggatac-c-c-tc------------g-tg-gc-ttattacctgg-c--ttctggc-gg-ttacccc--gctttcgacagc-t-tgc-tgac-gtt-agt-gggac-tcgattg-t-ctag-at-gtc---agagtgatttt----------at-ttcgct-aaggatgctgac-gtaa-tggc-ttta-aacgacccgtcttgaaac-acg
>HE603644_Acaulospora_nivalis
agggaaacgattgaagtcagtcatg-ctcg-tg-aggaatcaac-tt-g--------atgg-t-gtgtg-----gg-ttct-------------------------------------------------------ctcgcata-ctttc-c-ggtgcacttccttact--cggcaggttagcatcaa-tttcggttatcataaaaaattt-gagggaacgtggcttt-ccttcgg---gaaagtg-ttatagaccttga-t-ctatgt-ggtgacc--gggattgaggattgcagcggatgc-c-c-tc------------g-tg-gc-ttgttacctgg-c--ttctgac-gg-ttacctc--gctttcgacagc-t-tgc-taac-gtt-agt-gggac-tcgattg-t-ctag-at-gtc---agagtgatttt----------at-ttcgct-aaggatgctgac-gtaa-tggc-ttta-aacgacccgtcttgaaac-acg
>HE603642_Acaulospora_nivalis
agggaaacgattgaagtcagtcatg-ctcg-tg-aggaatcaac-tt-g--------atgg-t-gtgtg-----gg-ttct-------------------------------------------------------ctcgcata-ctttc-c-ggtgcacttccttact--cggcaggttagcatcaa-tttcggttatcataaaaaattt-gagggaacgtggcttt-ccttcgg---gaaagtg-ttatagaccttga-t-ctatgt-ggtgacc--gggattgaggattgcagcggatgc-c-c-tc------------g-tg-gc-ttgttacctgg-c--ttctgac-gg-ttacctc--gctttcgacagc-t-tgc-taac-gtt-agt-gggac-tcgattg-t-ctag-at-gtc---agagtgatttt----------at-ttcgct-aaggatgctgac-gtaa-tggc-ttta-aacgacccgtcttgaaac-acg
>HE603641_Acaulospora_nivalis
agggaaacgattgaagtcagtcatg-ctcg-tg-aggaatcaac-tt-g--------atgg-t-gtgtg-----gg-tttt-------------------------------------------------------ctcgcata-ctttc-c-ggtgcacttccttact--cggcaggttagcatcaa-tttcggttatcataaaaaattt-gagggaacgtggcttt-ccttcgg---gaaagtg-ttatagacctcga-t-ctatgt-ggtgacc--gggattgaggattgcagcggatgc-c-c-tc------------g-tg-gc-ttgtcacctgg-c--ttctgac-gg-ttacccc--gctttcgacagc-t-tgc-taac-gtt-agt-gggac-tcgattg-c-ctag-at-gtc---agagtgattct----------at-ttcgct-aaggatgctgac-gtaa-tggc-ttta-aacgacccgtcttgaaac-acg
>FM876789_Acaulospora_cavernata
agggaaacgattgaagtcagtcatg-ctag-tg-gggaatcaac-tt-g--------atgg-t-gtgtg-----gg-ttct-------------------------------------------------------ctcgcata-ctttc-c-ggtgcacttccttact--cggcaggttagcatcaa-tttcggttatcatccaaaattt-gagggaatgtggctct-tcttcgg---aaaagtg-ttatagaccttga-t-ctatgt-ggtgacc--gggattgaggattgcagcggatac-c-c-tc------------g-tg-gc-ttgtcacctgg-c--ttctgac-gg-ttacccc--gctttcgatagc-t-cgc-taac-gtt-agt-gggac-tcgattg-t-ctag-at-gtt---agagtgattga----------tt-ttcgct-aaggatgctgac-gtaa-tggc-ttta-aacgacccgtcttgaaac-acg
>FR692348_Acaulospora_cavernata
agggaaacgattgaagtcagtcatg-ctag-tg-gggaatcaac-tt-g--------atgg-t-gtgtg-----gg-ttct-------------------------------------------------------ctcgcata-ctttc-c-ggtgcacttccttact--cggcaggttagcatcaa-tttcggttatcatccaaaattt-gagggaatgtggctct-tcttcgg---aaaagtg-ttatagaccttga-t-ctatgt-ggtgacc--gggattgaggattgcagcggatac-c-c-tc------------g-tg-gc-ttgtcacctgg-c--ttctgac-gg-ttacccc--gctttcgatagc-t-cgc-taac-gtt-agt-gggac-tcgattg-t-ctag-at-gtt---agagtgattaa----------tt-ttcgct-aaggatgctgac-gtaa-tggc-ttta-aacgacccgtcttgaaac-acg
>FR692347_Acaulospora_cavernata
agggaaacgattgaagtcagtcatg-ctag-tg-gggaatcaac-tt-g--------atgg-t-gtgtg-----gg-ttct-------------------------------------------------------ctcgcata-ctttc-c-ggtgcacttccttact--cggcaggttagcatcaa-tttcggttatcatccaaaattt-gagggaatgtggctct-tcttcgg---aaaagtg-ttatagaccttga-t-ctatgt-ggtgacc--gggattgaggattgcagcggatac-c-c-tc------------g-tg-gc-ttgtcacctgg-c--ttctgac-gg-ttacccc--gctttcgatagc-t-cgc-taac-gtt-agt-gggac-tcgattg-t-ctag-at-gtt---agagtgattaa----------tt-ttcgct-aaggatgctgac-gtaa-tggc-ttta-aacgacccgtcttgaaac-acg
>FR846383_Acaulospora_punctata
agggaaacgattgaagtcagtcatg-ctag-tg-gggaatcaac-tt-g--------atgg-t-gtgtg-----gg-ttct-------------------------------------------------------ctcgcata-ctttc-c-ggtgcacttccttact--tggcaggttagcatcaa-tttcggttatcatccaaaattt-gagggaatgtggcttt-tcttcgg---aaaagtg-ttatagaccttga-t-ctatgt-ggtgacc--gggattgaggattgcagcggatac-c-t-tc------------g-tg-gc-gtgtcacctgg-c--ttctgac-gg-ttacccc--gctttcgatagc-t-cgc-taac-gtt-agt-gggac-tcgattg-t-caag-at-gtt---agagtgattaa----------tt-ttcgct-aaggatgctgac-gtaa-tggc-ttta-aacgacccgtcttgaaac-acg
>FR846385_Acaulospora_punctata
agggaaacgattgaagtcagtcatg-ctag-tg-gggaatcaac-tt-g--------atgg-t-gtgtg-----gg-ttct-------------------------------------------------------ctcgcata-ctttc-c-ggtgcacttccttact--tggcaggttagcatcaa-tttcggttatcatccaaaattt-gagggaatgtggcttt-tcttcgg---aaaagtg-ttatagaccttga-t-ctatgt-ggtgacc--gggattgaggattgcagcggatac-c-t-tc------------g-tg-gc-ttgtcacctgg-c--ttctgac-gg-ttacccc--gctttcgatagc-t-cgc-taac-gtt-agt-gggac-tcgattg-t-ctag-at-gtt---agagtgattaa----------tt-ttcgct-aaggatgctgac-gtaa-tggc-ttta-aacgacccgtcttgaatc-acg
>FR846381_Acaulospora_punctata
agggaaacgattgaagtcagtcatg-ctag-tg-aggaatcaac-tt-g--------atgg-t-gtgtg-----gg-ttct-------------------------------------------------------ctcgcata-ctttc-c-ggtgcacttccttact--tggcaggttagcatcaa-tttcggttatcatccaaaattt-gagggaatgaggcttt-tcttcgg---aaaagtg-ttatagaccttga-t-ctatgt-ggtgacc--gggattgaggattgcagcggatac-c-c-tc------------g-tg-gc-ttgtcacctgg-c--ttctgac-gg-ttacccc--gctttcgatagc-t-cgc-taac-gtt-agt-gggac-tcgattg-t-ctag-at-gtt---agagtgattaa----------tt-ttcgct-aaggatgctgac-gtaa-tggc-ttta-aacgacccgtcttgaaac-acg
>AY639328_Acaulospora_paulinae
agggaaacgattgaagtcagtcatg-ctag-tg-aggaatcaac-ct-g--------atgg-t-gcttg-----gg-ttct-------------------------------------------------------ccctcgta-ctttc-c-ggtgcactttctcacc--cggcaggttagcatcaa-tttcggttatcataaaaaattt-gagagaatgtggcttt-ccttcgg---gaaagtg-ttatagatctcga-t-ctatgt-ggtgacc--gggattgaggattgcagcggatac-c-c-tc------------g-tg-gc-tcgtcacctgg-c--ttctgac-gg-ttacccc--gctttcgatagc-t-cgc-taac-gtt-agt-gggac-tcgattg-t-ctag-at-gtc---agagtgattga----------tt-ttcgct-aaggatgctgac-gtaa-tggc-ttta-aacgac----------------
>AY639327_Acaulospora_paulinae
agggaaacgattgaagtcagtcatg-ctag-tg-aggaatcaac-cg-g--------atgg-t-gcgtg-----gg-ttct-------------------------------------------------------ccctcgta-ctttc-c-ggtgcactttctcacc--cggcaggttagcatcaa-tttcggttatcataaaaaattt-gagagaatgtggcttt-tcttcgg---gaaagtg-ttatagatctcga-t-ctatgt-ggtgacc--gggattgaggattgcagcggatac-c-c-tc------------g-tg-gc-tcgtcacctgg-c--ttctgac-gg-ttacccca-gctttcgatagc-t-cgc-taac-gtt-agt-gggac-tcgattg-t-ctag-at-gtc---agagtgattga----------tt-ttcgct-aaggatgctgac-gtaa-tggc-ttta-aacgac----------------
>FM876792_Acaulospora_sieverdingii
agggaaacgattgaagtcagtcatg-ctag-tg-aggaatcaac-ct-g--------atgg-t-gtgtg-----gg-ttct-------------------------------------------------------ccctcgta-ctttc-t-ggtgcactttctcacc--cggcaggttagcatcaa-tttcggttatcataaaaaattt-gagagaatgtggcttt-tcttcgg---aaaagtg-ttatagatctcga-t-ctatgt-ggtgacc--gggattgaggattgcagcggatac-c-c-tc------------g-tg-gc-tcgtcacctgg-c--ttctgac-gg-ttgcccc--gccttcgatagc-t-cgc-taac-gtc-ggt-gggac-tcgattg-t-ctag-at-gtc---ggagtgattga----------tt-ttcgct-aaggatgctgac-gtaa-tggc-ttta-aacgacccgtcttgaaac-acg
>FM876793_Acaulospora_sieverdingii
agggaaacgattgaagtcagtcatg-ctag-tg-aggaatcaac-ct-g--------atgg-t-gtgtg-----gg-ttct-------------------------------------------------------ccctcgta-ctttc-a-ggtgcactttctcacc--cggcaggttagcatcaa-tttcggttatcataaaaaattt-gagagaatgtggcttt-tcttcgg---aaaagtg-ttatagatctcga-t-ctatgt-ggtgacc--gggattgaggattgcagcggatac-c-c-tc------------g-tg-gc-tcgtcacctgg-c--ttctgac-gg-ttacccc--gccttcgatagc-t-cgc-taac-atc-ggt-gggac-tcgattg-t-ctag-at-gtc---agagtgattga----------tt-ttcgct-aaggatgctgac-gtaa-tggc-ttta-aacgacccgtcttgaaac-acg
>AY639265_Acaulospora_paulinae
agggatacgattgaagtcagtcatg-ctag-tg-aggaattagc-ct-g--------atgg-t-gcgtg-----gg-ttct-------------------------------------------------------tcctcgta-ctttc-c-ggtgcacttcctcacc--cggcaggttagcatcaa-tttcggttatcataaaaatttt-gagagaatgtgacttt-tcttcgg---gaaagtg-ttatagatctcga-t-ctacgt-gttgacc--gggattgaggattgcagcggatac-c-c-tc------------g-tg-gc-tcgccacctgg-c--ctctgac-gg-ttacccc--gctttcgatagc-t-cgc-taacagtt-agt-gggac-tcgattg-t-ctag-at-gtc---agagtgattga----------tt-ttcgct-aaggatgctgac-gtaa-tggc-ttta-aacgac----------------
>KY413815_Acaulospora_spinulifera
agggaaacgattgaagtcagtcatg-ctag-tg-aggaatcaac-tt-g--------atgg-t-ctgtg-----gg-ttcg-------------------------------------------------------ctcgcata-ctttc-c-ggtgcacttcctcact--cggcaggttagcatcaa-tttcggttatcataaaaaattt-gagggaatgtgacttt-tcttcgg---aaaagtg-ttatagaccttga-t-ctatgt-ggtgacc--gggattgaggattgcagcggatac-c-c-tc------------g-tg-gc-tggtcacctgg-c--ttctgac-gg-ttacccc--gctttcgatagc-t-cgc-taac-gtt-agt-gggac-tcgattg-t-ctag-at-gtc---agagtgattcta---------------------------------------------------------------------
>KY413816_Acaulospora_spinulifera
agggaaacgattgaagtcagtcatg-ctag-tg-aggaatcaac-tt-g--------atgg-t-ctgtg-----gg-ttcg-------------------------------------------------------ctcgcata-ctttc-c-ggtgcacttcctcact--cggcaggttagcatcaa-tttcggttatcataaaaaattt-gagggaatgtgacttt-tcttcgg---aaaagtg-ttatagaccttga-t-ctatgt-ggtgacc--gggattgaggattgcagcggatac-c-c-tc------------g-tg-gc-tggtcacctgg-c--ttctgac-gg-ttacccc--gctttcgatagc-t-cgc-taac-gtt-agt-gggac-tcgattg-t-ctag-at-gtc---agagtgattcta---------------------------------------------------------------------
>KY413814_Acaulospora_spinulifera
agggaaacgattgaagtcagtcatg-ctag-tg-aggaatcaac-tt-g--------atgg-t-ctgtg-----gg-ttcg-------------------------------------------------------ctcgcata-ctttc-c-ggtgcacttcctcact--cggcaggttagcatcaa-tttcggttatcataaaaaattt-gagggaatgtgacttt-tcttcgg---aaaagtg-ttatagaccttga-t-ctatgt-ggtgacc--gggattgaggattgcagcggatac-c-c-tc------------g-tg-gc-tggtcacctgg-c--ttctgac-gg-ttacccc--gctttcgatagc-t-cgc-taac-gtt-agt-gggac-tcgattg-t-ctag-at-gtc---agagtgattcta---------------------------------------------------------------------
>FR750171_Acaulospora_entreriana
agggaaacgattgaagtcagtcatg-ctag-tg-aggaatcaac-at-g--------gtgg-t-gtgag-----tc-tctc-----------------------------------------------------------atct-cttcc-g-tgtgcacttcctcgtc--tggcaggttagcatcaa-tttcgattgtcatcaaataatt-ggggtaatgtggcttc-gcttcgg---tggagtg-ttatagaccttgg-t-ggatgt-ggcgatt--gggattgaggattgcagcggatgc-c-t-ct--------------tg-gc-tagtcacctga-c--tcctgac-tg-tcacctc--gctttcgacagc-t-tgc-tgac-gat-tgt-gggac-acggcgg-t-ctag-aa-gtt---agagtgatctta---------aa-ttcgct-aaggatgctgac-gtaa-tggc-ttta-aacgacccgtcttgaaac-acg
>FR750173_Acaulospora_entreriana
agggaaacgattgaagtcagtcatg-ctag-tg-aggaatcaac-at-g--------gtgg-t-gtgag-----tc-tctc-----------------------------------------------------------atct-cttcc-g-tgtgcacttcctcgtc--tggcaggttagcatcaa-tttcgattgtcatcaaataatt-ggggtaatgtggcttc-gcttcgg---tggagtg-ttatagaccttgg-t-ggatgt-ggcgatt--gggattgaggattgcagcggatgc-c-t-ct--------------tg-gc-tagtcacctga-c--tcctgac-tg-tcacctc--gctttcgacagc-t-tgc-tgac-gat-tgt-gggac-acggcgg-t-ctag-aa-gtt---agagtgatctta---------aa-ttcgct-aaggatgctgac-gtaa-tggc-ttta-aacgacccgtcttgaaac-acg
>FR750168_Acaulospora_entreriana
agggaaacgattgaagtcagtcatg-ctag-tg-aggaatcaac-at-g--------gtgg-t-gtgag-----tc-tctc-----------------------------------------------------------atct-cttcc-g-tgtgcacttcctcgtc--tggcaggttagcatcaa-tttcgattgtcatcaaataatt-ggggtaatgtggcttc-gcttcgg---tggagtg-ttatagaccttgg-t-ggatgt-ggcgatt--gggattgaggattgcagcggatgc-c-t-ct--------------tg-gc-tagtcacctga-c--tcctggc-tg-tcacctc--gctttcgacagc-t-tgc-tgac-gat-tgt-gggac-acggcgg-t-ctag-aa-gtt---agagtgatctta---------aa-ttcgct-aaggatgctgac-gtaa-tggc-ttta-aacgacccgtcttgaaac-acg
>FN547509_Acaulospora_laevis
agggaaacgattgaagtcagtcatg-ctag-cg-aggaatcaac-tt-g--------gtgg-t-gtgag-----tc-tctc-----------------------------------------------------------atct-cctcc-g-tgtgcacttcctcgtc--tggcaggttagcatcaa-ttttaattgtcatcaaataatt-ggggtaatgtggcttc-gcttcgg---tggagtg-ttatagaccctgg-t-ggatgt-ggcgatt--gggattgaggattgcagcggatgc-c-t-ct--------------cg-gc-tagtcatccga-t--tcctggc-tg-tcacctc--gctttcgacagc-t-tgc-tgac-gat-cgt-gggac-tcggcgg-t-ctag-gt-gtc---ggtctgatctta---------aa-ttcgct-aaggatgctgac-gtaa-tggc-ttta-aacgacccgtcttgaaac-acg
>FM876782_Acaulospora_laevis
agggaaacgattgaagtcagtcatg-ctag-cg-aggaatcaac-tt-g--------gtgg-t-gtgag-----tc-tctc-----------------------------------------------------------atct-cctcc-c-tgtgcacttcctcgtc--tggcaggttagcatcaa-ttttgattgtcatcaaataatt-ggggtaatgtggcttc-gcttcgg---tggagtg-ttatagaccctgg-t-ggatgt-ggcgatt--gggattgaggattgcagcggatgc-c-t-ct--------------tg-gc-tagtcacctgg-c--ttctggc-gg-tcacctc--gcttttgacagc-t-tgc-tgat-gat-cgt-gggac-ccgacag-t-ctag-aa-gtt---agagtgatctta---------aa-ttcgct-aaggatgctgac-gtaa-tggc-ttta-aacgacccgtcttgaaac-acg
>FM876787_Acaulospora_laevis
agggaaacgattgaagtcagtcatg-ctag-cg-aggaatcaac-tt-g--------gtgg-t-gtgag-----tc-tctc-----------------------------------------------------------atct-cctcc-g-tgtgcacttcctcgtc--tggcaggttagcatcaa-ttttgattgtcatcaaataatt-ggggtaatgtggcttc-gcttcgg---tggagtg-ttatagaccctgg-t-ggatgt-ggcgatt--gggattgaggattgcagcggatgc-c-t-ct--------------tg-gc-tagtcacctga-t--tcctggc-tg-tcacctc--gctttcgacagc-t-tgc-tgac-gat-cgt-gggac-tcggcgg-t-ctag-gt-gtc---ggtctgatctta---------aa-ttcgct-aaggatgctgac-gtaa-tggc-ttta-aacgacccgtcttgaaac-acg
>LN736024_Acaulospora_foveata
agggaaacgattgaagtcagtcatg-cttg-ca-gggaatcaac-aa-a--------gtgg-t-t-----------------------------------------------------------------------------tt-cttcc-t-tgtgcacttccttgct--tggcaggttagcatcaa-ttttgattgtcattaaagaact-gggggaatgtggcttc-ttc-------gggagtg-ttatagaccctgg-t-agatgt-ggcgatt--gggattgaggattgcagcgaatgc-t-t-ct--------------tg-gc-tagtcacctgg-c--ttctgac-gg-ttacctt--gcttccgatagc-t-tgc-taac-ggt-ggt-gagac-tcgattg-t-ctag-at-gtt---agggtgaacata---------aa-ttcgct-aaggatgctgac-gtaa-tggc-ttta-aacgacccgtcttgaaac-acg
>FJ461801_Acaulospora_foveata
agggaaacgattgaagtcagtcatg-cttg-cg-gggaatcaac-aa-a--------gtgg-t-t-----------------------------------------------------------------------------tt-cttcc-t-tgtgcacttccttgct--tggcaggttagcatcaa-ttttgattgtcattaaagaact-aggggaatgtggcttc-ttc-------gggagtg-ttatagaccctgg-t-agatgt-ggcgatt--gggattgaggattgcagcgaatgc-t-t-ct--------------tg-gc-tagtcacctgg-c--ttctgac-gg-ttacctt--gcttccgatagc-t-tgc-taac-ggt-ggt-gagac-tcgattg-t-ctag-at-gtt---aggctgatcata---------aa-ttcgct-aaggatgc------------------------------------------
>LN736025_Acaulospora_foveata
agggaaacgattgaagtcagtcatg-cttg-ca-aggaatcaac-aa-a--------gtgg-t-t-----------------------------------------------------------------------------tt-cttcc-t-tgtgtacttccttgct--tggcaggttagcatcaa-ttttgattgtcattaaagaact-gggggaatgtggcttc-ttc-------gggagtg-ttatagaccctgg-t-agatgt-ggcgatt--gggatcgaggattgcagcgaatgc-t-t-ct--------------tg-gc-tagtcacctgg-c--ttctgat-gg-tcacctt--gctttcgatagc-t-tgc-taac-gtt-ggt-gagat-ttgattg-t-ctag-at-gtt---agagtgaacata---------aa-ttcgct-aaggatgcggac-gtaa-tggc-ttta-aacgacccgtcttgaaac-acg
>KY565427_Acaulospora_koreana
agggaaacgattgaagtcagtcatg-cttg-ca-gggaatcagc-at-g--------gtgg-t-t-----------------------------------------------------------------------------tt-cttcc-t-tgtgcacttccttgct--tggcaggttagcatcaa-ttttgattgtcattaaagaacc-gggggaatgtggcttc-ttc-------gggagtg-ttatagaccttgg-t-agatgt-ggcgatt--gggattgaggattgcagcgaatgc-t-t-ct--------------tg-gc-tagtcacctgg-c--ttctgat-gg-tcacctt--gctttcgatagc-t-tgc-taac-gtt-ggt-gagat-ttgattg-t-ctag-at-gtt---agtgtgatcata---------aa-ttcgct-aaggatgctgac-gtaa-tggc--tta-aacgacccgtc-----------
>KY565428_Acaulospora_koreana
agggaaacgattgaagtcagtcatg-cttg-ca-gggaatcagc-at-g--------gtgg-t-t-----------------------------------------------------------------------------tt-cttcc-t-tgtgcacttccttgct--tggcaggttagcatcaa-ttttgattgtcattaaagaacc-gggggaatgtggcttc-ttc-------gggagtg-ttatagaccttgg-t-agatgt-ggcgatt--gggattgaggattgcagcgaatgc-t-t-ct--------------tg-gc-tagtcacctgg-c--ttctgat-gg-tcacctt--gctttcgatagc-t-tgc-taac-gtt-ggt-gagat-ttgattg-t-ctag-at-gtt---agtgtgatcata---------aa-ttcgct-aaggatgctgac-gtaa-tggc--tta-aacgacccgtc-----------
>KY565429_Acaulospora_koreana
agggaaacgattgaagtcagtcatg-cttg-ca-gggaatcagc-at-g--------gtgg-t-t-----------------------------------------------------------------------------tt-cttcc-t-tgtgcacttccttgct--tggcaggttagcatcaa-ttttgattgtcattaaagaacc-gggggaatgtggcttc-ttc-------gggagtg-ttatagaccttgg-t-agatgt-ggcgatt--gggattgaggattgcagcgaatgc-t-t-ct--------------tg-gc-tagtcacctgg-c--ttctgat-gg-tcacctt--gctttcgatagc-t-tgc-taac-gtt-agt-gagat-ttgattg-t-ctag-at-gtt---agtgtgatcata---------aa-ttcgct-aaggatgctgac-gtaa-tggc--tta-aacgacccgtc-----------
>AJ510230_Acaulospora_lacunosa
agggaaacgattgaagtcagtcatg-cttg-ca-gggaatcagc-at-g--------gtgg-t-tt---------------------------------------------------------------------------att-cttcc-t-tgtgcactttctcgct--tggcaggttagcatcaa-tttcgattgtcattaaagaatt-gggggaatgtggcttc-ttc-------gggagtg-ttatagaccctgg-t-agatgt-ggcgatc--gggattgaggattgcagcgaatgc-t-t-tt--------------tg-gc-tagtcacctgg-c--ttctgat-ag-tcgcctt--gcttccgatagc-t-tgc-taat-ggt-ggt-gagac-ccgattg-t-ctag-aa-gtt---agagtgatcata---------aa-ttcgct-aaggatgctga---------------------------------------
>KP756463_Acaulospora_lacunosa
agggaaacgattgaagtcagtcatg-cttg-ca-gggaatcagc-at-g--------gtgg-t-tt---------------------------------------------------------------------------att-cttcc-t-tgtgcactttcttgct--tggcaggttagcatcaa-ttttggttgtcattaaagaatt-gggggaatgtggcttc-ttc-------gggagtg-ttatagaccctgg-t-agatgt-ggcgatc--gggattgaggattgcagcgaatgc-t-t-ct--------------tg-gc-tagtcacctgg-c--ttctgat-ag-ttgcctc--gcctccgatagc-t-tgc-taat-ggt-ggt-gagac-tcgattg-t-ctag-at-gtt---agagtgaacata---------aa-ttcgct-aaggatgctgac-gtaa-tggc-ttta-aacgacccgtcttg-aac-acg
>KP756464_Acaulospora_mellea_iso_b
agggaaacgattgaagtcagtcatg-cttg-ca-gggaatcaac-at-g--------gtgg-t-t-----------------------------------------------------------------------------tt-cttcc-t-tgtgcacttccttgct--tggcaggttagcatcaa-ttttgattgtcattaaagaact-gggggaatgtggcttc-ctc-------gggagtg-ttatagaccctgg-t-agatgt-ggcgatc--gggattgaggattacagcgaatgc-t-t-ct--------------tg-gc-tagtcacctgg-c--ttctgac-gg-ttacctt--gcttccgatagc-t-tgc-taac-ggt-ggt-gagac-tcgattg-t-ctag-at-gtt---agtgtgatcata---------aa-ttcgct-aaggatgctgac-gtaa-tggc-ttta-aacgacccgtcttg-aac-acg
>KP756458_Acaulospora_mellea_iso_b
agggaaacgattgaagtcagtcatg-cttg-ca-gggaatcagc-at-g--------gtgg-t-t-----------------------------------------------------------------------------tt-cttcc-t-tgtgcacttccttgct--tggcaggttagcatcaa-ttttaattgtcattaaagaatc-ggggaaatgtgacttc-ttc-------gggagtg-ttatagacctcgg-t-agatgt-ggcgatt--gggattgaggattgcagcgaatgc-t-t-ct--------------tg-gc-tagtcacctga-t--tccttac-gg-tcacctt--gctttcgacagc-t-tgc-taac-gtt-agt-gagat-ttgattg-t-ttag-gt-gtt---agactgatcata---------aa-ttcgct-aaggatgctgac-gtaa-tggc-ttta-aacgacccgtcttg-aac-acg
>KP756457_Acaulospora_mellea_iso_b
agggaaacgattgaagtcagtcatg-cttg-ca-gggaatcagc-at-g--------gtgg-t-t-----------------------------------------------------------------------------tt-cttcc-t-tgtgcacttccttgct--tggcaggttagcatcaa-ttttgattgtcattaaagaatc-gggggaatgtgacttc-ttc-------gggagtg-ttatagacctcgg-t-agatat-ggcgatt--gggattgaggattgcagcgaatgc-t-t-ct--------------tg-gc-tagtcacctgg-c--ttctgat-ag-ttacctt--gcttccgacagc-t-tgc-taac-ggt-ggt-gagac-tcgatta-t-ctag-at-gtc---agagtgaacata---------aa-ttcgct-aaggatgctgac-gtaa-tggc-ttta-aacgacccgtcttg-aac-acg
>KP756584_Acaulospora_lacunosa
agggaaacgattgaagtcagtcatg-cttg-ca-gggaatcagc-at-g--------gtgg-t-tt---------------------------------------------------------------------------att-cttcc-t-tgtgcacttccttgct--tggcaggttagcatcaa-ttttgattgtcattaaagaact-gggggaatgtgacttc-ttc-------gggagtg-ttatagaccctgg-t-agatgt-ggcgatc--gggattgaggattgcagcgaatgc-t-t-ct--------------tg-gc-tagtcacctgg-c--ttctgat-gg-ttgcctc--gcttccgatagc-t-tgc-taat-ggt-ggt-gagac-tcgattg-t-ctag-at-gtt---ggagtgatcata---------aa-ttcgct-aaggatgctgac-gtaa-tggc-ttta-aacgacccgtcttg-aac-acg
>HG421736_Acaulospora_viridis
agggaaacgattaaagtcagtcatg-ctag-ta-aggaatcaac-at-g--------gtgg-t-tt----------------------------------------------------------------------------tt-ctgcc-g-tgtgcactttcttgcc--ttgcaggttagcatcaa-ttttggttgtcatcaaagaacc-ggggaaatgtgtctct-tcttcgg---aggagtgtttatagaccttgg-t-agatgt-ggcgact--gggattgaggattgcagtgaatgc-c-t-tt--------------tg-gc-tagtcacctgg-c--ttctaac-gg-tcacccc--gctttcgatagc-t-tgc-tgac-gat-cgt-gggac-tcgacag-t-ctag-at-gtt---agagtgatctta---------aa-ttcact-aaggatgctgac-gtaa-tggc-ttta-aacgacccgtcttgaaac-acg
>HG421738_Acaulospora_viridis
agggaaacgattaaagtcagtcatg-ctag-ta-aggaatcaac-at-g--------gtgg-t-tt---------------------------------------------------------------------------ttt-ctgcc-g-tgtgcactttcttgcc--ttgcaggttagcatcaa-ttttggttgtcatcaaagaact-agggaaatgtgtcttc-tcttcgg---agaagtgtttatagaccttgg-t-agatgt-ggcgact--gggattgaggattgcagtgaatgc-c-t-tt--------------tg-gc-tagtcacctgg-c--ttctgac-gg-tcacccc--gctttcgatagc-t-tgc-tgac-gat-cgt-gggac-tcgtcag-t-ctag-at-gtt---agagtgatctta---------aa-ttcact-aaggatgctgac-gtaa-tggc-ttta-aacgacccgtcttgaaac-acg
>HG421737_Acaulospora_viridis
agggaaacgattaaagtcagtcatg-ctag-ta-aggaatcaac-at-g--------atgg-t-tt----------------------------------------------------------------------------tt-ctgtc-g-tgtgcactttcttgcc--ttgcaggttagcatcaa-ttttggttgtcatcaaagaact-agggaaatgtgtcttc-tcttcgg---agaagtgtttatagaccttgg-t-agatgt-ggcgact--gggattgaggattgcagtgaatgc-c-t-tt--------------tg-gc-tagtcacctgg-c--ttctgac-gg-tcacccc--gctttcgatagc-t-tgc-tgac-gat-cgt-gggac-tcgtcag-t-ctag-at-gtt---agagtgatctta---------aa-ttcact-aaggatgctgac-gtaa-tggc-ttta-aacgacccgtcttgaaac-acg
>JF439093_Acaulospora_delicata
agggaaacgattaaagtcagtcatg-ttgg-ta-gggaatcaac-tt-g--------atgg-t-atgcg-----gg-ttta-------------------------------------------------------ctcgtgtt-ctttc-g-ggtgcacttccttact---tgcaagttagcatcaa-ttttgattatcatataaaaatc-gagggaaggtggcttt-tcttcgg---aaaagtg-ttatagacctcga-g-aaatgt-ggtgacc--gggattgaggattgcagcggatac-c-c-ttt-----------t-gg-gc-tagtcacctgg-c--ttctgat-gg-ttaccct--gtcttcgacagc-t-tgc-tgac-gtt-gat-ggaat-tcgattg-t-ctag-at-gtt---agagtgatcata---------aa-ttcgct-aaggatgctgac-gtaa-tggc-ttta-aacgacccgtcttgaaac-acg
>FJ461791_Acaulospora_delicata
agggaaacgattaaagtcagtcatg-ttgg-ta-gggaatcaac-tt-g--------atgg-t-atgcg-----gg-ttta-------------------------------------------------------ctcgcgtt-ctttt-g-ggtgcacttccttact---tgcaagttagcatcaa-ttttggttatcatataaaaatc-gagggaaggtggcctt-tcttcgg---aaaagtg-ttatagacctcga-g-aaatgt-gatgacc--gggattgaggattgcagcggatgc-c-c-ttt-----------t-gg-gc-tagtcacctgg-c--ttctgat-gg-ttaccct--gtcttcgacagc-t-tgc-tgac-gtt-gat-gggac-ttgatcg-t-ctag-at-gta---ggagtgatcgta---------aa-ttcgct-aaggatgc------------------------------------------
>JF439091_Acaulospora_mellea_iso_a
agggaaacgattaaagtcagtcatg-ttgg-ta-gggaatcaac-tt-g--------atgg-t-atgcg-----gg-ttta-------------------------------------------------------ctcgtgtt-ctttc-g-ggtgcacttccttact---tgcaagttagtatcaa-ttttggttatcatataaaaatc-gagggaaggtggcttt-tcttcgg---aaaagtg-ttatagacctcga-g-aaatgt-gatgacc--gggattgaggattgcagcggatac-c-c-ttt-----------t-gg-gc-tagtcacctgg-c--ttctgat-gg-ttcccct--gtcttcgacagc-t-tgc-tgac-gtt-gat-gggat-ttgatcg-t-ctag-at-gtt---ggagtgatcgta---------aa-ttcgct-aaggatgctgac-gtaa-tggc-ttta-aacgacccgtcttgaaac-acg
>JF439092_Acaulospora_mellea_iso_a
agggaaacgattaaagtcagtcatg-ttgg-ta-gggaatcaac-tt-g--------atgg-t-atgcg-----gg-ttta-------------------------------------------------------ctcgtgtt-ctttc-g-ggtgcacttccttact---tgcaagttagtatcaa-ttttggttatcatataaaaatc-gagggaaggtggcttt-tcttcgg---aaaagtg-ttatagacctcga-g-aaatgt-gatgacc--gggattgaggattgcagcggatac-c-c-ttt-----------t-gg-gc-tagtcacctgg-c--ttctgat-gg-ttcccct--gtcttcgacagc-t-tgc-tgac-gtt-gat-gggat-ttgatcg-t-ctag-at-gtt---ggagtgatcgta---------aa-ttcgct-aaggatgctgac-gtaa-tggc-ttta-aacgacccgtcttgaaac-acg
>JF439090_Acaulospora_mellea_iso_a
agggaaacgattaaagtcagtcatg-ttgg-ta-gggaatcaac-tt-g--------atgg-t-atgcg-----gg-ttta-------------------------------------------------------ctcgtgtt-ctttc-g-ggtgcacttccttact---tgcaagttagcatcaa-ttttggttatcatataaaaatc-gagggaaggtggcttt-tcttcgg---aaaagtg-ttatagacctcga-g-aaatgt-gatgacc--gggattgaggattgcagcggatac-c-c-ttt-----------t-gg-gc-tagtcacctgg-c--ttctgat-gg-ttcccct--gttttcgacagc-t-tgc-tgac-gtt-gat-ggaat-tcgattg-t-ctag-at-gtt---agagtgatcata---------aa-ttcgct-aaggatgctgac-gtaa-tggc-ttta-aacgacccgtcttgaaac-acg
>JF439203_Acaulospora_delicata
agggaaacgattaaagtcagtcatg-ttgg-ta-gggaatcaac-tt-g--------atgg-t-atgcg-----ag-ttta-------------------------------------------------------ctcgtgtt-ctttc-g-ggtgcacttccttact---tgcaagttagcatcaa-ttttggttatcataaaaaaatt-gagggaaggtggcttt-tcttcgg---aaaagtg-ttatagaccttga-g-aaatgt-gatgact--gggattgaggattgcagcggatac-c-c-ttt-----------t-gg-gc-tagtcacctgg-c--ttctgat-gg-ttacccc--gtcttcgacagc-t-tgc-tgac-gtt-gat-gggac-tcgattg-t-ctag-at-gtt---ggagtgatcgta---------aa-ttcgct-aaggatgctgac-gtaa-tggc-ttta-aacgacccgtcttgaaac-acg
>FJ461792_Acaulospora_dilatata
agggaaacgattaaagtcagtcatg-ttgg-ta-gggaatcaac-tt-g--------atgg-t-ttgcg-----gg-ttta-------------------------------------------------------ctcgtgtt-ctttc-g-agtgcacttccttact---tgctagttagcatcaa-ttttggttatcatataaaaatt-gagggaaggtggcttt-tcttcgg---aaaagtg-ctatagaccttga-t-taatgt-ggtgacc--gggattgaggattgcagcggatac-c---ctt-----------t-gg-gc-tagtcaccttg-c--ttctgat-gg-ttacccc--gtcttcgatagc-t-tgc-taac-gtt-gat-gggat-ttaattg-t-ctag-at-gtt---ggagtgatcata---------aa-ttcgct-aaggatgc------------------------------------------
>LN881565_Acaulospora_rugosa
agggaaacgattgaagtcagtcatg-ttgg-ta-gggaatcaacttt-g--------atgg-taatgcg-----gg-ttta-------------------------------------------------------ctcgtgtt-ctttc-g-agtgcacttccttact---tactagttagcatcaa-ttttggttatcatataaaaatt-gagggaaggtggcttt-tcttcgg---aaaagtg-ttatagaccttga-g-aaatgt-ggtgacc--gggattgaggattgcagcggatac-c-t-ttt-----------t-gg-gc-tagtcacctga-c--ttctgat-gg-ttacccc--gtcttcgatagc-t-tgc-taac-gtt-gat-gggat-ttaattg-t-ctag-at-gtt---ggagtgatcata---------aa-ttcgct-aaggatgctgac-gtaa-tggc-ttta-aacgacccgtcttgaaac-acg
>LN881564_Acaulospora_rugosa
agggaaacgattaaagtcagtcatg-ttgg-ta-gggaatcaac-tt-g--------atgg-t-atatg-----gg-ttta-------------------------------------------------------ctcgtgtt-ctttc-g-agtgcacttccttact---tactagttagcatcaa-ttttggttatcatataaaaatt-gagggaaggtggcttt-tcttcgg---aaaagtg-ttatagaccttga-g-aaatgt-ggtgacc--gggattgaggattgcagcgggtac-c-t-ttt-----------t-gg-gc-tagtcacctga-c--ttctgat-gg-ttacccc--gtcttcgatagc-t-tgc-taac-gtt-gat-aggat-ttaattg-t-ctag-at-gtt---ggagtgatcata---------aa-ttcgct-aaggatgctgac-gtaa-tggc-ttta-aacgacccgtcttgaaac-acg
>LN881566_Acaulospora_rugosa
agggaaacgattgaagtcagtcatg-ttgg-ta-gggaatcaacttt-g--------atgg-taatgcg-----gg-ttta-------------------------------------------------------ctcgtgtt-ctttc-g-agtgcacttccttact---tactagttagcatcaa-ttttggttatcatataaaaatt-gagggaaggtggcttt-tcttcgg---aaaagtg-ttatagacctcga-g-aaatgt-ggtgacc--gagattgaggattgcagcggatac-c-t-ttt-----------t-gg-gc-tagtcacctga-c--ttctgat-tg-ttacccc--acccaccttagc-a-agc-taac-ttg-ggt-gggg--ttgattc-t-ctag-tt-gtt---ggagtgatcata---------aa-ttcgct-aaggatgctgac-gtaa-tggc-ttta-aacgacccgtcttgaaac-acg
>AJ510228_Acaulospora_longula
agggaaacgattaaagtcagtcatg-ttgg-tg-gggaatcaac-tt-g--------atag-t-atgcg-----gg-ttta-------------------------------------------------------ctcgtgtc-ctttc-t-agtgcacttccttact---cgcaggttagcatcaa-tttcggttatcatataaaaatt-gaggaaaggtggcttt-tcttcgg---aaaagtgtttatagaccttga-g-aaatgt-ggtgacc--gggattgaggattgcagcggatac-c-c-att-----------t-gg-gc-tagtcacctgg-c--ttctgat-gg-ttgcccc--gtcttcgatagc-t-tgc-tagc-gtt-ggt-gggat-tcgatta-t-ctag-at-gtt---ggagtgatcgta---------aa-ttcgct-aaggatgctgac-gtaa-tggc-ttta-aacgacccgt------------
>LN884304_Acaulospora_papillosa
agggaaacgattaaagtcagtcatg-tcgg-tg-gggaatcaac-tt-g--------atag-t-atgcg-----gg-ttta------------------------------------------------------cctcgtgtc-ctttc-t-agtgcactttctcact---tgcaggttagcatcaa-tttcggttatcatataaaaatt-gaggaaaggtggcttt-tcttcgg---aaaagtgtttatagaccttga-g-aaatgt-ggtgacc--gggattgaggattgcagcggatac-c-c-att-----------t-gg-gc-tagtcacctgg-c--ttctgat-gg-ttgcccc--gtcttcgatagc-t-tgc-taac-gtt-ggt-gggat-tcgatta-t-ccag-at-gtt---ggagtggtcata---------aa-ttcgct-aaggatgctgac-gtaa-tggc-ttta-agcgacccgtcttgaaactacg
>LN884303_Acaulospora_papillosa
agggaaacgattaaagtcagtcatg-ttgg-tg-gggaatcaac-tt-g--------atag-t-atgcg-----gg-ttta------------------------------------------------------cctcgtgtc-ctttc-t-agtccactttctcact---tgcaggttagcatcaa-tttcggttatcatataaaaatt-gaggaaaggtggcttt-tcttcgg---aaaagtgtttatagaccttga-g-aaatgt-ggtgacc--gggattgaggattgcagcggatac-c-c-att-----------t-gg-gc-tagtcacctgg-c--ttctgat-gg-ttgcccc--gtcttcgatagc-t-tgc-taac-gtt-ggt-gggat-tcgatta-t-ctag-at-gtt---ggagtgatcata---------aa-ttcgct-aaggatgctgac-gtaa-tggc-ttta-agcgacccgtcttgaaac-acg
>LN884302_Acaulospora_papillosa
agggaaacgattaaagtcagtcatg-ttgg-tg-gggaatcaac-tt-g--------atag-t-atgcg-----gg-ttta------------------------------------------------------cctcgtgtc-ctttc-t-agtgcactttctcact---tgcaggttagcatcaa-tttcggttatcatataaaaatt-gaggaaaggtggcttt-tcttcgg---aaaagtgtttatagaccttga-g-aaatgt-ggtgacc--gggattgaggattgcagcggatac-c-c-att-----------t-gg-gc-tagtcacctgg-c--ttctgat-gg-ttgcccc--gtcttcgatagc-t-tgc-taac-gtt-ggt-gggat-tcgatta-t-ctag-at-gtt---ggagtgatcata---------aa-ttcgct-aaggatgctgac-gtaa-tggc-ttta-agcgacccgtcttgaaac-acg
>AF389006_Acaulospora_longula
agggaaacgattaaagtcagtcatg-ttgg-tg-gggaatcaac-tt-g--------atag-t-atgcg-----gg-ttta-------------------------------------------------------ctcgtgtc-ctttc-t-agtgcacttccttact---tgcaggttagcatcaa-tttcggttatcatataaaaatt-gagggaaggtggcttt-tcttcgg---aaaagtg-ttatagaccttga-g-aaatgt-ggtgacc--gggattgaggattgcagcggatac-c-c-att-----------t-gg-gc-tagtcacctgg-c--ttctgat-gg-ttgcccc--gtcttcgatagc-t-tgc-taac-gtt-ggt-gggat-tcaatta-t-ctag-at-gtt---ggagtgatcata---------aa-ttcgct-aagggtgctgac-gtaa-tggc-ttta-aacgacccgtctt---------
>FJ461795_Acaulospora_morrowiae
agggaaacgattaaagtcagtcatg-ttgg-ta-gggaatcaac-ct-g--------atgg-t-atgcg-----ag-ttt--------------------------------------------------------ctcgtgtc-ctttc-t-ggtgcacttccttact---tgcaggttagcatcaa-ttttggttattatataaaaatt-aagggaaggtgacttt-tcttcgg---aaaagtg-ttatagaccttaa-t-aaatgt-agtgacc--gggattgaggtttgcagcggatac-c-c-ttt-----------t-gg-gc-tagtcacctgg-c--ttctgat-gg-gtacctc--gtcttcgatagc-a-tgc-taac-gtt-gat-gggat-tcgatcg-t-ctag-at-gtt---ggagtgatcata---------aa-ttcgct-aaggatgt------------------------------------------
>FJ461803_Acaulospora_morrowiae
agggaaacgattaaagtcagtcatg-ttgg-ta-gggaatcaac-ct-g--------atgg-t-atgcg-----ag-ttt--------------------------------------------------------ctcgtgtc-ctttc-t-ggtgcacttccttact---tgcaggttagcatcaa-ttttggttattatataaaaatt-gagggaaggtgtcttt-tcttcgg---aaaagtg-ttatagaccttga-t-aaatgt-agtgacc--ggaattgaggtttgcagcggatac-c-c-ttt-----------t-gg-gc-tagtcacctgg-c--ttctgat-gg-ttacctc--gtcttcgatagc-a-tgc-taac-gtt-gat-gagac-tcgatcg-t-ctag-at-gtt---atggtggtctta---------aa-ttcgct-aaggatgc------------------------------------------
>KY362432_Acaulospora_fragilissima
agggaaacgattaaagtcagtcatg-ttag-ta-gggaatcaac-tt-g--------ttgg-t-atgcg-----ag-tttc-------------------------------------------------------cttgtgtc-ctttc-a-agtgcacttccttact---tacaggttagcatcaa-ttttggttatcataaaaaaatc-gaggtaaggtggcttt-tcttcgg---aaaagtg-ttataaaccttga-t-aaatgt-gatgacc--gggattgaggattgcagcggatac-c-c-ttt----------aa-gg-gc-tagtcacctgg-c--ttctgat-gg-ttacccc--gtcttcgatagc-t-tgc-taac-gtt-gtt-gggac-tcgatta-t-ctag-at-gtt---agagtgatcata---------aa-ttcgct-aaggatgctgac-gtaa-tggc-ttta-aacgacccgtcttgaaac-acg
>KY362433_Acaulospora_fragilissima
agggaaacgattaaagtcagtcatg-ttag-ta-gggaatcaac-tt-g--------ttgg-t-atgcg-----ag-tttt-------------------------------------------------------cttgtatc-ctttc-a-agtgcacttccttact---tacaggttagcatcaa-ttttggttatcataaaaaaatt-gaggtaaggtggcttc-tcttcgg---agaagtg-ttatagaccttga-t-aaatgt-gatgact--gggattgaggattgcagcggatac-c-c-tttt---------aa-gg-gc-tagtcacctgg-c--ttctgat-gg-ttacccc--gtcttcgatagc-t-tgc-taac-gtt-ggt-gggac-tcgatta-t-ctag-at-gtt---agagtgatcata---------aa-ttcgct-aaggatgctgac-gtaa-tggc-ttta-aacgacccgtcttgaaac-acg
>KY362431_Acaulospora_fragilissima
agggaaacgattaaagtcagtcatg-ttag-ta-gggaatcaac-tt-g--------ttgg-t-atgcg-----ag-tttt-------------------------------------------------------cttgtgtc-ctttc-a-agtgcacttccctacc---tacaggttagcatcaa-ttttggtcatcataaaaaagtt-gaggtaaggtggcttt-tcttcgg---agaagtg-ttatagaccttga-t-aaatgt-gatgacc--gggattgaggattgcagcggatac-c-c-ttt----------aa-gg-gc-tagtcacctgg-c--ttctgat-gg-ttacccc--gtcttcgatagc-t-tgc-taac-gtt-gtt-gggac-tcgatta-t-ctag-at-gtt---agagtgatcata---------aa-ttcgct-aaggatgctgac-gtaa-tggc-ttta-aacgacccgtcttgaaac-acg
>KY362428_Acaulospora_saccata
agggaaacgattaaagtcagtcatg-ttgg-ta-gggaatcaac-tt-g--------atag-t-atgcg-----gg-ttta-------------------------------------------------------ctcgtgtc-ctttc-t-ggtgcacttccttact---tgcaggttagcatcaa-tttcggttatcatataaaaatt-gagagaaggtggcttt-tcttcgg---aaaagtg-ttatagacctcga-t-aaatgt-ggcgatc--gggattgaggattgcagcggatac-c-c-ttt-------------gg-gc-tagtcacctgg-c--atctgat-gg-ttatccc--atcgacgttagc-a-agc-taac-gtt-gat-gggac-tcgatta-t-cttg-at-gtt---agattgatcata---------aa-ttcgct-aaggatgctgac-gtaa-tggc-ttta-aacgacccgtcttgaaac-acg
>KY362430_Acaulospora_saccata
agggaaacgattaaagtcagtcatg-ttgg-ta-gggaatcaac-tt-g--------atag-t-atgcg-----gg-ttta-------------------------------------------------------ctcgtgtc-ctttc-t-ggtgcacttccttact---tgcaggttagcatcaa-tttcggttatcatataaaaatt-gagagaaggtggcttt-tcttcgg---aaaagtg-ttatagacctcga-t-aaatgt-ggcgatc--gggattgaggattgcagcggatac-c-c-ttt-------------gg-gc-tagtcacctgg-c--atctgat-gg-ttatccc--atcgacgttagc-a-agc-taac-gtt-gat-gggac-tcgatta-t-cttg-at-gtt---agattgatcata---------aa-ttcgct-aaggatgctgac-gtaa-tggc-ttta-aacgacccgtcttgaaac-acg
>KY362429_Acaulospora_saccata
agggaaacgattaaagtcagtcatg-ttgg-ta-gggaatcaac-tt-g--------atag-t-atgcg-----gg-ttta-------------------------------------------------------ctcgtgtc-ctttc-t-ggtgcacttccttact---tgcaggttagcatcaa-tttcggttatcatataaaaatt-gagagaaggtggcttt-tcttcgg---aaaagtg-ttatagacctcga-t-aaatgt-ggcgatc--gggattgaggattgcagcggatac-c-c-ttt-------------gg-gc-tagtcacctgg-c--atctgat-gg-ttatccc--atcgacgttagc-a-agc-taac-gtt-gat-gggac-tcgatta-t-cttg-at-gtt---agattgatcata---------aa-ttcgct-aaggatgctgac-gtaa-tggc-ttta-aacgacccgtcttgaaac-acg
>KP756575_Acaulospora_koskei
agggaaacgattgaagtcagtcatg-ctag-tg-aggaatcaac-tc-g--------gtgg-t------------------------------------------------------------------------------ttt-cttcc-g-ggtgtactttctcgcc--tggcaggttagcatcaa-tttcgtttatcattaaatgatc-ggggtaatgtggcttc-tcttcgg---agtagtg-ttatagaccttgg-t-agatgt-gatgatc--gggattgaggattgcagcgaatgc-t-a-tt--------------tg-gc-tagtcccctga-t--ttctgat-gg-tcacctc--gccttcgacagc-t-tgc-tgac-gtg-ggt-gggtt-ctgattg-t-ctag-at-gtt---agtgtgatcata---------ta-ttcgct-aaggatgctgac-gtaa-tggc-ttta-aacgacccgtcttg-aac-acg
>KP756573_Acaulospora_koskei
agggaaacgattgaagtcagtcatg-ctag-tg-aggaatcaac-tc-g--------gtgg-t------------------------------------------------------------------------------ttt-cttcc-g-ggtgtactttctcgcc--tggtaggttagcatcaa-tttcgttcatcattaaatgatc-ggggtaatgtggcttc-tcttcgg---agtagtg-ttatagaccttgg-t-agatgt-gatgatc--gggattgaggattgcagcgaatgc-t-a-tt--------------tg-gc-tagtcccctga-t--ttctgat-gg-tcacctc--gccttcgacagc-t-tgc-tgac-gtg-ggt-gggtt-ctgattg-t-ctag-at-gtt---agagtgatcata---------ta-ttcgct-aagggtgctgac-gtaa-tggc-ttta-aacgacccgtcttg-aac-acg
>FJ461793_Acaulospora_koskei
agggaaacgattgaagtcagtcatg-ctag-tg-aggaaccaat-tc-g--------gtgg-t------------------------------------------------------------------------------ttt-cttcc-g-tgtgtacttcctcgcc--tggcaggttagcatcaa-tttctttcatcattaaatgatc-ggggtaatgtggcttc-tcttcgg---aggagtg-ttatagaccttgg-t-acatgt-gatgatc--gggattgaggattgcagcgaatgc-t-a-tt--------------tg-gc-tagtcccctga-t--ttctgat-gt-tcacctc--gctttcgacagc-t-tgc-tgac-gtt-ggt-gggtt-ctgatca-t-ctag-at-gtt---agagtgaacata---------ta-ttcgct-aagnatgc------------------------------------------
>FJ461804_Acaulospora_colombiana
agggaaacgattgaagtcagtcatg-ctgg-tg-aggaatcaac-ac-g--------aggg-t-tcg------------------------------------------------------------------------------ctctc-g-tgtgcacttcttcgct--tggcaggttagcatcaa-ttttggtcgtcataaaattatc-ggggtaaggtggctcc-cctc--g---gggagtg-ttatagaccctgg-t-agatgt-gatgacc--gggattgaggattgcagcgaatgc-t-a-ct--------------tg-gc-tagtcacctggat--ttctgtt-ga-tcacctc--gccgtcgatagctt-tgc-taac-ctc-ggt-gggat-ctgatta-a-ctag-ag-att---agactgatcgta---------aa-ttcgct-aaggatgc------------------------------------------
>FR750063_Acaulospora_colombiana
agggaaacgattgaagtcagtcatg-ctgg-tg-aggaatcaac-ac-g--------aggg-t-tcg------------------------------------------------------------------------------ctttc-g-tgtgcacttcttcgct--tggcaggttagcatcaa-ttttggtcgtcataaaattatc-ggggtaaggtggctcc-cctc--g---gggagtg-ttatagaccttgg-t-agatgt-gatgacc--gggattgaggattgcagcgaatgc-t-a-ct--------------tg-gc-tagtcacctggat--ttctgtt-ga-ttacctc--gccgtcgatagctt-tgc-taac-ctc-ggt-gggat-ctgatta-a-ctag-ag-att---agactgatcgta---------aa-ttcgct-aaggatgctgac-gtaa-tggc-ttta-aacgacccgtcttgaaac-acg
>KX168435_Acaulospora_colombiana
agggaaacgattgaagtcagtcatg-ctgg-tg-aggaatcaac-at-g--------aggg-t-tcg------------------------------------------------------------------------------ctttc-g-tgtgcacttcttcgct--tggcaggttagcatcaa-ttttggtcgtcataaaattatc-ggggtaaggtggctcc-cctc--g---gggagtg-ttatagaccttgg-t-agatgt-gatgacc--gggattgaggattgcagcgaatgc-t-a-ct--------------tg-gc-tagtcacctggat--ttctgtt-ga-tcacctc--gccgtcgatagctt-tgc-taac-ctc-ggt-gggat-ctgatta-a-ctag-ag-att---agactaatcgta---------an-ttcgct-aaggatgctgac-gtaa-tggc-ttta-aacgacccgtcttgaaac-acg
>KJ944321_Bulbospora_minima
agggaaacgattaaagtcagtcatg-ccgg-ta--ggaatcaac-tt-a--------gaga---tgggg-----attttttgaac---------------------------------------------------------ca-gcttc-g-agtgcatttctttact--tggcaggttagcgtcga-ttttgggcgttataaaatgacc-gggggaaggtggctcc-ttc-------gggagtg-ttatagcccttag-t-agatgt-aatgcct--gggatcgaggattataacggatac-c-c-ttc-----------g-gg-gc-tagccgcctaa-t--ctctaat-ag-atgttgg--gttatggacagc-a-cgc-tgac-tat-gat-ttaa--ttattgg-t-taaa-ag-gtt---agagcgagcgta---------aa-ttcgtt-aaggatgttgac-gtaa-tgg-----------------------------
>KJ944324_Bulbospora_minima
agggaaacgattaaagtcagtcatg-ccgg-ta--ggaatcaac-tt-a--------gaga---tgggg-----attttttgaac---------------------------------------------------------ca-gcttc-g-agtgcatttctttact--tggcaggttagcgtcga-ttttgggcgttataaaatgacc-gggggaaggtggctcc-ttc-------gggagtg-ttatagcccttag-t-agatgt-aatgcct--gggatcgaggattataacggatac-c-c-ttc-----------g-gg-gc-tagccgcctaa-t--ctctaat-ag-atgttgg--gttatggacagc-a-cgc-tgac-tat-gat-ttaa--ttatcgg-t-taaa-ag-gtt---agagcgagcgta---------aa-tgcgtt-aaggatgttgac-gtaa-tgg-----------------------------
>KJ944323_Bulbospora_minima
agggaaacgattaaagtcagtcatg-ccgg-ta--ggaatcaac-tt-a--------gaga---tgggg-----attttttgaac---------------------------------------------------------ca-gcttc-g-agtgcatttctttact--tggcaggttagcgtcga-ttttgggcgttataaaatgacc-gggggaaggtggctcc-ttc-------gggagtg-ttatagcccttag-t-agatgt-aatgcct--gggatcgaggattataacggatac-c-c-ttc-----------g-gg-gc-tagccgcctaa-t--ctctaat-ag-atgttgg--gttatggacagc-a-cgc-tgac-tat-gat-ttaa--ttatcgg-t-taaa-ag-gtt---agagcgagcgta---------aa-tgcgtt-aaggatgttgac-gtaa-tgg-----------------------------
>MG459216_Cetraspora_armeniaca
agggaaacggttgaagtcagtcatg-ccgg-cg--ggaatcaac-tt-a--------gggg---------------------------------------------------------------------------------aa-actct-a-ggtgcacttcttcgct--tggcaggttagcgtcga-ttttggatgtcataaaatgact-gggggaaggtagctcc-ttc-------gggagtg-tta-agcccttag-t-agatgt-gatgttt--gagatcgaggattgcaacggatac-c-c-ttt-------------gg-gc-tagtcacctgg-t--ctctaatacg-aagttgg--gttatggatagc-a-tgc-taat-cat-gat-ctga--ttttcgg-t-taaa-ag-att---agagtgagtgta---------aa-ttcgtt-aaggacgctgac-gtaa-tggc-ttta-aacgacccgtcttgaaac-acg
>MG459217_Cetraspora_armeniaca
agggaaacggttgaagtcagtcatg-ccgg-cg--ggaatcaac-tt-a--------gggg---------------------------------------------------------------------------------aa-actct-a-ggtgcacttcttcgct--tggcaggttagcgtcga-ttttggatgtcataaaatgact-gggggaaggtagctcc-ttc-------gggagtg-tta-agcccttag-t-agatgt-gatgttt--gagatcgaggattgcaacggatac-c-c-ttt-------------gg-gc-tagtcacctgg-t--ctctaatacg-aagttgg--gttatggatagc-a-tgc-taat-cat-gat-ctga--ttttcgg-t-taaa-ag-att---agagtgagtgta---------aa-ttcgtt-aaggacgctgac-gtaa-tggc-ttta-aacgacccgtcttgaaac-acg
>FN547603_Cetraspora_gilmorei
agggaaacggttgaagtcagtcatg-ccgg-cg--ggaatcaac-tt-a--------gggg---------------------------------------------------------------------------------aa-actct-a-ggtgcacttcttcgct--tggcaggttagcgtcga-ttttggatgtcataaaatgact-gggggaaggtagctcc-ttc-------gggagtg-tta-agcccttgg-t-agatgt-gatgttc--gggatcgaggattgcaacggatac-c-c-ttt-------------gg-gc-tagccacctgg-t--ctctaatacg-aagttgg--gttatggatagc-a-tgc-taat-cat-gat-ctga--ttttcgg-t-taaa-ag-att---agagtgagtgta---------aa-ttcgtt-aaggacgctgac-gtaa-tggc-ttta-aacgacccgtcttgaaac-acg
>AY639259_Cetraspora_pellucida
agggaaacggttgaagtcagtcatg-ccgg-cg--ggaatcaac-tt-a--------gggg---------------------------------------------------------------------------------aa-actct-a-agtgcacttcttcgct--tggcaggttagcgtcga-ttttggatgtcataaaatgact-gggggaaggtagctcc-ttc-------gggagtg-tta-agcccttgg-t-agatgt-gatgttc--gggatcgaggattgcaacggatac-c-c-ttt-------------gg-gc-tagccacctgg-t--ctctaatacg-aagttgg--gttatagatagc-a-tgc-taac-tat-gat-ctga--ttttcgg-t-taaa-ag-att---agagtgagtgta---------aa-ttcgtt-aaggacgctgac-gtaa-tggc-ttta-aacgac----------------
>FN547605_Cetraspora_gilmorei
agggaaacggttgaagtcagtcatg-ccgg-cg--ggaatcaac-tt-a--------gggg---------------------------------------------------------------------------------aa-actct-a-ggtgcacttcttcgct--tggcaggttagcgtcga-ttttggatgtcataaaatgact-gggggaaggtagctct-ttc-------gggagtg-tta-agcccttag-t-agatgt-gatgttc--gggatcgaggattgcaacggatac-c-c-ttt-------------gg-gc-tagccgcctgg-t--ctctaatacg-aagttgg--gttatggatagc-a-tgc-taac-cat-gat-ctga--ttttcgg-t-taaa-ag-att---agagtgagtgta---------aa-ttcgtt-aaggacgctgac-gtaa-tggc-ttta-aacgacccgtcttgaaac-acg
>FN547610_Cetraspora_gilmorei
agggaaacggttgaagtcagtcatg-ccgg-tg--ggaatcaac-tt-a--------gggg---------------------------------------------------------------------------------aa-actct-a-ggtgcacttcttcgct--tggcaggttagcgtcga-ttttggatgtcataaaatgact-gggggaaggtagctcc-ttc-------gggagtg-tta-agcccttgg-t-agatgt-gatgttc--gggatcgaggattgcaacggatac-c-c-ttt-------------gg-gc-tagccgcctgg-t--ctctaatacg-aagttgg--gttatggatagc-a-tgc-taac-cat-gat-ctga--ttttcgg-t-taaa-ag-att---agagtgagtgta---------aa-ttcgtt-aaggacgctgac-gtaa-tggc-ttta-aacgacccgtcttgaaac-acg
>AY639310_Cetraspora_pellucida
agggaaacggttgaagtcagtcatg-ccgg-cg--ggaatcaac-tt-a--------gggg---------------------------------------------------------------------------------ga-acttt-a-agtgcacttcttcgct--tggtaggttagcgtcga-ttttggatgtcataaaatgacc-gggggaaggtagctcc-ttc-------gggagtg-tta-agcccttgg-t-agatgt-gatgttc--gggatcgaggattgcaacggatac-c-c-ttt-------------gg-gt-tagccacctgg-t--ctctaatacg-aagttgg--gttatagatagc-a-tgc-taac-tat-gat-ctga--ttttcgg-t-taaa-ag-att---agagtgagtgta---------aa-ttcgtt-aaggacgctgac-gtaa-tggc-ttta-aacgac----------------
>HM565944_Cetraspora_helvetica
agggaaacggttgaagtcagtcata-ccgg-tg--ggaatcaac-tt-a--------gggg---------------------------------------------------------------------------------aa-actct-a-agtgcacttcttcgct--tggtaggttagcgtcga-ttttggatgtcataaaatgact-gggggaaggtagctcctttt-------aggagtg-tta-agcccttag-t-agatgt-gatgtct--gagatcgaggattgcaacggatac-c-t-ttt-------------ag-gt-taaccgcctgg-t--ctctaatacg-aacttag--gttacggacagc-a-tgc-tgac-tgt-gat-ctaa--tcttcgg-t-taaa-ag-att---agagtgagtgta---------aa-ttcgtt-aaggacgctgac-gtaa-tggc-ttta-aacgacccgtcttgaaac-acg
>HM565945_Cetraspora_helvetica
agggaaacggttgaagtcagtcata-ccgg-tg--ggaatcaac-tt-a--------gggg---------------------------------------------------------------------------------aa-actct-a-agtgcacttcttcgct--tggtaggttagcgtcga-ttttggatgtcataaaatgact-gggggaaggtagctcctttt-------aggagtg-tta-agcccttag-t-agatgt-gatgtct--gagatcgaggattgcaacggatac-c-t-ttt-------------ag-gt-taaccgcctgg-t--ctctaatacg-aacttag--gttacggacagc-a-tgc-tgac-tgt-gat-ctaa--tcttcgg-t-taaa-ag-att---agagtgagtgta---------aa-ttcgtt-aaggacgctgac-gtaa-tggc-ttta-aacgac----------------
>HM565946_Cetraspora_helvetica
agggaaacggttgaagtcagtcata-ccgg-tg--ggaatcaac-tt-a--------gggg---------------------------------------------------------------------------------aa-actct-a-agtgcacttcttcgct--tggtaggttagcgtcga-ttttggatgtcataaaatgact-gggggaaggtagctcctttt-------aggagtg-tta-agcccttag-t-agatgt-gatgtct--gagatcgaggattgcaacggatac-c-t-ttt-------------ag-gt-taaccgcctgg-t--ctctaatacg-aacttag--gttacggacagc-a-tgc-tgac-tgt-gat-ctaa--tcttcgg-t-taaa-ag-atc---agagtgagtgta---------aa-ttcgtt-aaggacgctgac-gtaa-tggc-ttta-aacgac----------------
>FM876834_Cetraspora_nodosa
agggaaacggttgaagtcagtcata-ccgg-tg--ggaatcaac-tt-a--------gggg---------------------------------------------------------------------------------aa-actct-a-agtgcacttcttcgct--tggtaggttagcgtcga-ttttggatgtcataaaatgact-gggggaaggtagctcctttt-------aggagtg-tta-agcccttag-t-agatgt-gatgtct--gagatcgaggattgcaacggatac-c-t-ttt-------------ag-gt-taaccgcctgg-t--ctctaatacg-aacttag--gttacggacagc-a-tgc-tgac-tgt-gat-ctaa--tcttcgg-t-taaa-ag-att---agagtgagtgta---------aa-ttcgtt-aaggacgctgac-gtaa-tggc-ttta-aacgacccgtcttgaaac-acg
>FM876833_Cetraspora_nodosa
agggaaacggttgaagtcagtcatg-ccgg-tg--ggaatcaac-tt-a--------gggg---------------------------------------------------------------------------------aa-actct-g-agtgcacttcttcgct--tggcaggttagcgtcga-ttttggatgtcataaaatgact-gggggaaggtagctcc-ttc-------gggagtg-tta-agcccttag-t-agatgt-gatgtct--gagatcgaggattgcaacgaatac-c-t-ttt-------------ag-gc-tagccgcctgg-t--ctctaatacg-aacttag--gttacggacagc-a-tgc-tgac-tgt-gat-ctaa--tcttcgg-t-taaa-ag-att---agagtgagtgta---------aa-ttcgtt-aaggacgctgac-gtaa-tggc-ttta-aacgacccgtcttgaaac-acg
>FM876835_Cetraspora_nodosa
agggaaacggttgaagtcagtcatg-ccgg-tg--ggaatcaat-tc-a--------gggg---------------------------------------------------------------------------------aa-actct-g-agtgcacttcttcatt--tggcaggttagcgtcga-ttttgaatttcataaaatgatt-gggggaaggtagctcc-ttc-------gggagtg-tta-agcccttag-t-agatgt-gatgttc--gggatcgaggattgcaacggatac-c-c-ttt-----------g-gg-gc-tagccacctgg-t--ctctaatacg-aaattgg--gttatggatagc-a-tgc-taac-tat-gat-ctga--ttttcgg-t-taaa-ag-att---agagtgagtgta---------aa-ttcgtt-aaggacgctgac-gtaa-tggc-ttta-aacgacccgtcttgaaac-acg
>AY639323_Cetraspora_pellucida
agggaaacggttgaagtcagtcatg-ccgg-cg--ggaatcaat-tc-a--------gggg---------------------------------------------------------------------------------aa-actct-g-agtgcacttcttcgct--tggcaggttagcgtcga-ttttggatgtcataaaatgact-gggggaaggtagctcc-ttc-------gggagtg-tta-agcccttgg-t-agatgt-gatgttc--gggatcgaggtttgcaacggatac-c-c-ttt-------------gg-gt-tagccacctgg-t--ctctaatacg-aagttgg--gttatggatagc-a-tgc-taac-tat-gat-ttaa--ttttcgg-t-taaa-ag-att---agagtgagtgta---------aa-ttcgtt-aaggacgctgac-gtaa-tggc-ttta-aacgac----------------
>JN689226_Racocetra_alborosea
agggaaacggttgaagtcagtcatg-ccgg-cg--ggaatcaac-tt-a--------gggg---------------------------------------------------------------------------------aa-actct-g-agtgcacttcttcgct--tggcaggttagcgtcga-ttttggatgtcataaaatgact-gggggaaggtagctct-ttc-------gggagtg-tta-agcccttgg-t-agatgt-gatgtct--gggatcgaggattgcaacggatac-c-t-ttt-------------gg-gc-tagccgcctgg-t--ctctaatacg-aagttgg--gttatagacagc-a-cgc-tgac-tgt-gat-ctga--ttttcgg-t-taaa-ag-att---agagcgagtgta---------aa-ttcgtt-aaggatgg------------------------------------------
>GU385898_Racocetra_tropicana
agggaaacggttgaagtcagtcatg-ccgg-cg--ggaatcaac-tt-a--------gggg---------------------------------------------------------------------------------aa-actct-g-agtgcacttcttcgct--tggcaggttagcgtcga-ttttggatgtcataaaatgact-gggggaaggtagctct-ttc-------gggagtg-tta-agcccttgg-t-agatgt-gatgtct--gggatcgaggattgcaacggatac-c-t-ttt-------------gg-gc-tagccgcctgg-t--ctctaatacg-aagttgg--gttatagacagc-a-cgc-tgac-tgt-gat-ctga--ttttcgg-t-taaa-ag-att---agagcgagtgta---------aa-ttcgtt-aaggatgttg----------------------------------------
>KX529103_Racocetra_crispa
agggaaacggttgaagtcagtcatg-ccgg-cg--ggaatcaac-tt-a--------gggg---------------------------------------------------------------------------------aa-actct-g-agtgcacttcttcgct--tggcaggttagcgtcga-ttttggatgtcataaaatgact-gggggaaggtagctct-ttc-------gggagtg-tta-agcccttgg-t-agatgt-gatgtct--gggatcgaggattgcaacggatac-c-t-ttt-------------gg-gc-tagccgcctag-t--ctctaatacg-aagttgg--gttatggacagc-a-cgc-tgac-tgt-gat-ctga--ttttcgg-t-taaa-ag-att---agagcgagtgta---------aa-ttcgtt-aaggacgctgac-gtaa-tggc-ttta-aacgacccgtcttgaaac-acg
>AY900508_Racocetra_verrucosa
agggaaacggttgaagtcagtcatg-ccgg-tg--ggaatcaac-tt-a--------gggg---------------------------------------------------------------------------------aa-actct-g-agtgcacttcttcgct--tggcaggttagcgtcga-ttttggatgtcataaaatgact-gggggaaggtagctct-ttc-------gggagtg-tta-agcccttgg-t-agatgt-gatgtct--gggatcgaggattgcaacggatac-c-t-ttt-------------gg-gc-tagccgcctag-t--ctctgatacg-aagttgg--gttatagacagc-a-cgc-tgac-tgt-gat-ctga--ttttcgg-t-taaa-ag-att---agagcgagcata---------aa-ttcgtt-aaggacgctg----------------------------------------
>AJ510232_Racocetra_gregaria
agggaaacggttgaagtcagtcatg-ccgg-cg--ggaatcaac-tt-a--------gggg---------------------------------------------------------------------------------aa-actct-g-agtgcacttcttcgct--tggcaggttagcgtcga-ttttggatgtcataaaatgact-gggggaaggtagctct-ttc-------gggagtg-tta-agcccttag-t-agatgt-gatgtcc--gggatcgaggattgcaacggatac-c-t-ttt-------------gg-gc-taaccgcctag-t--ctctaatacg-aagttgg--gttatggacagc-a-cgc-tgac-tgt-gat-ctga--ttttcga-t-taaa-ag-att---agagcgagtgta---------aa-ttcgtt-aaggacgctgac-gtaa-tgg-----------------------------
>FJ461866_Racocetra_coralloidea
agggaaacggttgaagtcagtcatg-ccgg-cg--ggaatcaac-tt-a--------gggg---------------------------------------------------------------------------------aa-actct-g-agtgcacttcttcgct--tggcaggttagcgtcga-ttttggatgtcataaaatgacc-gggggaaggtagctct-ttc-------gggagtg-tta-agcccttgg-t-agatgt-gatgtcc--gggatcgaggattgcaacggatac-c-t-ttt-------------gg-gc-tagccgcctag-t--ctctaatacg-aagttgg--gttatggacagc-a-cgc-tgac-tgt-gat-ctga--ttttcgg-t-taaa-ag-att---agagtgagtgta---------aa-ttcgtt-aaggacgc------------------------------------------
>FR750140_Racocetra_fulgida
agggaaacggttgaagtcagtcatg-ccgg-cg--ggaatcaac-tt-a--------gggg---------------------------------------------------------------------------------aa-actct-g-agtgcacttcttcgct--tggcaggttagcgtcga-ttttggatgtcataaaatgact-gggggaaggtagctct-ttc-------gggagtg-tta-agcccttgg-t-agatgt-gatgtct--gggatcgaggattgcaacggatac-c-c-ttt-------------gg-gc-tagtcgcctag-t--ctctaatacg-aagttgg--gttacggacagc-a-cgc-tgat-tgt-gat-ctga--ttttcgg-t-taaa-ag-att---agagcgagcata---------aa-ttcgtt-aaggacgctgac-gtaa-tggc-ttta-aacgacccgtcttgaaac-acg
>AY900509_Racocetra_verrucosa
agggaaacggttgaagtcagtcatg-ccgg-cg--ggaatcaac-tt-a--------gggg---------------------------------------------------------------------------------aa-actct-g-agtgcacttcttcgct--tggcaggttagcgtcga-ttttggatgtcataaaatgact-gggggaaggtagctct-ttc-------gggagtg-tta-agcccttag-t-agatgt-gatgtcc--gggatcgaggattgcaacggatac-c-t-ttt-------------gg-gc-tagccgcctgg-t--ctctaatacg-aagttgg--gttatggacagc-a-cgc-tgac-tgt-gat-ctga--ttttcgg-t-taaa-ag-att---agagcgagtgta---------aa-ttcgtt-aaggacgctg----------------------------------------
>AY900511_Racocetra_verrucosa
agggaaacggttgaagtcagtcatg-ccgg-cg--ggaatcaac-tt-a--------gggg---------------------------------------------------------------------------------aa-acttt-g-agtgcacttcttcgct--tggcaggttagcgtcga-ttttggatgtcataaaatgact-gggggaaggtagctct-ttc-------gggagtg-tta-agcccttag-t-agatgt-gatgtcc--gggatcgaggattgcaacggatac-c-t-ttt-------------gg-gc-tagccgcctgg-t--ctctaatacg-aagttgg--gttatggacagc-a-cgc-tgac-tgt-gat-ctga--ttttcgg-t-taaa-ag-att---agagcgagtgta---------aa-ttcgtt-aaggacgctg----------------------------------------
>FR750136_Racocetra_fulgida
agggaaacggttgaagtcagtcatg-ccgg-cg--ggaatcaac-tt-a--------gggg---------------------------------------------------------------------------------aa-acttt-g-agtgcacttcttcgct--tggcaggttagcgtcga-ttttggatgtcataaaatgact-gggggaaggtagctct-ttc-------gggagtg-ttatagcccttgg-t-agatgt-gatgtct--gggatcgaggattgcaacggatac-c-c-ttt-------------gg-gc-tagtcgcctag-t--ctctaatacg-aagttgg--gttatggacagc-a-cgc-tgac-tat-gat-ctga--ttttcgg-t-taaa-ag-att---agagcgagcata---------aa-ttcgtt-aaggacgctgac-gtaa-tggc-ttta-aacgacccgtcttgaaac-acg
>KX529100_Racocetra_crispa
agggaaacggttgaagtcagtcatg-tcgg-cg--ggaatcaac-tt-a--------gggg---------------------------------------------------------------------------------aa-actct-g-agtgcacttcttcgct--tggcaggttagcgtcga-ttttggatgtcataaaatgact-gggggaaggtagctct-ttc-------gggagtg-tta-agcccttag-t-agatgt-gatgtct--gggatcgaggattgcaacggatac-c-t-ttt-------------gg-gc-tagccgcctag-t--ctctaatacg-aagttgg--gttatagatagc-a-tgc-tgac-tgt-gat-ctga--ttttcgg-t-taaa-ag-att---agagcgagtgta---------aa-ttcgtt-aaggacgctgac-gtaa-tggc-ttta-aacgacccgtcttgaaac-acg
>KX529098_Racocetra_crispa
agggaaacggttgaagtcagtcatg-ccgg-cg--ggaatcaac-tt-a--------gggg---------------------------------------------------------------------------------aa-actct-g-agtgcacttcttcgct--tggcaggttagcgtcga-ttttggatgtcataaaatgact-gggggaaggtagctct-ttc-------gggagtg-tta-agccctttg-t-agatgt-gatgtct--gggatcgaggattgcaacggatac-c-c-ttt-------------gg-gc-tagccgcctag-t--ctctaatacg-aagttgg--gttatggacagc-a-cgc-tgac-tgt-gat-ctga--ttttcgg-t-taaa-ag-att---agagcgagcata---------aa-ttcgtt-aaggacgctgac-gtaa-tggc-ttta-aacgacccgtcttgaaac-acg
>FJ461867_Racocetra_castanea
agggaaacggttgaagtcagtcatg-ccga-cg--ggaatcaac-tt-a--------gggg---------------------------------------------------------------------------------aa-actctgg-agtgcacttcttcgct--tggcaggttagcgtcga-ttttggatgtcataaaatgact-tggggaaggtagctct-ttc-------ggaagtg-tta-agcccttgg-t-agatgt-gatgtct--gggatcgaggattgcaacggatac-c-c-ttt-------------gg-gc-tagtcgcctag-t--ctctaatacg-aagttgg--gttatggacagc-a-cgc-tgac-tgt-gat-ctga--ttttcgg-t-taaa-ag-att---agagcgagcata---------aa-ttcgtt-aaggatgc------------------------------------------
>Y12076_Racocetra_castanea
agggaaacggttgaagtcagtcatg-ccga-cg--ggaatcaac-tt-a--------gggg---------------------------------------------------------------------------------aa-actctgg-agtgcacttcttcgct--tggcaggttagcgtcga-ttttggatgtcataaaatgact-tggggaaggtagctct-ttc-------ggaagtg-tta-agcccttgg-t-agatgt-gatgtct--gggatcgaggattgcaacggatac-c-c-ttt-------------gg-gc-tagtcgcctag-t--ctctaatacg-aagttgg--gttatggacagc-a-cgc-tgac-tgt-gat-ctga--ttttcgg-t-taaa-ag-att---agagcgagcata---------aa-ttcgtt-aaggatgctgac-ataa-tggc-ttta-gacgaccc--------------
>FR750148_Racocetra_fulgida
agggaaacggttgaagtcagtcatg-ccgg-cg--ggaatcaac-tt-a--------gggg---------------------------------------------------------------------------------aa-acttt-a-agtgcacttcttcgct--tggcaggttagcgtcga-ttttgggtgccataaaatgact-gggggaaggtggctcc-ttc-------gggagtg-tta-agcccttgg-t-agatgt-gatgcct--gggatcgaggattgcaacggatac-c-t-ttt-------------gg-gc-tagccgcctag-t--ctctaatacg-aagttgg--gttatggacagc-a-cgc-tgac-tgt-gat-ctga--ttttcgg-t-taaa-ag-att---agagcgagtgta---------aa-ttcgtt-aaggacgctgac-gtaa-tggc-ttta-aacgacccgtcttgaaac-acg
>FJ461880_Racocetra_persica
agggaaacggttgaagtcagtcatg-ccgg-cg--ggaatcaac-tt-a--------gggg---------------------------------------------------------------------------------aa-gctct-g-agtgtacttctttgct--tggcaggttagcatcga-ttttggataccataaaatgact-ggggagaggtagcttt-ttc-------gggagtg-tta-agcccttag-t-agatat-gatgtct--gggatcgaggattgcaacggatac-c-t-ttt-------------gg-gc-tagccgcctag-t--ctctaatacg-aagttgg--gttatagacagc-a-tgc-tgac-tgt-gat-ctga--ttttcag-t-taaa-ag-att---agagcgagtgta---------aa-ttcgtt-aaggatgc------------------------------------------
>FR750135_Racocetra_weresubiae
agggaaacggttgaagtcagtcatg-ccgg-tg--ggaatcaat-tt-a--------ggga---------------------------------------------------------------------------------aa---cct-g-agtgcacttcttcact--tggcaggttagcgtcga-ttttggatgtcataaaataact-gggggaaggtagctcc-tac-------gggagtg-tta-agcccttgg-t-agatgt-gatgtct--gggatcgaggattgcaacggatac-c-c-ttt-------------gg-gc-tagtcacctag-t--ctctaatacg-atgttgg--gttatagacagc-a-tgc-tgac-tgt-tat-ctga--ttttcgg-t-taaa-ag-att---agagtgagcata---------aa-ttcgtt-aaggacgctgac-gtaa-tggc-ttta-aacgacccgtcttgaaac-acg
>FR750134_Racocetra_weresubiae
agggaaacggttgaagtcagtcatg-ccgg-ca--ggaatcaac-tt-a--------gggg---------------------------------------------------------------------------------aa-actct-g-agtgcacttctttgct--tggcaggttagcgtcaa-ttttggatatcataaaatgact-gggggaaggtagctcc-tac-------gggagtg-tta-agccctttg-t-agatgt-gatgtct--gggattgaggattgcaacggatac-c-c-ttt-------------gg-gc-tagccgcctag-t--ctctaatacg-aagttgg--gttacagacagc-a-tgc-tgac-tgt-gtt-ctga--ttttcgg-t-taaa-ag-att---agagcgagtata---------aa-ttcgtt-aaggacactgac-gtaa-tggc-ttta-aacgacccgtcttgaaac-acg
>JQ390471_Dentiscutata_aurea
agggaaacgattgaagtcagtcatg-ccgg-cg--ggaatcaac-tt-a--------gggg---------------------------------------------------------------------------------aa-actct-a-agtgcacttc-acgtt--tggcaggtcagcgtcga-ttttggatatcataaaatgatt-gggggaaggtagctcc-ttc-------gggagtg-ttatagcccttga-t-agatgt-gatgtct--gggatcgaggattgcaacggatac-c-c-ttt-------------gg-gc-tagccgcctga-t--ctctagc-tg-gtgttag--gttacggacagc-a-tgc-tgac-cgt-ga--ttaa--ttactgg-t-taaa-ag-gtt---agagcgagtgta---------aa-ttcgtt-aaggatgttgac-gtaa-tgg-----------------------------
>JN971067_Dentiscutata_aurea
agggaaacgattgaagtcagtcatg-ccgg-cg--ggaatcaac-tt-a--------gggg---------------------------------------------------------------------------------aa-actct-a-agtgcacttc-acgtt--tggcaggtcagcgtcga-ttttggatatcataaaatgatt-gggggaaggtagctcc-ttc-------gggagtg-ttatagcccttga-t-agatgt-gatgtct--gggatcgaggattgcaacggatac-c-c-ttt-------------gg-gc-tagccgcctga-t--ctctaac-tg-gtgttag--gttacggacagc-a-tgc-tgac-cgt-gat-ttaa--ttactgg-t-taaa-ag-gtt---agagcgagtgta---------aa-ttcgtt-aaggatt-------------------------------------------
>FJ461873_Dentiscutata_heterogama
agggaaacgattgaagtcagtcatg-ccgg-cg--ggaatcaac-tt-a--------gggg---------------------------------------------------------------------------------aa-actct-a-agtgcacttc-acgtt--tggcaggtcagcgtcga-ttttggatatcataaaatgatt-gggggaaggtagctcc-ttc-------gggagtg-ttatagcccttga-t-agatgt-gatgtct--gggatcgaggattgcaacggatac-c-c-tct-------------gg-gc-tagccgcctga-t--ctctaac-tg-gtattgg--gttacggacagc-a-tgc-tgac-cgt-gat-ttaa--ttactgg-t-taaa-ag-gtt---agagcgagtgta---------aa-ttcgtt-aaggacgt------------------------------------------
>FR750163_Dentiscutata_heterogama
agggaaacgattgaagtcagtcatg-ccgg-cg--ggaatcaac-tt-a--------gggg---------------------------------------------------------------------------------aa-actct-a-agtgcacttc-acgtt--tggcaggtcagcgtcga-ttttggatatcataaaatgatt-gggggaaggtagctcc-ttc-------gggagtg-ttatagcccttga-t-agatgt-gatgtct--gggatcgaggattgcaacggatac-c-c-tct-------------gg-gc-tagccgcctga-t--ctctaac-tg-gtattgg--gttacggacagc-a-tgc-tgac-cgt-gat-ttaa--ttactgg-t-taaa-ag-gtt---agagcgagtgta---------aa-ttcgtt-aaggacgttgac-gtaa-tggc-ttta-aacgacccgtcttgaaac-acg
>JQ390469_Dentiscutata_aurea
agggaaacgattgaagtcagtcatg-ccgg-cg--ggaatcaac-tt-a--------gggg---------------------------------------------------------------------------------aa-actct-a-agtgcacttc-acgtt--tggcaggtctgcgtcga-ttttggatatcataaaatgatt-gggggaaggtagctcc-ttc-------gggagtg-ttatagcccttga-t-agatgt-gatgtct--gggatcgaggattgcaacggatac-c-c-ttt-------------gg-gc-tagccgcctga-t--ctctaac-tg-gtgttag--gttacggacagc-a-tgc-tgac-cgt-gat-ttaa--ttactgg-t-taaa-ag-gtt---agagcgagtgta---------ma-ttcgttaaaggatgttgac-gtaa-tgg-----------------------------
>FM876837_Dentiscutata_heterogama
agggaaacgattgaagtcagtcatg-ccgg-cg--ggaatcaac-tt-a--------gagg---------------------------------------------------------------------------------aa-acttt-a-agtgcacttc-acgtt--tggcaggtcagcgtcga-ttttggatatcataaaatgatt-gggggaaggtagcttc-ttc-------ggaagtg-ttatagcccttga-t-agatgt-gatgttt--gggatcgaggattgcaacggatac-c-c-ttc-------------gg-gc-tagccgcctga-t--ctctaac-tg-gtgttag--gttacggacagc-a-tgc-tgat-cgt-gat-ttaa--ttactgg-t-taaa-ag-gtt---agagcgagtgta---------aa-ttcgtt-aaggacgctgac-gtaa-tggc-ttta-aacgacccgtcttgaaac-acg
>AY900495_Dentiscutata_nigra
agggaaacgattgaagtcagtcatg-ctgg-cg--ggaatcaac-tt-a--------gggg---------------------------------------------------------------------------------ga-actct-a-agtgcacttc-acgct--tggcaggtcagcgtcga-ttttagatgtcataaaatgatt-gggggaaggtagctcc-ttc-------gggagtg-ttatagcccttgg-t-agatgt-gatgtct--gggatcgaggattgcaacggatac-c-c-ttt-------------gg-gc-tagccgcctga-t--ctctaac-tg-atattgg--gttacggacagc-a-tgc-tgat-cgt-gat-ctaa--ttattgg-t-taaa-ag-gtt---agagcgagtgta---------aa-ttcgtt-aaggacgctg----------------------------------------
>AY900497_Dentiscutata_nigra
agggaaacgattgaagtcagtcatg-ctgg-cg--ggaatcaac-tt-a--------gggg---------------------------------------------------------------------------------aa-actct-a-agtgcacttc-acgct--tggcaggtcagcgtcga-ttttagatgtcataaaatgatt-gggggaaggtagctct-ttc-------gggagtg-ttataacccttgg-t-agatgt-gatgtct--gggatcgaggattgcaacggatac-c-c-ttt-------------gg-gc-tagccgcctga-t--ctctaac-tg-atattgg--gttacggacagc-a-tgc-tgac-cgt-gat-ctaa--ttattgg-t-taaa-ag-gtt---agagcgagtgta---------aa-ttcgtt-aaggacgctg----------------------------------------
>AY900496_Dentiscutata_nigra
agggaaacgactgaagtcagtcatg-ctgg-cg--ggaatcaac-tt-a--------gggg---------------------------------------------------------------------------------aa-actct-a-agtgcacttc-acgct--tggcaggtcagcgtcga-ttttggatgtcataaaatgatt-gggggaaggtagctcc-ttc-------gggagtg-ttatagcccttgg-t-agatgt-gatgtct--gggatcgaggattgcaacggatac-c-c-ttt-------------gg-gc-tagccgcctga-t--ctctaac-tg-atattgg--gttacggacagc-a-tgc-tgat-cgt-gat-ctaa--ttattgg-t-taaa-ag-gtt---agagcgagtgta---------aa-ttcgtt-aaggacgctg----------------------------------------
>AM040351_Dentiscutata_erythropus
agggaaacgattgaagtcagtcatg-tcgg-cg--gggatcaac-tt-a--------gagg---------------------------------------------------------------------------------aa-acttt-a-agtgcacttc-acgtt--tggcaggtcagcatcga-ttttggatgtcataaaatgact-gggggaaggtagctcc-ttc-------gggagtg-ttatagaccttgg-t-agatgt-gatgtct--gggatcgaggattgcaacggatac-c-c-ttt-------------gg-gc-tagccgcctga-t--ctctaac-tg-gtgttgg--gttacggacagc-a-tgc-tgac-tgt-gat-ttaa--ttattgg-t-taaa-ag-gtt---agagcgagtgta---------aa-ttcgtt-aaggatgctgac-gtaa-tggc-tt-------------------------
>AM040355_Dentiscutata_erythropus
agggaaacgattgaagtcagtcatg-ccgg-cg--ggaatcaac-tt-a--------gggg---------------------------------------------------------------------------------aa-acttt-a-agtgcacttc-acgtt--tggcaggtcagcatcga-ttttggatgtcataaaatgatt-gggggaaggtagctcc-ttc-------gggagtg-ttatagcccttgg-t-agatgt-gatgtct--gggatcgaggattgcaacggatac-c-c-ttt-------------gg-gc-tagccgcctga-t--ctctaac-tg-gtgttgg--gttacggacagc-a-tgc-tgac-cgt-gat-ttaa--ttattgg-t-taaa-ag-gtt---aaagggagtgta---------aa-ttcgtt-aaggatgctgac-gtaa-tggc-tt-------------------------
>AM040357_Dentiscutata_erythropus
agggaaacgattgaagccagtcatg-ccgg-cg--ggaatcaac-tt-a--------gggg---------------------------------------------------------------------------------aa-acttt-a-agtgcacttc-acgtt--tggcaggtcagcatcga-ttttggatgtcataaaatgatt-gggggaaggtagctcc-ttc-------gggagtg-ttatagcccttgg-t-agatgt-gatgtct--gggatcgaggattgcaacggacac-c-c-ttt-------------gg-gc-tagccgcctga-t--ctctaac-ta-gtgttgg--gttacggacagc-a-tgc-tgac-cgt-gat-ttaa--ttattgg-t-taaa-ac-ggttagaagacgagtgta---------aa-ttcgtt-aaggatgctgac-gtaa-tggc-tt-------------------------
>AM040354_Dentiscutata_erythropus
agggaaacgattgaagtcagtcatg-ccgg-cg--ggaatcaac-tt-a--------gggg---------------------------------------------------------------------------------aa-acttt-a-agtgcacttc-acgtt--tggcaggtcagcatcga-ttttggatgtcataaaatgact-gggggaaggtagctcc-ttc-------gggagtg-ttatagaccttgg-t-agatgt-gatgtct--gggatcgaggattgcaacggatac-c-c-ttt-------------gg-gc-tagccgcctga-t--ctctaac-tg-gtgttgg--gttacagacagc-a-tgc-tgac-tgt-gat-ttaa--ttattgg-t-taaa-ag-gtt---agagcgagtgta---------aa-ttcgtt-aaggatgctgac-gtaa-tggc-tt-------------------------
>HE962460_Dentiscutata_savannicola
agggaaacgattaaagtcagtcatg-ccag-cg--ggaatcaac-tt-a--------gggg---------------------------------------------------------------------------------aa-acttt-a-agtgcacttc-acgtt--tggcaagttagtatcga-ttttggatgtcataaaatgatt-gggggaaggtagctct-ttc-------gagagtg-ttatagcccttag-t-agatgt-gatgtct--gggatcgaggattgcaatgaatac-c-c-ttt-------------gg-gc-tagccacctga-t--ttctaac-ta-atgttgg--gttatggacagc-a-tgc-tgat-cat-gat-ttaa--ttattgg-t-taaa-ag-gtt---agagtgagtgta---------aa-tttgtt-aaggatgctgac-ataa-tggc-ttta-aacgacccgtcttgaaac-acg
>HE962450_Dentiscutata_savannicola
agggaaacgattaaagtcagtcatg-ccag-cg--ggaatcaac-tt-a--------gggg---------------------------------------------------------------------------------aa-acttt-a-agtgcacttc-acgtt--tggcaagtcagcgtcga-ttttggatatcataaaatgatt-gggggaaggtagctct-ttc-------gagagtg-ttatatcccttag-t-agatgt-gatgtct--gggatcgaggattgcaacggatac-c-t-ttt-------------gg-gc-tagccacctga-t--ctctaac-tg-atgttgg--gttacggacagc-a-tgc-tgac-cgt-gat-ttaa--ttattgg-t-taaa-ag-gtt---agagtgagtgta---------aa-ttcgtt-aaggacgctgac-gtaa-tggc-ttta-aacgacccgtcttgaaac-acg
>HE962437_Dentiscutata_savannicola
agggaaacgattaaagtcagtcatg-ccag-cg--ggaatcaac-tt-a--------gggg---------------------------------------------------------------------------------aa-acttt-a-agtgcacttc-acgtt--tggcaagttagtatcga-ttttggatgtcataaaatgatt-gggggaaggtagctct-ttc-------gagagtg-ttatagcccttag-t-agatgt-gatgtct--gggatcgaggattgcaatgaatac-c-c-ttt-------------gg-gc-tagccgcctaa-t--ctctaac-ta-atgttga--gttatggatagc-a-tgc-taac-cgt-gat-ttaa--ttattgg-t-taaa-ag-gtt---agagcgagtgta---------aa-tttgtt-aaggacgctgat-gtaa-tggc-ttta-aacgacccgtcttgaaac-acg
>HE962443_Dentiscutata_savannicola
agggaaacgattgaagtcagtcatg-ccgg-cg--ggaatcaac-tt-g--------gggg---------------------------------------------------------------------------------aa-acttt-a-agtgcacttc-acgtt--tggcaggttagcgtcaa-ttttgaacgttataaaatgatt-gggggaaggtagctct-ttc-------gagagta-ttatagcccttag-t-agatgt-gacgttt--ggaattgaggattgcaacgaatac-t-c-ttt-------------gg-gc-tagccgtctga-t--ctctaac-tg-atgttgg--gttacggacagc-a-tgc-tgac-cgt-gat-ttaa--ttattgg-t-taaa-ag-gtt---agagcgagtgta---------aa-tttgtt-aaggatgctgac-ataa-tggc-ttta-aacgacccgtcttgaaac-acg
>HE962458_Dentiscutata_savannicola
agggaaacgattgaagtcagtcatg-ccag-cg--ggaatcaac-tt-a--------gggg---------------------------------------------------------------------------------ga-actct-a-agtgcacttc-acgtt--tggcagatcagcgttga-ttttggatatcataaaatgatt-gggagaaggtagctcc-ttc-------gggagta-ttatagctcttag-t-agatgt-gatgtct--gggatcgaggattgcaacagatat-c-t-ttt-------------gg-gc-tagccgcctaa-t--ctctaac-ta-atgttga--gttatggatagc-a-tgc-taac-cgt-gat-ttaa--ttattgg-t-taaa-ag-gtt---agagcgagtgta---------aa-tttgtt-aaggacgctgac-gtaa-tggc-ttta-aacgacccgtcttgaaac-acg
>GQ229227_Gigaspora_albida
agggaaacgattgaagtcagtcatg-ccag-tg--ggaatcaac-tt-a--------gagg---------------------------------------------------------------------------------aa-actct-a-ggtgcacttcttcgct--tggcaggttagtgtcga-ttttggatgtcataaaatgact-gggggaagatagctcc-ttt-------gggagtg-ttatagcccttgg-t-agatgt-gatgtct--gggatcgaggattgcaacggatac-t-c-ttt-----------a-gg-gc-tagtcacctga-t--ctctaat-tg-gtgttag--attacggacagc-a-tgc-tgac-cgt-gat-ttaa--ttattggtt-taaa-ag-gtt---agagtgcacata---------aatttcgtt-aaggacactgat-gtaa-tggc-ttta-aatgacccgtcttgaaac-acg
>GQ229226_Gigaspora_albida
agggaaacgattgaagtcagtcatg-ccag-tg--ggaatcaac-tt-a--------gggg---------------------------------------------------------------------------------aa-acttt-g-agtgcacttcttcgct--tggcaggtcaacgtcga-ttttggatgtcataaaatgatt-ggggaaaggtagctct-ttc-------gggagtg-ttatagcccttgg-t-agatgt-gatgttt--gggatcgaggattgcaatggatac-c-c-ttt-------------gg-gc-tagccgcctga-t--ctctaat-cg-gtattgg--gttacggatagc-a-tgc-tgac-cgt-gat-ttaa--ttattgg-t-taaa-ag-gtt---agagcatgcata---------aa-ttcattaaaggacgttgac-gtaa-tggc-ttta-aacgacccgtcttgaaac-acg
>GQ229222_Gigaspora_gigantea
agggaaacgattgaagtcagtcatg-ccag-tg--ggaatcaac-tt-a--------gagg---------------------------------------------------------------------------------aa-actct-g-agtgcacttcttcgct--tggcaggtcaacgtcga-ttttggatgtcataaaatgatt-gggggaaggtagctcc-ttc-------gggagtg-ttatagcccttgg-t-agatgt-gatgtct--gggatcgaggattgcaatggatac-c-c-ttt-----------g-gg-gc-tagccgcctga-t--ctctaat-cg-gtattgg--gttacggatagc-a-tgc-tgac-cgt-gat-ctaa--ttattgg-t-taaa-ag-gtt---agagcgtgcata---------aa-ttcatt-aaggacgttgac-gtaa-tggctttta-aacgacccgtcttgaaac-acg
>AF378449_Gigaspora_rosea
agggaaacgattgaagtcagtcatg-ccag-tg--ggaatcaac-tt-a--------ga-g---------------------------------------------------------------------------------aa-actct-a-agtgcacttctttgct--tggcaggtcaatgccga-ttttggatgtcataaaatgatt-gggggaaggtagctct-ttt-------gggagtg-ttatagcctttgg-t-agatgt-gatgtct--gggatcgaggattgcaatggatac-c-c-ttt-----------a-gg-gc-tagccatctga-t--ctctaat-ca-gtattgg--attacggatagc-a-tgc-tgac-tgt-gat-tcaa--ttattgg-t-taaa-ag-att---agagcgtgcata---------aa-ttcatt-aaggacgttgac-gtaa-tggc-ttta-aacgacccgtcttgaaac-acg
>AF378453_Gigaspora_rosea
agggaaacgattgaagtcagtcatg-tcag-tg--ggaatcaac-tt-a--------ggga---------------------------------------------------------------------------------aa-actct-g-agtgcacttcttcgct--tggcgggtcaacgtcga-ttttggatatcataaaatgatt-gggggaaggtagctcc-ttc-------gggagtg-ttatagcccttgg-t-agatgt-aatgtct--gggatcgaggattgcaatggatac-c-c-ttt-------------gg-gt-tagccgtctta-t--ctctaat-tg-gtattgg--gttacagatagc-a-tgc-tgac-tgt-aat-ctaa--ttattgg-t-taaa-ag-gtt---agaacgtgcata---------aa-tttatt-aaggacgttgac-gtaa-tggc-ttta-aacgacccgtcttgaaac-acg
>AF378455_Gigaspora_rosea
agggaaacgattgaagtcagtcatg-ccgg-tg--ggaatcaac-tt-a--------gggg---------------------------------------------------------------------------------aa-actct-g-agtgcacttcttcact--tggcaggtcaacgtcga-ttttggatgtcataaaatgatt-gggggaaggtagctcc-ttc-------gggagtg-ttatagctcttag-t-aggtgt-gatgtct--gggatcgaggattgcaatggatac-c-c-ttt-----------g-gg-gc-tagccgcctgt-t--ctctaat-tg-gtattgg--gttacggatagc-a-tgc-taac-cgt-gat-ctaa--ttattgg-t-taaa-ag-att---agagcgtgttta---------aa-ttcatt-aaggacattgac-gtaa-tggc-ttta-aacgacccgtcttgaaac-acg
>FN547593_Gigaspora_rosea
agggaaacgattgaagtcagtcatg-ccgg-tg--ggaatcaac-tt-a--------gggg---------------------------------------------------------------------------------aa-actct-g-agtgcacttcttcact--tggcaggtcaacgtcga-ttttggatgtcataaaatgatt-gggggaaggtagctcc-ttc-------gggagtg-ttatagctcttag-t-agatgt-gatgtct--gggatcgaggattgcaatggatac-c-c-ttt-----------g-gg-gc-tagccgcctgt-t--ctctaat-tg-gtattgg--gttacggatagc-a-tgc-tgac-cgt-gat-ctaa--ttattgg-t-taaa-ag-gtt---agagcgtgcata---------aa-ttcatt-aaggacgttgac-gtaa-tggc-ttta-aacgacccgtcttgaaac-acg
>FN547573_Gigaspora_rosea
agggaaacgattgaagtcagtcatg-ccag-cg--ggaatcaac-tt-a--------gagg---------------------------------------------------------------------------------aa-actct-a-ggtgcacttctttgct--tggcaggttagtgtcga-ttttggatgtcataaaatgact-gggggaaggtagctcc-ttt-------gggagtg-ttatagcccttgg-t-agatgt-gatgtct--gggatcgaggattgcaatggatac-c-c-ttt-----------g-gg-gc-tagctgcctga-t--ctctaat-tg-gtattgg--gttacggatagc-a-tgc-tgac-cgt-gat-ctaa--ttattgg-t-taaa-ag-gtt---agagcgtgcata---------aa-ttcatt-aaggacgttgac-gtaa-tggc-ttta-aacgacccgtcttgaaac-acg
>FR750182_Gigaspora_rosea
agggaaacgattgaagtcagtcatg-cctg-tg--ggaatcaac-tt-a--------gggg---------------------------------------------------------------------------------aa-actct-a-agtgcacttcttcgct--tggcaggtcaacgtcga-ttttggatgtcataaaatgatt-gggggaaggtagctcc-ttc-------gggagtg-ttatagcccttgg-t-agatgt-gatgtct--gggatcgaggattgcaatggatac-c-c-ttt-----------g-ga-gc-tagccgtctga-t--ctctaat-tg-gtattgg--gttacggatagc-a-tgc-tgac-cgt-gat-ttaa--ttattgg-t-taaa-ag-gtt---agagtgcacata---------aa-ttcgtt-aaggacactgac-gtaa-tggc-ttta-aacgacccgtcttgaaac-acg
>GQ229229_Gigaspora_rosea
agggaaacga-tgaagtcagtcatg-tcag-tg--ggaatcaac-tt-a--------ggga---------------------------------------------------------------------------------aa-actct-a-agtgcacttcttcgct----gcaggtcaacgtcga-ttttggatgtcataaaatgatt-gggggaaggtagctcc-tta-------gggagtg-ttatagcccttgg-t-agatgt-gatgtct--gggatcgaggattgcaatggatac-c-c-ttt-----------g-ag-gc-tagctgcctga-t--ctctaat-tg-gtattgg--gttacggatagc-a-tgc-tgac-cgt-gat-ctaa--ttattgg-t-taaa-ag-gtt---agagcgcgcata---------aa-ttcatt-aaggacgttgac-gtaa-tggc-ttta-aacgacccgtcttgaaac-acg
>FN547597_Gigaspora_rosea
agggaaacgattgaagtcagtcatg-ccag-cg--ggaatcaac-tt-a--------gagg---------------------------------------------------------------------------------aa-actct-a-ggtgcacttctttgct--tggcaggttagtgtcga-ttttggatgtcataaaatgact-gggggaaggtagctcc-ttt-------gggagtg-ttatagcccttgg-t-agatgt-gatgtct--ggaatcgaggattgcaacggatac-c-c-ttt-----------a-gg-gc-tagtcacctga-t--ctctaat-ta-gtgctag--attacggacagc-a-tgc-tgac-cgt-gat-ttaa--ttattgg-t-taaa-ag-gtt---agagcctgcata---------aa-ttcatt-aaggatgttgac-gtaa-tggc-ttta-accgncctgtcttgaaac-atg
>JF817009_Gigaspora_decipiens
agggaaacgattgaagtcagtcatg-ccgr-cg--ggaatcaac-tt-a--------gggg---------------------------------------------------------------------------------aa-actct-g-ggtgcacttcttcgtt--tggcaggtyarygtcga-ttttgratgtcataaaataatt-gggggaaggtagctcy-ttc-------gggagtg-ttatagcccttgr-t-agatgt-gatgtyt--gggatcgaggattgcaacggatac-c-c-ttc-----------g-gg-gc-taaccgcctga-t--ctctaat-tg-gtgttgg--gttacggacagc-a-tgc-tgac-cgt-gat-ctaa--ttactgg-t-taaa-ag-gtt---agagcgtgyata---------aa-ttcgtt-aaggac--------------------------------------------
>JF817008_Gigaspora_decipiens
agggaaacgattgaagtcagtcatg-ccgr-yg--ggaatcaac-tt-a--------gggg---------------------------------------------------------------------------------aa-actct-g-ggtgcacttcttcgyt--tggcaggtyarygtcga-ttttgratgtcataaaataatt-gggggaaggtagctcy-ttc-------gggagtg-ttatagcccttgr-t-agatgt-gatgtyt--gggatcgaggattgcaacggatac-c-c-ttc-----------g-gg-gc-taaccgcctga-t--ctctaat-tg-gtgttgg--gttacggacagc-a-tgc-tgac-cgt-gat-ctaa--ttactgg-t-taaa-ag-gtt---agagcgtgyata---------aa-ttcgtt-aaggacg-------------------------------------------
>HF968975_Gigaspora_margarita
agggaaacgattaaagtcagtcatg-ccga-cg--ggaatcaac-tt-a--------gggg---------------------------------------------------------------------------------aa-actct-g-ggtgtacttctttgtt--tggcaggttagtgtcga-ttttggatgccataaaataatt-gggggaaggtagctct-ttc-------gggagtg-ttatagcccttgg-t-agatgt-gatgtct--gggatcgaggattgcaacggatac-c-c-ttc-----------g-gg-gc-taaccgcctga-t--ctctaat-tg-gtgttgg--gttacggacagc-a-tgc-tgac-cgt-gat-ctaa--ttactgg-t-taaa-ag-gtt---agagcgtgtata---------aa-ttcgtt-aaggacgctgac-gtaa-tggc-ttta-aacgacccgtcttgaaac-acg
>HF968868_Gigaspora_margarita
agggaaacgattgaagtcagtcatg-ccgg-cg--ggaatcaac-tt-a--------gggg---------------------------------------------------------------------------------aa-actct-g-ggtgcacttcttcgtt--tggtaggtcagcgtcga-ttttggatgtcataaaataatt-gggggaaggtagctcc-ttc-------gggagtg-ttatagcccttgg-t-agatgt-gatgtct--gggatcgaggattgcaacggatac-c-c-ttc-----------g-gg-gc-tagccgtctga-t--ctctaat-tg-gtgttgg--gttacggacagc-a-tgc-tgac-cgt-gat-ctaa--ttactgg-t-taaa-ag-gtt---agagcgtgcata---------aa-ttcgtt-aaggacgctgac-gtaa-tggc-ttta-aacgacccgtcttgaaac-acg
>FJ461862_Gigaspora_decipiens
agggaaacgattgaagtcagtcatg-ccga-cg--ggaatcaac-tt-a--------gagg---------------------------------------------------------------------------------aa-actct-g-ggtgcacttcttcgtt--tggcaggttagtgtcga-ttttggatgtcataaaataatt-gggggaaggtagctct-ttc-------gggagtg-ttatagcccttgg-t-agatgt-gatgtct--gggatcgaggattgcaacggatac-c-c-ttc-----------g-gg-gc-taaccgcctga-t--ctctaac-cg-gtgttgg--gttacggatagc-a-tgc-tgac-cgt-aat-ctaa--ttactgg-t-taaa-ag-gtt---agagcgtgcata---------aa-ttcgtt-aaggacgt------------------------------------------
>HF968945_Gigaspora_margarita
agggaaacgattgaagtcagtcatg-ccgg-cg--ggaatcaac-tt-a--------gggg---------------------------------------------------------------------------------aa-actct-g-ggtgcacttcttcgtt--tggcaggttagcgtcga-ttttggatgtcataaaataatt-gggggaaggtagctcc-ttc-------gggagtg-ttatagcccttgg-t-agatgt-gatattt--gggatcgaggattgcaacggatac-c-c-ttc-----------g-gg-gc-tagccgcctaa-t--ctctaat-tg-gtgttgg--gttacggacagc-a-tgc-taac-cat-gat-cgga--ttactgg-t-taaa-ag-gtt---aaagcgtgtata---------aa-ttcatt-aaggatgctgac-gtaa-tggc-ttta-aacaacctgtcttgaaac-atg
>HF968882_Gigaspora_margarita
agggaaacgattgaagtcagtcatg-ccgg-tg--ggaatcaac-tt-a--------gggg---------------------------------------------------------------------------------aa-actct-g-ggtgcacttcttcgct--tggcaggtcaacgtcga-ttttgaatgtcataaaataatt-gggggaaggtagctcc-ttc-------gggagtg-ttatagcccttga-t-agatgt-gatgttt--gaggtcgaggattgcaacggatac-c-c-ttc-----------g-gg-gc-taaccgcctga-t--ctctaat-tg-gtgttgg--gttacggacagc-a-tgc-tgac-cgt-gat-ctaa--ttactgg-t-taaa-ag-gtt---agagcgtgtata---------aa-ttcgtt-aaggacgctgac-gtaa-tggc-ttta-aacgacccgtcttgaaac-acg
>GQ229230_Gigaspora_margarita
agggaaacgattgaagtcagtcatg-ccgg-tg--ggaatcaac-tt-a--------gggg---------------------------------------------------------------------------------aa-actct-a-ggtgcacttcttcgct--tggcaggtcaacgtcga-ttttgaatatcataaaataatt-gggggaaggtggctcc-ttc-------gggagtg-ttatagcccttaa-t-agatgt-gatgttt--ggggtcgagaattgcaacggatac-c-c-tct-----------g-gg-gc-tagccgcctga-t--ctctaat-ca-gtgttgg--gttacggatagc-a-tgc-tgac-tgt-gat-ctaa--ttactgg-t-taaa-ag-gtt---agagcgtgcata---------aa-ttcgtt-aaggacgttgac-ataa-tggc-ttta-aacgacccgtcttgaaac-acg
>KP756512_Gigaspora_margarita
agggaaacgattgaagtcagtcatg-ccgg-cg--ggaatcaac-tt-a--------gggg---------------------------------------------------------------------------------aa-actct-g-ggtgcatttcttcgtt--tggcaggttagcgtcga-ttttggatgtcataaaataatt-gggggaaggtagctcc-ttc-------gggagtg-ttatagcccttgg-t-agatgt-gatgtcc--gggatcgaggattgcaacggatac-t-c-ttc-----------g-gg-gc-ttgccgcctga-t--ctctaat-tg-gtgttgg--gttacggatagc-a-tgc-tgat-cgt-gat-ttga--ttactgg-t-taaa-ag-gtt---agagcgtgcata---------aa-tttgtt-aaggacgctgac-gtaa-tggc-ttta-aacgacccgtcttg-aac-acg
>FN547592_Gigaspora_rosea
agggaaacgattgaagtcagtcatg-cctg-tg--ggaatcaac-tt-a--------gagg---------------------------------------------------------------------------------aa-actct-g-agtgcacttcttcgct--tggcaggtcaacgtcga-ttttggatgtcataaaatgatt-gggggaaggtagctcc-ttt-------gggagtg-ttatagcccttgg-t-agatgt-gatgtct--ggaatcgaggattgcaacggatac-c-c-ttt-----------a-gg-gc-tagtcacctga-t--ctctaat-ta-gtgctag--attacggacagc-a-tgc-tgac-cgt-gat-ttaa--ttattgg-t-taaa-ag-gtt---agagtgcacata---------aa-ttcgtt-aaggacactgac-gtaa-tggc-ttta-aacgacccgtcttgaaac-acg
>FR750180_Gigaspora_rosea
agggaaacgattgaagtcagtcatg-cctg-tg--ggaatcaac-tt-a--------gagg---------------------------------------------------------------------------------aa-actct-g-agtgtacttcttcgct--tggcaggtcaacgttga-ttttggatgtcataaaatgatt-gagggaaggtagctcc-ttc-------gggagtg-ttatagcccttgg-t-agatgt-gatgtct--gggatcaaggattgcaatggatac-c-t-ttt-----------g-gg-gc-tagccgcctga-t--ctctaat-tg-gtattgg--gttacggatagc-a-tgc-tgac-cgt-gat-ctaa--ttattgg-t-taaa-ag-gtt---agagcctgcata---------aa-ttcatt-aaggatgttgac-gtaa-tggc-ttta-accgacctgtcttgaaac-atg
>HF968952_Gigaspora_margarita
agggaaatgattgaagtcagtcatg-ctgg-cg--ggaatcagt-tt-a--------gagg---------------------------------------------------------------------------------aa-actct-g-ggtgcacttcttcgct--tggcaggctagtgtcga-ttttggatgtcataaaatgatt-ggggcaaagtagctcc-ttt-------gggagtg-ttatagcccttgg-t-agatgt-aatgtct--ggggtcgaggattgcaatagatac-c-c-ttc-----------g-gg-gc-tagccgcctgg-c--ctctaat-tg-gtgttgg--gttatggacagc-a-tgc-tgac-cgt-gat-ctaa--ttactgg-t-taaa-ag-gtt---agagtgtgcata---------aa-ttcgtt-aaggacgctgac-gtaa-tggc-ttta-aacgacccgtcttgaaac-acg
>KP756500_Gigaspora_margarita
aaggaaacgattgaagtcagtcatg-ccgg-tg--agaatcaac-tt-a--------g-gg---------------------------------------------------------------------------------aa-actct-g-ggtgcacttcttcgct--tggcaggtcaacgtcga-ttttgaatgtcataaaatgatt-gggggaaggtagctcc-ttc-------gggagtg-ttatagcccttga-t-agatga-tatgttt--gggatcgaggattgcaacggatac-c-c-tct-----------t-gg-gc-tagccgcctga-t--ctctatt-cg-gtgttgg--gttacggatagc-a-tgc-tgac-cgt-gat-ctaa--ttactgg-t-taaa-ag-gtt---agagcgtgcata---------aa-ttcgtt-aaggacgttgat-gtaa-tggc-ttta-aacgacccgtcttg-aac-acg
>HF968956_Gigaspora_margarita
agggaaacgattaaagtcagtcatg-cgag-tg--ggaatcaac-tt-a--------gtgg---------------------------------------------------------------------------------aa-actct-g-ggtgcacttcttcgct--tggcaggtcaacgtcga-tttcgaatgtcataaaatgatt-gggggcaggtagctcc-ttc-------gagagtg-ttatagcccttga-t-agatgt-gatgttt--gggatcgaggattgcaacggatac-c-c-ttt-----------g-gg-gc-tagccgcctga-t--ctctatt-cg-gtgttgg--gttatggacagc-a-tgc-tgac-cgt-gat-ctaa--ttactgg-t-taaa-ag-gtt---agagcgtgcata---------aa-ttcgtt-aaggacgttgac-gtaa-tggc-ttta-aacgacccgtcttgaaac-acg
>JN971074_Intraornatospora_intraornata
agggaagcgattgaagtcagtcatg-ccgg-cg--tgaatcaat-tt-a--------gggg---------------------------------------------------------------------------------aa-actct-g-agtgcacttcttcgct--tggcaggtcagcgtcga-ttttggatgtcataaaatgatt-gggggaaggtagctcc-ttc-------gggagtg-ttatagcccttgg-t-agatgt-gatgtct--gggatcgaggattgcaatggatac-c-c-ttc-----------g-gg-gc-tagccgcctgg-t--ctctaat-tg-atgttgg--gttacggatagc-a-tgc-tgac-cgt-gat-ttga--ttattgg-t-taaa-ag-gtc---agagcgtgcgta---------aa-ttcgtt-aaggatgttgac-gtaa-tgg-----------------------------
>JN971075_Intraornatospora_intraornata
agggaaacggttgaagtcggtcatg-ccgg-cg--tgaatcaac-tt-a--------gggg---------------------------------------------------------------------------------aa-actct-g-agtgcacttcttcgct--tggcaggtcagcgtcga-ttttggatgtcataaaatgatt-gggggaaggtagctcc-ttc-------gggagtg-ttatagcccttgg-t-agatgt-gatgtct--gggatcgaggattgcaatggatac-c-c-ttc-----------g-gg-gc-tagccgcctgg-t--ctctaat-tg-atgttgg--gttacggatagc-a-tgc-tgac-cgt-gat-ttga--ttattgg-t-taaa-a--gtc---agagcgtgcgta---------aa-ttcgtt-aaggatgttgac-gtaa-tgg-----------------------------
>JN971072_Intraornatospora_intraornata
agggaaacgattgaagtcagtcatg-ccgg-cg--tgaatcaac-tt-a--------gggg---------------------------------------------------------------------------------aa-actct-g-agtgcacttcttcgct--tggcaggtcagcgtcga-ttttggatgtcataaaatgatt-gggggaaggtagctcc-ttc-------gggagtg-ttatagcccttgg-t-agatgt-gatgtct--gggatcgaggattgcaatggatac-c-c-ttc-----------g-gg-gc-tagccgcctgg-t--ctctaat-cg-atgttgg--gttacggacagc-a-cgc-tgac-cgt-gat-ttga--ttattgg-t-taaa-ag-gtc---agaacgtgcgta---------aa-ttcgtt-aaggatgttgac--------------------------------------
>JN971071_Paradentiscutata_bahiana
agggaaacgattgaagtcagttatg-ctag-cg--ggaatcaac-tt-a--------gggg---------------------------------------------------------------------------------aa-acttt-g-agtgtacttcttcgct--tggcaggttagcgtcga-ttttggatatcataaaatgact-gggggaaggtagctcc-ttc-------gggagtg-ttatagcccttgg-t-agatgt-gatattt--gggatcgaggattgcaacggatac-t-c-ttc-----------g-gg-gc-tagtcgcctaa-t--ctctaat-cg-tttttgg--gttacggacagc-a-cgc-tgac-cgt-gat-ttta--ttattgg-t-taaa-ag-gtt---agaccgtgcgta---------aa-ttcgtt-aa------------------------------------------------
>JN971070_Paradentiscutata_bahiana
agggaaacgattgaagtcagttatg-ctag-cg--ggaatcaac-tt-a--------gggg---------------------------------------------------------------------------------aa-acttt-g-agtgtacttcttcgct--tggcaggttagcgtcga-ttttggatatcataaaatgact-gggggaaggtagctcc-ttc-------gggagtg-ttatagcccttgg-t-agatgt-gatattt--gggatcgaggattgcaacggatac-t-c-ttc-----------g-gg-gc-tagtcgcctaa-t--ctctaat-cg-tttttgg--gttacggacagc-a-cgc-tgac-cgt-gat-ttta--ttattgg-t-taaa-ag-gtt---agaccgtgcgta---------aa-ttcgtt-aagg----------------------------------------------
>JQ231201_Paradentiscutata_bahiana
agggaaacgattgaagtcagttatg-ctag-cg--ggaatcaac-tt-a--------gggg---------------------------------------------------------------------------------aa-acttt-g-agtgtacttcttcgct--tggcaggttagcgtcga-ttttggatatcataaaatgact-gggggaaggtagctcc-ttc-------gggagtg-ttatagccctttg-t-agatgt-gatattt--gggatcgaggattgcaacggatac-t-c-ttc-----------g-gg-gc-tagtcgcctaa-t--ctctaat-cg-tttttgg--gttacggacagc-a-cgc-tgac-cgt-gat-ttta--ttattgg-t-taaa-ag-gtt---agaccgtgcata---------aa-ttcgtt-aaggatgttgac-gtaa-tgg-----------------------------
>JN971080_Paradentiscutata_maritima
agggaaacgattgaagtcagtcatg-ccgg-cg--ggaatcaac-tt-a--------gggg---------------------------------------------------------------------------------aa-acttt-a-agtgcacttcttcgct--tggcaggttagcgtcga-ttttgaatgtcataaaatgact-gggggaaggtagctcc-ttc-------gggagtg-ttatagcccttgg-t-agatgt-gatgttt--gggatcgaggattgcaacggatac-c-c-ttc-----------g-gg-gc-tggccatctaa-t--ctctaat-cg-atgttgg--gttacggacagc-a-tgc-tgac-cgt-gat-ctta--ttattgg-t-taaa-ag-gtt---agagcgagcgta---------aa-ttcgtt-aaggatg-tgac-gtaa-tgg-----------------------------
>JN971076_Paradentiscutata_maritima
agggaaacgattgaagtcagtcatg-ccgg-cg--ggaatcaac-tt-a--------gggg---------------------------------------------------------------------------------aa-acttt-a-agtgcacttcttcgct--tggcaggttagcgtcga-ttttgaatgtcataaaatgact-gggggaaggtagctcc-ttc-------gggagtg-ttatagcccttgg-t-agatgt-gatgttt--gggatcgaggattgcaacggatac-c-c-ttc-----------g-gg-gc-tagccatctaa-t--ctctaat-cg-atgttgg--gttacggacagc-a-tgc-tgac-cgt-gat-ctta--ttattgg-t-taaa-ag-gtt---agagcgagcgta---------aa-ttcgtt-aaggatg-tg----------------------------------------
>JN971081_Paradentiscutata_maritima
agggaaacgattgaagtcagtcatg-ccgg-cg--ggaatcaac-tt-a--------aggg---------------------------------------------------------------------------------aa-acttt-g-agtgcacttcttcgct--tggcaggttagcgtcga-ttttgaatgtcataaaatgact-aggggaaggtagctcc-ttc-------gggagtg-ttatagcccttgg-t-agatgt-gatgttt--gggatcgaggattgcaacgg--ac-c-c-ttc-----------g-gg-gc-tagccgcctaa-t--ctctaat-ca-atgttgg--gttacggacagc-a-cga-tgac-cgt-gat-ctta--ttattgg-t-taaa-ag-gat---agagcgtgcgta---------aa-ttcgtt-aaggatg-tgac-gtaa-tgg-----------------------------
>HF935017_Scutellospora_alterata
agggaaacgattgaagtcagtcatg-ctgg-ca--ggaatcaat-tt-t--------atggaa-agggga----tttttttgaac-------------------------------------------------------ctaa-ccttg-a-aatgcatttctttgct--tggcaggttagcgtcga-ttttgaacgtcataaaatgatt-gggagaaggtagctct-ttc-------gggagtg-ttatagctcttaa-t-taatgt-gatgttt--gggatcgagggttgcaacggatac-c-t-ttt-------------ag-gc-tagccgcctgg-c--ctctaattcg-atgttgg--gttatagacagc-a-tgc-tgac-tat-gat-ctaa--ttattga-t-taaa-ag-gtt---agagcgagcata---------aa-ttcgtt-aaggacgctgac-gtaa-tggc-ttta-aacgacccgtcttgaaac-acg
>HF935023_Scutellospora_alterata
agggaaacgattgaagtcagtcatg-ccgg-cg--ggaatcaat-tt-t--------taggaa-ggggga------tttttgaac-------------------------------------------------------ctaa-ccttg-a-aatgcacttcttcgct--tggcaggttagcgtcga-ttttgaacgtcataaaatgatt-gggggaaggtagctct-ttc-------gggagtg-ttataacctctaa-t-taatgt-gatgttt--gggatcgaggattgcaacggatac-c-t-ttt-------------ag-gc-tagccgcctgt-c--ctctgattcg-atgtcgg--gttatagacagc-a-tgc-tgac-tat-ggt-ctga--ttattga-t-caaa-ag-gtt---agagcgagtata---------aa-ttcgtt-aaggacgctgac-gtaa-tggc-ttta-aacgacccgtcttgaaac-acg
>FJ461865_Scutellospora_calospora
agggaaacgattgaagtcagtcatg-ccgg-tg--agaatcaac-tt----------gaggaa-ggggga----tttttttgaac-------------------------------------------------------ctaa-ccttg-a-agtgcacttcttcgct--tggcaggttagcgtcga-ttttgaacgtcataaaatgatt-gggggaaggtagctct-ttc-------gggagtg-ttatagcccttaa-t-taatgt-gatattt--gggatcgaggattgcaacggatac-c-t-ttt-------------ag-gc-tagccgcctgg-c--ctctgattcg-atgttgg--gttatagacagc-a-cgc-tgac-tat-gat-ctga--ttattgg-t-caaa-ag-gtt---agagcgagcata---------aa-ttcgtt-aaggacgc------------------------------------------
>EU252109_Scutellospora_calospora
agggaaacgattgaagtcagtcatg-ccgg-cg--ggaatcaat-tt-t--------gaggaa-ggggga-----ttttttgaac-------------------------------------------------------ctaa-ccttg-a-aatgcacttcttcgct--tggcaggttagcgtcga-ttttgaacgtcataaaatgatt-gggggaaggtagctct-ttc-------gggagtg-ttatagcccttaa-t-taatgt-gatgttt--gggatcgaggattgcaacggatac-c-t-ttt-------------ag-gc-tagccgcctgg-c--ctctgattcg-atgtcgg--gttatagacagc-a-cgc-tgac-tat-gat-ttga--ttattgg-t-caaa-ag-gtt---agagcgagcata---------aa-ttcgtt-aaggacgctgac-gtaa-tggc-ttta-aacgacccgtcttgaaac-acg
>FJ461868_Scutellospora_dipurpurescens
agggaaacgattgaagtcagtcatg-ccgg-cg--ggaatcaat-tt-t--------gaggaa-ggggga----tttttttgaac-------------------------------------------------------ctaa-ctttg-a-aatgcacttcttcgct--tggcaggttagcgtcga-ttttgaacgtcataaaatgatt-gggggaaggtagctct-ttc-------gggagtg-ttatagcccttaa-t-taatgt-gatgttt--gggatcgaggattgcaacggatac-c-t-ttt-------------ag-gc-tagccacctag-c--ctctgattcg-atgtcga--gttatagacagc-a-tgc-tgac-tat-gat-ttga--ttattgg-t-caaa-ag-gtt---agagtgagcata---------aa-ttcgtt-aaggacgc------------------------------------------
>AJ510231_Scutellospora_calospora
agggaaacgattgaagtcagtcatg-ccgg-cg--ggaatcaat-tt-t--------ggggaa-ggggga----tttttttgaac-------------------------------------------------------ctaa-ctttg-a-agtgcacttccttgct--tggcaggtcagcgtcga-ttttgaatattataaaatgatt-ggaggaaggcagctcc-ttc-------gggagtg-ttatagcctttaa-t-taatgt-gatgttt--gggatcgaggattgcaacggatac-c-t-ttt-------------ag-gc-tagccgcctgg-c--ctctgattcg-atgttgg--gttatagacagc-a-tgc-tgac-tat-gat-ctga--ttattgg-t-caaa-ag-gtt---agagcgagcata---------aa-ttcgtt-aaggacgctgac-gtaa-tggc-ttta-aacgacccgt------------
>FJ461864_Scutellospora_calospora
agggaaacgattgaagtcagtcatg-ctgg-tg--agaatcaat-tt-t--------gaggaa-ggggga----tttttttgaac-------------------------------------------------------ctaa-ccttg-a-ggtgcacttcttcgct--cggcaggttagcgtcga-ttttgaatatcataaaatgatt-gggggaaggtaactct-ttc-------gagagtg-ttatagccctcga-t-taatgt-gatgttt--gggatcgaggattgcaacggatac-c-t-ttt-------------ag-gc-tagccacctgg-c--ctctgatacg-atgttgg--gttataaacagc-a-tgc-tgat-tat-gat-ctga--ttattgg-t-caaa-ag-gtt---agagtgagcata---------aa-ttcgtt-aaggacgc------------------------------------------
>HF935024_Scutellospora_alterata
agggaaacgattgaagtcagtcatg-ccgg-ca--ggaatcaat-tt-t--------atggaa-agggga----tttttttgaac-------------------------------------------------------ctaa-ccttg-a-aatgcatttctttgct--tggcaggttagcgtcga-ttttgaacgtcataaaatgatt-gggagaaggtagctcc-ttc--------ggagtg-ttatagctcttaa-t-taatgt-gatgttt--gggatcgagggttgcaacggatac-c-t-ttt-------------ag-gc-tagccgcctgg-c--ctctaattcg-atgttgg--gttatagacagc-a-tgc-tgac-tat-gat-ctaa--ttattga-t-taaa-ag-gtt---agagcgagcata---------aa-ttcgtt-aaggacgctgac-gtaa-tggc-ttta-aacgacccgtcttgaaac-acg
>KY362434_Scutellospora_ovalis
agggaaacgattgaagtcagtcatg-ccgg-tg--agaatcaac-tt-g--------ggat---------------------------------------------------------------------------------aa-cttcc-a-agtgcatttcttcgct--tggcaggttagcgtcga-ttttgaacgtcataaaatgatt-gggggaaggtagctct-ttc-------gggagtg-ttatagcccttag-t-taatgt-gatgttc--gggatcgaggtttgcaacggatac-c-t-ttt-------------ag-gc-tagccgcctgg-c--ctctgattcg-atgtcgg--gttatagacagc-a-tgc-tgac-tat-ggt-ctga--ttattgg-t-caaa-ag-gtt---agagcgagcata---------aa-ttcgtt-aaggacgctgac-gtaa-tggc-ttta-aacgacccgtcttgaaac-acg
>KY362435_Scutellospora_ovalis
agggaaacgattgaagtcagtcatg-ccgg-tg--agaatcaac-tt-g--------ggat---------------------------------------------------------------------------------aa-cttcc-a-agtgcatttcttcgct--tggcaggttagcgtcga-ttttgaacgtcataaaatgatt-gggggaaggtagctct-ttc-------gggagtg-ttatagcccttag-t-taatgt-gatgttc--gggatcgaggtttgcaacggatac-c-t-ttt-------------ag-gc-tagccgcctgg-c--ctctgattcg-atgtcgg--gttatagacagc-a-tgc-tgac-tat-ggt-ctga--ttattgg-t-caaa-ag-gtt---agagcgagcata---------aa-ttcgtt-aaggacgctgac-gtaa-tggc-ttta-aacgacccgtcttgaaac-acg
>FR750150_Scutellospora_spinosissima
agggaaacgattgaagtcagtcatg-ccgg-ca--agaatcaat-tt-g--------gaat---------------------------------------------------------------------------------aa-catcc-g-aatgtatttcttcgct--tggcaggttagcgtcga-ttttgaacgtcataaaatgatt-gggggaaggtagcttc-ttc-------ggaagtg-ttatagcctttag-t-taatgt-gatgttt--gggatcgaggattgcaacggatac-c-t-ttt-------------ag-gc-tagccgcctga-c--ctctgattcg-atgttgg--gttatagacagc-a-tgc-tgac-tat-gat-ttga--ttatcgg-t-caaa-ag-gtt---agagtgagcata---------aa-ttcgtt-aaggacgctgac-gtaa-tggc-ttta-aacgacccgtcttgaaac-acg
>FR750149_Scutellospora_spinosissima
agggaaacgattgaagtcagtcatg-ccgg-ca--agaatcaat-tt-g--------gaat---------------------------------------------------------------------------------aa-catcc-g-aatgtatttcttcgct--tggcaggttagcgtcga-ttttgaacgtcataaaatgatt-gggggaaggtagcttc-ttc-------ggaagtg-ttatagcctttag-t-taatgt-gatgttt--gggatcgaggattgcaacggatac-c-t-ttt-------------ag-gc-tagccgcctga-c--ctctgattcg-atgttgg--gttatagacagc-a-tgc-tgac-tat-gat-ttga--ttatcgg-t-caaa-ag-gtt---agagtgagcata---------aa-ttcgtt-aaggacgctgac-gtaa-tggc-ttta-aacgacccgtcttgaaac-acg
>JF965446_Orbispora_pernambucana
agggaaacggttgaagtcagtcatg-ctgg-ca--ggaatcaat-ct-t--------aaag-------------------------------------------------------------------------------ttaa-atttg-a-ggtgcacttccttgct--tggcaggttagcatcga-ttttaaacgtcataaaatgatt-gggggaaggtagctcctttt-------aggagtg-ttatagcccttag-t-taatgt-gatgttc--gggatcgaggattgcaacggatac-c-c-att-----------a-gg-gc-tagccgcctag-c--ctctgatatg-atgttgg--gtcatggacagc-a-cgc-tgac-tgt-gat-ctga--ttatctt-t-caaa-ag-gtt---agagtgaacata---------aa-ttcgtt-aaggatg-tgac-gtaa-tgg-----------------------------
>JQ340917_Orbispora_pernambucana
agggaaacggttgaagtcagtcatg-ctgg-ca--ggaatcaat-ct-t--------aaag-------------------------------------------------------------------------------ttaa-attcg-a-ggtgcacttccttgct--tggcaggttagcatcga-ttttaaacgtcataaaatgatt-gggggaaggtagctcctttt-------aggagtg-ttatagcccttag-t-taatgt-gatgttc--gggatcgaggattgcaacggatac-c-c-att-----------a-gg-gc-tagccgcctag-c--ctctgatatg-atgttgg--gtcatggacagc-a-cgc-tgac-tgt-gat-ctga--ttatctt-t-caaa-ag-gtt---agagtgaacata---------aa-ttcgtt-aaggatg-tgac-gtaa-tgg-----------------------------
>JF965445_Orbispora_pernambucana
agggaaacggttgaagtcagtcatg-ctgg-ca--ggaatcaat-ct-t--------aaag-------------------------------------------------------------------------------ttaa-atttg-a-ggtgcacttccttgct--tggcaggttagcatcga-ttttaaacgtcataaaatgatt-gggggaaggtagctcctttt-------aggagtg-ttatagcccttag-t-taatgt-gatgttc--gggatcgaggattgcaacggatac-c-c-att-----------a-gg-gc-tagccgcctag-c--ctctgatatg-atgttgg--gtcatggacagc-a-cgc-tgac-tgt-gat-ctga--ttatctt-t-caaa-ag-gtt---agagtgaacata---------aa-ttcgtt-aaggatg-tgac-gtaa-t-------------------------------
>HF968951_Gigaspora_margarita
agggaaacgattgaagtcagtcatg-ccag-cg--ggaatcagc-tt-a--------gaga---------------------------------------------------------------------------------aa-attct-a-ggtgcacttttttgct--tggcaggttagcgtcga-ttttggatgtcataaaataatt-gggggaaggtagctcc-ttc-------gggagtg-ttatagcccttgg-t-agatgt-gatgtct--gggatcgaggattgcaacggatac-c-c-ttc-----------g-gg-gc-tagccgcctga-t--ctctaat-tg-gtgttgg--gttacggatagc-a-cgc-tgat-cgt-gat-ctaa--ttactgg-t-taaa-ag-gtt---agagcgtgcata---------aa-ttcgtt-aaggacgctgac-gtaa-tggc-ttta-aacgacccgtcttgaaac-acg
>KF060296_Corymbiglomus_corymbiforme
agggaaacgattgaagtcagtcgtg-ccagtta-aggaatcaac-cc-g--------gtgt-g-gtttc-----gggttcgcgagtc--gagatagg-gt---t-a---a---accatct-ct---ctt--tcgaacttggggt-tcgtc-g-ggtgtactttcttg-t--tggcaggtcaacgtcga-ttttgggggttgtaaaataacc-ggaggaaagtagctcc-tctt-----agagagtg-ttatagaccctgg-g-ggatgc-agcccac--gggatcgaggattgcagcaaatgc-t-t-t---------------tt-gc-ttgtcacctat-c--cgctgat-ca-tcatccc--actggtggcaat-atttc-ttga-caccctg-tgggacttgaggg---ttac-tg-gtt---agagcaatctaa---------aa-tttgct-aaggatgttgac-gtaa-tggc-ttta-aacgacccgttttgaaac-acg
>KF060295_Corymbiglomus_corymbiforme
agggaaacgattgaagtcagtcgtg-ccagtta-aggaatcaac-cc-g--------gtgt-g-gtttc-----gggttcgcgagtc--gagatagg-gt---c-a---a---accatct-ct---ctc--tcgaacttggggt-tcgtc-g-ggtgtactttcttg-t--tggcaggtcaacgtcga-ttttgggggttgtaaaataact-gggggaaagtagctcc-tctc-----ggggagtg-ttatagaccctgg-g-ggatgc-agcctgt--gggatcgaggattgcagcaaatgc-t-t-ttt-------------tt-gc-ttgtcgcctgt-c--cgctgat-cg-tcgcccc--gctagtggcaac-atttc-ttga-cactttg--tggacctgtcgg---ttac-cg-gtt---agagcgatctaa---------aa-tttgct-aaggatgttgac-gtaa-tggc-ttta-aacgacccgtcttgaaac-acg
>KF060298_Corymbiglomus_corymbiforme
agggaaacgattgaagtcagtcgtg-ccagtta-aggaatcaac-cc-g--------gtgt-g-gtttc-----gggttcgcgagtt--gagatagg-gt---c-a---a---accatct-ct---ctc--tcgaacttggggt-tcgtc-g-ggtgtactttcttg-t--tggcaggtcaacgtcga-ttttgggggttgtaaaataacc-gggggaaagtagctcc-tctc-----ggggagtg-ttatagaccctgg-g-ggatgc-agcccgc--gggatcgaggattgcagcaaatgc-t-t-t---------------tt-gc-ttgtcgcctgt-c--cgctggt-cg-tcgcccc--gctggtggcaac-atttc-ttga-cactttg-tgggacctgtcgg---ttac-cg-gtt---agagcgatctaa---------aa-tttgct-aaggatgttgac-gtaa-tggc-ttta-aacgacccgtcttgaaac-acg
>FJ461836_Corymbiglomus_globiferum
agggaaacgattgaagtcagtcgtg-ccgg-tg-agaaatcaac-at-a--------acgg-g-tttt------gggttcgtgagtt--gaggtagg-gt---c-a---a---accatct-ct---ctt--ttgaactcggggc-ttgtt-g-cgtgtactttctct-t--tggcaggtcaacgtcga-ttttgtgggctgtaaaataact-gggggaatgtagctcc-tttc-----ggggagtg-ttatagaccctgg-g-ggatgc-aacctgc--gggatcgaggattgcagcaaatgc-t-t-t---------------tg-gc-ttgtcgcctgt-c--tgctgaa-tg-ctgccct--gctggtgacaat-atttc-ttga-cac-ttg-tggggttaggtag---ttac-cg-gtt---agagcgatctga---------aa-tttgct-aaggatgt------------------------------------------
>HG532012_Corymbiglomus_pacificum
agggaaacgattgaagtcagtcgtg-ccgg-tg-agaaatcaac-at-a--------acga-g-tttt------gggttcg-gagtt--gaggtagg-gt---c-a---a---accatct-ct---ctt--ttaaactcggggc-ttgtt-g-cgtgtactttctct-t--tggcaggtcaacgtcga-ttttgtgggttgtaaaataact-gggggaatgtagctcc-tttc-----ggggagtg-ttatagaccct-g-g-ggatgc-aacctgc--gggattgaggattgcagcaaatgc-t-t-t---------------tg-gc-ttgtcgcctgt-c--cgttaaa-tg-ctgcctc--gctggtgacaat-atttc-ttga-cactttg-tggggttaggtgg----tac-tg-ttt---agagcgatctga---------aa-ttcgtt-aaggatgttgac-gtat-gg------------------------------
>HG532015_Corymbiglomus_pacificum
agggaaacgattgaagtcagtcgtg-ccgg-tg-agaaatcaac-at-a--------acga-g-tttt------gggttcg-gagtt--gaggtagg-gt---c-a---a---accatct-ct---ctt--ttaaactcggggc-ttgtt-g-cgtgtactttctct-t--tggcaggtcaacgtcga-ttttgtgggttgtaaaataact-gggggaatgtagctcc-tttc-----ggggagtg-ttatagaccct-g-g-ggatgc-aacctgc--gggattgaggattgcagcaaatgc-t-t-t---------------tg-gc-ttgtcgcctgt-c--cgttaaa-tg-ctgcctc--gctggtgacaat-atttc-ttga-cactttg-tggggttaggtgg---ttac-tg-gtt---agagcgatctga---------aa-ttcgtt-aaggatgttgac-gtaa-tga-----------------------------
>HG532013_Corymbiglomus_pacificum
agggaaacgattgaagtcagtcgtg-ccgg-tg-agaaatcaac-at-a--------acga-g-tttt------gggttcg-gagtt--gaggtagg-gt---c-a---a---accatct-ct---ctt--ttaaactcggggc-ttgtt-g-cgtgtactttctct-t--tggcaggtcaacgtcga-ttttgtgggttgtaaaataact-gggggaatgtagctcc-tttc-----ggggagtg-ttatagaccct-g-g-ggatgc-aacctgc--gggattgaggattgcagcaaatgc-t-t-t---------------tg-gc-ttgtcgcctgt-c--cgttaaa-tg-ctgcctc--gctggtgacaat-atttc-ttga-cactttg-tggggttaggtgg---ttac-tg-gtt---agagcgatctga---------aa-ttcgtt-aaggatgttgac-gtaa-t-------------------------------
>HG518627_Redeckera_megalocarpum
agggaaacgattgaagtcagtcgtg-ccgt-tg-agaaatcagc-ct-g--------atgg-g-ttttt-----gggttcgtgggtt--gaggtagg-gt---c-a---aaccaccacct-ct---ctt--tcggactcgatgc-ttgcc-g-ggtgtactttcttt-t--tggcaggtcaacgtcga-ttttgggggttgtaaaataact-gggggaatgtagctcc-tttc-------ggagtg-ttatagaccctgg-g-ggatgc-aacccgt--gggatcgaggattgcagcaaatgc-t-t-ca--------------tt-gc-ttgtcgcctgc-c--cgctgga-cg-tcgcccc--gcttgtgacaac-atttc-ttga-cacattg-tgggacttgtcgg---ttac-cg-gtt---agaacgatctaa---------aa-tttgct-aaggatgttgac-gtaa-tggt-ttca-aacgacccgtcttgaaac-acg
>HG518628_Redeckera_megalocarpum
agggaaacgattgaagtcagtcgtg-ccgt-tg-agaaatcagc-ct-g--------atgg-g-ttttt-----gggttcgtgggtt--gaggtagg-gt---c-a---aaccaccacct-ct---ctt--tcggactcgatgc-ttgcc-g-ggtgtactttcttt-t--tggcaggtcaacgtcga-ttttgggggttgtaaaataact-gggggaatgtagctcc-tttc-------ggagtg-ttatagaccctgg-g-ggatgc-aacccgt--gggatcgaggattgcagcaaatgc-t-t-ca--------------tt-gc-ttgtcgcctgc-c--cgctgga-cg-tcgcccc--gcttgtgacaat-atttc-ttga-cacattg-tgggacttgtcgg---ttac-cg-gtt---agagcgatctaa---------aa-tttgct-aaggatgttgac-gtaa-tggc-ttca-aacgacccgtcttgaaac-acg
>HG518629_Redeckera_megalocarpum
agggaaacgattgaagtcagtcgtg-ccat-tg-agaaatcagc-ct-g--------gtgg-g-ttttt-----gggttcgtgggtt--gaggtagg-gt---c-a---a---accatct-ct---ctt--tcggactcgatgc-ttacc-c-ggtgtactttcttt-t--tggcaggtcaacgtcga-ttttgggggttgtaaaataact-gggggaatgtagctcc-tttc-----ggggagtg-ttatagaccctgg-g-ggatgc-aacccgt--gggatcgaggattgcagcaaatgc-t-t-ca--------------tc-gc-ttgtcgcctgc-c--cgctgga-cg-tcgcccc--gcttgtgacaat-atttc-ttga-cacattg-tgggacttgtcgg---ttac-cg-gtt---agagcgatctaa---------aa-tttgct-aaggatgttgac-gtaa-tggc-ttca-aacgacccgtcttgaaac-acg
>JF439096_Sieverdingia_tortuosa
agggaaacgattgaagtcagtcgtg-ccgt-tg-agaaatcaac-tt-a--------gcga-g-tttc------agtttttgaatct--ttgatagg-gt---c-a---a---accatca-ag---gtt--tttaagttgggac-ttgtt-g-agtgtactttcttt-t--tggcaggtcagcgtcga-ttttgggggttgtaaaatgact-gggagaatgtagctcc-cttc-----ggggagtg-ttatagaccctgg-g-ggatgc-agcccgc--gggatcgaggattgcagcaaatgc-t-t-----------------ca-gc-ttgtcgtctat-c--cgttaaa-cg-ttaccct--gcttgtgacaat-a-ttc-ttga-cactttg-tgggacttgacgg---ttat-ag-gtt---agaacgttctaa---------aa-tttgct-aaggatgctgac-gtaa-tggc-ttta-aacgacccgtcttgaaac-acg
>JF439094_Sieverdingia_tortuosa
agggaaacgattgaagtcagtcgtg-ccgc-tg-agaaatcgac-tt-a--------gcga-g-tttc------agttttt-aattc--gagatagg-gt---c-a---a---accatca-cg---gtt--tttaaattgggac-ttgtt-g-agtgtactttcttt-t--tggcaggtcagtgtcga-ttttgggggttgtaaaatgact-gggggaatgtagctcc-cttc-----ggggagtg-ttatagaccctgg-g-ggatgc-agcccgc--gagatcgaggattgcagcaaatgc-t-t-----------------ca-gc-ttgtcgtctat-c--cgttaaa-cg-tcgccct--gcttgtgacaat-a-ttc-ttga-cactttg-tgggacttggcgg---ttat-ag-gtt---agaacgttctaa---------aa-tttgct-aaggatgctgac-gtaa-tggc-ttta-aacgacccgtcttgaaac-acg
>JF439095_Sieverdingia_tortuosa
agggaaacgattgaagtcagtcgtg-ccgt-tg-agaaatcaac-tt-a--------gcga-g-tttc------agtttttgaatct--ttgatagg-gt---c-a---a---accatca-ag---gtt--tttaagttgggac-ttgtt-g-agtgtactttcttt-t--tggcaggtcagcgtcga-ttttgggggttgtaaaatgact-gggagaatgtagctcc-cttc-----ggggagtg-ttatagaccctgg-g-ggatgc-agcccgc--gggatcgaggattgcagcaaatgc-t-t-----------------ca-gc-ttgtcgtctat-c--cgttaaa-cg-ttaccct--gcttgtgacaat-a-ttc-ttga-cactttg-tgggacttgacgg---ttat-ag-gtt---agaacgttctaa---------aa-tttgct-aaggatgctgac-gtaa-tggc-ttta-aacgacccgtcttgaaac-acg
>KF154770_Desertispora_omaniana
agggaaacgattgaagtcagtcgtg-ccga-tg-agaaatcaac-tt-g--------acgg-g-tttcg-----gatttcttgggtc--gagtcagg-gt---c-a---a---accgtct-ct---ccc--ttgaattcgggat-ttgtt-g-ggtgtactttctttgt--tggaaggtcagcgtcga-tttcgggggtcgtaaaataact-gggggaatgtagctcc-cttc-----ggggagtg-ttatagaccctgg-g-ggatgc-ggtccgc--gagatcgaggattgcagcaaatgc-t-c-tct-------------gg-gc-ttgtcgcctat-c--acctgga-ag-tcgcccc--gcgggtgacaac-a-ttc-ttga-cat-tcg-tgggtcttgacga---ccac-gg-gtt---agagcgttcgga---------aattttgct-aaggatgctgac-gtaa-tggc-ttta-aacgacccgtcttgaaac-acg
>MG459208_Desertispora_omaniana
agggaaacgattgaagtcagtcgtg-ccga-tg-agaaatcaac-tt-g--------acgg-g-tttcg-----gatttcttgggta--gagtcagg-gt---t-a---a---accgtct-ct---ccc--ttgaattcgggat-ttgtt-g-ggtgtactttctttgt--tggcaggtcagcgtcga-tttcgggggtcgtaaaataact-gggggaatgtagctcc-cttc-----ggggagtg-ttatagaccctgg-g-ggatgc-ggtccgc--gagatcgaggattgcagcaaatgc-t-c-tct-------------gg-gc-ttgtcgcctat-c--acctgga-ag-tcgcccc--gcgggtgacaac-a-ttc-ttga-cat-tcg-tgggtcttgacga---ccac-gg-gtt---agagcgttctga---------aattttgct-aaggatgctgac-gtaa-tggc-ttta-aacgacccgtcttgaaac-acg
>KF154769_Desertispora_omaniana
agggaaacgattgaagtcaatcgtg-ccga-tg-agaaatcaac-tt-g--------atgg-g-tttcg-----gatttcttgggtt--gagtcagg-gt---c-a---a---accgtct-ct---ccc--ttgaattcgggac-ttggt-g-ggtgtactttctttgt--tggcaggtcagcgtcga-tttcgggggtcgtaaaataact-gggggaatgtagctcc-cttc-----gaggagtg-ttatagaccctgg-g-ggatgc-ggtccgc--gagatcgaggattgcagcaaatgc-t-c-tct-------------gg-gctttgtcgcctat-c--acctgga-ag-tcgcccc--gcgggtgacaat-a-ttc-ttga-cat-tcg-tgggtcttgacga---ccac-gg-gtt---agagcgttctga---------aattttgct-aaggatgctgac-gtaa-tggc-ttta-aacgacccgtcttgaaac-acg
>KJ850187_Diversispora_arenaria
agggaaacgattgaagtcagtcatg-ctag-tg-aaaattcagt-tt-g--------gcgg-g-tttta-----ag-tttgggagtag-gaggcaag--------------------cct-ct---ctt--ttgaacttttaat-ctgtc-a-gatgcactttttct-t--tggcaggtcagcgtcga-tttcggaggctgtaaaatactt-gggggaaagtagctct-gcttcgg---gagagtg-ttatagaccctgg-g-ggatgc-agcctgc--gggatcgaggattgcagcaaatgc-t-t-tt--------------tg-gc-ttgtcgcctga-t--ctctgga-cg-ttacctc--gcttgtgacaac-a-ttc-ttgg-cac-cgg-tgagtactaatgg-c-tatt-ag-gtt---agagcgatcaaa---------aattttgct-aaggatgctgac-gtaa-tggc-ttta-aacgacccgtcttgaaac-acg
>KJ850188_Diversispora_arenaria
agggaaacgattgaagtcagtcatg-ctag-tg-aaaattcagt-tt-g--------gcgg-gttttta-----ag-tttgggagtag-gaggcaag--------------------cct-ct---ctt--ttgaacttttaat-ctgtc-a-gatgcactttttct-t--tggcaggtcagcgtcga-tttcggaggctgtaaaatactt-gggggaaagtagctct-gcttcgg---gagagtg-ttatagaccctgg-g-ggatgc-agcctgc--gggatcgaggattgcagcaaatgctt-t-tt--------------tg-gc-ttgtcgcctga-t--ctctgga-cg-ttacctc--gcttgtgacaac-a-ttc-ttgc-cac-tgg-tgagtactaatgg-c-tatt-ag-gtt---ggagcgatcaaa---------aa-tttgct-aaggatgctgac-gtaa-tggc-ttta-aacgacccgtcttgaaac-acg
>FR865447_Tricispora_nevadensis
agggaaacgattgaagtcagtcatg-ctag-tg-aaaattcagt-tt-g--------gcgg-g-tttca-----ag-tttgggagtag-gaggcaag--------------------cct-ct---ctt--ttgaacttttaat-ctgtc-a-gatgcactttttct-t--tggcaggtcagcgtcga-tttcggaggttgtaaaatactt-gggggaaagtagctct-gcttcgg---gagagtg-ttatagaccctgg-g-ggatgc-agcctgc--gggatcgaggattgcagcaaatgctt-t-tt--------------tg-gc-ttgtcgcctga-t--ctctgga-cg-ttacctc--gcttgtgacaac-a-ttc-ttgg-cac-cgg-tgagtactaatgg-c-tatt-ag-gtt---agagcgatcaaa---------aattttgct-aaggatgctgac-gtaa-tggc-ttta-aacgacccgtcttgaaac-acg
>FR865446_Tricispora_nevadensis
agggaaacgattgaagtcagtcatg-ctag-tg-aaaattcagt-tt-g--------gcgg-g-tttca-----ag-tttgggagtag-gaggcaag--------------------cct-ct---ctt--ttgaacttttaat-ctgtc-a-gatgcactttttct-t--tggcaggtcagcgtcga-tttcggaggttgtaaaatactt-gggggaaagtagctct-gcttcgg---gagagtg-ttatagaccctgg-g-ggatgc-agcctgc--gggatcgaggattgcagcaaatgctt-t-tt--------------tg-gc-ttgtcgcctga-t--ctctgga-cg-ttacctc--gcttgtgacaac-a-ttc-ttgg-cac-cgg-tgagtactaatgg-c-tatt-ag-gtt---agagcgatcaaa---------aattttgct-aaggatgctgac-gtaa-tggc-ttta-aacgacccgtcttgaaac-acg
>FR865448_Tricispora_nevadensis
agggaaacgattgaagtcagtcatg-ctag-tg-gaagttcagc-tt-g--------gcgg-g-tttca-----ag-tttgggagtag-gaggcaag--------------------cct-ct---ctt--ttgaacttttaat-ctgtc-a-gatgcactttttct-t--tggcaggtcagcgtcga-tttcggaggttgtaaaatactt-gggggaaagtagctct-gcttcgg---gagagtg-ttatagaccctgg-g-ggatgc-agcctgc--gggatcgaggattgcagcaaatgctt-t-tt--------------tg-gc-ttgtcgcccga-t--ctctgga-cg-ttacctc--gcttgtgacaac-a-ttc-ttgg-cac-cgg-tgagtactaatgg-c-tatt-ag-gat---agagcgatcaaa---------aattttgct-aaggatgctgac-gtaa-tggc-ttta-aacgacccgtcttgaaac-acg
>KJ850193_Diversispora_arenaria
agggaaacgattgaagtcagtcatg-ctag-tg-aaaattcagt-tt-g--------gcgg-gttttta-----ag-tttgggagtag-gaggcaag--------------------cct-ct---ctt--ttgaacttttaat-ctgtc-a-gatgcactttttct-t--tggcaggtcagcgtcga-tttcggaggctgtaaaatactt-gggggaaagtagctct-gcttcgg---gagagtg-ttatagaccctga-g-ggatgc-agcctgc--gggatcgaggattgcagcaaatgctt-t-tt--------------tg-gc-ttgtcgcctga-t--ctctgga-cg-ttacctc--gcttgtgacaac-a-ttc-ttgc-cac-tgg-tgagtactaatgg-c-tatt-ag-gtt---ggagcgatcaaa---------aattttgct-aaggatgctgac-gtaa-tggc-ttta-aacgacccgtcttgaaac-acg
>KJ850183_Diversispora_jakucsiae
agggaaacgattgaagtcagtcatg-ctag-tg-aaaattcagt-tt-g--------tcgg-gttttta-----ag-tttgggagtag-gaggcaag--------------------cct-ct---ctt--ttgaacttttaat-ctgtc-a-gatgcactttttct-t--tggcaggtcagcgtcga-tttcggaggttgtaaaatactt-gggggaaagtagctct-gcttcgg---gagagtg-ttataggccctgg-g-ggatgc-agcctgc--gggatcgaggattgcagcaaatgctt-t-tt--------------tg-gc-ttgtcgcctga-t--ctctgga-cg-ttacctc--gcttgtgacaac-a-ttc-ttgc-cac-cgg-tgagtactaatgg-c-tatt-ag-gtt---agagcgatcaaa---------aatattgct-aaggatgctgac-gtaa-tggc-ttta-aacgacccgtcttgaaac-acg
>KJ850184_Diversispora_jakucsiae
agggaaacgattgaagtcagtcatg-ctag-tg-aaaattcagt-tt-g--------tcgg-gttttta-----ag-tttgggagtag-gaggcaag--------------------cct-ct---ctt--ttgaacttttaat-ctgtc-a-gatgcactttttct-t--tggcaggtcagcgtcga-tttcggaggttgtaaaatactt-gggggaaagtagctct-gcttcgg---gagagtg-ttataggccctgg-g-ggatgc-agcctgc--gggatcgaggattgcagcaaatgctt-t-tt--------------tg-gc-ttgtcgcctga-t--ctctgga-cg-ttacctc--gcttgtgacaac-a-ttc-ttgc-cac-cgg-tgagtactaatgg-c-tatt-ag-gtt---agagcgatcaaa---------aatattgct-aaggatgctgac-gtaa-tggc-ttta-aacgacccgtcttgaaac-acg
>KJ850185_Diversispora_jakucsiae
agggaaacgattgaagtcagtcatg-ctag-tg-aaaattcagt-tt-g--------tcgg-gttttta-----ag-tttgggagtag-gaggcaag--------------------cct-ct---ctt--ttgaacttttaat-ctgtc-a-gatgcactttttct-t--tggcaggtcagcgtcga-tttcggaggttgtaaaatactt-gggggaaagtagctct-gcttcgg---gagagtg-ttatagaccctgg-g-ggatgc-agcctgc--gggatcgaggattgcagcaaatgctt-t-tt--------------tg-gc-ttgtcgcctga-t--ctctgga-cg-ttacctc--gcttgtgacaac-a-ttc-ttgc-cac-cgg-tgagtactaatgg-c-tatt-ag-gtt---agagcgatcaaa---------aatattgct-aaggatgctgac-gtaa-tggc-ttta-aacgacccgtcttgaaac-acg
>HE863887_Diversispora_sp_EE1
agggaaacgattgaagtcagtcatg-ctag-tg-aaaattcagt-tt-g--------gcgg-gttttta-----ag-tttaggagtag-gaggcaag--------------------cct-ct---ctt--ttgaacttttaat-ctgcc-a-gatgcattttttct-t--tggcaggtcagcgtcga-tttcggaggttgtaaaatactt-gggggaaagtagctct-gcttcgg---gagagtg-ttatagaccctgg-g-ggatgc-agcctgt--gggatcgaggattgcagcaaatgc-t-t-tt--------------tg-gc-ttgtcgcctga-t--ctctgga-cg-ttacctc--gcttgtgacaac-a-ttc-ttgc-cac-tgg-tgagtactaatgg-c-tatt-gg-gtt---agagcgatcaaa---------aatattgct-aaggatgctgac-gtaa-tggc-ttta-aacgacccgtcttgaaac-acg
>HE863895_Diversispora_sp_EE1
agggaaacgattgaagtcagtcatg-ctag-tg-aaaattcagt-tt-g--------gcgg-gttttta-----ag-tttaggagtag-gaggcaag--------------------cct-ct---ctt--ttgaacttttaat-ctgcc-a-gatgcattttttct-t--tggcaggtcagcgtcga-tttcggaggttgtaaaatactt-gggggaaagtagctct-gcttcgg---gagagtg-ttatagaccctgg-g-ggatgc-agcctgt--gggatcgaggattgcagcaaatgc-t-t-tt--------------tg-gc-ttgtcgcctga-t--ctctgga-cg-ttacctc--gcttgtgacaac-a-ttc-ttgc-cac-cgg-tgagtactaatgg-c-tatt-gg-gtt---agagcgatcaaa---------aatattgct-aaggatgctgac-gtaa-tggc-ttta-aacgacccgtcttgaaac-acg
>HE863890_Diversispora_sp_EE1
agggaaacgattgaagtcagtcatg-ctag-tg-aaaattcagt-tt-g--------gcgg-gttttta-----ag-tttaggagtag-gaggcaag--------------------cct-ct---ctt--ttgaacttttaat-ttgcc-a-gatgcattttttct-t--tggcaggtcagcgtcga-tttcggaggttgtaaaatactt-gggggaaagtagctct-gcttcgg---gagagtg-ttataaaccctgg-g-ggatgc-agcctgt--gggatcgaggattgcagcaaatgc-t-t-tt--------------tg-gc-ttgtcgcctga-t--ctctgga-cg-ttacctc--gcttgtgacaac-a-ttc-ttgc-cac-cgg-tgagtactaatgg-c-tatt-gg-gtt---agagcgatcaaa---------aatatcgct-aaggatgctgac-gtaa-tggc-ttta-aacgacccgtcttgaaac-acg
>KT444719_Diversispora_slowinskensis
agggaaacgattgaagtcagtcatg-ctag-tg-aaaattcagt-tt-g--------acgg-g-tttta-----gg-tttaggagta--gaatcagg-gt---t-a---a---accgttt-ct---ctt--ttgaacttttaat-ttgtt-g-gatgcactttttct-t--tggcaggtcagcgtcga-tttcggaggttgtaaaatactt-gggggaaagtagctct-gcttcgg---gagagtg-ttatagaccctgg-g-ggatgc-ggcctgc--gggaccgaggattgcagcaaatgc---t-at--------------tg-gc-ttgtcgcctga-t--ctctgga-tg-ttacctc--gcttgtgacaac-a-ttc-tttc-cac-cgg-tgagtactaatgc-c-catt-ag-gtt---agagcgatcaaa---------aattttgct-aaggatgctgac-gtaa-tggc-ttta-aacgacccgtcttgaaac-acg
>KT444718_Diversispora_slowinskensis
agggaaacgattgaagtcagtcatg-ctag-tg-aaaattcagt-tt-g--------acgg-g-tttta-----gg-tttaggagta--gaatcagg-gt---t-a---a---accgttt-ct---ctt--ttgaacttttaat-ttgtt-g-gatgcactttttct-t--tggcaggtcagcgtcga-tttcggaggttgtaaaatactt-gggggaaagtagctct-gcttcgg---gagagtg-ttatagaccctgg-g-ggatgc-ggcctgc--gggaccgaggattgcagcaaatgc---t-at--------------tg-gc-ttgtcgcctga-t--ctctgga-tg-ttacctc--gcttgtgacaac-atttc-ttgc-cac-cgg-tgagtactaatgc-c-catt-ag-gtt---agagcgatcaaa---------aattttgct-aaggatgctgac-gtaa-tggc-ttta-aacgacccgtcttgaaac-acg
>KT444721_Diversispora_slowinskensis
agggaaacgattgaagtcagtcatg-ctag-tg-aaaattcagt-tt-g--------acgg-g-tttta-----gg-tttgggagta--gaatcagg-gt---t-a---a---accgttt-ct---ctt--ttgaacttttaat-ttgtt-g-gatgcactttttct-t--tggcaggtcagcgtcga-tttcggaggttgtaaaatactt-gggggaaagtagctct-gcttcgg---gagagtg-ttatagaccctgg-g-ggatgc-ggcctgc--gggaccgaggattgcagcaaatgc---t-at--------------tg-gc-ttgtcgcctga-t--ctctgga-cg-ttacctc--gcttgtgacaac-a-ttc-ttgc-cac-cgg-tgggtactaatgc-c-tatt-ag-gtt---agagcgatcaaa---------aattttgct-aaggatgctgac-gtaa-tggc-ttta-aacgacccgtcttgaaac-acg
>AM713419_Diversispora_celata
agggaaacgattgaagtcagtcatg-ctag-tg-aaaattcagt-tt-g--------gtgg-g-ttttg-----gg-ttcaggagtt--gaggcagg-gt---c-a---a---accgttt-ct---ctt--ttgaacttggaat-ttgtc-a-gatgcactttttct-t--tggcaggtcagcgtcga-tttcggaggttgtaaaatactt-ggggaaaagtagctct-gcttcgg---gagagtg-ttatagaccttgg-g-tgatgc-ggcctgc--gggatcgaggattgcagcaaatgc---t-tt--------------tg-gc-ttgtcgcctga-t--ctctgga-cg-tcatctc--gcttgtatcaac-a-ttc-ttgg-tac-cgg-tgagtaatggtgc-t-ca-t-ag-gtt---agagcgatcaaa---------aa-tttgct-aaggatgctgac-gtaa-tggc-ttta-aacgacccgtcttgaaac-acg
>AM713418_Diversispora_celata
agggaaacgattgaagtcagtcatg-ctag-tg-aaaattcagt-tt-g--------gtgg-g-ttttg-----gg-ttcaggagtt--gaggcagg-gt---c-a---a---accgttt-ct---ctt--ttgaacttggaat-ttgtc-a-gatgcactttttct-t--tggcaggtcagcgtcga-tttcggaggttgtaaaatactt-ggggaaaagtagctct-gcttcgg---gagagtg-ttatagaccttgg-g-tgatgc-ggcctgc--gggatcgaggattgcagcaaatgc---t-tt--------------tg-gc-ttgtcgcctga-t--ctctgga-cg-tcatctc--gcttgtatcaac-a-ttc-ttgg-tac-cgg-tgagtaatggtgc-t-ca-t-ag-gtt---agagcgatcaaa---------aattttgct-aaggatgctgac-gtaa-tggc-ttta-aacgacccgtcttgaaac-acg
>AM713417_Diversispora_celata
agggaaacgattgaagtcagtcatg-ccag-tg-aaaattcagt-tt-g--------gtgg-g-ttttg-----gg-ttcaggagtt--gaggcagg-gt---c-a---a---accgttt-ct---ctt--ttgatcttggaat-ttgtc-a-gatgcactttttct-t--tggcaggtcagcgtcga-tttcggaggttgtaaaatactt-ggggaaaagtagctct-gcttcgg---gagagtgtttatagaccttgg-g-tgatgc-ggcctgc--gggatcgaggattgcagcaaatgc---t-tt--------------tg-gc-ttgtcgcctga-t--ctctgga-cg-tcatctc--gcttgtatcaac-a-ttc-ttgg-tac-cgg-tgagtaatggtgc-t-ca-t-ag-gtt---agagcgatcaaa---------aa-tttgct-aaggatgctgac-gtaa-tggc-ttta-aacgacccgtcttgaaac-acg
>AM713413_Diversispora_eburnea
agggaaacgattgaagtcagtcatg-ctag-tg-aaaattcagt-tt-g--------gcgg-a-ttttg-----gg-tttaggagta--gaggcagg-gt---c-a---a---accgttt-ct---ctt--ttgaacttggaat-ttgtc-a-gatgcactttttct-t--tggcaggtcagcgtcga-tttcggaggttgtaaaatactt-ggggtaaagtagctct-gcttcgg---gagagtg-ttatagaccttgg-g-ggatgc-agcctgc--gggatcgaggattgcagcaaatgc---t-tt--------------tg-gc-ttgtcgcctga-t--ctctgga-tg-ttacctc--gcttgtaacaac-a-ttc-ttgt-tgc-cgg-tgagtactaatgc-c-tatt-ag-gtt---agagcgatcaaa---------aattttgct-aaggatgctgac-gtaa-tggc-ttta-aacgacccgtcttgaaac-acg
>AM713412_Diversispora_eburnea
agggaaacgattgaagtcagtcatg-ctag-tg-aaaattcagt-tt-g--------gcgg-a-ttttg-----gg-tttaggagta--gaggcagg-gt---c-a---a---accgttt-ct---ctt--ttgaacttggaat-ttatc-a-gatgcattttttct-t--tggcaggtcagcgtcga-tttcggaggttgtaaaatactt-ggggtaaagtagctct-gcttcgg---gagagtg-ttatagaccttgg-g-ggatgc-agcctgc--gggatcgaggattgcagcaaatgc---t-tt--------------tg-gc-ttgtcgcctga-t--ctctgga-tg-ttacctc--gcttgtaacaac-a-ttc-ttgt-tgc-cgg-taagtactaatgc-c-tatt-ag-gtt---agagcgatcaaa---------aa-tttgct-aaggatgctgac-gtaa-tggc-ttta-aacgacccgtcttgaaac-acg
>AM713406_Diversispora_eburnea
agggaaacgattgaagtcagtcatg-ctag-tg-aaaattcagt-tt-g--------gcgg-a-ttttg-----gg-tttaggagta--gaggcagg-gt---c-a---a---accgttt-ct---ctt--ttgaacttggaat-ttgtc-a-gatgcactttttct-t--tggcaggtcagcgtcga-tttcggaggttgtaaaatactt-ggggtaaagtagctct-gcttcgg---gagagtg-ttatagaccttgg-g-ggatgc-agcctgc--gggatcgaggattgcagcaaatac---c-tt--------------tg-gc-ttgtcgcctga-t--ctctgga-tg-ttacctc--gcttgcaacaac-a-ttc-ttgt-tgc-cgg-tgagtactaatgc-c-tatt-ag-gtt---agagcgatcaaa---------aattttgct-aaggatgctgac-gtaa-tggc-ttta-aacgacccgtcttgaaac-acg
>FR873629_Diversispora_clara
agggaaacgattgaagtcagtcatg-ctag-tg-aaaattcagt-tt-g--------gcgg-a-ttttg-----ag-ttcaggagtaaggagacagg-gt---c-a---a---accgttt-ct---ctt--ctggacttcgaat-ttgtc-a-gatgcactttttct-t--tggcaggtcagcgtcgg-tttcggaggttgtaaaatactt-ggggtaaagtagctct-gcttcgg---gagagtg-ttatagaccttgg-g-ggatgc-agcctgc--gggatcgaggattgcagcaaatgc---c-tt--------------tg-gc-ttgtcgcctgg-t--ctctgga-cg-ttacctc--gcttgtgacaac-a-ttc-ttgc-cac-cgg-tgggtactaatgc-t-catt-ag-gtt---agagcgatcaaa---------aa-tttgct-aaggatgttgac-gtaa-tggc-ttta-aacgacccgtcttgaaac-acg
>FR873633_Diversispora_clara
agggaaacgattgaagtcagtcatg-ctag-tg-aaaattcagt-tt-g--------gcgg-a-ttttg-----ag-ttcaggagtaaggaggcagg-gt---c-a---a---accgttt-ct---ctt--ctggacttcgaat-ttgtc-g-gatgcactttttct-t--tggcaggtcagcgtcgg-tttcggaggttgtaaaatactt-gggggaaagtagctct-gcttcgg---tagagtg-ttatagaccttgg-g-ggatgc-agcctgc--gggatcgaggattgcagcaaatgc-t-t-tt--------------tg-gc-ttgtcgcctgg-t--ctctgga-tg-ttacctc--gcttgtgacaac-a-ttt-ttgt-cac-cgg-tgggtactaatgc-c-catt-ag-gtt---agagcgatcaaa---------aa-tttgct-aaggatgctgac-gtaa-tggc-ttta-aacgacccgtcttgaaac-acg
>FR873632_Diversispora_clara
agggaaacgattgaagtcagtcatg-ctag-tg-aaaattcagt-tt-g--------gcgg-a-ttttg-----ag-ttcaggagtaaggaggcagg-gt---c-a---a---accgttt-ct---ctt--ctggacttcgaat-ttgtc-g-gatgcactttttct-t--tggcaggtcagcgtcgg-tttcggaggctgtaaaatactt-gggggaaagtagctct-gcttcgg---tagagtg-ttatagaccttgg-g-ggatgc-agcctgt--gggatcgaggattgcagcaaatgc-t-t-tt--------------tg-gc-ttgtcgcctgg-t--ctctgga-tg-ttacctc--gcttgtgacaac-a-ttc-ttgt-cac-cgg-tgagtactaatgc-c-catt-ag-gtt---agagcgatcaaa---------aa-tttgct-aaggatgctgac-gtaa-tggc-ttta-aacgacccgtcttgaaac-acg
>MN306207_Diversispora_peloponnesiaca
agggaaacgattgaagtcagtcatg-ctag-tg-aaaattcagt-tt-g--------gcgg-a-ttttg-----ag-ttcaggaggtggaaagcagg-gtgtca-a---a---cccgttt-ct---ctt--ctggacttcgaat-ttgtc-g-gatgcattttttct-t--tggcaggtcagcgtcgg-tttcggaggttgtaaaatactt-ggggtaaagtagctct-gcttcgg---gagagtg-ttatagaccttgg-g-ggatgc-agcctgc--gggatcgaggagtgcagcaaatgc-t-t-tt--------------tg-gc-ttgtcgcctgg-t--ctctgga-tg-ttacctc--gcttgtgacaac-a-ttc-ttgt-cac-cgg-tgggtactaatgc-c-catt-ag-gtt---agagcgatcaaa---------aa-tttgct-aaggatgctgac-gtaa-tggc-ttta-aacgacccgtcttgaaac-acg
>MN306206_Diversispora_peloponnesiaca
agggaaacgattgaagtcagtcatg-ctag-tg-aaaattcagt-tt-g--------gcgg-a-ttttg-----gg-ttcaggagtag-gaggcagg-gt---c-a---a---accgttt-ct---ctt--ctggacttcgaat-ttgtc-a-gatgcactttttct-t--tggcaggtcagcgtcgg-tttcggaggttgtaaaatactt-ggggtaaagtagctct-gcttcgg---gagagtg-ttatagaccttgg-g-ggatgc-agcctgc--gggatcgaggattgcagcaaatgc-t-t-tt--------------tg-gc-ttgtcgcctgg-t--ctctgga-cg-ttacctc--gcttgtgacaac-a-ttc-ttgc-cac-cgg-tgggtactaatgc-c-catt-ag-gtt---agagcgatcaaa---------aa-tttgct-aaggatgctgac-gtaa-tggc-ttta-aacgacccgtcttgaaac-acg
>MN306205_Diversispora_peloponnesiaca
agggaaacgattgaagtcagtcatg-ctag-tg-aaaattcagt-tt-g--------gcgg-a-ttttg-----ag-ttcaggagtag-gaagcagg-gt---c-a---a---accgttt-ct---ctt--ctggacttcgaat-ttgtc-g-gatgcactttttct-t--tggcaggtcagcgtcgg-tttcggaggttgtaaaatactt-ggggtaaagtagctct-gcttcgg---gagagtg-ttatagaccttgg-g-ggatgc-agcctgc--gggatcgaggattgcagcaaatgc-t-t-tt--------------tg-gc-ttgtcgcctgg-t--ctctgga-cg-ttacctc--gcttgtgacaac-a-ttc-ttgt-cac-cgg-tgggtactaatgc-c-catt-ag-att---agagcggtcaaa---------aa-tttgct-aaggatgctgac-gtaa-tggc-ttta-aacgacccgtcttgaaac-acg
>MN306208_Diversispora_peloponnesiaca
agggaaacgattgaagtcagtcatg-ctag-tg-aaaattcagt-tt-g--------gcgg-a-ttttg-----ag-ttcaggaggtggaaagcagg-gtgtca-a---a---cccgttt-ct---ctt--ctggacttcgaat-ttgtc-g-gatgcattttttct-t--tggcaggtcagcgtcgg-tttcggaggttgtaaaatactt-ggggtaaagtagctct-gcttcgg---tagagtg-ttatagaccttgg-g-ggatgc-agcctgc--gggatcgaggattgcagcaaatgc-t-t-tt--------------tg-gc-ttgtcgcctgg-t--ctctgga-tg-ttacctc--gcttgtgacaac-a-ttc-ttgt-cac-cgg-tgggtactaatgc-c-catt-ag-gtt---agagcgatcaaa---------aa-tttgct-aaggatgctgac-gtaa-tggc-ttta-aacgacccgtcttgaaac-acg
>AM947665_Diversispora_epigaea
agggaaacgattgaagtcagtcatg-ctag-tg-aaaattcagt-tt-g--------acgg-g-ttttg-----gg-tttaagagtaa-gaggtagg-gt---c-a---a---accgtct-ct---ctt--ttaaacttgggat-ttgtc-g-gatgcactttttct-t--tggcaggtcagtgtcga-tttcgggggttgtaaaatactt--ggggaaagtagctct-gcttcgg---gagagtg-ttatagaccttgg-g-agatac-agcctgt--gggatc-aggattgcagcaaatgc---c-tt--------------tg-gc-ttgtcgcctga-t--ctttggt-tg-ttacctc--gtttatgacaac-a-ttc-ttgc-cat-cga-tgagtactaatga-t-ca-t-gg-gtt---agaacgatcaaa---------aa-tttgct-aaggatgctgac-gtaa-tggc-tcta-aacgacccgtcttgaaac-acg
>FM876816_Diversispora_epigaea
agggaaacgattgaagtcagtcatg-ctag-tg-aaaattcagt-tt-g--------acgg-g-ttttg-----gg-tttaggagtaa-gaggtagg-gt---c-a---a---accatct-ct---ctt--ttaaacttgggat-ttgtc-g-gatgcactttttct-t--tggcaggtcagcgtcga-tttcgggggttgtaaaatactt-gggggaaagtagctct-gcttcgg---gagagta-ttatagaccttga-g-agatgc-agcccgt--gggatcgaggattgcagcaaatgc---c-tt--------------tg-gc-ttgtcttctga-t--ctttggt-tg-ttacctc--gtttatgacaac-a-ttc-ttgt-cat-cga-tgagttctaatgg-t-ta-t-gg-gtt---agaatgatcaaa---------aa-tttgct-aaggatgctgac-gtaa-tggc-ttta-aacgacccgtcttgaaac-acg
>FM876815_Diversispora_epigaea
agggaaacgattgaagtcagtcatg-ctag-tg-aaaattcagt-tt-g--------acgg-g-ttttg-----gg-tttaggagtaa-gagatagg-gt---c-a---a---accatct-ct---ctt--ttaaacttgggat-ttgtc-g-gatgcactttttct-t--tggcaggtcagcgtcga-tttcgggggttgtaaaatactt-gggggaaagtagctct-gcttcgg---gagagtg-ttatagaccttgg-g-agatgc-agcccgt--gggatcgaggattgcagcaaatgc---c-tt--------------tg-gc-ttgtcgcctga-t--ctctggt-tg-ttacctc--atttatgacaac-a-ttc-ttgt-cat-cga-tgagtgctaatgg-c-tatt-ag-gtt---agaacgatcaaa---------aa-tttgct-aaggatgctggc-gtaa-tggc-ttta-aacgacccgtcttgaaac-acg
>MK036787_Diversispora_sporocarpia
agggaaacgattgaagtcagtcatg-cttg-tg-aaaattcagt-tt-g--------acgg-g-ttttg-----gg-tttaggagtaa-gaggtagg-gt---t-a---a---accgtct-ct---ctt--ttaaacttggaat-ttgtc-g-gatgcactttttct-t--tggcaggtcagcgtcgg-tttcgggggttgtaaaatactt-gggggaaagtagctct-gcttcgg---gagagtg-ttatagaccttgg-g-agatgc-agcctac--gggatcgaggattgcagcaaatgc---c-tt--------------tg-gc-ttgtcgcctgatt--ctctggt-tg-ttacctc--gtttatgacaac-a-ttc-ttgt-cat-cga-tgagtactaacaa-c-tatt-gg-ttt---aggatgatcaaa---------aa-tttgct-aaggatgctggc-gtaa-tggc-ttta-aacgacccgtcttgaaac-acg
>MK036785_Diversispora_sporocarpia
agggaaacgattgaagtcagtcatg-ctag-tg-aaaattcagt-tt-g--------acgg-g-ttttg-----gg-tttaggagtaa-gaggtagg-gt---c-a---a---accgtct-ct---ctt--ttaaacttggaat-ttgtc-g-gatgcactttttct-t--tggcaggtcagcgtcga-tttcgggggttgtaaaatacat-ggggaaaagtagctct-gcttcgg---gagagtg-ttatagaccctag-g-agatgc-agcctgc--gggatcgaggattgcagcaaatgc---c-tt--------------tg-gc-ttgtcgcctga-t--ctctgga-cg-ttacctc--gtttgtgacaac-a-ttc-ttat-cac-cga-tgagtactaatgg-c-tatt-gg-gtt---agagcgatcaaa---------aa-tttgct-aaggatgctggc-gtaa-tggc-ttta-aacgacccgtcttgaaac-acg
>MK036789_Diversispora_sporocarpia
agggaaacgattgaagtcagtcatg-cttg-tg-aaaattcagt-tt-g--------acga-g-ttttg-----gg-tttaggagtaa-gaggtagg-gt---c-a---a---accgtct-ct---ctt--ttaaacttggaat-ttgtc-g-gatgcactttttct-t--tggcaggtcagcgtcgg-tttcgggggttgtaaaatacat-ggggaaaagtagctct-gcttcgg---gagagtg-ttatagaccctag-g-agatgc-agcctgc--gggatcgaggattgcagcaaatgc---c-tt--------------tg-gc-ttgtcgcctga-t--ttctggt-tg-ttacctc--gtttatgacaac-a-ttc-ttgt-cat-cga-tgagtactaatgg-c-tatt-ag-gtt---agagcgatctaa---------aa-tttgct-aaggatgttggc-gtaa-tggc-ttta-aacgacccgtcttgaaac-acg
>MH590063_Diversispora_cf_varaderana
agggaaacgattgaagtcagtcatg-ctag-tg-aaaaatcagt-tt-g--------acgg-g-ttttg-----ag-ttcttgagta--gaggcagg-gt---c-a---a---accgttt-ct---ctt--ttggacttgggat-ttgtt-a-gatgtactttttct-t--tggcaggtcaacgtcgg-tttcgggggttgtaaaatactt-gggggaaagtagctct-gcttcgg---gagagtg-ttatagaccctgg-g-agatgc-agcctgt--gggatcgaggattgcagcaaatgc-c-t-tt--------------tg-gc-ttgtcgcctg--t--tcctggg-tg-ttacctg--tcttgtgacaac-a-ttc-ttgc-cac-cgg-ggagtactaatgc-c-tact--g-ttt---agagcgatcgaa---------aattttgct-aaggatgttgac-gtaa-tggc-ttta-aacgacccgtcttgaaac-acg
>KJ850194_Diversispora_insculpta
agggaaacgattgaagtcagtcatg-ctag-tg-aaaaatcagt-tt-g--------acgg-g-ttttg-----ag-ttcttgagta--gaggcagg-gt---c-a---a---accgttt-ct---ctt--ttggacttgagat-ttgtt-a-gatgtactttttct-t--tggcaggtcaacgtcgg-tttcgggggttgtaaaatactt-gggggaaagtagctct-tcttcgg---gagagtg-ttatagaccctgg-g-agatgc-agcctgc--gggatcgaggattgcagcaaatgc-c-t-tc--------------tg-gc-ttgtcgcctg--t--tcctggg-tg-ttacctc--tcttgtgacaac-a-ttc-ttgc-cac-cgg-agggtactaatgc-c-tact--g-ttt---agagtgatcgaa---------aattttgct-aaggatgttgac-gtaa-tggc-ttta-aacgacccgtcttgaaac-acg
>KT444711_Diversispora_varaderana
agggaaacgattgaagtcagtcatg-ctag-tg-aaaaatcagt-tt-g--------acgg-g-ttttg-----ag-ttcttgagta--gaggcagg-gt---c-a---a---accgttt-ct---ctt--ttggacttgagat-ttgtt-a-gatgtactttttct-t--tggcaggtcaacgtcgg-tttcgggggttgtaaaatactc-ggggaaaagtagctct-gcttcgg---tagagtg-ttatagaccctgg-g-agatgc-agcctgc--gggatcgaggattgcagcaaatgc-c-t-tc--------------gg-gc-ttgtcgcctg--t--tcctggg-tg-ttacctc--tcttgtgacaac-a-ttc-ttgc-cac-cgg-agggtactaatgc-t-cact--g-ttt---agagcgatcgaa---------aattttgct-aaggatgttgac-gtaa-tggc-ttta-aacgacccgtcttgaaac-acg
>KT444710_Diversispora_varaderana
agggaaacgattgaagtcagtcatg-ctag-tg-aaaaatcagt-tt-g--------acgg-g-ttttg-----ag-ttcttgagta--gaggcagg-gt---c-a---a---accgttt-ct---ctt--ttggacttgagat-ttgtt-a-gatgtactttttct-t--tggcaggtcaacgtcgg-tttcgggggttgtaaaatactt-ggggaaaagtagctct-gcttcgg---gagagtg-ttatagaccctag-g-agatgc-agcctgc--gggatcgaggattgcagcaaatgc-c-t-tc--------------gg-gc-ttgtcgcctg--t--tcctggg-tg-ttacctc--tcttgtgacaac-a-ttc-ttgc-cac-cgg-agggtactaatgc-t-cact--g-ttt---agagcgatcgaa---------aattttgct-aaggatgttgac-gtaa-tggc-ttta-aacgacccgtcttgaaac-acg
>KT444708_Diversispora_varaderana
agggaaacgattgaagtcagtcatg-ctag-tg-aaaaatcagt-tt-g--------acgg-g-ttttg-----ag-ttcttgagta--gaggcagg-gt---c-a---a---accgttt-ct---ctt--ttggacttgagat-ttgtt-a-gatgtactttttct-t--tggcaggtcaacgtcgg-tttcgggggttgtaaaatactt-ggggaaaagtagctct-gcttcgg---gagagtg-ttatagaccctgg-g-agatgc-agcctgc--gggatcgaggattgcagcaaatgc-c-t-tc--------------gg-gc-ttgtcgcctg--t--tcctggg-tg-ttacctc--tcttgtgacaac-a-ttc-ttgc-cac-cgg-agggtactaatgc-t-cact--g-ttt---agagcgatcgaa---------aattttgct-aaggatgttgac-gtaa-tggc-ttta-aacgacccgtcttgaaac-acg
>KJ850197_Diversispora_insculpta
agggaaacgattgaagtcagtcatg-ctag-tg-aaaaatcagt-tt-a--------acgg-g-ttttg-----ag-ttcttgagta--gaggcagg-gt---c-a---a---accgttt-ct---ctt--ttggacttgagat-ttgtt-g-gacgtactttttct-t--tggcaggtcaacgtcgg-tttcgggggttgtaaaatactt-gggggaaagtagctct-gcttcgg---gagagtg-ttatagaccctag-g-agatgc-agcctgc--gggatcgaggattgcagcaaatgc-c-t-tc--------------tg-gc-ttgtcgcctga-t--ctctggt-tg-ttacctc--tcttgtgacaac-a-ttc-ttgt-cac-cgg-agggtactaatgc-c-catt-ag-gtt---agagcgatcaaa---------aattttgct-aaggatgttgac-gtaa-tggc-ttta-aacgacccgtcttgaaac-acg
>KJ850195_Diversispora_insculpta
agggaaacgattgaagtcagtcatg-ctag-tg-aaaaatcagt-tt-a--------acgg-g-ttttg-----ag-ttcttgagta--gaggcagg-gt---c-a---a---accgttt-ct---ctt--ttggacttgagat-ttgtt-g-gacgtactttttct-t--tggcaggtcaacgtcgg-tttcgggggttgtaaaatactt-gggggaaagtagctct-gcttcgg---gagagtg-ttatagaccctag-g-agatgc-agcctgc--gggatcgaggattgcagcaaatgc-c-t-tc--------------tg-gc-ttgtcgcctga-t--ctctggt-tg-ttacctc--tcttgtgacaac-a-ttc-ttgt-cac-cgg-agggtactaatgc-c-catt-ag-gtt---agagcgatcaaa---------aattttgct-aaggatgttgac-gtaa-tggc-ttta-aacgacccgtcttgaaac-acg
>FR865444_Otospora_bareae
agggaaacgattgaagtcagtcatg-ctag-tg-aaaaatcagt-tt-g--------acgg-g-ttttg-----ag-ttcttgagta--gaggcagg-gt---c-a---a---accgttt-ct---ctt--ttggacttgagat-ttggc-a-gatgtactttttct-t--tggcaggtcaacgtcgg-tttcgggggttgtaaaatactt-gggggaaagtagctct-gcttcgg---gagagtg-ttatagaccctgg-g-agatgc-agcctgt--gggatcgaggattgcagcaaatgc---c-tt--------------tg-gc-ttgtcgcctg--a--tcctggg-tg-ttacctc--tcttgtgacaac-a-ttc-ttgc-cac-cgg-agggttctaatgc-c-tact--g-ttt---agagcgatcgaa---------aattttgct-aaggatgttgac-gtaa-tggc-ttta-aacgacccgtcttgagac-acg
>FR865445_Otospora_bareae
agggaaacgattgaagtcagtcatg-ctag-tg-aaaaatcagt-tt-g--------acgg-g-ttttg-----ag-ttcttgagta--gaggcagg-gt---c-a---a---accgttt-ct---ctt--ttggacttaagat-ttgtt-a-gatgtactttttct-t--tggcaggtcaacgccgg-tttcgggggttgtaaaatactt-gggggaaagtagctct-gcttcgg---gagagtg-ttatagaccttgg-g-ggatgc-agcctgt--gggatcgaggattgcagcaaatgc---c-tt--------------tg-gc-ttgtcgcctg--a--tcctggg-tg-ttacctc--tcttgtgacaac-a-ttc-ttgc-cac-cgg-agggtactaatgc-c-tact--g-ttt---agagcgatcgaa---------aattttgct-aaggatgttgac-gtaa-tggc-ttta-aacgacccgtcttgaaac-acg
>FR686948_Diversispora_sp_W5257
agggaaacgattgaagtcagtcatg-ctag-tg-aaaaatcagt-tt-g--------acgg-g-ttttg-----ag-ttcttgagta--gaggcagg-gt---c-a---a---accgttt-ct---ctt--ttggacttgggat-ttgtt-a-gatgtactttttct-t--tggcaggtcaacgtcgg-tttcggaggttgtaaaatactt-gggggaaagtagctct-gcttcgg---gagagtg-ttatagactctgg-g-agatgc-agcctgc--gggatcgaggattgcagcaaatgc---c-tt--------------tg-gc-ttgtcgcctg--a--tcctggg-tg-ttacctc--tcttgtgacaac-a-ttc-ttgc-cac-cgg-agggtaataatgc-c-tact--g-ttt---agagcgatcgaa---------aattttgct-aaggatgttgac-gtaa-tggc-ttta-aacgacccgtcttgaaac-acg
>FR686945_Diversispora_sp_W5257
agggaaacgattgaagtcagtcatg-ctag-tg-aaaaatcagt-tt-g--------acgg-g-ttttg-----ag-ttcttgagta--gagrcagg-gt---c-a---a---accgttt-ct---ctt--ttggacttgggat-ttgtt-a-gatgtactttttct-t--tggcaggtcaacgtcgg-tttcggaggttgtaaaatactt-gggggaaagtagctct-gcttcgg---gagagtg-ttatagactctag-g-agatgc-agcctgc--gggatcgaggattgcagcaaatgc---c-tt--------------tg-gc-ttgtcgcctg--a--tcctggg-tg-ttacctc--tcttgtgacaac-a-ttn-nngc-cac-cgg-agggtactaatgc-c-tact--g-ttt---agagcgatcgaa---------aattttgct-aaggatgttgac-nnnn-nnnn-nnta-aacgacccntc-ngaaac-acn
>FR686951_Diversispora_sp_W5257
agggaaacgattgaagtcagtcatg-ctag-tg-aagaatcagt-tt-g--------acgg-g-tttta-----gg-ttcaggagta--gaggcagg-gt---c-a---a---accgttt-ct---ctt--ttgaacttgggat-ttgtc-a-gatgtactttttct-t--tggcaggtcaacgtcgg-tttcggaggttgtaaaatactt-aggggaaagtagntct-gcttcgg---gagagta-ttatagaccctgg-g-ggatgc-agcctgc--gggatcgaggattgcagcaaatgc---c-tt--------------tg-gc-ttgtcgcctg--a--tcctggg-tg-ttacctc--tcttgtgacaac-a-ttc-ttgc-cat-cgg-agggtactaatgc-c-tact--g-ttt---agagcgatcgaa---------aattttgct-aaggatgttgac-gtaa-tggc-ttta-aacgacccgtcttgaaac-acg
>MT985515_Diversispora_valentina
agggaaacgattgaagtcagtcacg-ctag-tg-aaaattcagt-tt-g--------gcgg-a-tttttg----ag-tttaggagta--gaagcagg-gt---c-a---a---accgttt-ct---ctt--ttgaacttgggat-ttgtc-a-gatgcactttttct-t--tggcaggtcagcgtcga-tttcggaggttgtaaaatactt-gggggaaagtagctct-gcttcgg---gagagtg-ctatagaccctgg-g-ggatgc-agcctgc--gggaccgaggattgcagcaaatgc-t-t-tt--------------tg-gc-ttgtcgcctga-t--ctctgga-cg-ttaccct--gcttgtgacaac-a-ttt-ttgt-cac-cgg-tgggtactaatgg-c-tatt-gg-gtt---agagcgatc-aa---------aa-tttgct-aa------------------------------------------------
>MT985516_Diversispora_valentina
agggaaacgattgaagtcagtcatg-ctag-tg-aaaattcagt-tt-g--------gcgg-g-tttttg----ag-tttaggagta--gaagcagg-gt---c-a---a---accgttt-ct---ctt--ttgaacttgggat-ttgtc-a-gatgcactttttct-t--tggcaggtcagcgtcga-tttcggaggttgtaaaatactt-gggggaaagtagctct-gcttcgg---gagagtg-ttatagaccctgg-g-ggatgc-agcctgc--gggaccgaggattgcagcaaatgc-t-t-tt--------------tg-gc-ttgtcgcctga-t--ctctgga-cg-ttaccct--gcttgtgacaac-a-ttt-ttgt-cac-cgg-tgggtactaatgg-c-tatt-ag-gtt---agagcgatcaaa---------aa-tttgct-aa------------------------------------------------
>FN547659_Diversispora_aurantia
agggaaacgattgaagtcagtcatg-ccag-tg-aaaactcagt-tt-g--------gcgg-g-tttct-----gg-ttc-ggagtg--gaggcagg-gt---c-a---a---accgtct-ct---ctt--ttggacttgggat-ttgtc-a-gatgcattttttct-t--tggcaggtcagcgtcgg-tttcgggggttgtaaaatactt-ggggtaaagtagctct-gcttcgg---gagagtg-ttatagaccttgg-g-ggatgc-agctcgc--gggatcgaggattgcagcaaatgc-t-t-tt--------------tt-gc-ttgtcgcctga-t--ctctgga-tg-ttacctt--gcttgtggcaac-a-ttc-ttgc-cac-cgg-cgagtactaatgc-t-cact-ag-gtt---agagcgatcaaa---------aattttgct-aaggatgctgac-gtaa-tggc-ttta-aacgacccgtcttgaaac-acg
>FN547662_Diversispora_aurantia
agggaaacgattgaagtcagtcatg-ccag-tg-aaaattcagt-tt-g--------gcgg-g-tttct-----gg-ttc-ggagta--gaggcagg-gt---c-a---a---accgtct-ct---ctt--ttggacttgggat-ttgtc-a-gatgcattttttct-t--tggcaggtcagcgtcgg-tttcgggagttgtaaaatactt-ggggtaaagtagctct-gcttcgg---gagagtg-ttatagaccttgg-g-ggatgc-agctcgc--gggatcgaggattgcagcaaatgc-c-t-tt--------------tg-gc-ttgtcgcctga-t--ctctgga-tg-ttacctt--gcttgtggcaac-a-ttc-ttgc-cac-cgg-cgagtactaatgc-t-cact-ga-att---agagcgatcaaa---------aattttgct-aaggatgctgac-gtaa-tggc-ttta-aacgrcccgtcttgaaac-acg
>FN547656_Diversispora_aurantia
agggaaacgattgaagtcagtcatg-ccag-tg-aaaattcagt-tt-g--------gcgg-g-tttct-----gg-ttc-ggagta--gaggcagg-gt---c-a---a---accgtct-ct---ctt--ttggacttgggat-ttgtc-a-gatgcattttttct-t--tggcaggtcagcgtcgg-tttcgggagttgtaaaatactt-ggggtaaagtagctct-gcttcgg---gagagtg-ttatagaccttgg-g-ggatgc-agctcgc--gggatcgaggattgcagcaaatgc-c-t-tt--------------tg-gc-ttgtcgcctga-t--ctctgga-tg-ttacctt--gcttgtggcaac-a-ttc-ttgc-cac-cgg-cgagtactaatgc-t-cact-ga-att---agagcgatcaaa---------aattttgct-aaggatgctgac-gtaa-tggc-ttta-aacgacccgtcttgaaac-acg
>FN547645_Diversispora_spurca
agggaaacgattgaagtcagtcatg-ccag-tg-aaaactcagt-tt-g--------gcgg-a-ttttca----ag-ttcaagagta--aaggtagg-gt---c-a---a---accgtct-ct---ctt--ttggacttggaat-ttgcc-a-gatggaatttttct-c--tgacaggtcagcgtcgg-tttcgggggttgtaaaatactt-ggggtaaagtagctct-gcttcgg---gagagtg-ttatagaccttgg-g-ggatgc-agcccgc--gggatcgaggattgcagcaaatgc-t-t-tc--------------gg-gc-ttgtcgcctga-t--ctctgga-tg-ttacctt--gcttgtgacaac-a-ttc-ttgc-cac-ctg-cgagtactaatgc-t-catt-ag-gtt---agagcgatcaaa---------aattttgct-aaggatgctgac-gtaa-tggc-ttta-aacgacccgtcttgaaac-acg
>FN547646_Diversispora_spurca
agggaaacgattgaagtcagtcatg-ccag-tg-aaaactcagt-tt-g--------gcgg-a-ttttca----ag-ttcaagagta--aaggtagg-gt---c-a---a---accgtct-ct---ctt--ttggacttggaat-ttgcc-a-gatggaatttttct-c--tgacaggtcagcgtcgg-tttcgggggttgtaaaatactt-ggggtaaagtagctct-gcttcgg---gagagtg-ttatagaccttgg-g-ggatgc-agcccgc--gggatcgaggattgcagcaaatgc-t-t-tc--------------gg-gc-ttgtcgcctga-t--ctctgga-tg-ttacctt--gcttgtgacaac-a-ttc-ttgc-cac-ctg-cgagtactaatgc-t-catt-ag-gtt---agagcgatcaaa---------aattttgct-aaggatgctgac-gtaa-tggc-ttta-aacgacccgtcttgaaac-acg
>FN547653_Diversispora_spurca
agggaaacgattgaagtcagtcatg-ccag-tg-aaaactcagt-tt-g--------gcgg-a-ttttca----ag-ttcaagagta--aaggtagg-gt---c-a---a---accgtct-ct---ctt--ttggacttggaat-ttgcc-a-gatggaatttttct-c--tgacaggtcagcgtcgg-tttcgggggttgtaaaatactt-ggggtaaagtagctct-gcttcgg---gagagtg-ttatagaccttgg-g-ggatgc-agcccgc--gggatcgaggattgcagcaaatgc-t-t-tc--------------gg-gc-ttgtcgcctga-t--ctctgga-tg-ttacctt--gcttgtgacaac-a-ttc-ttgc-cac-ctg-cgagtactaatgc-t-catt-ag-gtt---agagcgatcaaa---------aattttgct-aaggatgctgac-gtaa-tggc-ttta-aacgacccgtcttgaaac-acg
>MG459213_Diversispora_sabulosa
agggaaacgattgaagtcagtcatg-ccag-tg-aaaattcagt-tt-g--------gcgg-g-ttttt-----gg-tcttttgata--gaggcagc-g--------------agcgttt-ct---ttt--tttggaccaggat-ctgtc-a-gatgcactttttct-t--tggcaggtcagcgtcga-tttcgggggttgtaaaatactc-ggggaaaagtagctct-gcttcgg---gagagtg-ttatagaccttgg-g-ggatgc-agcccgc--gggatcgaggattgcagcaaatgc-c-t-tt--------------ag-gc-ttgtcgcctga-t--ctctgga-tg-ttacctc--gcttgtaacaac-a-ttc-ttgt-tgc-cgg-tgagtactaatgc-c-tatc-ag-gtt---agagcgatcaaa---------aa-tttgct-aaggatgctgac-gtaa-tggc-ttta-aacgacccgtcttgaaac-acg
>MG459212_Diversispora_sabulosa
agggaaacgattgaagtcagtcatg-ccag-tg-aaaattcagt-tt-g--------gcgg-g-tttct-----gg-tcttttgata--gaggcagc-------------------gttt-ct---ttt--ttgga-ccaggat-ctgtc-a-gatgcactttttct-t--tggcaggtcagcgtcga-tttcgggggttgtaaaatactt-ggggaaaagtagctct-gcttcgg---gagagtg-ttatagaccttgg-g-ggatgc-agcccgc--gagatcgaggattgcagcaaatgc-c-t-tt--------------tg-gc-ttgtcgcctga-t--ctctgga-tg-ttacctc--gcttgtaacaac-a-ttc-ttgt-tgc-cgg-tgagtactaatgc-c-tatc-ag-gtt---agagcgatcaaa---------aa-tttgct-aaggatgctgac-gtaa-tggc-ttta-aacgacccgtcttgaaac-acg
>MG459211_Diversispora_sabulosa
agggaaacgattgaagtcagtcatg-ccag-tg-aaaattcagt-tt-g--------gcgg-g-tttct-----gg-tcttttgata--gaggcagc-------------------gttt-ct---ttt--ttgga-ccaggat-ctgtc-a-gatgcactttttct-t--tggcaggtcagcgtcga-tttcgggggttgtaaaatactt-ggggaaaagtagctct-gcttcgg---gagagtg-ttatagaccttgg-g-ggatgc-agcccgc--gagatcgaggattgcagcaaatgc-c-t-tt--------------tg-gc-ttgtcgcctga-t--ctctgga-tg-ttacctc--gcttgtaacaac-a-ttc-ttgt-tgc-cgg-tgagtactaatgc-c-tatc-ag-gtt---agagcgatcaaa---------aa-tttgct-aaggatgctgac-gtaa-tggc-ttta-aacgacccgtcttgaaac-acg
>KJ850204_Diversispora_gibbosa
agggaaacgattgaagtcagtcatg-ccag-tg-aaaaatcagt-tt-a--------acgg-a-ttttt-----gg-ttcggagcag--gaggcagg-gt---c-a---a---accgtct-ct---ctt--ttggacttggaat-ttgtt-a-gatgtactttttct-t--tggcaggtcagtgtcgg-tttcgaaggttgtaaaataact-gggggaaagtagctct-gcttcgg---gagagtg-ttatagactctgg-g-ggatgc-agcctgc--gggatcgaggattgcagcaaatgc-t-a-tt--------------tg-gc-ttgtcgcctga-t--ctctgga-cg-ttacctc--atttgtgacaat-a-ttt-ttga-cac-cgg-tgggtactaatgg-c-caat-ag-gtt---agagcgatcaaa---------aattttgct-aaggatgctgac-gtaa-tggc-ttta-aacgacccgtcttgaaac-acg
>KJ850202_Diversispora_gibbosa
agggaaacgattgaagtcagtcatg-ccag-tg-aaaaatcagt-tt-a--------acgg-a-ttttt-----gg-ttcggagcag--gaggcagg-gt---c-a---a---accgtct-ct---ctt--ttggacttggaat-ttgtt-a-gatgtactttttct-t--tggcaggtcagtgtcga-tttcggaggttgtaaaataact-gggggaaagtagctct-gcttcgg---gagagtg-ttatagactctgg-g-ggatgc-agcctgc--gggatcgaggattgcagcaaatgc-t-a-tt--------------tg-gc-ttgtcgcctga-t--ctctgga-cg-ttacctc--atttgtgacaat-a-ttt-ttga-cac-cgg-tgggtactaatgg-c-caat-ag-gtt---agagcgatcaaa---------aattttgct-aaggatgctgac-gtaa-tggc-ttta-aacgacccgtcttgaaac-acg
>KJ850201_Diversispora_gibbosa
agggaaacgattgaagtcagtcatg-ccag-tg-aaaaatcagt-tt-a--------acgg-a-ttttt-----gg-ttcggagcag--gaggcagg-gt---c-a---a---accgtct-ct---ctt--ttggacttggaat-ttgtt-a-gatgtactttttct-t--tggcaggtcagtgtcga-tttcggaggttgtaaaataact-gggggaaagtagctct-gcttcgg---gagagtg-ttatagactctgg-g-ggatgc-agcctgc--gggatcgaggattgcagcaaatgc-t-a-tt--------------tg-gc-ttgtcgcctga-t--ctctgga-cg-ttacctc--atttgtgacaat-a-ttt-ttga-cac-cgg-tgggtactaatgg-c-caat-ag-gtt---agagcgatcaaa---------aattttgct-aaggatgctgac-gtaa-tggc-ttta-aacgacccgtcttgaaac-acg
>KT444712_Diversispora_peridiata
agggaaacgattgaagtcagtcatg-ccag-tg-aaaaatcagt-tt-a--------acgg-a-ttttt-----gg-ttcggagtag--gaggcagg-gt---c-a---a---accgtct-ct---ctt--ttgaacttgaaat-ttgtt-a-aatgtactttttct-t--tggcaggtcagtgtcga-tttcgaaggttgtaaaataact-gggggaaagtagctct-gcttcgg---gagagtg-ttatagactccgg-g-ggatgc-agcctgc--gggatcgaggattgcagcaaatgc-t-a-tt--------------tg-gc-ttgtcgcctga-t--ctctgga-tg-ttaactc--atttgtgacaat-a-ttt-ttga-cac-cgg-tgggtactaataa-c-caat-ag-gtt---agagcgatcaaa---------aattttgct-aaggatgctgac-gtaa-tggc-ttta-aacgacccgtcttgaaac-acg
>KT444716_Diversispora_peridiata
agggaaacgattgaagtcagtcatg-ccag-tg-aaaaatcagt-tt-a--------acgg-a-ttttt-----gg-ttcggagtag--gaggcagg-gt---c-a---a---accgtct-ct---ctt--ttgaacttgaaat-ttgtt-a-aatgtactttttct-t--tggcaggtcagtgtcga-tttcgaaggttgtaaaataact-gggggaaagtagctct-gcttcgg---gagagtg-ttatagactccgg-g-ggatgc-agcctgc--gggatcgaggattgcagcaaatgc-t-a-tt--------------tg-gc-ttgtcgcctga-t--ctctgga-tg-ttacctc--atttgtgacaat-a-ttt-ttga-cac-cgg-tgggtactaataa-c-caat-ag-gtt---agagcgatcaaa---------aattttgct-aaggatgctgac-gtaa-tggc-ttta-aacgacccgtcttgaaac-acg
>KT444714_Diversispora_peridiata
agggaaacgattgaagtcagtcatg-ccag-tg-aaaaatcagt-tt-a--------acgg-a-ttttt-----gg-ttcggagtag--gaggcagg-gt---c-a---a---accgtct-ct---ctt--ttgaacttgaaat-ttgtt-a-aatgtactttttct-t--tggcaggtcagtgtcga-tttcgaaggttgtaaaataact-gggggaaagtagctct-gcttcgg---gagagtg-ttatagactccgg-g-ggatgc-agcctgc--gggatcgaggattgcagcaaatgc-t-a-tt--------------tg-gc-ttgtcgcctga-t--ctctgga-tg-ttacctc--atttgtgacaat-a-ttt-ttga-cac-cgg-tgggtactaataa-c-caat-ag-gtt---agagcgatcaaa---------aattttgct-aaggatgctgac-gtaa-tggc-ttta-aacgacccgtcttgaaac-acg
>KJ850198_Diversispora_trimurales
agggaaacgattgaagtcagtcatg-ccag-tg-ataaatcagt-tt-a--------acgg-a-ttgat-----gg-ttcggggtt---gaggcagg-gt---c-a---a---accgtct-ct---ctt--ttgaacttgaaat-ttggt-a-aatgtactttttct-t--tggcaggtcagtgtcga-tttcggaggttgtacaataact-gggggaaagtagctct-gcttcgg---gagagtg-ttatagactctgg-g-ggatgc-agcctgc--gggatcgaggattgcagcaaatgccc-c-cc--------------cc-cc-ccccccccccc-t--ctcccga-cg-ttacctc--atttgtgacaac-a-ttt-ttga-cac-cgg-tgagtactaatgg-c-caat-ag-gtt---agaacgatcaaa---------aattttgct-aaggatgctgac-gtaa-tggc-ttta-aacgacccgtcttgaaac-acg
>KJ850200_Diversispora_trimurales
agggaaacgattgaagtcagtcatg-ccag-tg-ataaatcagt-tt-a--------acgg-a-ttgat-----gg-ttcggggtt---gaggcagg-gt---c-a---a---accgtct-ct---ctt--ttgaacttgaaat-ttggt-a-aatgtactttttct-t--tggcaggtcagtgtcga-tttcggaggttgtacaataact-gggggaaagtagctct-gcttcgg---gagagtg-ttatagactctgg-g-ggatgc-agcctgc--gggatcgaggattgcagcaaatgc-t-a-tt--------------tg-gc-ttgtcgcctga-t--ctctgga-cg-ttacctc--atttgtgacaac-a-ttt-ttga-cac-cgg-tgggtactaatgg-c-caat-ag-gtt---agagcgatcaaa---------aattttgct-aaggatgctgac-gtaa-tggc-ttta-aacgacccgtcttgaaac-acg
>KJ850199_Diversispora_trimurales
agggaaacgattgaagtcagtcatg-ccag-tg-ataaatcagt-tt-a--------acgg-a-ttgat-----gg-ttcggggtt---gaggcagg-gt---c-a---a---accgtct-ct---ctt--ttgaacttgaaat-ttggt-a-aatgtactttttct-t--tggcaggtcagtgtcga-tttcggaggttgtacaataact-gggggaaagtagctct-gcttcgg---gagagtg-ttatagactctgg-g-ggatgc-agcctgc--gggatcgaggattgcagcaaatgc-t-a-tt--------------tg-gc-ttgtcgcctga-t--ctctgga-cg-ttacctc--atttgtgacaac-a-ttt-ttga-cac-cgg-tgggtactaatgg-c-caat-ag-gtt---agagcgatcaaa---------aattttgct-aaggatgctgac-gtaa-tggc-ttta-aacgacccgtcttgaaac-acg
>FM876831_Pacispora_scintillans
agggaaacgattgaagtcagtcatg-cttg-ca-agtaatcagc-tt-a--------aggt---------------------------------------------------------------------------------at-tcttt-a-agtgtactttcttgtc--tagcaagttagcgtcga-ttttaattatcttaaaataact-aggggaatgtaactcc-ctc-------gggagcg-ttatagcccttgg-taagatga-gatgatt--gagatcgaggattgcagcgaatgc-t-c-att-----------a-gg-gc-tagcaacttaa-t--ctctgaa-tg-gcccctg--gttataaacagc-t-tgc-tgat-tat-gat-taggt-tagctta-t-caaa-ag-gtt----tagtttgctta---------aa-ttcgtt-aaggatgctgac-gtaa-tggc-ttta-aacgacccgtcttgaaac-acg
>FM876832_Pacispora_scintillans
agggaaacgattgaagtcagtcatg-cttg-ca-agtaatcagc-tt-a--------aggt---------------------------------------------------------------------------------at-tcttt-a-agtgtactttcttgtc--tagcaagttagcgtcga-ttttaattatcttaaaataact-aggggaatgtaactcc-ctc-------gggagcg-ttatagcccttgg-taagatga-gatgatt--gagatcgaggattgcagcgaatgc-t-c-att-----------a-gg-gc-tagcaacttaa-t--ctctgaa-tg-gcccctg--gttataaacagc-t-tgc-tgat-tat-gat-taggt-tagctta-t-caaa-ag-gtt----tcgtttgctta---------aa-ttcgtt-aaggatgctgac-gtaa-tggc-ttta-aacgacccgtcttgaaac-acg
>KX355818_Sacculospora_baltica
agggaaacgattgaagtcagtcatg-ccgg-ct-gggaatcaac-ct-c--------aagt-----------------------------------------------------------------------------tttttt-tcttt-a-ggtgtacttcctt-tt--cggcaagttagcatcga-ttttatcggtcataaaagaatc-agggtaatgtgactcc-tc---------ggagtgtttatagaccttgg-t-ggatgt-gacctgt--gagatcgaggtttgcagcggaccg-c-c-ctct-------cgag-gg-tt-tagtcgcctag-c--ctctgattcg-ttatcctg-gtattcttcagc-t-tgt-ctgt-ggg-ttt-taggt-taaacgt-t-caaa-ag-gtt---agaacgatctta---------agtttcgct-aaggatgctgac-gtaa-tggc-ttta-aacgacccgtcttgaaac-acg
>KX355821_Sacculospora_baltica
agggaaacgattgaagtcagtcatg-ccgg-ct-gggaatcaac-ct-c--------aagt------------------------------------------------------------------------------ttttt-tcttt-a-ggtgtacttcctt-tt--cggcaagttagcatcga-ttttattggtcataaaagaatc-agggtaatgtgactcc-tc---------ggagtgtttatagaccttgg-t-ggatgt-gacctgt--gagatcgaggtttgcagcggaccg-c-c-ctct-------cgag-gg-tt-tagtcgtctag-c--ctctgattcg-ttatcctg-gtattcttcagc-t-tgt-ctgt-ggg-ttt-taggt-taaacgt-t-caaa-ag-gtt---agaacgatctta---------agtttcgct-aaggatgttgac-gtaa-tggc-ttta-aacgacccgtcttgaaac-acg
>FR865450_Sacculospora_baltica
agggaaacgattgaagtcagtcatg-ccgg-ct-gggaatcaac-ct-c--------aaga------------------------------------------------------------------------------atttt-tcttt-a-ggtgtacttcctt-tt--cggcaagttagcatcga-ttttatcggccataaaagaatc-agggtaatgtgactcc-tc---------ggagtgtttatagaccttgg-t-ggatgt-gacctgt--gagatcgaggtttgcagcggaccg-c-c-ctct-------ctcg-gg-tt-tagtcgcctag-c--ctctgattcg-ttatcctg-gaattcttcagc-t-tgt-ctgt-ggg-ttt-taggt-tcaacgt-t-caaa-ag-gtt---agaacgatctta---------agtttcgct-aaggatgctgac-gtaa-tggc-ttta-aacgacccgtcttgaaac-acg
>KX345941_Sacculospora_felinovii
agggaaacgattgaagtcagtcatg-ccag-ta-atgaatcaac-ct-c--------gagt-------------------------------------------------------------------------------ttat-tcttt-a-ggtgtatttctttactttcggcaagttagcatcga-ttttatcggtcataaaatgact-agggtaaggtgtcacc-ttc-------gggtgtgtttatagaccttag-t-ggatgt-gatcgtt--gagatcgaggtttgcagcgaacaa-t-c-cttt-------cggg-gg-tt-tagtcgtctga-t--ctctgattcg-ttatcctgtcttctcttcagc-t-tgt-ctgt-gag-ttg-caggt-tcaacgt-t-caaa-ag-gtt---agaacgttctta---------agtttcgct-aaggatgctgac-gtaa-tggc-ttta-aacgacccgtcttgaaac-acg
>KX345940_Sacculospora_felinovii
agggaaacgattgaagtcagtcatg-ccag-ta-atgaatcaac-ct-c--------gagt-------------------------------------------------------------------------------ttat-tcttt-a-ggtgtatttctttactttcggcaagttagcatcga-ttttatcggtcataaaatgact-agggtaaggtgtcacc-ttc-------gggtgtgtttatagaccttag-t-ggatgt-gatcgtt--gagatcgaggtttgcagcgaacaa-t-c-cttt-------cggg-gg-tt-tagtcgtctga-t--ctctgattcg-ttatcctgtcttctcttcagc-t-tgt-ctgt-gag-ttg-caggt-tcaacgt-t-caaa-ag-gtt---agaacgttctta---------agtttcgct-aaggatgctgac-gtaa-tggc-ttta-aacgacccgtcttgaaac-acg
>KX345938_Sacculospora_felinovii
agggaaacgattgaagtcagtcatg-ccag-ta-atgaatcaac-ct-c--------gagt-------------------------------------------------------------------------------ttat-tcttt-a-ggtgtatttctttactttcggcaagttagcatcga-ttttatcggtcataaaatgact-agggtaaggtgtcacc-ttc-------gggtgtgtttatagaccttag-t-ggatgt-gatcgtt--aagatcgaggtttgcagcgaacaa-t-c-ctct-------cggg-gg-tt-tagtcgtctga-t--ctctgattcg-ttatcctgtcttctcttcagc-t-tgt-ctgt-gag-ttg-caggt-tcaacgt-t-caaa-ag-gtt---agaacgttctta---------agtttcgct-aaggatgctgac-gtaa-tggc-ttta-aacgacccgtcttgaaac-acg
>KY362437_Silvaspora_neocaledonica
agggaaacgattgaagtcagtcgta-ccga-tg-ggcattcagc-tt-t--------tcgg-g-tgcga-----t-tatgttgggtgt-tggggagc-tt---a-a---c--cgccctc--gc-g-ctt--gc-gtatttgtac-ccctg-a-ggtgtacttgtccgta--tggtaggttaacatcaa-ttttggtcgtcataaaatggcg-gggggaatgtagcttc-gatctcgtattgaagtg-ttatagcccctgg-t-agatgt-gatgatc--aggattgaggattgcaacga--ac-c-c-ttc-----------g-gg-gc-tacctgtctgg-c--ctctgg-tgg-tcgctct--ggtgctgaaagc-g-tgc-ttac-agt-tat-cagag-ttggttg-t-caaa-ag-gtt---agaacg-ggtta---------at-ttcgtt-aaggatgttgac-gtaa-tggc-ttta-aacgacccgtcttgaaac-acg
>KY362438_Silvaspora_neocaledonica
agggaaacgattgaagtcagtcgta-ccga-tg-ggcattcagc-tt-t--------tcgg-g-tgcga-----t-tatgttgggtgt-tggggagc-tt---a-a---c--cgccctc--gc-g-ctt--gc-gtatttgtac-ccctg-a-ggtgtacttgtccgta--tggtaggttaacatcaa-ttttggtcgtcataaaatggcg-gggggaatgtagcttc-gatctcgtattgaagtg-ttatagcccctgg-t-agatgt-gatgatc--aggattgaggattgcaacga--ac-c-c-ttc-----------g-gg-gc-tacctgtctgg-c--ctctgg-tgg-tcgctct--ggtgctgaaagc-g-tgc-ttac-agt-tat-cagag-ttggttg-t-caaa-ag-gtt---agaacg-ggtta---------at-ttcgtt-aaggatgttgac-gtaa-tggc-ttta-aacgacccgtcttgaaac-acg
>KY362436_Silvaspora_neocaledonica
agggaaacgattgaagtcagtcgta-ccga-tg-ggcattcagc-tt-t--------tcgg-g-tgcga-----t-tatgttgggtgt-tggggagc-tt---a-a---c--cgccctc--gc-g-ctt--gc-gtatttgtac-ccctg-a-ggtgtacttgtccgta--tggtaggttaacatcaa-ttttggtcgtcataaaatggcg-gggggaatgtagcttc-gatctcgtattgaagtg-ttatagcccctgg-t-agatgt-gatgatc--aggattgaggattgcaacga--ac-c-c-ttc-----------g-gg-gc-tacctgtctgg-c--ctctgg-tgg-tcgctct--ggtgctgaaagc-g-tgc-ttac-agt-tat-cagag-ttggttg-t-caaa-ag-gtt---agaacg-ggtta---------at-ttcgtt-aaggatgttgac-gtaa-tggc-ttta-aacgacccgtcttgaaac-acg
>MH560603_Halonatospora_pansihalos
agggaaacgattgaagtcagtcgta-ccga-cg-agtaatcagc-tt-t--------tcgg-g-tgtga-----t-tttgccggacac--ggagagc-tt---t-a---c--cgcattc--gt-g-cta--gt-aaatttgtgc-ccttt-g-ggtgtactttctcgta--tggttagttaacatcaa-ttttgatcgttataaaatgact-ggagtaatgtagcttc-gatcttgtattgaagtg-ttatagactttgg-t-agatgt-aacgatt--gggattgaggattgcaacgaatac-c-c-ttc-------------gg-gc-tatccgtctgg-c--ctctga-aag-ttgtctt--ggtgccgaaagc-g-tgc-ttac-ggt-tat-cgagg-ctgacgg-t-caaa-ag-gtt---agaacgtgatta---------aa-ttcgtt-aaggatgttgac-gtaa-tggc-ttta-aacgacccgtcttgaaac-acg
>MH560601_Halonatospora_pansihalos
agggaaacgattgaagtcagtcgta-ccga-cg-agtaatcagc-ct-t--------tcgg-g-tgtga-----t-tttgccggacac--ggagagc-tt---t-a---c--cgcattc--gt-g-ctt--gt-aaatttgtgc-ccttt-g-ggtgtactttctcgta--tggttagttaacatcaa-ttttgatcgttataaaatgact-ggagtaatgtagcttc-gatcttgtattgaagtg-ttatagactttgg-t-agatgt-aacgatc--aggattgaggattgcaacgaatac-c-c-ttc-------------gg-gc-tatccgtctgg-c--ctctga-aag-ttgtctt--ggtgccgaaagc-g-tgc-ttac-ggt-tat-cgagg-ctgacgg-t-caaa-ag-gtt---agaacgcgatta---------aa-ttcgtt-aaggatgttgac-gtaa-tggc-ttta-aacgacccgtcttgaaac-acg
>MH560602_Halonatospora_pansihalos
agggaaacgattgaagtcagtcgta-ccga-cg-agtaatcagc-tt-t--------tcgg-g-tgtga-----t-tttgccggacac--ggagagc-tt---t-a---c--cgcattc--gt-g-cta--gt-aaatttgtgc-ccttt-g-ggtgtactttctcgta--tggttagttaacatcaa-ttttgatcgttataaaatgact-ggagtaatgtagcttc-gatcttgtattgaagtg-ttatagactttgg-t-agatgt-aacgatt--gggattgaggattgcaacgaatac-c-c-ttc-------------gg-gc-tatccgtctgg-c--ctctga-aag-ttgtctt--ggtgccgaaagc-g-tgc-ttac-ggt-tat-cgagg-ctgacgg-t-caaa-ag-gtt---agaacgtgatta---------aa-ttcgtt-aaggatgttgac-gtaa-tggc-ttta-aacgacccgtcttgaaac-acg
>FR750094_Oehlia_diaphana
agggaaacgattaaagtcagtcgta-ccta-cg-agtaatcaac-ctac--------tcga-g-tgcga-----t-tttgtgggtatg--ttagagt-tt---a-a-------accttc--at-g-ctt--ac-aaattggtgc-tcttt-g-ggcgtactttctcgta--tggtaggttaacatcaa-tttcgatcgttataaaataact-ggaggaatgtggcttc-gacctcg-gttgaagtg-ttatagcctttgg-t-agatgt-aatgatt--gggattgaggattgcaacggatac-c-c-tct-------------gg-gc-tattcgtctga-t--ctctgg-aag-ttacctt--ggtgtcgaaagc-g-tgc-ttac-ga--tat-taagg-ttgacgg-c-caat-ag-gtt---agaacgtgatta---------aa-ttcgtt-aaggatgttgac-gtaa-tggc-ttta-aacgacccgtcttgaaac-acg
>FJ461830_Oehlia_diaphana
agggaaacgattaaagtcagtcgta-ccta-cg-agtaatcaac-ctat--------tcga-g-tgcga-----t-tttgtgggtatg--ttagagt-tt---a-a-------accttc--at-g-ctt--ac-aaattggtgc-tcttt-g-ggcgtactttctcgta--tggtaggttaacatcaa-tttcgatcgttataaaataact-ggaggaatgtggcttc-gacctcg-gttgaagtg-ttatagcctttgg-t-agatgt-aatgatt--gggattgaggattgcaacggatac-c-c-tct-------------gg-gc-tattcgtctga-t--ctctgg-aag-ttacctt--ggtgtcgaaagc-t-tgc-ttac-ga--tat-taagg-ttgacgg-c-caat-ag-gtt---agaacgtgatta---------aa-ttcgtt-aaggatgt------------------------------------------
>MG836667_Oehlia_diaphana
agggaaacgattaaagtcagtcgta-ccta-cg-agtaatcaac-ctac--------tcga-g-tgcga-----t-tttgtgggtatg--ttagagt-tt---a-a-------accttc--at-g-ctt--ac-aaattggtgc-tcttt-g-ggcgtactttctcgta--tggtaggttaacatcaa-tttcgatcgttataaaataact-ggaggaatgtggcttc-gacctcg-gttgaagtg-ttatagcctttgg-t-agatgt-aatgatt--gggattgaggattgcaacggatac-c-c-tct-------------gg-gc-tattcgtctga-t--ctctgg-aag-ttacctt--ggtgtcgaaagc-g-tgc-ttac-ga--tat-taagg-ttgacgg-c-caat-ag-gtt---agaacgtgatta---------aa-ttcgtt-aaggatgttgac-gtaa-tggc-ttta-aacgacccgtcttgaaac-acg
>AY541902_Rhizoglomus_BEG193
agggaaacgattgaagccagtcgta-ccgg-cg-ggtaatcagc-ct-t--------ttga-g-cgtga-----t-tatgtggagcgt--gaggag--tt---t-a---a--cgccttc--at-g-cct--tc-atattcgtgc-acttt-g-ggtgtacttactcgtg--tggtaggttaacatcaa-ttttgatcatcataaaatggtt-ggaggaatgtagcttc-gatctcgtattgaagtg-ttatagcctttag-c-agatgt-gatgatt--gggattgaggattgcaacggatac-c-c-ttc-----------g-gg-gc-tacccgtctga-t--ctctga-aag-ttactct--ggtaccgaaagc-t-tgc-ttac-gg--aat-caaag-ttgacgt-t-caac-ag-gtt---agaacg-ggtta---------aa-ttcgtt-aaggatgttgac-gtaa-tggc-ttta-aacgacccgtcttgaaac-acg
>AY541897_Rhizoglomus_BEG193
agggaaacgattgaagccagtcgta-ccgg-cg-ggtaatcagc-ct-t--------ttga-g-cgtga-----t-tatgtggagcgt--gaggag--tt---t-a---a--cgccttc--at-g-cct--tc-atattcgtgc-acttt-g-ggtgtacttactcgtg--tggtaggttaacatcaa-ttttgatcatcataaaatggtt-ggaggaatgtagcttc-gatctcgtattgaagtg-ttatagcctttag-c-agatgt-gatgatt--gggattgaggattgcaacggatac-c-c-ttc-----------g-gg-gc-tacccgtctga-t--ctctga-aag-ttactct--ggtaccgaaagc-t-tgc-ttac-gg--tat-caaag-ttgacgt-t-caac-ag-gtt---agaacg-ggtta---------aa-ttcgtt-aaggatgttgac-gtaa-tggc-ttta-aacgacccgtcttgaaac-acg
>AY541895_Rhizoglomus_BEG193
agggaaacgattgaagccagtcgta-ccgg-cg-ggtaatcagc-ct-t--------ttga-g-cgtga-----t-tatgtggagcgt--gaggag--tt---a-a---a--cgccttc--at-g-cct--tc-atattcgtgc-acttt-g-ggtgtacttgctcgtg--tggtaggttaacatcaa-tttcgatcatcataaaatggtt-ggaggaatgtagcttc-gatctcgtattgaagtg-ttatagcctttag-c-agatgt-gatgatt--gggattgaggattgcaacggatac-c-c-ttc-----------g-gg-gc-tacccgtctga-t--ctctga-aag-ttactct--ggtaccgaaagc-t-tgc-ttac-gg--aat-caaag-ttgacgt-t-caac-ag-gtt---agaacg-ggtta---------aa-ttcgtt-aaggatgttgac-gtaa-tggc-ttta-aacgacccgtcttgaaac-acg
>FR750071_Rhizoglomus_fasciculatum
agggaaacgattaaagccagtcgta-ccgg-cg-ggtaatcagc-ct-t--------ttgg-g-tgtga-----t-tatgtggaacgt--gaggagt-tt---a-a---t--cgccttc--at-g-cct--gc-atattcgtgc-acttt-g-ggtgtacttgctcgtg-ttggtaggttaacatcaa-tttcgatcatcataaaatgatt-gggggaatgtagcttc-gatctcgtattgaagtg-ttatagactctgg-t-agatgt-gatgatt--gggattgaggattgcaacggatac-c-c-ttc-----------g-gg-gc-tacccgtctga-t--ctctga-gag-ttactct--ggtgctgaaagc-g-tgc-ttac-gg--tat-caaag-ttgacgt-t-caat-ag-gtt---agaacg-ggtta---------aa-ttcgtt-aaggatgttgac-gtaa-tggc-ttta-aacgacccgtcttgaaac-acg
>FR750073_Rhizoglomus_fasciculatum
agggaaacgattaaagccagtcgta-ccgg-cg-ggtaatcagc-ct-t--------ttgg-g-tgtga-----t-tatgtggaacgt--gaggagt-tt---a-a---t--cgccttc--at-g-cct--gc-atattcgtgc-acttt-g-ggtgtacttgctcgtg-ttggtaggttaacatcaa-tttcgatcatcataaaatgatt-gggggaatgtagcttc-gatctcgtattgaagtg-ttatagactctgg-t-agatgt-gatgatt--gggattgaggattgcaacggatac-c-c-ttc-----------g-gg-gc-tacccgtctga-t--ctctga-gag-ttactct--ggtgctgaaagc-g-tgc-ttac-gg--tat-caaag-ttgacgt-t-caat-ag-gtt---agaacg-ggtta---------aa-ttcgtt-aaggatgttgac-gtaa-tggc-ttta-aacgacccgtcttgaaac-acg
>FR750072_Rhizoglomus_fasciculatum
agggaaacgattaaagccagtcgtg-ccgg-cg-ggtaatcagc-ct-t--------ttgg-g-tgtga-----t-tatgtggaacgt--gaggagt-tt---a-a---t--cgccttc--at-g-cct--gc-atattcgtgc-acttt-g-ggtgtacttgctcgtg-ttggtaggttaacatcaa-tttcgatcatcataaaatgatt-gggggaatgtagcttc-gatctcgtattgaagtg-ttatagactctgg-t-agatgt-gatgatt--gggattgaggattgcaacggatac-c-c-ttc-----------g-gg-gc-tacccgtctga-t--ctctga-gag-ttactct--ggtgctgaaagc-g-tgc-ttac-gg--tat-caaag-ttgacgt-t-caat-ag-gtt---agaacg-ggtta---------aa-ttcgtt-aaggatgttgac-gtaa-tggc-ttta-aacgacccgtcttgaaac-acg
>KF154767_Rhizoglomus_arabicum
agggaaacgattgaagccagtcgta-ccgg-cg-ggtaatcagc-ct-t--------ttgg-g-tgtga-----t-tatgtggagcgt--gaggag--ct---a-a---t--cgccttc--at-c-ttt--gc-atattcgtgc-acttt-g-ggtgtatttgctcgtg--tggtaggttaacatcaa-ttttgatcatcataaaatgatt-gaaggaatgtagcttc-gatctcgtattgaagtg-ttatagcctttgg-t-agatgt-gatgatc--gggattgaggattgcaacggatac-c-c-ttc-----------g-gg-gc-tacccgtctga-t--ctctga-aag-ttgctct--ggtgctgaaagc-t-tgc-ttat-gg--tat-caaag-ttgacgt-t-caat-ag-gtt---agaacg-ggata---------aa-ttcgtt-aaggatgttgac-gtaa-tggc-ttta-aacgacccgtcttgaaac-acg
>KF154765_Rhizoglomus_arabicum
agggaaacgattgaagccagtcgtacccgg-cg-ggtaatcagc-ct-t--------ttgg-g-tgtga-----t-tatgtggagcgt--gaggag--ct---a-a---t--cgccttc--at-c-ttt--gc-atattcgtgc-acttt-g-ggtgtatttgctcgtg--tggtaggttaacatcaa-ttttgatcatcataaaatgatt-gaaggaatgtagcttc-gatctcgtattgaagtg-ttatagcctttgg-t-agatgt-gatgatc--gggattgaggattgcaacggatac-c-c-ttc-----------g-gg-gc-tacccgtttga-t--ctttga-aag-ttgctct--ggtgctgaaagc-t-tgc-ttat-gg--tat-caaag-ttgacgt-t-caat-ag-gtt---agaacg-ggata---------aa-ttcgtt-aaggatgttgac-gtaa-tggc-ttta-aacgacccgtcttgaaac-ccg
>KF154766_Rhizoglomus_arabicum
agggaaacgattgaagccagtcgta-ctgg-cg-ggcaatcagc-ct-t--------ttgg-g-tatga-----t-tatgtggggctt--gaggag--tt---a-a---t--caccctc--at-c-ttt--gc-atatttgtgc-acttt-g-gatgtacttgctcgtg--tggtaggttaacatcaa-ttttagtcatcataaaatggct-ggaggaatgtagcttc-gatctcgtattgaagtg-ttatagcctttgg-t-agacgt-gatgatt--gggattgaggattgcaacggatac-c-c-ttc-------------gg-gc-tacccgtttga-t--ctttgg-aag-ttgcttt--ggtgctgaaagc-t-tgc-ttat-gg--tat-caaag-ttgacgt-t-taat-ag-gtt---agaatg-ggtta---------aa-ttcgtt-aaggatgttgac-gtaa-tggc-ttta-aacgacccgtcttgaaac-ccg
>MN130955_Rhizoglomus_maiae
agggaaacgattgaagccagtcgta-ccgg-cg-ggtaatcagc-ct-t--------ttgg-g-tgtga-----t-tatgtggagtgt--gaggag--ct---a-a---t--cgccttc--at-g-cct--gc-atattcgtgc-acttt-g-ggtgtacttgctcgtg--tggtaggttaacatcaa-ttttgatcgtcataaaatggtt-ggaggaatgtagcttc-gatctcgtattgaagtg-ttatagcctttgg-c-agatgt-gttgatc--aggattgaggattgcaacgaatac-c-t-ttc-----------g-gg-gc-tacctgtctga-t--ctctgg-aag-ttactct--ggtgctgaaagc-g-tgc-ttat-gg--tat-caaag-ttgacgt-t-caat-ag-gtt---agaacg-ggtta---------aa-ttcgtt-aaggatgttgac-gtaa-tggc-ttta-aacgacccgtcttgaaac-acg
>MN130957_Rhizoglomus_maiae
agggaaacgattgaagccagtcgta-ccgg-cg-ggtaatcagc-ct-t--------ttgg-g-tgtga-----t-tatgtggagtgt--gaggag--ct---a-a---t--cgccttc--at-g-cct--gc-atattcgtgc-acttt-g-ggtgtacttgctcgtg--tggtaggttaacatcaa-ttttgatcgtcataaaatggtt-ggaggaatgtagcttc-gatctcgtattgaagtg-ttatagcctttgg-c-agatgt-gttgatc--aggattgaggattgcaacgaatac-c-t-ttc-----------g-gg-gc-tacctgtctga-t--ctctgg-aag-ttactct--ggtgctgaaagc-g-tgc-ttat-gg--tat-caaag-ttgacgt-t-caat-ag-gtt---agaacg-ggtta---------aa-ttcgtt-aaggatgttgac-gtaa-tggc-ttta-aacgacccgtcttgaaac-acg
>MN130956_Rhizoglomus_maiae
agggaaacgattgaagccagtcgta-ccgg-cg-ggtaatcagc-ct-t--------ttgg-g-tgtga-----t-tatgtggagtgt--gaggag--ct---a-a---t--cgccttc--at-g-cct--gc-atattcgtgc-acttt-g-ggtgtacttgctcgtg--tggtaggttaacatcaa-ttttgatcgtcataaaatggtt-ggaggaatgtagcttc-gatctcgtattgaagtg-ttatagcctttgg-c-agatgt-gttgatc--aggattgaggattgcaacgaatac-c-t-ttc-----------g-gg-gc-tacctgtctga-t--ctctgg-aag-ttactct--ggtgctgaaagc-g-tgc-ttat-gg--tat-caaag-ttgacgt-t-caat-ag-gtt---agaacg-ggtta---------aa-ttcgtt-aaggatgttgac-gtaa-tggc-ttta-aacgacccgtcttgaaac-acg
>MN384872_Rhizoglomus_variabile
agggaaacgattgaagccggtcgta-ccgg-cg-ggtaatcagc-ct-t--------ttgg-g-tgcga-----t-tatgtggagcgt--gaggag--tt---a-a---t--caccctc--at-c-ttt--gc-atatttgtgc-acttt-g-ggtgtacttgctcgtg--tggtaggttaacatcaa-ttttgatcgtcataaaatgatc-gggggaatgtagcttc-gatcttgtattgaagtg-ttatagccttcgg-t-agatgt-gatgatt--gggattgaggattgcaacggatac-c-c-ttc-----------g-gg-gc-cacctgtctga-t--ctctga-aag-ttgctct--ggtgccgaaagc-t-tgc-ttac-gg--tat-taaag-ttgacgt-t-caac-ag-gtt---agaacg-ggata---------aa-ttcgtt-aaggatgttgac-gtaa-tggc-ttta-aacgacccgtcttgaaac-acg
>MN384871_Rhizoglomus_variabile
agggaaacgattgaagccagtcgta-ccgg-cg-ggtaatcagc-ct-t--------ttgg-g-tgcga-----t-tatgtggagcgt--gaggag--tt---a-a---t--caccctc--at-c-ttt--gc-atatttgtgc-acttt-g-ggtgtacttgctcgtg--tggtaggttaacatcaa-ttttgatcgtcataaaatgatc-gggggaatgtagcttc-gatcttgtattgaagtg-ttatagccttcgg-t-agatgt-gatgatt--gggattgaggattgcaacggatac-c-c-ttc-----------g-gg-gc-cacctgtctga-t--ctctga-aag-ttgctct--ggtgccgaaagc-t-tgc-ttac-gg--tat-taaag-ttgacgt-t-caac-ag-gtt---agaacg-ggata---------aa-ttcgtt-aaggatgttgac-gtaa-tggc-ttta-aacgacccgtcttgaaac-acg
>MN384877_Rhizoglomus_variabile
agggaaacgattgaagccagtcgta-ccgg-cg-ggtaatcagc-ct-t--------ttgg-g-tgcga-----t-tatgtggagcgt--gaggag--tt---a-a---t--caccctc--at-c-ttt--gc-atatttgtgc-acttt-g-ggtgtacttgctcgtg--tggtaggttaacatcaa-ttttgatcgtcataaaatgatc-gggggaatgtagcttc-gatcttgtattgaagtg-ttatagccttcgg-t-agatgt-gatgatt--gggattgaggattgcaacggatac-c-c-ttc-----------g-gg-gc-cacctgtctga-t--ctctga-aag-ttgctct--ggtgccgaaagc-t-tgc-ttac-gg--tat-taaag-ttgacgt-t-caac-ag-gtt---agaacg-ggata---------aa-ttcgtt-aaggatgttgac-gtaa-tggc-ttta-aacgacccgtcttgaaac-acg
>KP756535_Rhizoglomus_sp_1_SL2017
agggaaacgattgaagccagtcgta-ccgg-cg-ggtaatcagc-ct-t--------tcgg-g-tgtga-----t-tatgtggagcgt--gaggag--tt---a-a---a--cgccctc--at-c-ttt--gc-atattcgtgc-acttt-g-ggtgtacttgctcgtg--tggtaggttaacatcaa-ttttgatggtcataaaatggct-ggaggaatgtagcttc-gatctcgtattgaagtg-ttatagccttcgg-t-agatgt-gatgatc--gggattgaggattgcaacggatac-c-c-ttc-----------g-gg-gc-tacccgtctga-t--ctctga-aag-ttgctct--ggtgccgaaagc-g-tgc-ttat-gg--tat-caaag-ttgacgt-t-caac-ag-gtt---agaacg-ggata---------aa-ttcgtt-aaggatgttgac-gtaa-tggc-ttta-aacgacccgtcttg-aac-acg
>FM865540_Rhizoglomus_cf_clarum
agggaaacgattgaagccagtcgta-ccgg-tg-ggtaatcagc-ct-t--------tcg--g-cgtga-----t-tatgtggagcgt--gaggag--tt---a-a---a--cgccctc--atgg-cct--gc-atattcgtgt-tcttt-g-ggtgtacttacccgca--tggtaggttaacatcaa-tttcgaacgtcataaaatggtt-ggaggaatgtagcttc-gatctcgtattgaagtg-ttatagccttcgg-c-agatgt-gatgatc--gggattgaggattgcaacggatac-c-c-ctc-------------gg-gc-tacccgtctga-t--ctctga-aag-ttactct--ggtgccgaaagc-t-cgc-ttac-ggt-cat-caaag-ttgacgt-t-caac-ag-gtt---agaacg-ggata---------aa-ttcgtt-aaggatgttgac-gtaa-tggc-ttta-aacgacccgtcttgaaac-ac-
>FM865536_Rhizoglomus_cf_clarum
agggaaacgattgaagccagtcgta-ccgg-tg-ggtaatcagc-ct-t--------tcg--g-cgtga-----t-tatgtggagcgt--gaggag--tt---a-a---a--cgccctc--atgg-cct--ga-atattcgtgt-tcttt-g-ggtgtacttacccgca--tggtaggttaacatcaa-tttcgaacgtcataaaatggtt-ggaggaatgtagcttc-gatctcgtattgaagtg-ttatagactccgg-c-agatgt-gatgatc--gggattgaggattgcaacggatac-c-c-ttc-----------g-gg-gc-tacccgtctga-t--ctctga-aag-ttgctct--ggtgccgaaagc-t-cgc-ttac-ggt-cat-caaag-ttgacgt-t-caac-ag-gtt---agaacg-ggata---------aa-ttcgtt-aaggatgttgac-gtaa-tggc-ttta-aacgacccgtcttgaaac-acg
>FM865542_Rhizoglomus_cf_clarum
agggaaacgattgaagccagtcgta-ccgg-tg-ggtaatcagc-ct-t--------tcg--g-cgtga-----t-tatgtggagcgt--gaggag--tt---a-a---a--cgccctc--atgg-cct--ga-atattcgtgt-tcttt-g-ggtgtacttacccgca--tggtaggttaacatcaa-tttcgaacgtcataaaatggtt-ggaggaatgtagcttc-gatctcgtattgaagtg-ttatagactccgg-c-agatgt-gatgatc--gggattgaggattgcaacggatac-c-c-ttc-----------g-gg-gc-tacccgtctga-t--ctctga-aag-ttgctct--ggtgccgaaagc-t-cgc-ttac-ggt-cat-caaag-ttgacgt-t-caac-ag-gtt---agaacg-ggata---------aa-ttcgtt-aaggatgttgac-gtaa-tggc-ttta-aacgacccgtcttgaaac-acg
>FJ461842_Rhizoglomus_manihotis
agggaaacgattgaagccagtcgta-ccgg-tg-ggtaatcagc-ct-t--------tcg--t-cgtga-----t-tatgtggagcgt--gaggag--tt---a-a---a--cgccctc--at-g-cct--gc-atattcgtgt-tcttt-g-ggtgtacttacccgca--tggtaggttaacatcaa-tttcgaacgtcataaaatggtt-ggaggaatgtagcttc-gatctcgtattgaagtg-ttatagccttcgg-c-agatgt-gatgatc--gggattgaggattgcaacggatac-c-c-tcc-----------g-gg-gc-tacccgtctga-t--ctctga-aag-ttgctct--ggtgccgaaagc-t-cgc-ttac-ggt-cat-caaag-ttgacgt-t-caac-ag-gtt---agaacg-ggata---------aa-ttcgtt-aaggatgt------------------------------------------
>KY555056_Rhizoglomus_dunense
agggaaacgattgaagccagtcgta-ccgg-tg-ggtaatcagc-ct-t--------tcg--g-tgtga-----t-tatgtggagtat--gaggag--tt---a-a---a--cgccctt--gt-g-cct--gc-atattcgtgc-tcttt-g-ggtgtacttgcccgca--tggtaggttaacatcaa-tttcggacgtcataaaatggtt-ggaggaatgtagcttc-gatcttgtattgaagtg-ttatagccttcgg-c-agatgt-gatgatc--gggattgaggattgcaacggatac-c-c-ttc-----------g-gg-gc-tactcgtctga-t--ctctga-tag-ttgctct--ggtgccgaaagc-g-tgc-ttac-ggt-tat-caaag-ttgacgg-t-caac-ag-gtt---agaacg-ggtta---------aa-ttcgtt-aaggatgttgac-gtaa-tggc-ttta-aacgacccgtcttgaaac-acg
>KY555041_Rhizoglomus_dunense
agggaaacgattgaagccagtcgta-ccgg-tg-ggtaatcagc-ct-t--------tcg--g-tgtga-----t-tatgtggagtat--gaggag--tt---a-a---a--cgccctt--gt-g-cct--gc-atattcgtgc-tcttt-g-ggtgtacttgcccgca--tggtaggttaacatcaa-tttcggacgtcataaaatggtt-ggaggaatgtagcttc-gatcttgtattgaagtg-ttatagccttcgg-c-agatgt-gatgatc--gggattgaggattgcaacggatac-c-c-ttc-----------g-gg-gc-tactcgtctga-t--ctctga-tag-ttgctct--ggtgccgaaagc-g-tgc-ttac-ggt-tat-caaag-ttgacgg-t-caac-ag-gtt---agaacg-ggtta---------aa-ttcgtt-aaggatgttgac-gtaa-tgg-----------------------------
>KY555055_Rhizoglomus_dunense
agggaaacgattgaagccagtcgta-ccgg-tg-ggtaatcagc-ct-t--------tcg--g-tgtga-----t-tatgtggagtat--gaggag--tt---a-a---a--cgccctt--gt-g-cct--gc-atattcgtgc-tcttt-g-ggtgtacttgcccgca--tggtaggttaacatcaa-tttcggacgtcataaaatggtt-ggaggaatgtagcttc-gatcttgtattgaagtg-ttatagccttcgg-c-agatgt-gatgatc--gggattgaggattgcaacggatac-c-c-ttc-----------g-gg-gc-tactcgtctga-t--ctctga-tag-ttgctct--ggtgccgaaagc-g-tgc-ttac-ggt-tat-caaag-ttgacgg-t-caac-ag-gtt---agaacg-ggtta---------aa-ttcgtt-aaggatgttgac-gtaa-tggc-ttta-aacgacccgtcttgaaac-acg
>MN130954_Rhizoglomus_dalpeae
agggaaacgattgaagccagtcgta-ccgg-tg-ggtaatcagc-ct-t--------ttgg-g-cgtga-----t-tatgtggagcgt--gaggag--ct---a-a---a--caccttc--at-g-cct--gc-gtattcgtgc-acttt-g-ggtgtacttgcccgca--tggttggttaacatcaa-tttcggaagccataaaatggtt-ggaggaatgtggcttc-gacctcg-gttgaagtg-ttatagccttcag-c-agatgt-ggtgatc--gagattgaggattgcaacggatac-c-c-ttc-----------g-gg-gc-tacctgtctga-t--ctctga-tcg-ttactct--ggtgtcgaaagc-g-tgc-ttac-ggt-cat-caaag-ttgatgg-t-caac-ag-gtt---agaatg-ggtta---------aa-ttcgtt-aaggatgttgac-gtaa-tggc-ttta-aacgacccgtcttgaaac-acg
>MN130952_Rhizoglomus_dalpeae
agggaaacgattgaagccagtcgta-ccgg-tg-ggtaatcagc-ct-t--------ttgg-g-cgtga-----t-tatgtggagcgt--gaggag--ct---a-a---a--caccttc--at-g-cct--gc-gtattcgtgc-acttt-g-ggtgtacttgcccgca--tggttggttaacatcaa-tttcggaagccataaaatggtt-ggaggaatgtggcttc-gacctcg-gttgaagtg-ttatagccttcag-c-agatgt-ggtgatc--gagattgaggattgcaacggatac-c-c-ttc-----------g-gg-gc-tacctgtctga-t--ctctga-tcg-ttactct--ggtgtcgaaagc-g-tgc-ttac-ggt-cat-caaag-ttgatgg-t-caac-ag-gtt---agaatg-ggtta---------aa-ttcgtt-aaggatgttgac-gtaa-tggc-ttta-aacgacccgtcttgaaac-acg
>MN130953_Rhizoglomus_dalpeae
agggaaacgattgaagccagtcgta-cctg-cg-gacaatcagc-tt-t--------ccgt-g-tgtga-----t-tacgtggtactc--gaggag--ct---a-a---a--caccctc--ct-g-ttt--gc-gtattcgtgc--tcgt-g-ggtgtacttgcccgca--tggttggttaacatcaa-tttcggaagccataaaatggtt-ggaggaatgtggcttc-gacctcg-gttgaagtg-ttatagccttcag-c-agatgt-ggtgatc--gagattgaggattgcaacggatac-c-c-ttt-----------g-gg-gc-tacctgtctga-t--ctctga-tcg-ttactct--ggtgccgaaagc-g-tgc-ttac-ggt-cat-caaag-ttgatgg-t-caac-ag-gtt---agaacg-ggtta---------aa-ttcgtt-aaggatgttgac-gtaa-tggc-ttta-aacgacccgtcttgaaac-acg
>FM865556_Rhizoglomus_irregulare
agggaaacgattgaagccagtcgta-cctt-cg-ggtaatcagc-ct-t--------tcgg-g-tgcga-----t-tatgtggagtgt--gaggagc-tt---a-a---a--caccttc--at-gtttt--gc-atattcgtac--tctt-g-ggtgtacttgcccgtg--tggttggttaacatcaa-ttttggtggtcataaaatgact-ggaggaatgtagcttc-gatctcgtattgaagtg-ttatagccttcgg-t-agatgt-gatgatc--gagattgaggattgcaacggatac-c-c-ttc-----------g-gg-gc-tacccgtctgg-t--ctctga-tcg-ttgctct--ggtgccgaaagc-t-tgc-ttac-ggt-tat-caaag-tcgatgg-t-caat-ag-gtt---agaacg-ggtta---------aa-ttcgtt-aaggatgttgac-gtaa-tggc-ttta-aacg-cccgtcttgaaac-acg
>HE817882_Rhizoglomus_irregulare
agggaaacgattgaagccagtcgta-cctt-cg-ggtaatcagc-ct-t--------tcgg-g-tgcga-----t-tctgtggagtgt--gaggagc-tt---a-a---a--caccttc--at-gtttt--gc-atattcgtac--tctt-g-ggtgtacttgcccgtg--tggttggttaacatcaa-ttttggtggtcataaaatgact-gggggaatgtagcttc-gatcttgtattgaagtg-ttatagccttcgg-t-agatgt-gatgatc--gagattgaggattgcaacggatac-c-c-ttc-----------g-gg-gc-tacctgtctgg-t--ctctga-tcg-ttgctct--ggtgccgaaagc-t-tgc-ttac-ggt-tat-caaag-tcgatgg-t-caat-ag-gtt---agaacg-ggtta---------aa-ttcgtt-aaggatgttgac-gtaa-tggc-ttta-aacgacccgtcttgaaac-acg
>HF968924_Rhizoglomus_irregulare
agggaaacgattgaagccagtcgta-cctt-cg-ggtaatcagc-ct-t--------ttgg-g-tgtga-----t-tttgtggagcgt--gaagag--tt---a-a---a--cgccttc--at-g-ctt--gc-atattcgtgc-acttt-g-ggtgtacttgcccgta--tggttggttaacatcaa-tttcgggcaccataaaatggct-ggaggaatgtagcttc-gatcttgtattgaagtg-ttatagccttcgg-t-agatgt-ggtgatc--gagattgaggattgcaacggatac-c-t-ttc-----------g-gg-gc-tacctgtctgg-t--ctctga-tcg-ttgctct--ggtgccgaaagc-t-tgc-ttac-ggt-tat-caaag-tcgatgg-t-caat-ag-gtt---agaacg-ggtta---------aa-ttcgtt-aaggatgttgac-gtaa-tggc-ttta-aacgacccgtcttgaaac-acg
>MH590069_Rhizoglomus_irregulare
agggaaacgattgaagccagtcgta-ccta-tg-ggtaatcagc-ct-t--------ttgg-g-tgtga-----t-tttgtggagcgt--gaagag--tt---a-a---a--cgccttc--at-g-cct--gc-atattcgtgc-acttt-g-ggtgtacttgcccgta--tggttggttaacatcaa-ttttggtggtcataaaatgact-ggaggaatgtagcttc-gatctcgtattgaagtg-ttatagccttcgg-t-agatgt-gatgatc--gagattgaggattgcaacggatac-c-c-ttc-----------g-gg-gc-tacctgtctga-t--ctctga-tcg-ttgctct--ggtgccgaaagc-t-tgc-ttac-ggt-tat-caaag-tcgatgg-t-caat-ag-gtt---agaacg-ggtta---------aa-ttcgtt-aaggatgttgac-gtaa-tggc-ttta-aacgacccgtcttgaaac-gcg
>FM992377_Rhizoglomus_irregulare
agggaaacgattgaagccagtcgta-cctt-cg-ggtaatcagc-ct-t--------tcgg-g-tgcga-----t-tctgtggagtgt--gaggag--ct---t-a---a--caccttc--at-gcttt--gc-atatttgtgc--tctt-g-ggtgtacttgcccgtg--tggttggttaacatcaa-ttttgattatcataaaatgact-ggaggaatgtagcttc-gatctcgtattgaagtg-ttatagccttcgg-t-agatgt-gatgatc--gagattgaggattgcaacggatac-c-c-ttc-----------g-gg-gc-tacctgtctgg-t--ctctga-tcg-ttgctct--ggtgccgaaagc-g-tgc-ttac-ggt-tat-caaag-tcgatgg-t-caat-ag-gtt---agaacg-ggtta---------aa-ttcgtt-aaggatgttgac-gtaa-tggc-ttta-aacgacccgtcttgaaac-acg
>LS974595_Rhizoglomus_venetianum
agggaagcgattgaagccagtcgta-cctt-cg-ggtaatcagc-ct-t--------ttgg-g-tgtga-----t-tttgtggaacgt--gaggag--tt---a-a---a--cgccttc--at-g-cct--gc-atattcgtgc-acttt-g-ggtgtacttgcccgtg--tggttggttaacatcaa-tattggttatcataaaatgact-ggaggaatgtagcttc-gatctcgtattgaagtg-ttatagccttcgg-t-agatgt-gatgatc--gagattgaggattgcaacggatac-c-c-ttc-----------g-gg-gc-tacctgtctgg-t--ctctga-tcg-ttgttct--ggtgccgaaagc-t-tgc-ttac-ggt-tat-caaag-tcgatgg-t-caat-ag-gtt---agaacg-ggtta---------aa-ttcgtt-aaggatgttgac-gtaa-tggc-ttta-aacgacccgtcttgaaac-acg
>LS974597_Rhizoglomus_venetianum
agggaaacgattgaagccagtcgta-cctt-cg-ggtaatcagc-ct-t--------ttgg-g-tgtga-----t-tttgtggaacgt--gaggag--tt---a-a---a--cgccttc--at-g-cct--gc-atattcgtgc-acttt-g-ggtgtacttgcccgtg--tggttggttaacatcaa-ttttggttatcataaaatgact-ggaggaatgtagcttc-gatctcgtattgaagtg-ttatagccttcgg-t-agatgt-gatgatc--gagattgaggattgcaacggatac-c-c-ttc-----------g-gg-gc-tacctgtctgg-t--ctctga-tcg-ttgctct--ggtgccgaaagc-t-tgc-ttac-ggt-tat-caaag-tcgatgg-t-caat-ag-gtt---agaacg-ggtta---------aa-ttcgtt-aaggatgttgac-gtaa-tggc-ttta-aacgacccgtcttgaaac-acg
>FR750105_Rhizoglomus_irregulare
agggaaacgattgaagccagtcgta-cctt-cg-ggtaatcagc-ct-t--------tcgg-g-tgcga-----t-tctgtggagtgt--gaggag--ct---t-a---a--caccttc--at-gcttt--gc-atatttgtgc--tctt-g-ggtgtacttgcccgtg--tggttggttaacatcaa-ttttggttatcataaaatgatt-ggaggaatgtagcttc-gatcttgtattgaagtg-ttatagccttcgg-t-aaatgt-gatgaac--gagattgaggattgcaacggatac-c-c-ttc-----------g-gg-gc-tacctgtctgg-t--ctctga-tcg-ttgctct--ggtgccgaaagc-t-tgc-ttac-ggt-cat-caaag-tcgatgg-t-caat-ag-gtt---agaacg-ggtta---------aa-ttcgtt-aaggacgttgac-gtaa-tggc-ttta-aacgacccgtcttgaaac-aca
>FR750197_Rhizoglomus_irregulare
agggaaacgattgaagccagtcgta-ccta-tg-ggtaatcagc-ct-t--------ttgg-g-tgtga-----t-tttgtggagcgt--gaagag--tt---a-a---a--cgccttc--at-g-cct--gc-atattcgtgc-acttt-g-ggtgtacttgcccgtg--t-gtaagttaacatcaa-ttttggtggtcataaaatggct-ggaggaatgtagcttc-gatcttgtattgaagtg-ttatagccttcgg-t-agatgt-gacgatc--gggattgaggattgcaacggatac-c-c-ttc-----------g-gg-gc-tacctgtctga-t--ctctga-ttg-ttgctct--ggtaccgaaagc-t-tgc-ttac-ggt-tat-caaag-tcgatgg-t-caat-ag-gtt---agaacg-ggtta---------aa-ttcgtt-aaggatgtwgac-gtaa-tggc-tyta-aacgacccgtcttgaaac-acg
>MG836660_Rhizoglomus_vesiculiferum
agggaaacgattgaagccagtcgta-ccta-tg-ggtaatcagc-ct-t--------ttgg-g-tgtga-----t-tttgtggagcgt--gaagag--tt---a-a---a--cgccttc--at-g-cct--gc-atattcgtgc-acttt-g-ggtgtacttgcccgtg--t-gtaagttaacatcaa-ttttggtggtcataaaatggct-ggaggaatgtagcttc-gatcttgtattgaagtg-ttatagccttcgg-t-agatgt-gacgatc--gggattgaggattgcaacggatac-c-c-ttc-----------g-gg-gc-tacctgtctga-t--ctctga-ttg-ttgctct--ggtgccgaaagc-t-tgc-ttac-ggt-tat-caaag-tcgatgg-t-caat-ag-gtt---agaacg-ggtta---------aa-ttcgtt-aaggatgttgac-gtaa-tggc-ttta-aacgacccgtcttgaaac-acg
>MG836661_Rhizoglomus_vesiculiferum
agggaaacgattgaagccagtcgta-ccta-tg-ggtaatcagc-ct-t--------ttgg-g-tgtga-----t-tttgtggagcgt--gaagag--tt---a-a---a--cgccttc--at-g-cct--gc-atattcgtgc-acttt-g-ggtgtacttgcccgtg--t-gtaagttaacatcaa-ttttggtggtcataaaatggct-ggaggaatgtagcttc-gatcttgtattgaagtg-ttatagccttcgg-t-agatgt-gacgatc--gggattgaggattgcaacggatac-c-c-ttc-----------g-gg-gc-tacctgtctga-t--ctctga-ttg-ttgctct--ggtgccgaaagc-t-tgc-ttac-ggt-tat-caaag-tcgatgg-t-caat-ag-gtt---agaacg-ggtta---------aa-ttcgtt-aaggatgttgac-gtaa-tggc-ttta-aacgacccgtcttgaaac-acg
>MG836659_Rhizoglomus_vesiculiferum
agggaaacgattgaagccagtcgta-ccta-tg-ggtaatcagc-ct-t--------ttgg-g-tgtga-----t-tttgtggagcgt--gaagag--tt---a-a---a--cgccttc--at-g-cct--gc-atattcgtgc-acttt-g-ggtgtacttgcccgtg--t-gtaagttaacatcaa-ttttggtggtcataaaatggct-ggaggaatgtagcttc-gatcttgtattgaagtg-ttatagccttcgg-t-agatgt-gacgatc--gggattgaggattgcaacggatac-c-c-ttc-----------g-gg-gc-tacctgtctga-t--ctctga-ttg-ttgctct--ggtgccgaaagc-t-tgc-ttac-ggt-tat-caaag-tcgatgg-t-caat-ag-gtt---agaacg-ggtta---------aa-ttcgtt-aaggatgttgac-gtaa-tggc-ttta-aacgacccgtcttgaaac-acg
>LS974596_Rhizoglomus_venetianum
agggaaacgattgaagccagtcgta-cctt-cg-ggtaatcagc-ct-t--------ttgg-g-tgtga-----t-tttgtggaacgt--gaggag--tt---a-a---a--cgccttc--at-g-cct--gc-atattcgtgc-acttt-g-ggtgtacttgcccgtg--tggttggttaacatcaa-ttttggttatcataaaatgact-ggaggaatgtagcttc-gatctcgtattgaagtg-ttatggccttcgg-t-agatgt-gatgatc--gagattgaggattgcaacggatac-c-c-ttc-----------g-gg-gc-tacctgtctgg-t--ctctga-tcg-ttgctct--ggtgccgaaagc-t-tgc-ttac-ggt-tat-caaag-tcgatgg-t-caat-ag-gtt---agaacg-ggtta---------aa-ttcgtt-aaggatgttgac-gtaa-tggc-ttca-aacgacccgtcttgaaac-acg
>FR750193_Rhizoglomus_irregulare
agggaaacgattgaagccagtcgta-cctt-cg-ggtaatcagc-ct-t--------tcgg-g-tgcga-----t-tctgtgaggtgt--gaggag--tt---a-a---a--cgccttc--at-gtttt--gc-atattcgtgc--tctt-g-ggtgtacttgcccgtg--tggttggttaacatcaa-ttttggacgccataaaatgact-ggaggaatgtagcttc-gatctcgtattgaagtg-ttatagcctttgg-t-agatgt-ggttttc--gagattgaggattgcaacggatac-c-c-ttc-----------g-gg-gc-tacctatctga-t--ctctga-tcg-ttgctct--ggtgccgaaagc-t-tgc-ttac-gga-tat-caaag-tcgatgg-t-caat-ag-gtt---agaata-ggtta---------aa-ttcgtt-aaggatgttgac-gtaa-tggc-ttta-aacgacccgtcttgaaac-acg
>KJ210824_Rhizoglomus_natalense
agggaaacgattgaagccagtcgta-cctg-cg-ggtaatcagc-ct-t--------ttgg-g-catga-----t-tctgtggagcgt--gaggag--tt---a-a---a--cgccttc--at-g-cct--gc-atattcgtgt-acttt-g-ggtgtacttgcctgtg--tggttagttaacatcaa-ttttggttatcataaaatggct-ggaggaatgtagcttc-gatttcg-atcgaagtg-ttatagccttcgg-c-agatgt-gatgatc--gggattgaggattgcaacggatac-c-c-ttc-----------g-gg-gc-tacctgtctga-t--ctctga-tcg-tttctct--ggtgccgaaagc-g-tgc-ttac-ggt-tat-caaag-tcgatgg-t-caat-ag-gtt---agaatg-ggtca---------aa-ttcgtt-aag-----------------------------------------------
>KJ210823_Rhizoglomus_natalense
agggaaacgattgaagccagtcgta-cctg-cg-ggtaatcagc-ct-t--------ttgg-g-catga-----t-tctgtggagcgt--gaggag--tt---a-a---a--cgccttc--at-g-cct--gc-atattcgtgt-acttt-g-ggtgtacttgcctgtg--tggttagttaacatcag-ttttggttatcgtaaaatggtt-ggaggaatgtagcttc-gatttcg-attgaagtgtttatagccttcgg-c-agatgt-gatgatc--gggattgaggattgcaacggatac-c-c-ttc-----------g-gg-gc-tacctgtctga-t--ctctga-tcg-tttctct--ggtgccgaaagc-g-tgc-ttac-ggt-tat-caaag-tcgatgg-t-caat-ag-gtt---agaatg-ggtca---------aa-ttcgtt-a-------------------------------------------------
>KJ210826_Rhizoglomus_natalense
agggaaacgattgaagccagtcgta-cctg-cg-ggtaatcagc-ct-t--------ttgg-g-catga-----t-tctgtggagcgt--gaggag--tt---a-a---a--cgccttc--at-g-cct--gc-atattcgtgt-acttt-g-ggtgtacttgcctgtg--tggttagttaacatcaa-ttttggttatcataaaatggtt-ggaggaatgtagcttc-gatttcg-attgaagtg-ttatagccttcgg-c-agatgt-gatgatc--gggattgaggattgcaacggatac-c-c-ttc-----------g-gg-gc-tacctgcctga-t--ctctga-tcg-ttgctct--ggtgccgaaagc-g-tgc-ttac-ggt-tat-caaag-tcgatgg-t-taat-ag-gtt---agaatg-ggtta---------aa-ttcgtt-aaggatgttgaccgtaa-tgg-----------------------------
>MN130959_Rhizoglomus_silesianum
agggaaacgattgaagccagtcgta-cctg-cg-ggtaatcagc-ct-t--------ttgg-g-catga-----t-tctgtggagcgt--gaggag--tt---a-a---a--cgccttc--at-g-cct--gc-atattcgtgt-acttt-g-ggtgtacttgcctgtg--tggttagttaacatcaatttttggttatcataaaatggct-ggaggaatgtagcttc-gatttcg-attgaagtg-ttatagccttcgg-c-agatgt-gatgatc--gggattgaggattgcaacggatac-c-c-ttc-----------g-gg-gc-tacctgtctgg-t--ctctga-tcg-ttgctct--ggtgccgaaagc-g-tgc-ttac-ggt-tat-caaag-tcgatgg-t-caat-ag-gtt---agaacg-ggtta---------aa-ttcgtt-aaggatgttgac-gtaa-tggc-ttta-aacgacccgtcttgaaac-acg
>MN130960_Rhizoglomus_silesianum
agggaaacgattgaagccagtcgta-cctg-cg-ggtaatcagc-ct-t--------ttgg-g-catga-----t-tctgtggagcgt--gaggag--tt---a-a---a--cgccttc--at-g-cct--gc-atattcgtgt-acttt-g-ggtgtacttgcctgtg--tggttagttaacatcaatttttggttatcataaaatggct-ggaggaatgtagcttc-gatttcg-attgaagtg-ttatagccttcgg-c-agatgt-gatgatc--gggattgaggattgcaacggatac-c-c-ttc-----------g-gg-gc-tacctgtctgg-t--ctctga-tcg-ttgctct--ggtgccgaaagc-g-tgc-ttac-ggt-tat-caaag-tcgatgg-t-caat-ag-gtt---agaacg-ggtta---------aa-ttcgtt-aaggatgttgac-gtaa-tggc-ttta-aacgacccgtcttgaaac-acg
>MN130961_Rhizoglomus_silesianum
agggaaacgattgaagccagtcgta-cctg-cg-ggtaatcagc-ct-t--------ttgg-g-catga-----t-tctgtggagcgt--gaggag--tt---a-a---a--cgccttc--at-g-cct--gc-atattcgtgt-acttt-g-ggtgtacttgcctgtg--tggttagttaacatcaatttttggttatcataaaatggct-ggaggaatgtagcttc-gatttcg-attgaagtg-ttatagccttcgg-c-agatgt-gatgatc--gggattgaggattgcaacggatac-c-c-tcc-----------g-gg-gc-tacctgtctgg-t--ctctga-tcg-ttgctct--ggtgccgaaagc-g-tgc-ttac-ggt-tat-caaag-tcgatgg-t-caat-ag-gtt---agaacg-ggtta---------aa-ttcgtt-aaggatgttgac-gtaa-tggc-ttta-aacgacccgtcttgaaac-acg
>FM992398_Rhizoglomus_proliferus
agggaaacgattgaagccagtcgta-ccgg-cg-gataatcagc-ct-t--------tcgg-g-tgcga-----t-tctgtggagtgt--gaggag--gt---a-a---a--caccttc--at-g-cct--gc-atattcgtgc-acttt-g-ggtgtacttgtccgta--tggtaagttaacatcaa-ttttggtcgttataaaatggct-ggaggaatgtagcttc-gatctcgtattgaagtg-ttatagcctttgg-t-agatgt-aatgatt--aggattgaggattgcaacggatac-c-t-ttc-----------g-gg-gc-tacccgcctga-t--ctctga-aag-ttgctct--ggtgtcgaaagc-g-tgc-ttac-ggt-cat-caaag-ttgacgt-t-caat-ag-gtt---agaacg-ggtta---------aa-ttcgtt-aaggatgttgac-gtaa-tggc-ttta-aacgacccgtcttgaaac-acg
>FM992389_Rhizoglomus_proliferus
agggaaacgattgaagccagtcgta-ccgg-cg-gataatcagc-ct-t--------tcgg-g-tgcga-----t-tctgtggagtgt--gaggag--gt---a-a---a--caccttc--at-g-cct--gc-atattcgtgc-acttt-g-ggtgtacttgtccgta--tggtaagttaacatcaa-ttttggtcgttataaaatggct-ggaggaatgtagcttc-gatctcgtattgaagtg-ttatagcctttgg-t-agatgt-aatgatt--aggattgaggattgcaacggatac-c-t-ttc-----------g-gg-gc-tacccgcctga-t--ctctga-aag-ttgctct--ggtgtcgaaagc-g-tgc-ttac-ggt-cat-caaag-ttgacgt-t-caat-ag-gtt---agaacg-ggtta---------aa-ttcgtt-aaggatgttgac-gtaa-tggc-ttta-aacgacccgtcttgaaac-acg
>FM992402_Rhizoglomus_proliferus
agggaaacgattgaagccagtcata-ccgg-cg-ggtaatcagc-ct-t--------tcgg-g-tgcga-----t-tctgtggagtgt--gaggag--tt---a-a---a--cgccttc--at-g-cct--gc-atattcgtgc-acctt-g-ggtgtacttgcccgtg--tggtaagttaacatcaa-ttttgatcgtcataaaatggct-ggtggaatgtagcttc-ggtctcgtactgaagtg-ttatagcctccgg-t-agatgt-gatgatc--gggattgaggattgcaacggatac-c-c-ttc-----------g-gg-gc-tacccgcctga-t--ctctga-aag-ttgctct--ggtgtcgaaagc-g-tgc-ttac-ggt-cat-caaag-ttgacgt-t-caat-ag-gtt---agaacg-ggtta---------aa-ttcgtt-aaggatgttgac-gtaa-tggc-ttta-aacgacccgtcttgaaac-acg
>FR750126_Rhizoglomus_intraradices
agggaaacgattgaagccagtcgta-cctt-cg-ggtaatcagc-ct-t--------tcgg-g-tgcga-----t-tctgtggagcgt--ggggag--tt---a-a---a--cgccttc--at-g-cct--gc-atattcgtgc-acttt-g-ggtgtacttgcccgtg--tggtaggttaacatcaa-tttcggatgtcataaaatggct-ggaggaatgtagcttc-ggtctcgtactgaagtg-ttatagcctttgg-t-agatgt-gatgacc--gggattgaggattgcaacgaatac-c-t-ttt-------------gg-gc-tatccgtctga-t--ctctga-aag-ttgctct--ggtgccgaaagc-t-tgc-ttac-ggt-tat-caaag-ttgacgt-t-caaa-ag-nnn---nnnnnn-nntta---------aa-ttcgtt-aaggatgttgac-gtaa-nnnn-nnnn-nnnnnnccgtcttgaaac-acg
>FM865607_Rhizoglomus_intraradices
agggaaacgattgaagccagtcgta-cctt-cg-ggtaatcagc-ct-t--------tcgg-g-tgcga-----t-tctgtggagcgt--gaggag--tt---a-a---a--cgccttc--at-g-cct--gc-atattcgtgc-acttt-g-ggtgtacttgcccgtg--tggtaggttaacatcaa-tttcggatatcataaaatggct-ggaggaatgtagcttc-ggtctcgtactgaagtg-ttatagcctctgg-t-agatgt-gatgacc--gggattgaggattgcaacgaatac-c-t-ttt-------------gg-gc-tacccgcctga-t--ctctga-aag-ttgctct--ggtgccgaaagc-t-tgc-ttac-ggt-tat-caaag-ttgacgt-t-caaa-ag-gtt---agaacg-ggtta---------aa-ttcgtt-aaggatgttgac-gtaattggc-ttta-aacgacacgtcttgaaac-acg
>FM865580_Rhizoglomus_intraradices
agggaaacgattgaagccagtcgta-cctt-cg-ggtaatcagc-ct-t--------tcgg-g-tgcga-----t-tctgtggagcgt--ggggag--tt---a-a---a--cgccttc--at-g-cct--gc-atattcgtgc-acttt-g-ggtgtacttgcccgtg--tggtaggttaacatcaa-tttcggatgtcataaaatggct-ggaggaatgtagcttc-ggtctcgtactgaagtg-ttatagcctttgg-t-agatgt-gatgacc--gggattgaggattgcaacgaatac-c-t-ttt-------------gg-gc-tatccgtctga-t--ctctga-aag-ttgctct--ggtgccgaaagc-t-tgc-ttac-ggt-tat-caaag-ttgacgt-t-caaa-ag-gtt---agaacg-ggtta---------aa-ttcgtt-aaggatgttgac-gtaa-tggc-ttta-aacgacccgtcttgaaac-acg
>FM865546_Rhizoglomus_intraradices
agggaaacgattgaagccagtcgta-cctg-cg-gacaatcagc-ct-t--------tcgg-g-tgcga-----t-tatgtggagcgt--ggggag--ct---a-a---a--caccttc--at-g-cct--gc-gtatttgtat--tctg-g-ggtgtacttggacgtg--cggtaggttaacatcaa-tttcggacgtcataaaatggct-ggaggaatgtagcttc-ggtctcgtactgaagtg-ttatagccttcgg-c-agatat-ggtgacc--gggattgaggattgcaacggatac-c-t-ttt-------------gg-gc-tacccgcctga-t--ctctga-aag-ttgctct--ggtgccgaaagc-t-tgc-ttac-ggt-tat-caaag-ttgacgt-t-caaa-ag-gtt---agaacg-ggtta---------aa-ttcgtt-aaggatgttgac-gtaa-tggc-ttta-aacgacccgtcttgaaac-acg
>FM865599_Rhizoglomus_intraradices
agggaaacgattgaagccagtcgta-cctt-cg-ggtaatcagc-ct-t--------tcgg-g-tgcga-----t-tctgtggagcgt--gaggag--tt---a-a---a--cgccttc--at-g-cct--gc-atattcgtgc-acttt-g-ggtgtacttgcccgtg--tggtaggttaacatcaa-tttcggatatcataaaatggct-ggaggaatgtagcttc-ggtctcgtactgaagtg-ttatagcctctgg-t-agatgt-gatgacc--gggattgaggattgcaacgaatac-c-t-ttt-------------gg-gc-tacccgcctga-t--ctctga-aag-ttgctct--ggtgccgaaagc-t-tgc-ttac-ggt-tat-caaag-ttgacgt-t-caaa-ag-gtt---agaacg-ggtta---------aa-ttcgtt-aaggatgttgac-gtaa-tggc-ttta-aacgacccgtcttgaaac-acg
>HG969372_Rhizoglomus_intraradices
agggaaacgattgaagccagtcgta-cctg-cg-gacaatcagc-ct-t--------tcgg-g-tgtga-----t-tatgtggagtgt--ggggag--gt---a-a---a--caccttc--at-gcctt--gc-atattcgtgc--tctg-g-ggtgtacttggacgtg--cggtaggttaacatcaa-tttcggacgtcataaaatggct-ggaggaatgtagcttc-ggtctcgtactgaagtg-ttatagcctttgg-t-agatgt-gatgacc--gggattgaggattgcaacggatac-c-c-ttc-----------g-gg-gc-tacccgcctga-t--ctctga-aag-ttgctct--ggtgtcgaaagc-t-tgc-ttac-ggt-cat-caaag-ttgacgt-t-caac-ag-gtt---agaacg-ggtta---------ag-ttcgtt-aaggatgttgac-gtaa-tggc-ttta-aacgacccgtcttgaaac-acg
>MH590068_Rhizoglomus_sp_USK_A5
agggaaacgattgaagtcagtcgta-cctg-cg-gataatcagc-ct-t--------tagg-a-tgcga-----t-tttgtggagtgt--gaggag--ct---a-a---t--cgccttc--at-g-cct--gt-atattcgtgt-acttg-g-ggtgtacttattcgtg--tggtaagttaacatcaa-ttttggtcgtcataaaatgact-ggaggaatgtagcttc-gatctcgtattgaagtg-ttatagcctttgg-t-agatgt-gattatc--gggattgaggattgcaacggatac-c-c-ttc-----------g-gg-gc-tacttgtctga-t--ctctga-tcg-ttgctct--ggtgccgaaagc-g-tgc-ttac-ggt-tat-caaag-tcgatgg-t-taat-ag-gtt---agaacg-ggtta---------aa-ttcgtt-aaggatgttgac-gtaa-tggc-ttta-aacgacccgtcttgaaac-acg
>KY927391_Rhizoglomus_clarum
agggaaacgattgaagtcagtcgta-ccgg-cg-gataatcaac-ct-t--------tcgg---cgtga-----t-tatgtggagcgt--gaggag--tt---a-a---t--cactttc--at-g-cct--gc-atattcgtgt-atttt-g-ggtgtacttatctgta--tggtaggttaacatcaa-ttttggtcgttataaaatgact-ggggaaatgtggcttt-gatttcgtattgaagtg-ttatagtctctgg-t-agatat-agtgacc--gggattgaggattgcaacggatac-c-ctttc-----------g-gg-gc-tactcgtctgn-t--ctctga-tcg-ttactct--ggtgctgaaagc-t-tgc-ttac-ggt-tat-caaag-ttgatgg-t-taat-aa-gtt---agaacg-ggtta---------aa-ttcgtt-aaggatgttgac-gtaa-tggc-ttta-aacgacccgtcttgaaac-acg
>HG969391_Rhizoglomus_invermaium
agggaaacgattgaagccagtcgta-ccgg-cg-gataatcagc-ct-t--------tcgg-g-tgcga-----t-tctgtggggcgt--gaggagc-tt---a-a---c--cgccttc--at-gtttt--gc-atattcgtgc-acatt-t-ggtgtacttgtccgtg--tggtgggttaacatcaa-tttcggtcgtcataaaatgatt-ggaggaatgtagcttt-ggtctcgtatcgaagtg-ttatagactctgg-t-agatgt-gacgatt--gggattgaggattgcaacggatac-c-c-ctt---------cgg-gg-gc-tacccgtctga-t--ctctga-agg-ttgctcc--ggtgccgaaagc-g-tgc-ttac-ggt-cat-cgaaa-gtgattt-t-caaa-ag-gtt---agaacg-ggtta---------aa-ttcgtt-aaggatgttgac-gtaa-tggc-ttta-aacgacccgtcttgaaac-acg
>HG969381_Rhizoglomus_invermaium
agggaaacgattgaagccagtcgta-ccgg-cg-gataatcagc-ct-t--------tcgg-g-tgcga-----t-tctgtggggcgt--gaggagc-tt---a-a---c--cgccttc--at-gtttt--gc-atattcgtgc-acatt-t-ggtgtacttgtccgtg--tggtgggttaacatcaa-tttcggtcgtcataaaatgatt-ggaggaatgtagcttt-gatctcgtattgaagtg-ttatagactctgg-t-agatgt-gacgatt--gggattgaggattgcaacggatac-c-c-ctt---------c-g-gg-gc-tacccgtctga-t--ctctga-agg-ttgctcc--ggtgccgaaagc-g-tgc-ttac-ggt-cat-cgaaa-gtgattt-t-caaa-ag-gtt---agaacg-ggtta---------aa-ttcgtt-aaggatgttgac-gtaa-tggc-ttta-aacgacccgtcttgaaac-acg
>HG969382_Rhizoglomus_invermaium
agggaaacgattgaagccagtcgta-ccgg-cg-gataatcagc-ct-t--------tcgg-g-tgcga-----t-tctgtggggcgt--gaggagc-tt---a-a---c--cgccttc--at-gtttt--gc-atattcgtgc-acatt-t-ggtgtacttgtccgtg--tggtgggttaacatcaa-tttcggtcgtcataaaatgact-ggaggaatgtagcttt-ggtctcgtatcgaagtg-ttatagactctgg-t-agatgt-gacgatt--gggattgaggattgcaacggatac-c-c-ctt---------cgg-gg-gc-tacccgtctga-t--ctctga-agg-ttgctcc--ggtgccgaaagc-g-tgc-ttac-ggt-cat-cgaaa-gtgattt-t-caaa-ag-gtt---agaacg-ggtta---------aa-ttcgtt-aaggatgttgac-gtaa-tggc-ttta-aacgacccgtcttgaaac-acg
>HG964397_Rhizoglomus_melanum
agggaaacgattgaagccagtcgta-ccgg-cg-gataatcagc-ct-t--------tcgg-g-tgcga-----t-tctgtggagcgt--gaggagc-tt---a-a---t--cgccttc--ac-g-tct--gc-atattcgtgc-acttt-g-ggtgtacttgtccgtg--tggtgagttaacatcaa-ttccggtcgtcataaaatgatt-ggaggaatgtagcttc-gatctcgtatcgtagtg-ttatagactctgg-t-agatgt-gacgatt--gggattgaggattgcaacggatac-c-c-ttc-----------g-gg-gc-tacccgtctga-t--ctctga-agg-ttgctcc--ggtgccgaaagc-g-tgc-ttac-ggt-tat-cgaaa-gtgatgg-t-caaa-ag-gtt---agaacg-ggtta---------aa-ttcgtt-aaggatgttgac-gtaa-tggc-ttta-aacgacccgtcttgaaac-acg
>HG964398_Rhizoglomus_melanum
agggaaacgattgaagccagtcgta-ccgg-cg-gataatcagc-ct-t--------tcgg-g-tgcga-----t-tctgtggagcgt--gaggagc-tt---a-a---t--cgccttc--ac-g-tct--gc-atattcgtgc-acttt-g-ggtgtacttgtccgtg--tggtgagttaacatcaa-ttccggtcgtcataaaatgatt-ggaggaatgtagcttc-gatctcgtatcgtagtg-ttatagactctgg-t-agatgt-gacgatt--gggattgaggattgcaacggatac-c-c-ttc-----------g-gg-gc-tacccgtctga-t--ctctga-agg-ttgctcc--ggtgccgaaagc-g-tgc-ttac-ggt-tat-cgaaa-gtgatgg-t-caaa-ag-gtt---agaacg-ggtta---------aa-ttcgtt-aaggatgttgac-gtaa-tggc-ttta-aacgacccgtcttgaaac-acg
>HG964396_Rhizoglomus_melanum
agggaaacgattgaagccagtcgta-ccgg-cg-gataatcagc-ct-t--------tcgt-g-tgcga-----t-tctgtggagcgt--ggggagc-tt---a-a---t--cgccttc--ac-gtttt--gc-atattcgtgc-acttt-g-ggtgtacttgtccgtg--tggtgagttaacatcaa-ttccggtcgtcataaaatgatt-ggaggaatgtagcttc-gatctcgtatcgtagtg-ttatagactctgg-t-agatgt-gacgatt--gggattgaggattgcaacggatac-c-c-ttc-----------g-gg-gc-tacccgtctga-t--ctctga-agg-ttgctcc--ggtgccgaaagc-g-tgc-ttac-ggt-tat-cgaaa-gtgatgg-t-caaa-ag-gtt---agaacg-ggtta---------aa-ttcgtt-aaggatgttgac-gtaa-tggc-ttta-aacgacccgtcttgaaac-acg
>FJ461846_Sclerocystis_sinuosa
agggaaacgattgaagccagtcgta-ctca-cg-ggtaatcaac-ct-t--------tctg-g-cgcga-----t-tatgtgggcgtg--ttggagc-ct---a-a---tc-agccctc--gc-g-ttt--tt-atattcgttc-ctttt-g-ggtgtacttgcccgtg--cggtaggttaacatcaa-tttcggacgtcataaaatgacg-ggaggaatgtagcttt-ggtctcgtactgaagtg-ttatagcctctgg-t-agatgt-gacgttt--gggattgaggattgcaacggatac-c-t-ctc-----------g-gg-gc-tacctgtctgg-c--ctctga-tga-ttgctat--ggtgccgaaagc-t-tgc-ttac-ggt-cat-caaag-ttgattg-t-caaa-ag-gtt---agaacg-ggtta---------aa-ttcgtt-aaggatgt------------------------------------------
>KJ564161_Dominikia_achra
agggaaacgattaaagtcagtcgta-ccga-cg-agaattcaac-tc-t--------tcaa-g-tgcga-----a-cttgtgggcgtg--cgtgagc-tt---t-aa-----aacctcg--ct-g-ttt--gcaacgtttgtat-ttctt-g-ggtgtactttttcgta--tggtaggccaatatcag-ttttgattaccataaaatgatc-ggaagaatgtagcttc-gatctcgtattgaagtg-ttatagcttctgg-t-agatgt-ggtgact--ggaactgaggattgcaacgaatac-c-c-ttt-------------gg-gc-tatccgtctga-c--ctctga-aag-ttgctta--ggtgctgaaagc-g-tgc-ttac-ggt-tat-ttaag-ttgacgg-t-caat-ag-gtt---agaacgtgatta---------ta-ttcgtt-aaggatgttggc-gtaa-tggc-ttta-aacgacccgtcttgaaac-acg
>KJ564157_Dominikia_achra
agggaaacgattaaagtcagtcgta-ccga-cg-agaattcaac-tc-t--------tcaa-g-tgtga-----a-cttgtgggcgtg--cgtgagcttt---t-aa-----aacctcg--ct-g-ttt--gcaacgtttgtgc-ttttt-g-ggtgtactttttcgta--tggtaggccaacgtcag-tttcgtttaccataaaatgacc-ataggaatgtagcttt-gatctcgtattgaagtg-ttatagcccctgg-t-agatgt-ggtaaat--gaaactgaggattgcaacgaatac-c-c-ttt-------------gg-gc-tatccgtctga-c--ctctga-aag-ttgctta--ggtgccgaaagc-a-tgc-ttac-ggt-tat-ttaag-ttgacgg-t-caat-ag-gtt---agaacgtgatta---------ta-ttcgtt-aaggacgttggc-gtaa-tggc-ttta-aacgacccgtcttgaaac-acg
>KJ564158_Dominikia_achra
agggaaacgattaaagtcagtcgta-ccga-cg-agaattcaac-tc-t--------tcaa-g-tgtga-----a-cttgtgggcgtg--cgtgagcttt---t-aa-----aacctcg--ct-g-ttt--gcaacgtttgtgc-ttttt-g-ggtgtactttttcgta--tggtaggccaacgtcag-tttcgtttaccataaaatgacc-ataggaatgtagcttt-gatctcgtattgaagtg-ttatagcccctgg-t-agatgt-ggtaaat--gaaactgaggattgcaacgaatac-c-c-ttt-------------gg-gc-tatccgtctga-c--ctctga-aag-ttgctta--ggtgccgaaagc-a-tgc-ttac-ggt-tat-ttaag-ttgacgg-t-caat-ag-gtt---agaacgtgatta---------ta-ttcgtt-aaggacgttggc-gtaa-tggc-ttta-aacgacccgtcttgaaac-acg
>KX758116_Dominikia_lithuanica
agggaaacgattgaagtcagtcgta-ctaa-cg-agaattcaac-tc-t--------tcaa-g-tgcaa-----a-cttgtgggcgtg--cgtgagc-tt---t-aa-----aacctcg--ct-g-ttt--gcaacgttcgtgc-ttttt-g-ggtgtactttttcgta--tggtaggccaacgtcag-tttcgtttaccataaaatgacc-ggaggaatgtagcttc-gatctcgtattgaagtg-ttatagcccctgg-t-agatgt-ggtaaat--gaaactgaggattgcaacgaatac-c-c-ttt-------------gg-gc-tatccgtctga-c--ctctga-aag-ttactta--ggtgccgaaagc-a-tgc-ttac-ggt-cat-ttaag-ttgacgg-t-caat-ag-gtt---agaacgtgatta---------ca-ttcgtt-aaggacgttggc-gtaa-tggc-ttta-aacgacccgtcttgaaac-acg
>KX758117_Dominikia_lithuanica
agggaaacgattgaagtcagtcgta-ctaa-cg-agaattcaac-tc-t--------tcaa-g-tgcaa-----a-cttgtgggcgtg--cgtgagc-tt---t-aa-----aacctcg--ct-g-ttt--gcaacgttcgtgc-ttttt-g-ggtgtactttttcgta--tggtaggccaacgtcag-tttcgtttaccataaaatgacc-ggaggaatgtagcttc-gatctcgtattgaagtg-ttatagcccctgg-t-agatgt-ggtaaat--gaaactgaggattgcaacgaatac-c-c-ttt-------------gg-gc-tatccgtctga-c--ctctga-aag-ttactta--ggtgccgaaagc-a-tgc-ttac-ggt-cat-ttaag-ttgacgg-t-caat-ag-gtt---agaacgtgatta---------ca-ttcgtt-aaggacgttggc-gtaa-tggc-ttta-aacgacccgtcttgaaac-acg
>KX758120_Dominikia_lithuanica
agggaaacgattgaagtcagtcgta-ctga-cg-agaattcaac-tc-t--------tcaa-g-tgcaa-----a-cttgtgggcgtg--cgtgagc-tt---t-aa-----aacctcg--ct-g-ttt--gcaatgttcgtgc-ttttt-g-ggtgtaatttttcgta--tggtaagccaacgtcag-tttcgtttaccataaaatgact-ggaggaatgtagcttc-aatctcgtattgaagtg-ttatagcccctgg-t-agatgt-ggtaaat--gaaactgaggattgcaacgaatac-c-c-ttt-------------gg-gc-tatccgtctga-c--ctctga-aag-ttactca--ggtgccgaaagc-a-tgc-ttac-ggt-tat-ttaag-ttgacgg-t-caac-ag-gtt---agaacgagatta---------ca-tttgtt-aaggacgttggc-ataa-tggc-ttta-aacgacccgtcttgaaac-acg
>KR105641_Dominikia_duoreactiva
agggaaacgattgaagtcagtcgta-ccga-tg-agaattcaac-tc-t--------tcga-g-tgctc-----a-cttgtgggcgtg--cgtgagc-ct---t-aa-----aacctcg--ct-g-ttt--gcaatgtttgtgc-ttttt-g-ggtgtaatttttcgta--tggtaggccaacgtcag-tttcgtttaccataaaatgatc-ggaggaaagtagcttc-gatcttgtattgaagtg-ttatagccccttg-t-agatgt-ggtaaac--gaaactgaggattgcaacgaatac-c-c-ttt-------------gg-gc-tatccgtttgg-c--ctttga-aag-ttgctta--ggtgccgaaagc-a-tgc-ttac-ggt-tat-ttaag-ttcccgg-t-caat-ag-gtt---agaacgtgatta---------cc-ttcgtt-aaggacgttggg-gtaa-tggc-ttta-aacgacccgtcttgaaac-ccg
>KR105642_Dominikia_duoreactiva
agggaaacgattgaagtcagtcgta-ccga-tg-agaattcaac-tc-t--------tcga-g-tgctc-----a-cttgtgggcgtg--cgtgagc-ct---t-aa-----aacctcg--ct-g-ttt--gcaatgtttgtgc-ttttt-g-ggtgtaatttttcgta--tggtaggccaacgtcag-tttcgtttaccataaaatgatc-ggaggaaagtagcttc-gatcttgtattgaagtg-ttatagccccttg-t-agatgt-ggtaaac--gaaactgaggattgcaacgaatac-c-c-ttt-------------gg-gc-tatccgtttgg-c--ctttga-aag-ttgctta--ggtgccgaaagc-a-tgc-ttac-ggt-tat-ttaag-ttcccgg-t-caat-ag-gtt---agaacgtgatta---------cc-ttcgtt-aaggacgttggg-gtaa-tggc-ttta-aacgacccgtcttgaaac-ccg
>KR105640_Dominikia_duoreactiva
agggaaacgattgaagtcagtcgta-ccga-tg-agaattcaac-tc-t--------tcga-g-tgctc-----a-cttgtgggcgtg--cgtgagc-ct---t-aa-----aacctcg--ct-g-ttt--gcaatgtttgtgc-ttttt-g-ggtgtaattttttgta--tggtaggccaacgtcag-tttcgtttaccataaaatgatc-ggaggaaagtagcttc-gatcttgtattgaagtg-ttatagccccttg-t-agatgt-ggtaaac--gaaactgaggattgcaacgaatac-c-c-ttt-------------gg-gc-tatccgtttgg-c--ctttga-aag-ttgctta--ggtgccgaaagc-a-tgc-ttac-ggt-tat-ttaag-ttcccgg-t-caat-ag-gtt---agaacgtgatta---------cc-ttcgtt-aaggacgttggg-gtaa-tggc-ttta-aacgacccgtcttgaaac-ccg
>HG938302_Dominikia_bernensis
agggaaacgattgaagtcagtcgta-ccga-cg-agaaatcagc-tt-t--------tcga-g-tgcga-----a-tttgtgggcgtg--cgtgagc-tg---t-caa-a--ggcctcg--ct-g-ttt--gc-atgtttgtgc-ttttt-g-ggtgtactttttcgta--tggtaggccaacgtcag-tttcgatcaccataaaatgatc-ggaggaatgtagcttc-gatctcgtattgaagtg-ttatagcctttgg-t-agatgt-ggtgatc--gaaactgaggattgcaacgaatac-c-c-ttt-------------gg-gc-tatccgtctga-c--ctctgg-aag-ttgcttg--gatgccgaaagc-t-tgc-ttat-ggt--at-ttaag-acgacgg-t-caaa-ag-gtt---agaacgtgatta---------ca-ttcgtt-aaggacgttggc-gtaa-tggc-ttta-aacgacccgtcttgaaac-acg
>HG938303_Dominikia_bernensis
agggaaacgattgaagtcagtcgta-ccga-cg-agaaatcagc-tt-t--------tcga-g-tgctt-----a-cttgtgggcgtg--cgtgagc-tg---t-caa-a--ggcctcg--ct-g-ttt--gc-atgtttgtgc-ttttt-g-ggtgtactttttcgta--tggtaggccaacgtcag-tttcgatcaccataaaatgatt-ggaggaatgtagcttc-gatctcgtattgaagtg-ttatagcctttgg-t-agatgt-ggtgatc--gaaactgaggattgcaacgaatac-c-c-ttt-----------a-gg-gc-tatccgtctga-c--ctctgg-aag-ttgcttg--ggtgccgaaagc-t-tgc-ttat-ggt--at-ttaag-acgacgg-t-caaa-ag-gtt---agaacgtgatta---------ca-ttcgtt-aaggacgttggc-gtaa-tggc-ttta-aacgacccgtcttgaaac-acg
>KJ564166_Dominikia_indica
agggaaacgattgaagtcagtcgta-ccga-cg-agaaatcagc-tt-t--------tcga-g-tgcga-----a-tttgtgggcgtg--cgtgagc-tg---t-caa-a--ggcctcg--ct-g-ttt--gc-atgtttgtgc-ttttt-g-ggtgtactttttcgta--tggtaggccaacgtcag-tttcgatcaccataaaatgatc-ggaggaatgtagcttc-gatctcgtattgaagtg-ttatagcctttgg-t-agatgt-ggtgatc--gaaactgaggattgcaacgaatac-c-c-ttt-------------gg-gc-tatccgtctga-c--ctctgg-aag-ttgcttg--ggtgccgaaagc-t-tgc-ttat-ggt--at-ttaag-acgacgg-t-caaa-ag-gtt---agaacgtgatta---------ca-ttcgtt-aaggacgttggc-gtaa-tggc-ttta-aacgacccgtcttgaaac-acg
>KJ564167_Dominikia_indica
agggaaacgattgaagtcagtcgta-ccga-cg-agaaatcagc-tt-t--------tcga-g-tgcga-----a-tttgtgggcgtg--cgtgagc-tg---t-caa-a--ggcctcg--ct-g-ttt--gc-atgtttgtgc-ttttt-g-ggtgtactttttcgta--tggtaggccaacgtcag-tttcgatcaccataaaatgatc-ggaggaatgtagcttc-gatctcgtattgaagtg-ttatagcctttgg-t-agatgt-ggtgatc--gaaactgaggattgcaacgaatac-c-c-ttt-------------gg-gc-tatccgtctga-c--ctctgg-aag-ttgcttg--ggtgccgaaagc-t-tgc-ttat-ggt--at-ttaag-acgacgg-t-caaa-ag-gtt---agaacgtgatta---------ca-ttcgtt-aaggacgttggc-gtaa-tggc-ttta-aacgacccgtcttgaaac-acg
>KJ564168_Dominikia_indica
agggaaacgattgaagtcagtcgta-ccga-cg-agaaatcagc-tt-t--------tcga-g-tgcga-----a-tttgtgggcgtg--cgtgagc-tg---t-caa-a--ggcctcg--ct-g-ttt--gc-atgtttgtgc-ttttt-g-ggtgtactttttcgta--tggtaggccaacgtcag-tttcgatcaccataaaatgatc-ggaggaatgtagcttc-gatctcgtattgaagtg-ttatagcctttgg-t-agatgt-ggtgatc--gaaactgaggattgcaacgaatac-c-c-ttt-------------gg-gc-tatccgtctga-c--ctctgg-aag-ttgcttg--ggtgccgaaagc-t-tgc-ttat-ggt--at-ttaag-acgacgg-t-caaa-ag-gtt---agaacgtgatta---------ca-ttcgtt-aaggacgttggc-gtaa-tggc-ttta-aacgacccgtcttgaaac-acg
>KJ564163_Dominikia_minuta
agggaaacgattgaagtcagtcgta-tcga-cg-agaaatcaac-tt-t--------tcga-g-tgcga-----a-tttgtgggcgtg--cgtgagc-tg---t-taa-a--ggcctcg--ct-g-ttt--gc-a-attagtgc-ttttt-g-ggtgtactttttcgta--tggtaggccaacgtcag-tttcgatcaccataaaatgatc-ggaggaatgtagcttc-gatctcgtattgaagtg-ttatagcctttgg-t-agatgt-ggtgatc--gaaactgaggattgcaacgaatac-c-c-tct-------------gg-gc-tatccgtctga-c--ctctgg-aag-ttgcttg--ggtgccgaaagc-t-tgc-ttat-ggt--at-ttaag-acgacgg-t-caaa-ag-gtt---agaacgtgatta---------ca-ttcgtt-aaggacgttggc-gtaa-tggc-ttta-aacgacccgtcttgaaac-acg
>KJ564164_Dominikia_minuta
agggaaacgattgaagtcagtcgta-tcga-cg-agaaatcaac-tt-t--------tcga-g-tgcga-----a-tttgtgggcgtg--cgtgagc-tg---t-taa-a--ggcctcg--ct-g-ttt--gc-a-attagtgc-ttttt-g-ggtgtactttttcgta--tggtaggccaacgtcag-tttcgatcaccataaaatgatc-ggaggaatgtagcttc-gatctcgtattgaagtg-ttatagcctttgg-t-agatgt-ggtgatc--gaaactgaggattgcaacgaatac-c-c-tct-------------gg-gc-tatccgtctga-c--ctctgg-aag-ttgcttg--ggtgccgaaagc-t-tgc-ttat-ggt--at-ttaag-acgacgg-t-caaa-ag-gtt---agaacgtgatta---------ca-ttcgtt-aaggacgttggc-gtaa-tggc-ttta-aacgacccgtcttgaaac-acg
>KJ564165_Dominikia_minuta
agggaaacgattgaagtcagtcgta-tcga-cg-agaaatcaac-tt-t--------tcga-g-tgcga-----a-tttgtgggcgtg--cgtgagc-tg---t-taa-a--ggcctcg--ct-g-ttt--gc-a-attagtgc-ttttt-g-ggtgtactttttcgta--tggtaggccaacgtcag-tttcgatcaccataaaatgatc-ggaggaatgtagcttc-gatctcgtattgaagtg-ttatagcctttgg-t-agatgt-ggtgatc--gaaactgaggattgcaacgaatac-c-c-tct-------------gg-gc-tatccgtctga-c--ctctgg-aag-ttgcttg--ggtgccgaaagc-t-tgc-ttat-ggt--at-ttaag-acgacgg-t-caaa-ag-gtt---agaacgtgatta---------ca-ttcgtt-aaggacgttggc-gtaa-tggc-ttta-aacgacccgtcttgaaac-acg
>HG938301_Dominikia_bernensis
agggaaacgattgaggtcagtcgta-ccga-cg-agaaatcagc-tt-t--------tcga-g-tgctt-----a-cttgtgggcgtg--cgtgagc-tg---t-caa-a--ggcctcg--ct-g-ttt--gc-atgtttgtgc-ttttt-g-ggtgtactttttcgta--tggtaggccaacgtcag-tttcgatcaccataaaatgatt-ggaggaatgtagcttc-gatctcgtattgaagtg-ttatagcctttgg-t-agatgt-ggtgatc--gaaactgaggattgcaacgaatac-c-c-ttt-----------a-gg-gc-tatccgtctga-c--ctctgg-aag-ttgcttg--ggtgccgaaagc-t-tgc-ttat-ggt--at-ttaag-acgacgg-t-caaa-ag-gtt---agaacgtgatta---------ca-ttcgtt-aaggacgttggc-gtaa-tggc-ttta-aacgacccgtcttgaaac-acg
>MW232910_Dominikia_bonfanteae
agggaaacgattgaagtcagtcgta-ccga-cg-agaaatcagc-tc-t--------tcga-g-tgcga-----a-cctgtgggcgtg--cgtgagt-ct---t-taacg--gtcctcg--ct-g-ttt--gcaatgtttgtgc-ttctt-g-ggtgtactttttcgta--tggtaggccaacgtcag-tttcgattaccataaaatgatc-ggaggaatgtagcttc-gatctcgtattgaagtg-ttatagcctctgg-t-ggatgt-ggtgacc--gaaactgaggattgcaacgaatac-c-c-ttt-------------gg-gc-tatccgtctga-c--ctctga-aag-ttgctta--gatgtcgaaagc-t-tgc-ttac-ggt-cat-ttaag-ttgacgg-t-caaa-ag-gtt---agaacgtgatta---------ca-ttcgtt-aaggacgttggc-gtaa-tggc-ttta-aacgacccgtcttgaaac-acg
>MW232906_Dominikia_bonfanteae
agggaaacgattgaagtcagtcgta-ccga-cg-agaaatcagc-tt-t--------tcga-g-tgcga-----t-cttgtgggcgtg--cgtgagt-ct---t-taacg--ggcctcg--ct-g-ttt--gcaatgtttgtgc-ttctt-g-ggtgtactttttcgta--tggtaggccaacgtcag-tttcgattaccgtaaaatgatc-ggaggaatgtagcttc-gatctcgtattgaagtg-ttatagcctctgg-t-agatgc-ggtgatc--gaaactgaggattgcaacgaatac-c-c-ttt-------------gg-gc-tatccgtctga-c--ctctga-aag-ttactta--ggtgctgaaagc-g-tgc-ttac-ggt--at-ttaag-ttgacgg-t-caac-ag-gtt---agaacgtgatta---------ca-ttcgtt-aaggacgttggc-gtaa-tggc-ttta-aacgacccgtcttgaaac-acg
>MW232908_Dominikia_bonfanteae
agggaaacgattgaagtcagtcgta-ccga-cg-agaaatcagc-tt-t--------tcga-g-tgcga-----t-cttgtgggcgtg--cgtgagt-ct---t-taacg--ggcctcg--ct-g-ttt--gcaatgtttgtgc-ttttt-g-ggtgtactttttcgta--tggtaggccaacgtcag-tttcgattaccgtaaaatgatc-ggaggaatgtagcttc-gatctcgtattgaagtg-ttatagcctctgg-t-agatgc-ggtaatt--gaaactgaggattgcaacgaatac-c-c-tct-------------gg-gc-tatccgtctga-c--ctctga-aag-ttactta--ggtgctgaaggc-g-tgc-ttac-ggt--at-ttaag-ttgacgg-t-caac-ag-gtt---agaacgtgatta---------ca-ttcgtt-aaggacgttggc-gtaa-tggc-ttta-aacgacccgtcttgaaac-acg
>MW232907_Dominikia_bonfanteae
agggaaacgattgaagtcagtcgta-ccga-cg-agaaatcagc-tc-t--------tcga-g-tgcga-----a-cttgtgggcgtg--cctgagt-ct---t-taacg--ggcctcg--ct-g-ttt--gcaatgtttgtgc-ttttt-g-ggtgtactttttcgta--cggtaggccaacgtcag-tttcgattaccataaaatgatc-ggaggaatgtagcttc-gatctcgtattgaagtg-ttatagcctctgg-t-agatgt-ggtgacc--gaaactgaggattgcaacgaatac-c-c-ttt-------------gg-gc-tatccgtctga-c--ctctga-aag-ttgctta--ggtgccgaaagc-t-tgc-ttac-ggt-cat-ttaag-ttgacgg-t-caaa-ag-gtt---agaacgtgatta---------ca-ttcgtt-aaggacgttggc-gtaa-tggc-ttta-aacgacccgtcttgaaac-acg
>KR105646_Dominikia_difficilevidera
agggaaacgattgaagtcagtcgta-ctga-cg-agaaatcagc-tc-t--------ttga-g-tgcgt-----t-cttgtgggcgtg--tgagagt-ct---t-taacg--ggcctcg--ct-g-ttt--gcaatgtttgtgc-ttttt-g-ggtgtacttttttgta--tggtaggccaacgtcag-tttcgattatcataaaatgatc-agaggaaagtagcttt-gatttcg-attgaagtg-ttatagcctttgg-t-agatgt-ggtaatt--gaaactgaggattgcaacgaatac-c-c-ttt-------------gg-gc-tatctgtttga-c--ctttga-aag-ttactta--ggtgccgaaagc-t-tgc-ttac-ggt-cat-ttaag-ttggcgg-t-caat-ag-gtt---agaacgtgatta---------cc-ttcgtt-aaggacgttggc-gtaa-tggc-ttta-aacgacccgtcttgaaac-ccg
>KR105644_Dominikia_difficilevidera
agggaaacgattgaagtcagtcgta-ctga-cg-agaaatcagc-tc-t--------ttga-g-tgcgt-----t-cttgtgggcgtg--tgagagt-ct---t-taacg--ggcctcg--ct-g-ttt--gcaatgtttgtgc-ttttt-g-ggtgtacttttttgta--tggtaggccaacgtcag-tttcgattatcataaaatgatc-agaggaaagtagcttt-gatttcg-attgaagtg-ttatagcctttgg-t-agatgt-ggtaatt--gaaactgaggattgcaacgaatac-c-c-ttt-------------gg-gc-tatctgtttga-c--ctttga-aag-ttactta--ggtgccgaaagc-t-tgc-ttac-ggt-cat-ttaag-ttggcgg-t-caat-ag-gtt---agaacgtgatta---------cc-ttcgtt-aaggacgttggc-gtaa-tggc-ttta-aacgacccgtcttgaaac-ccg
>KR105648_Dominikia_difficilevidera
agggaaacgattgaagtcagtcgta-ctga-cg-agaaatcagc-tc-t--------ttga-g-tgcgt-----t-cttgtgggcgtg--tgagagt-ct---t-taacg--ggcctcg--ct-g-ttt--gcaatgtttgtgc-ttttt-g-ggtgtacttttttgta--tggtaggccaacgtcag-tttcgattatcataaaatgatc-agaggaaagtagcttt-gatttcg-attgaagtg-ttatagcctttgg-t-agatgt-ggtaatt--gaaactgaggattgcaacgaatac-c-c-ttt-------------gg-gc-tatctgtttga-c--ctttga-aag-ttactta--ggtgccgaaagc-t-tgc-ttac-ggt-cat-ttaag-ttggcgg-t-caat-ag-gtt---agaacgtgatta---------cc-ttcgtt-aaggacgttggc-gtaa-tggc-ttta-aacgacccgtcttgaaac-ccg
>KM056659_Dominikia_aurea
agggaaacgattgaagtcagtcgta-ccga-cg-agaaatcagc-tt-a--------tcgt-g-tgtga-----a-cttgtgggcgtg--cgtgagt-tt---c--------ggcctcg--ct-g-ttt--gc-atgtttgtgc-gcttt-g-ggtgtactttttcgta--tggttggccaacgtcag-tttcgattactataaaatgacc-ggcggaatgtagcttc-gatttcg-gttgaagtg-ttatagcctctgg-t-agatgt-ggtgatt--gggactgaggattgcaacgaatat-c-c-ttt-------------gg-gc-tatccgtctga-c--ctctga-aag-ttgctca--ggtgccgaaagc-t-tgc-ttac-ggt-cat-ctaag-ttgacgg-t-caat-ag-gtt---agaacgtgatta---------ca-ttcgtt-aaggacgttggc-gtaa-tggc-ttta-aacgacccgtcttgaaac-acg
>KM056658_Dominikia_aurea
agggaaacgattgaagtcagtcgta-ccga-cg-agaaatcagc-tt-a--------tcgc-g-tgtga-----a-cttgtgggcgtg--cgtgagt-tt---c--------ggcctcg--ct-g-ttt--gc-atgtttgtgc-gtttt-g-ggtgtactttttcgta--tggttggccaacgtcag-tttcgattactataaaatgacc-ggcggaatgtagcttc-gatttcg-gttgaagtg-ttatagcctctgg-t-agatgt-ggtgatt--gggactgaggattgcaacgaat-t-c-c-ttt-------------gg-ac-tatccgtctga-t--ctctga-aag-ttgctca--ggtgccgaaagc-t-tgc-ttac-ggt-cat-ctaag-ttgacgg-t-caat-ag-gtt---agaacgtgatta---------ca-ttcgtt-aaggacgttggc-gtaa-tggc-ttta-aacgacccgtcttgaaac-acg
>KM056661_Dominikia_aurea
agggaaacgattgaagtcagtcgta-ccga-cg-agaaatcagc-tt-a--------tcgc-g-tgtga-----a-cttgtgggcgtg--catgagt-tt---c--------ggcctcg--ct-g-ttt--gc-atgtttgtgc-gtttt-g-gatgtactttttcgta--tggttggccaacgtcag-tttcgattactataaaatgacc-ggcggaatgtagcttc-gatttcg-gttgaagtg-ttatagcctctgg-t-agatgt-ggtgatt--gggactgaggattgcaacgaatat-c-c-ttt-------------gg-gc-tatccgtctga-t--ctctga-aag-ttgctca--ggtgccgaaagc-g-tgc-ttac-ggt-cat-ctaag-ttgacgg-t-caat-ag-gtt---agaacgtgatta---------ca-ttcgtt-aaggacgttggc-gtaa-tggc-ttta-aacgacccgtcttgaaac-acg
>KJ564146_Dominikia_disticha
agggaaacgattgaagtcagtcgta-ccga-cg-gaaaatcagc-tc-t--------tcga-g-tgcgg-----a-cttgtgggcgta--cgcgagc-tt---t-aac-c--ggccttg--tc-g-ttt--gctacgtttgtgc-ttttt-g-ggtgtactttttcgta--tggtaggccaacgtcag-tttcgattaccataaaatgatc-ggaggaatgtagcttc-gatcttgtattgaagtg-ttatagcctttgg-t-agatgt-ggtgact--gagactgaggattgcaacgaatac-c-c-ttt-------------gg-gc-tatccgtctga-c--ctctga-aag-ttgctta--ggtgccgaaagc-t-tgc-ttac-ggt-cat-ctatg-acgacgg-t-caaa-ag-gtt---agaacgtgatta---------ta-ttcgtt-aaggatgttggc-gtaa-tggc-ttta-aacgacccgtcttgaaac-acg
>KJ564149_Dominikia_disticha
agggaaacgattgaagtcagtcgta-ccga-cg-gaaaatcagc-tc-t--------tcga-g-tgcgg-----a-cttgtgggcgta--cgtgagc-tt---t-aac-c--ggcctcg--tc-g-ttt--gctacgtttgtgc-ttttt-g-ggtgtactttttcgta--tggtaggccaacgtcag-tttcgattaccataaaatgatc-ggaggaatgtagcttc-gatcttgtattgaagtg-ttatagcctttgg-t-agatgt-ggtgact--gagactgaggattgcaacgaatac-c-c-gtt-------------gg-gt-tatccgtctga-c--ctctga-aag-ttgctta--ggtgccgaaagc-t-tgc-ttac-ggt-cat-ctatg-acgacgg-t-caaa-ag-gtt---agaacgtgatta---------ta-ttcgtt-aaggatgttggc-gtaa-tggc-ttta-aacgacccgtcttgaaac-acg
>KJ564150_Dominikia_disticha
agggaaacgattgaagtcagtcgta-ccga-cg-gaaaatcagc-tc-t--------tcga-g-tgcgg-----a-cttgtgggcgta--cgcgagc-tt---t-aac-c--ggcctcg--tt-g-ttt--gc-ttgtttgtgc-ttttt-g-ggtgtactttttcgta--tggtaggccaacgtcag-tttcgatcaccataaaatgatc-ggaggaatgtagcttc-gatcttgtattgaagtg-ttatagcctttgg-t-agatgt-ggtgact--gagactgaggattgcaacgaatac-c-c-ttc-------------gg-gc-tatccgtctga-c--ctctga-aag-ttgctta--ggtgccgaaagc-t-tgc-ttac-ggt-cat-ctatg-acgacgg-t-caaa-ag-gtt---agaacgtgatta---------ta-ttcgtt-aaggatgttggc-gtaa-tggc-ttta-aacgacccgtcttgaaac-acg
>KJ564153_Dominikia_iranica
agggaaacgattgaagtcagtcgta-ccga-cg-gaaaatcagc-tc-t--------tcga-g-tgcga-----a-cttgtgggcgta--cgtgagc-tt---t-aac-c--ggcctcg--tt-g-ttt--gcgatgtttgtgc-ttttt-g-ggtgtactttttcgta--tggtaggccaatgtcag-tttcggtcatcataaaatgatc-ggaggaatgtagcttc-gatctcgtattgaagtg-ttatagcctctgg-t-agatgt-gatgaac--gagactgaggattgcaacgaatac-c-c-ttc-------------ggtgc-tatccgcctga-c--ctctga-aag-ttgctta--ggtgccgaaagc-t-tgc-ttac-ggt-cat-ctatg-acgacgg-t-caaa-ag-gtt---agaacgtgatta---------ta-ttcgtt-aaggatgttggc-gtaa-tggc-ttta-aacgacccgtcttgaaac-acg
>KJ564154_Dominikia_iranica
agggaaacgattgaagtcagtcgta-ccga-cg-gaaaatcagc-tc-t--------tcga-g-tgcga-----a-cttgtgggcgta--cgtgagc-tt---t-aac-c--ggcctcg--tt-g-ttt--gcgatgtttgtgc-ttttt-g-ggtgtactttttcgta--tggtaggccaatgtcag-tttcggtcatcataaaatgatc-ggaggaatgtagcttc-gatctcgtattgaagtg-ttatagcctctgg-t-agatgt-gatgaac--gagactgaggattgcaacgaatac-c-c-ttc-------------ggtgc-tatccgcctga-c--ctctga-aag-ttgctta--ggtgccgaaagc-t-tgc-ttac-ggt-cat-ctatg-acgacgg-t-caaa-ag-gtt---agaacgtgatta---------ta-ttcgtt-aaggatgttggc-gtaa-tggc-ttta-aacgacccgtcttgaaac-acg
>KJ564151_Dominikia_iranica
agggaaacgattgaagtcagtcgta-ccga-cg-gaaaatcagc-tc-t--------tcga-g-tgcga-----a-cttgtgggcgta--cgtgagc-tt---t-aac-c--ggcctcg--tt-g-ttt--gcgatgtttgtgc-ttttt-g-ggtgtactttttcgta--tggtaggccaatgtcag-tttctgtcatcataaaatgatc-ggaggaatgtagcttc-gatctcgtattgaagtg-ttatagcctctgg-t-agatgt-gatgaac--gagactgaggattgcaacgaatac-c-c-ttc-------------gg-gc-tatccgcctga-c--ctctga-aag-ttgctta--ggtgccgaaagc-t-tgc-ttac-ggt-cat-ctatg-acgacgg-t-caaa-ag-gtt---agaacgtgatta---------ta-ttcgtt-aaggatgttggc-gtaa-tggc-ttta-aacgacccgtcttgaaac-acg
>MW507149_Dominikia_glomerocarpica
agggaaacgattgaagtcagtcgta-ccga-cg-agaaatcagc-tc-t--------tcga-g-tgtga-----a-cttgtgggcgtg--tgagagt-tt---t-aaa-----ccctcg--ct-g-ttt--gcgatgtttgtgc-ttttt-g-ggtgtactttttcgta--tggtaggccaacatcag-tttcgagcaccataaaatgacc-ggcggaatgtagcttc-gatctcgtattgaagtg-ttatagcttctgg-t-agatgt-ggtgatt--gggactgaggattgcaacgaatac-c-t-ttt-------------ag-gc-tatccgtctga-t--ctctga-aag-tcgctta--ggtgccgaaagc-g-tgc-ttac-ggt-tat-ttaagtttgacgg-t-caaa-ag-gtt---agaacgtgatta---------ca-ttcgtt-aaggatgttggc-gtaa-tggc-ttta-aacgacccgtcttgaaac-acg
>MW507150_Dominikia_glomerocarpica
agggaaacgattgaagtcagtcgta-ccga-cg-agaaatcagc-tc-t--------tcga-g-tgtga-----a-cttgtgggcgtg--tgagagt-tt---t-aaa-----ccctcg--ct-g-ttt--gcgatgtttgtgc-ttttt-g-ggtgtactttttcgta--tggtaggccaacatcag-tttcgagcaccataaaatgacc-ggcggaatgtagcttc-gatctcgtattgaagtg-ttatagcttctgg-t-agatgt-ggtgatt--gggactgaggattgcaacgaatac-c-t-ttt-------------ag-gc-tatccgtctga-t--ctctga-aag-tcgctta--ggtgccgaaagc-g-tgc-ttac-ggt-tat-ttaagtttgacgg-t-caaa-ag-gtt---agaacgtgatta---------ca-ttcgtt-aaggatgttggc-gtaa-tggc-ttta-aacgacccgtcttgaaac-acg
>MW507152_Dominikia_glomerocarpica
agggaaacgattgaagtcagtcata-ccga-cg-agaaatcagcttt-t--------tcga-g-tgtga-----a-cttgtgggcgtg--tgagagc-tt---t-aa-----accctcg--ct-g-ttt--gcaacgtttgtgc-ttttt-t-ggtgtactttttcgta--tggtaggccaacatcag-tttcgagcaccataaaatgacc-ggcggaatgtagcttc-gatctcgtattgaagtg-ttatagcttctgg-t-agatgt-ggtgatt--gggactgaggattgcaacgaatac-c-t-ttt-------------ag-gc-tatccgtctga-t--ctctga-aag-tcgctta--ggtgccgaaagc-g-tgc-ttac-ggt-tat-ttaagtttgacgg-t-caaa-ag-gtt---agaacgtgatta---------ca-ttcgtt-aaggatgttggc-gtaa-tggc-ttta-aacgacccgtcttgaaac-acg
>HG798898_Dominikia_compressa
agggaaacgattgaagtcagtcgta-ctta-cg-agaaatcaac-tc-t--------tcg--g-tgcag-----a-tttgtgggcgtg--cgtgagc-ct---t-a---c--ggcctcg--tt-g-ttt--gcaacgtctgtgt-tcttg-g-ggtgtactttttcgtg--tggtaggtcaacgtcag-ttttgttcgctataaaataact-tgaggaatgtagcttc-gatcttgtattgaagtg-ttatagcctttcg-t-agatgt-ggcgtcc--gggactgaggattgcaacgaatac-ctt-ttt-------------gg-gc-tatccgcctga-c--ctctga-tag-ctgcttg--ggtgtcgaaagc-t-tgc-ttac-gat-cat-ctaag-acgacgg-t-caaa-ag-gtt---agaacgtgatta---------ta-ttcgtt-aaggatgttgac-gtaa-tgac-ttta-aacgacccgtcttgaaac-acg
>HG798896_Dominikia_compressa
agggaaacgattgaagtcagtcgta-ctta-cg-agaaatcaac-tc-t--------tcg--g-tgcag-----a-tttgtgggcgtg--cgtgagc-ct---t-a---c--ggcctcg--tt-g-ttt--gcaacgtctgtgc-tcttg-g-ggtgtactttttcgtg--tggtaggtcaacgtcag-ttttgttcgccataaaataact-tgaggaatgtagcttc-gatcttgtattgaagtg-ttatagcctttcg-t-agatgt-ggcgtcc--gggactgaggattgcaacgaatac-ctt-ttt-------------gg-gc-tatccgcctga-c--ctctga-tag-ttgcttg--ggtgtcgaaagc-t-tgc-ttac-gat-cat-ctaag-acgacgg-t-caaa-ag-gtt---agaacgtgatta---------ta-ttcgtt-aaggatgttgac-gtaa-tgac-ttta-aacgacccgtcttgaaac-acg
>HG798899_Dominikia_compressa
agggaaacgattgaagtcagtcgta-ctta-cg-agaaatcaac-tc-t--------tcg--g-tgcag-----a-tttgtgggcgtg--cgtgagc-ct---t-g---c--ggcctcg--tt-g-ttt--gcaacgtctgtgt-tcttg-g-ggtgtactttttcgtg--tggtaggtcaacgtcag-ttttgttcgctataaaataact-tgaggaatgtagcttc-gatcttgtattgaagtg-ttatagcctttcg-t-agatgt-ggcgtcc--gggactgaggattgcaacgaatac-ctt-ttt-------------gg-gc-tatccgcctga-c--ctctga-tag-ttgcttg--ggtgtcgaaagc-t-tgc-ttac-gat-cat-ctaag-acgacgg-t-caaa-ag-gtt---agaacgtgatta---------ta-ttcgtt-aaggatgttgac-gtaa-tgac-ttta-aacgacccgtcttgaaac-acg
>MG710520_Microdominikia_litorea
agggaaacgattgaagtcagtcgta-ccga-cg-agaaatcagc-tt-t--------tcga-a-tgtgc-----a-tttgtgggcgta--tgagagc-tt---c-a---c--ggccttg--tt-g-ttt--gcaatatgtatgt-ttctt-a-ggtgtactttttcgta--tggtaggtcaatgtcgg-ttttgatagccataaaatgatc-ggaggaatgtagcttc-ggcctcg-gttgaagtg-ttatagcctttgg-t-aaatgt-ggtgatt--aggaccgaggattgcaacgaatac-c-t-ttt-------------ag-gc-tatccgtctga-c--ctctga-aag-ttactta--ggtgccgaaagc-t-tgc-ttac-ggc-cat-ctaag-ttgacgg-t-caaa-ag-gtt---agaacgtgatta---------ta-ttcgtt-aaggacgttgac-gtaa-tggc-ttta-aacgacccgtcttgaaac-acg
>MG710517_Microdominikia_litorea
agggaaacgattgaagtcagtcgta-ccga-cg-agaaatcagc-tt-t--------tcga-a-tgtgc-----a-tttgtgggcgta--tgagagc-tt---c-a---c--ggccttg--tt-g-ttt--gcaatatgtatgt-ttctt-a-ggtgtactttttcgta--tggtaggtcaatgtcgg-ttttgatagccataaaatgatc-ggaggaatgtagcttc-ggcctcg-gttgaagtg-ttatagcctttgg-t-aaatgt-ggtgatt--aggaccgaggattgcaacgaatac-c-t-ttt-------------ag-gc-tatccgtctga-c--ctctga-aag-ttactta--ggtgccgaaagc-t-tgc-ttac-ggc-cat-ctaag-ttgacgg-t-caaa-ag-gtt---agaacgtgatta---------ta-ttcgtt-aaggacgttgac-gtaa-tggc-ttta-aacgacccgtcttgaaac-acg
>MG710518_Microdominikia_litorea
agggaaacgattgaagtcagtcgta-ccga-cg-agaaatcagc-tt-t--------tcga-a-tgtgc-----a-tttgtgggcgta--tgagagc-tt---c-a---c--ggccttg--tt-g-ttt--gcaatatgtatgt-ttctt-a-ggtgtactttttcgta--tggtaggtcaatgtcgg-ttttgatagccataaaatgatc-ggaggaatgtagcttc-ggcctcg-gttgaagtg-ttatagcctttgg-t-aaatgt-ggtgatt--aggaccgaggattgcaacgaatac-c-t-ttt-------------ag-gc-tatccgtctga-c--ctctga-aag-ttactta--ggtgccgaaagc-t-tgc-ttac-ggc-cat-ctaag-ttgacgg-t-caaa-ag-gtt---agaacgtgatta---------ta-ttcgtt-aaggacgttgac-gtaa-tggc-ttta-aacgacccgtcttgaaac-acg
>KY555052_Orientoglomus_emiratium
agggaaacgattgaagtcagtcgta-ccga-cg-gaaaatcaac-ta-c--------tcga-g-tgggt-----a-cttgcgggctta--tgtgagc-tt---c-a---c--ggccacg--tt-g-ttt--gca--actcgtgc-tcttg-t-ggtgtactttttcgta--tggtaggtcagcgtcgg-ttttggacgtcataaaataatc-ggaggaatgtagcttc-gacctcg-gttgaagtg-ttatagcctttgg-t-agatgt-gatgtct--gagaccgaggattgcaacgaatac-c-c-ttt-----------t-gg-gc-tatccacctga-c--ctctga-aag-ttacttg--ggtgctgaaagt-t-tac-ttac-ggt-cat-tcaag-ttgactg-t-caac-ag-gtt---agaacgtgatta---------ca-ttcgtt-aaggacgttgac-gtaa-tggc-ttta-aacgacccgtcttgaaac-acg
>KY555053_Orientoglomus_emiratium
agggaaacgattgaagtcagtcgta-ccga-cg-gaaaatcaac-ta-c--------tcga-g-tgggt-----a-cttgcgggctta--tgtgagc-tt---c-a---c--ggccacg--tt-g-ttt--gca--actcgtgc-tcttg-t-ggtgtactttttcgta--tggtaggtcagcgtcgg-ttttggacgtcataaaataatc-ggaggaatgtagcttc-gacctcg-gttgaagtg-ttatagcctttgg-t-agatgt-gatgtct--gagaccgaggattgcaacgaatac-c-c-ttt-----------t-gg-gc-tatccacctga-c--ctctga-aag-ttacttg--ggtgctgaaagt-t-tac-ttac-ggt-cat-tcaag-ttgactg-t-caac-ag-gtt---agaacgtgatta---------ca-ttcgtt-aaggacgttgac-gtaa-tggc-ttta-aacgacccgtcttgaaac-acg
>KY555051_Orientoglomus_emiratium
agggaaacgattgaagtcagtcgta-ccga-cg-gaaaatcaac-ta-c--------tcga-g-tgggt-----a-cttgcgggcgta--tgtgagc-tt---c-a---c--ggccacg--tt-g-ttt--gca--actcgtgc-tcttg-t-ggtgtactttttcgta--tggtaggtcagcgtcgg-ttttggacgtcataaaatgatc-ggaggaatgtagcttc-gacctcg-gttgaagtg-ttatagcctttgg-t-agatgt-gatgtct--gagaccgaggattgcaacgaatac-c-c-ttt-----------t-gg-gc-tatccgtctga-c--ctctga-aag-ttacttg--ggtgccgaaagt-t-tac-ttac-ggt-cat-tcaag-ttgactg-t-caac-ag-gtt---agaacgtgatta---------ca-ttcgtt-aaggacgttgac-gtaa-tggc-ttta-aacgacccgtcttgaaac-acg
>JQ048881_Funneliformis_caledonium
agggaaacgattgaagtcagtcata-ccaa-cg-ggaaatcaac-ct-c--------ttga-g-tttgg-----t-ctcgtgggtttt--gaagagt-tt---a-a---a--agccttc--gg-a-ttt--tc-gagattgggc-tcttc-t-ggtgtactttctcgta--cggttagtcaacatcgg-ttttgaatgtcataaaatgact-ggaggaatgtggcttc-gatctcgtattgaagtg-ttatagcctttgg-t-agatgt-gatgttc--gagaccgaggattgcaacggatac-c-c-ttc-----------t-gg-gc-tattcgtctga-t--ctctgaaacg-ttgcctt--gatgtcgaaagc-t-tgc-ttat-gat-gttaagggt-attacgg-t-caaa-ag-gtt---agaacg-gatta---------aa-ttcgtt-aaggatgttgac-gtaa-tgac-ttta-aacgacccgtcttgaaac-acg
>MH590065_Funneliformis_caledonium
agggaaacgattgaagtcagtcata-ccaa-cg-ggaaatcaac-ct-t--------ttga-g-tttgg-----t-ctcgtgggtttt--gaagagt-tt---a-a---a--agctttc--gg-a-ttt--tc-gagattgggt-tcttc-t-ggtgtactttctcgta--cggttagtcaacatcgg-ttttgaatgtcataaaatgact-ggaggaatgtggcttc-gatctcgtattgaagtg-ttatagcctttgg-t-agatgt-gatgttc--gagaccgaggattgcaacggatac-c-c-ttc-----------t-gg-gc-tattcgtctga-t--ctctgaaacg-ttgcctt--gatgtcgaaagc-t-tgc-ttat-gat-gtt-agggt-attacga-t-caaa-ag-gtt---agaacg-gatta---------aa-ttcgtt-aaggatgttgac-gtaa-tgac-ttta-aacgacccgtcttgaaac-acg
>FN547497_Funneliformis_caledonium
agggaaacgattgaagtcagtcata-ccaa-cg-ggaaatcaac-ct-c--------ttga-g-tttgg-----t-ctcgtgggtttc--gaagagt-tt---a-a---a--agccttc--gg-a-ttt--tc-gagattgggc-tcttc-t-ggtgtactttctcgta--cggttagtcaacatcgg-ttttgaatgtcataaaatgact-ggaggaatgtggcttc-gatctcgtattgaagtg-ttataacctttgg-t-agatgt-gatgttt--gagaccgaggattgcaacggatac-c-c-ttc-----------t-gg-gc-tattcgtctga-t--ctctgaaacg-ttgcctt--gatgtcgaaagc-t-tgc-ttat-gat-gct-agggt-aatacgg-t-caaa-ag-gtt---agaacg-gatta---------aa-ttcgtt-aaggatgttgac-gtaa-tgac-ttta-aacgacccgtcttgaaac-acg
>EU931273_Funneliformis_geosporum
agggaaacgattgaagtcagtcata-ccaa-cg-ggaaatcaac-ct-t--------ttga-g-ttcgt-----t-cttgtgggtttc--gaggagt-tt---a-a---a--agccttc--ta-a-ttt--gtgaggattgggc-tcttt-t-ggtgtactttctcgta--cggttagtcaacatcgg-ttttgaatgtcataaaatgact-ggaggaatgtggctac-gatctcgtatcgaagtg-ttataacctttgg-t-agatgt-gatgttc--gagaccgaggattgcaacggatac-c-t-ttc-----------t-gg-gc-tattcgtctga-t--ctctgatacg-ttgcctt--gatgtcgaaagc-g-tgc-ttat-gat-gtt-agggt-attacgg-t-caaa-ag-gtt---agaacg-gatta---------aa-ttcgtt-aaggatgttgac-gtaa-tgac-ttta-aacgacccgtcttgaaac-acg
>EU931284_Funneliformis_geosporum
agggaaacgattgaagtcagtcata-ccaa-cg-ggaaatcaac-ct-t--------ttga-g-ttcgt-----t-cttgtgggtttc--gaggagt-tt---a-a---a--agccttc--tg-a-ttt--gtgaggattgggc-tcttt-t-ggtgtactttctcgta--cggttagtcaacatcgg-ttttgaatgtcataaaatgact-ggaggaatgtggcttc-gatctcgtatcgaagtg-ttataacctttgg-t-agatgt-gatgttc--gagaccgaggattgcaacggatac-c-t-ttc-------------gg-gc-tattcgtctga-t--ctctgatacg-ttgcctt--gatgtcgaaagc-g-tgc-ttat-gat-gtt-agggt-attacgg-t-caaa-ag-gtt---agaacg-gatta---------aa-ttcgtt-aaggatgttgac-gtaa-tgac-ttta-aacgacccgtcttgaaac-acg
>EU931270_Funneliformis_geosporum
agggaaacgattgaagtcagtcata-ccaa-cg-ggaaatcaac-ct-t--------ttga-g-ttcgt-----t-cttgtgggtttc--gaggagt-tt---a-a---a--agccttc--tg-a-ttt--gctaggattgggc-acttt-t-ggtgtactttctcgta--cggttagtcaacatcgg-ttttgaatgtcataaaatgact-ggaggaatgagacttc-gatctcgtatcgaagtg-ttataacctttgg-t-agatgt-gatgttc--gagaccgaggattgcaacggatac-c-t-tcc-------------ag-gc-tattcgtctga-t--ctctgatacg-ttgcctt--gatgtcgaaagc-g-tgc-ttat-gat-gtt-agggt-attacgg-t-caaa-ag-gtt---agaacg-gatta---------aa-ttcgtt-aaggatgttgac-gtaa-tgac-ttta-aacgacccgtcttgaaac-acg
>FN547478_Funneliformis_sp_WUM3
agggaaacgattgaagtcagtcata-tcaa-cg-ggaaatcaat-ct-t--------ttga-g-tttga-----t-cttgtgggtttc--ggagagt-tt---a-a---a--agccttc--gg-a-ttc--gttaggattgggc-tcttt-t-ggtgtactttctcgta--aggttagtcaacatcgg-ttttgaatgtcataaaatgact-ggaggaatgttgcttc-gatctcgtatcgaagtg-ttatagcctttgg-t-agatgt-gatgttc--gagtccgaggattgcaacggatac-c-c-ttc-----------t-gg-gc-tattcgtctga-t--ctctgatacg-ttgcctt--gatgtcgaaagc-t-tgc-ttat-gat-gtt-agggt-attacgg-t-caaa-ag-gtt---agaacg-gatta---------aa-ttcgtt-aaggatgttgac-gtaa-tgac-ttta-aacgacccgtcttgaaac-acg
>FN547477_Funneliformis_sp_WUM3
agggaaacgattgaagtcagtcata-tcaa-cg-ggaaatcaat-ct-t--------ttga-g-tttga-----t-cttgtgggtttc--ggagagt-tt---a-a---a--agccttc--gg-a-ttc--gttaggattgggc-tcttt-t-ggtgtactttctcgta--aggttagtcaacatcgg-ttttgaatgtcataaaatgact-ggaggaatgttgcttc-gatctcgtatcgaagtg-ttatagcctttgg-t-agatgt-gatgttc--gagtccgaggattgcaacggatac-c-c-ttc-----------t-gg-gc-tattcgtctga-t--ctctgatacg-ttgcctt--gatgtcgaaagc-t-tgc-ttat-gat-gtt-agggt-attacgg-t-caaa-ag-gtt---agaacg-gatta---------aa-ttc------------------------------------------------------
>FN547481_Funneliformis_sp_WUM3
agggaaacgattgaagtcagtcata-tcaa-cg-ggaaatcaat-ct-t--------ttga-g-tttga-----t-cttgtgggtttc--ggagagt-tt---a-a---a--agccttc--gg-a-ttc--gttaggattgggc-tcttt-t-ggtgtactttctcgta--aggttagtcaacatcgg-ttttgaatgtcataaaatgact-ggaggaatgttgcttc-gatctcgtatcgaagtg-ttatagcctttgg-t-agatgt-gatgttc--gagtccgaggattgcaacggatac-c-c-ttc-----------t-gg-gc-tattcgtctga-t--ctctgatacg-ttgcctt--gatgtcgaaagc-t-tgc-ttat-gat-gtt-agggt-attacgg-t-caaa-ag-gtt---agaacg-gatta---------aa-ttcgtt-aaggatgttgac-gtaa-tgac-ttta-aacgacccgtcttgaaac-acg
>FR750032_Funneliformis_mosseae
agggaaacgattgaagtcagtcata-ccaa-cg-ggaaatcaac-ct-t--------ttga-g-ctcgg-----t-ctcgtgggtttt--gaagagt-tt---c-a---a--agccttc--gg-a-ttc--gc-gggattggga-tctct-t-ggtgtactttttcgta--cggttagtcaacatcgg-ttttggatgtcataaaatgact-ggaggaatgtagcttc-gatctcgtattgaagtg-ttatagcctttgg-t-agatgt-gatgttt--gagactgaggattgcaacggatac-c-c-ttc-----------a-gg-gt-tattcgtctga-t--ctctgatacg-ttatctt--gatgttaaaagc-t-tgc-ttat-gat-gtt-aaggt-attacgg-t-caaa-ag-gtt---agaatg-aatta---------ga-ttcgtt-aaggatgttgac-gtaa-tgac-ttta-aatgacccgtcttgaaac-acg
>FN547490_Funneliformis_mosseae
agggaaacgattgaagtcagtcata-ccaa-cg-ggaaatcaac-ct-t--------ttga-g-ctcgg-----t-ctcgtgggtttt--gaagagt-tt---c-a---a--agccttc--gg-a-ttc--gc-gggattggga-tctct-t-ggtgtactttttcgta--cggttagtcaacatcgg-ttttgaatgtcataaaatgact-ggaggaatgtagcttc-gatctcgtattgaagtg-ttatagcctttgg-t-agatgt-gatgttt--gagaccgaggattgcaacggatac-c-c-ttc-----------a-gg-gc-tattcgtctga-t--ctctgatacg-ttatctt--gatgttaaaagc-t-tgc-ttat-gat-gtt-aaggt-attacgg-t-caaa-ag-gtt---agaatg-aatta---------ga-ttcgtt-aaggatgttgac-gtaa-tgac-ttta-aatgacccgtcttgaaac-acg
>KF836909_Funneliformis_mosseae
agggaaacgattgaagtcagtcata-ccaa-cg-ggtaatcaac-ct-t--------ttga-g-cttgg-----t-ctcgtgggtttt--gaagagt-tt---caa---a--agccttc--tg-a-ttc--gc-gggattggga-tctct-t-ggtgtactttttcgta--cggttagtcaacatcgg-ttttgaatgtcataaattgact-ggaggaatgtagcttc-gatctcgtattgaagtg-ttatagcctttgg-t-agatgt-gatgttt--gagaccgaggattgcaacggatac-c-c-ttc-----------a-gg-gc-tattcgtctga-t--ctctgatacg-ttgcctt--gatgttgaaagc-t-tgc-ttat-gat-gtt-agggt-attacgg-t-caaa-ag-gtt---agaacg-aatta---------ca-ttcgtt-aaggatgttgac-gtaa-tgac-ttta-aacgacccgtcttgaaac-acg
>AY541908_Funneliformis_mosseae
agggaaacgattgaagtcagtcata-ccaa-cg-ggaaatcaac-ct-t--------ttga-g-cttgg-----t-ctcgtgggtttt--gaagagt-tt---c-a---a--agccttc--gg-a-ttc--gc-gagattgaga-tctct-c-ggtgtactttctcgta--cggttagtcaacatcgg-ttttgaatgtcataaaatgact-ggaggaatgtagcttc-gatctcgtattgaagtg-ttatagcctttgg-t-agatgt-gatgttt--gagaccgaggattgcaacggatac-c-c-ttc-----------a-gg-gc-tattcgtctga-t--ctctgatacg-ttgcctt--gatgttgaaagc-t-tgc-ttat-gat-gtt-agggt-attacgg-t-caaa-ag-gtt---agaacg-aatta---------ca-ttcgtt-atggatgttgac-gtaa-tgac-ttta-aacgacccgtcttgaaac-acg
>JF439112_Funneliformis_mosseae
agggaaacgattgaagtcagtcata-ccaa-cg-ggaaatcaac-ct-t--------ttga-g-ctcgg-----t-ctcgtgggtttt--gaagagt-tt---c-a---a--agccttc--gg-a-ttc--gc-gagattggga-actct-t-ggtgtactttttcgta--cggttagtcaacatcgg-ttttgaatgtcataaaatgact-ggaggaatgtagcttc-gatctcgtattgaagtg-ttatagcctttgg-t-agatgt-gatgttt--gagaccgaggattgcaacggatac-c-c-ttc-----------aggg-gc-tattcgtctga-t--ctctgatacg-ttgccct--gatgttgaaagc-t-tgc-ttat-gat-gtt-agggt-attacgg-t-caaa-ag-gtt---agaacg-gatta---------ca-ttcgtt-aaggatgttgac-gtaa-tgac-ttta-aacgacccgtcttgaaac-acg
>AF304988_Funneliformis_mosseae
agggaaacgattggagtcagtcata-ccaa-cg-ggaaatcaac-ct-t--------ttga-g-ctcgg-----t-ctcgtgggtttt--gaagagt-tt---c-a---a--agccttc--gg-a-ttc--gc-gggattggga-tctct-t-ggcgtactttttcgta--cggttagtcaacatcgg-ttttgaatgccataaaatgact-ggaggaatgtagcttc-gatctcgtattgaagtg-ttatagcctttgg-t-agatgt-gatgctt--gagaccgaggattgcaacggatac-c-c-ttc-----------a-gg-gc-tattcgtctga-t--ctctgatacg-ttgcctt--gatgttgaaagc-t-tgc-ttat-gat-gtt-agggt-attacgg-t-caaa-ag-gtt---agaacg-aatta---------ca-ttcgtt-aaggatgttgac-gtaa-tgac-ttta-aacgactcgtcttgaaac-acg
>AF145736_Funneliformis_mosseae
agggaaacgattgaagtcagtcata-ccaa-cg-ggaaatcaac-ct-t--------ttga-g-ctcgg-----t-ctcgtgggtttt--gaagagt-tt---c-a---a--agccttc--gg-a-ttc--gc-gggattggga-tctct-c-ggtgtactttttcgta--cggttagtcaacatcgg-ttttgaatgtcataaaatgact-ggaggaatgtgcttcc-gatctcgtattgaagtg-ttatagcctttgg-t-agatgt-gatgttt--gagaccgaggattgcaacggatac-c-c-ttc-----------a-gg-gc-tattcgtctga-t--ctctgatacg-ttgcctt--gatgtcgaaagc-t-tgc-ttat-gat-gtt-agggt-attacgg-t-caaa-ag-gtt---agaacg-aatta---------ca-ttcgtt-aaggatgttgac-gtaa-tgac-ttta-aacgacccgttttgaaac-acg
>FR750025_Funneliformis_mosseae
agggaaacgattgaagtcagtcata-ctaa-cg-ggaaatcaac-ct-t--------ttga-g-cttgg-----t-ctcgtgggtttt--gaagagt-tt---t-a---a--agccttc--gg-a-ttc--gc-gggattggga-tctct-t-ggtgtactttttcata--cggttagtcaacatcgg-ttttgaatgtcataaaatgact-ggaggaatgtagtttc-gatcttgtattgaagta-ttatagcctttgg-t-agatgt-gatgttt--gagactgaggattgcaacggatac-c-c-ttc-----------a-gg-gt-tattcgtctga-t--ctctgatacg-ttatctt--gatgttaaaagc-t-tgc-ttat-gat-gtt-aaggt-attacgg-t-caaa-ag-gtt---agaatg-aatta---------ga-ttcgtt-aaggatgttgac-gtaa-tgac-ttta-aatgacccgtcttgaaac-acg
>AF304897_Funneliformis_coronatum
agggaaacgattgaagtcagtcata-ccaa-cg-ggaaatcaac-ct-t--------ttga-g-ctttg-----t-ctcgtgag-ttt--gaagagt-tt---a-a---a--cgccttc--gg-g-ttt--gc-gagattggga-tcttc-t-ggtatactttctcgta--cggttagtcaacatcgg-ttttgaatgtcataaaatgact-ggaggaatgtagcttc-gatctcgtatcgaagtg-ttatagcctttgg-t-agatgt-gatgttt--gagaccgaggattgcaacggatac-c-c-ttc-----------atgg-gc-tattcgtctga-t--ctctgatacg-ttgcctt--gacgttgaaagc-t-tgc-ttat-gat-gtt-agggt-attacgg-t-caaa-ag-gtt---agaacg-gatta---------aa-ttcgtt-aaggatgttgac-gtaa-tgac-ttta-aacgacccgtcttgaaac-acg
>AF304914_Funneliformis_coronatum
agggaaacgattgaagtcagtcata-ccaa-cg-agaaatcaac-ct-t--------ttga-g-ctttg-----t-ctcgtggg-ttc--gaagagt-tt---a-a---a--cgccttc--gg-g-ttc--gc-gagattggga-tcttc-t-ggtgtactttctcgta--cggttagtcaacatcgg-ttttgaatgccataaaatgact-ggaggaatgtagcttc-gatctcgtatcgaagtg-ttatagcctttgg-t-agatgt-gatgttt--gagaccgaggattgcaacggatac-c-c-ttc-----------atgg-gc-tatccgtctga-t--ctctgatacg-ttgcctt--gacgttgaaagc-t-tgc-ttat-gat-gtt-agggt-tttacgg-t-c-aa-ag-gtt---agaacg-gatta---------aa-ttcgtt-aaggatgttgac-gtaa-tgac-ttta-aacgacccgtcttgaaac-acg
>AF304968_Funneliformis_coronatum
agggaaacgattgaagtcagtcata-ccaa-cg-ggaaatcaac-ct-t--------ttga-g-ctttg-----t-ctcgtggg-ttc--gaagagt-tt---a-a---a--cgccttc--gg-g-ttc--gc-gagattggga-tcttc-t-ggtgtactttctcgta--cggttagtcaacatcgg-ttttgaatgtcataaaatgact-ggaggaatgtagcttc-gatctcgtatcgaagcg-ttatagcctttgg-t-agatgt-gatgttt--aagaccgaggattgcaacggatac-c-c-ttc-----------atgg-gc-tattcgtctga-t--ctctgacacg-ttgcctt--gacgttgaaagc-t-tgc-ttat-gat-gtt-agggt-attacgg-t-caaa-ag-gtt---agaacg-gatta---------aa-ttcgtt-aaggatgttgac-gtaa-tgac-ttta-aacgacccgtcttgaaac-acg
>AF304909_Funneliformis_coronatum
agggaaacgattgaagtcagtcata-ccaa-cg-ggaaatcaac-ct-t--------ttga-g-ctttg-----t-ctcgtggg-ttc--gaagagt-tt---a-a---a--cgccttc--gg-g-ttc--gt-gagattggaa-tcttc-t-ggtgtactttctcgta--cggttagtcaacatcgg-ttttgaatgtcataaaatgact-ggaggaatgtagcttc-gatctcgtatcgaagtg-ttatagcctttgg-t-agatgt-gatgttt--gagaccgaggattgcaacggatac-c-c-ttt-----------aagg-gc-tattcgtctga-t--ctctgatacg-ttgcctt--gacgttgaaagc-t-tgc-ttat-gat-gtt-agggt-attacgg-t-caaa-ag-gtt---agaacg-gatta---------aa-ttcgtt-aaggatgttgac-gtaa-tgac-ttta-aacgacccgtcttgaaac-acg
>MT376718_Funneliformis_pilosus
agggaaacgattgaagtcagtcata-ccaa-cg-ggaaatcaac-ct-t--------ttga-g-ctttg-----t-ctcgtggg-ttc--gaagagt-tt---a-a---a--cgccttc--gg-g-ttc--gc-gagattggga-tcttc-tgggtgtactttctcgta--cggttagtcaacatcgg-ttttgaatgtcataaaatgact-ggaggaatgtggcttc-gatctcgtatcgaagtg-ttatagcctttgg-t-agatgt-gatgttt--gagaccgaggattgccacggatac-c-c-ctt-----------tagg-gc-tatttgtctga-t--ctttgatacg-tttcctt--gacgttgaaggc-t-tgc-tta-------------------------------------------------------------------------------------------------------------------------
>MT376719_Funneliformis_pilosus
agggaaacgattgaagtcagtcata-ccaa-cg-ggaaatcaac-ct-t--------ttga-g-ctttg-----t-ctcgtggg-ttc--gaagagt-tt---a-a---a--cgccttc--gg-g-ttc--gc-gagattggga-tcttc-tgggtgtactttctcgta--cggttagtcaacatcgg-ttttgaatgtcataaaatgact-ggaggaatgtggcttc-gatctcgtatcgaagtg-ttatagcctttgg-t-agatgt-gatgttt--gagaccgaggattgccacggatac-c-c-ctt-----------tagg-gc-tatttgtctga-t--ctttgatacg-tttcctt--gacgttgaaggc-t-tgc-tta-------------------------------------------------------------------------------------------------------------------------
>MK348927_Funneliglomus_sanmartinensis
agggaaacgattaaagtcagtcata-ccag-cg-gaaaatcaac-cg-a--------cttg-ggtgtga-------tcctgtaggttt--gaagagt-tt---a-a---a--agccttcg----a-tct--ac-ggaatcatgc-tcttt-c-ggtgtattttttcgta--cggtaggttaacatcga-ttttgaatatcataaaatgacc-ggaggaatgtagcttc-gatctcgtattgaagtg-ttatagcctttgg-t-agatgt-ggtgatc--aaggtcgaggattgcaacgaatac-c-c-ttt-----------c-gg-gc-tattcgtctga-t--ctctgatacg-ttgtcct--ggtgtcgaaagc-t-tgc-ttac-ggt-att-agggt-attacgg-t-cgca-ag-gtt---agaacg-gatta---------ca-ttcgtt-aaggatgttgac-gtaa-tggc-ttta-aacgacccgtcttgaaac-acg
>MK348935_Funneliglomus_sanmartinensis
agggaaacgattaaagtcagtcata-ctag-cg-gaaaatcaac-cg-a--------cttg-ggtgtga-------tcctgtaggtct--ggagagt-tt---a-a---a--agccttcg----a-tct--ac-ggaatcatgc-tcttt-c-ggtgtattttttcgta--cggtaggttaacatcga-ttttgaatatcataaaatgacc-ggaggaatgtagcttc-gatctcgtattgaagtg-ttatagcctttgg-t-agatgt-gatgatc--aaggtcgaggattgcaacggatac-c-c-ctt-----------c-gg-gc-tattcgtctga-t--ctctgatacg-ttgtcct--ggtgtcgaaagc-t-tgc-ttac-ggt-att-agggt-attacgg-t-caca-ag-gtt---ggaacg-gatta---------ca-ttcgtt-aaggatgttgac-gtaa-tggc-ttta-aacgacccgtcttgaaac-acg
>MK348931_Funneliglomus_sanmartinensis
agggaaacgattgaagtcagtcata-tcag-cg-gaaaatcaac-cg-a--------cttg-g-tgatg-----a-tcctataggttc--ggagagt-tt---a-a---a--aaccttcg----a-tct--ac-ggaatcatgc-tcttt-c-ggtgtattttttcgta--tggtaggttaacatcga-ttttgaatatcataaaatgacc-ggaggaatgtagcttc-gatctcgtattgaagtg-ttatagcctttggtt-agatgt-ggtgatc--aaggtcgaggattgcaacgaatac-c-c-ttt-----------c-gg-gc-tatccgtctga-t--ctctgatacg-ttgtcct--ggtgtcgaaagc-t-tgc-ttac-ggt-att-agggt-attgcgg-t-taca-ag-gtt---agaacg-gatta---------ca-ttcgtt-aaggatgttgac-gtaa-tggc-ttta-aacgacccgtcttgaaac-acg
>KF060306_Septoglomus_africanum
agggaaacgattgaagtcagtcgta-ccaa-cg-ggaaatcaat-tc-a--------tcga-g-tgttg-----a-atttgga-tctt--aaagagt-ct---t-a---a--aacctttg-gg-t-ttc--gg-atattttcactttttt-g-aacgtattttctcgta--cggtaggttaacatcga-ttttgaagattataaaatgatc-ggaggaatgtagcttc-gatctcgtattgaagtg-ttatagcctttgg-t-agatgt-aatgatc--aagatcgaggattgcaacgaatac-c-c-ttt-----------t-gg-gc-tatccgtctga-t--ctctgatacg-ttgcctc--ggtaacgaaagc-g-tgc-ttac-ggt-att-gaggt-attacgg-t-caaa-ag-gtt---agaacgtgatta---------ca-ttcgtt-aaggatgttgac-gtaa-tggc-ttta-aacgacccgtcttgaaac-acg
>KF060304_Septoglomus_africanum
agggaaacgattgaagtcagtcgta-ccaa-cg-ggaaatcaat-tc-a--------tcga-g-tgttg-----a-atttgga-tctt--aaagagt-ct---t-a---a--aacctttg-gg-t-ttc--gg-atattttcactttttt-g-aacgtattttctcgta--cggtaggttaacatcga-ttttgaagattataaaatgatc-ggaggaatgtagcttc-gatctcgtattgaagtg-ttatagcctttgg-t-agatgt-aatgatc--aagatcgaggattgcaacgaata--c-c-ttt-----------t-gg-gc-tatccgtctga-t--ctctgatacg-ttgcctc--ggtaacgaaagc-g-tgc-ttac-ggt-att-gaggt-attacgg-t-caaa-ag-gtt---agaacgtgatta---------aa-ttcgtt-aaggatgttgac-gtaa-tggc-ttta-aacgacccgtcttgaaac-acg
>KF060305_Septoglomus_africanum
agggaaacgattgaagtcagtcgta-ccaa-cg-ggaaatcaat-tc-a--------tcga-g-tgttg-----a-atttaga-tctt--gaagagt-ct---t-a---a--aacctttg-gg-t-ttc--gg-atattttcac-ttttt-g-aacgtattttctcgta--cggtaggttaacatcga-ttttgaagattataaaatgatc-ggaggaatgtagcttc-gatctcgtattgaagtg-ttatagcctttgg-t-agatgt-aatgatc--aagatcgaggattgcaacgaatac-c-c-ttt-----------t-gg-gc-tatccgtctga-t--ctctgatacg-ttgcctc--ggtaacgaaagc-g-tgc-ttac-ggt-att-gaggt-attacgg-t-caaa-ag-gtt---agaacgtgatta---------aa-ttcgtt-aaggatgttgac-gtaa-tggc-ttta-aacgacccgtcttgaaac-acg
>FJ461827_Septoglomus_constrictum
agggaaacgattgaagtcagtcgta-ccaa-cg-ggaaatcaat-tc-a--------tcga-g-tgttg-----a-atttgggttttt--aaagagt-tt---t-a---a--aacctttg-gg-a-ttc--aa-atattttcac-ttttt-g-aacgtattttctcgta--cggtaggttaacatcga-ttttgaacattataaaatgatc-ggaggaatgtagcttc-gatctcgtattgaagtg-ttatagcccttgg-t-agatgt-aatgatc--gagatcgaggattgcaacgaatac-c-c-ttt-----------t-gg-gc-tatccgtctga-t--ctctgatacg-ttgcctc--ggtaacgaaagc-g-tgc-ttac-ggt-att-gaggt-ataacgg-t-caaa-ag-gtt---agaacgtgatta---------ca-ttcgtt-aaggatgt------------------------------------------
>JF439167_Septoglomus_constrictum
agggaaacgattgaagtcagtcgta-ccaa-cg-ggaaatcaat-tc-a--------tcga-g-tgtta-----a-atttggg-tttc--gaagagt-gt---t-a---a--aacctttg-gg---ttc--ag-atattttcac-ttttt-g-aacgtattttctcgta--cggtaggttaacatcga-ttttgaacattataaaatgatc-ggaggaatgtagcttc-gatctcgtattgaagtg-ttatagcctttgg-t-agatgt-aatgatc--gagatcgaggattgcaacgaatac-c-c-ttt-----------t-gg-gc-tatccgtctga-t--ctctgatacg-ttgcctc--ggtaacgaaagc-g-tgc-ttac-ggt-att-gaggt-attacgg-t-caaa-ag-gtt---agaacgtgatta---------ca-ttcgtt-aaggatgttgac-gtaa-tggc-ttta-aacgacccgtcttgaaac-acg
>MH590070_Septoglomus_constrictum
agggaaacgattgaagtcagtcgta-ccaa-cg-ggaaatcaat-tc-a--------tcga-g-tgtta-----a-atttggg-tttc--gaagagt-gt---t-a---a--aacctttg-gg---ttc--ag-atattttcac-ttttt-g-aacgtattttctcgta--cggtaggttaacatcga-ttttgaacattataaaatgatc-ggaggaatgtagcttc-gatctcgtattgaagtg-ttatagcctttgg-t-agatgt-aatgatc--gagatcgaggattgcaacgaatac-c-c-ttt-----------t-gg-gc-tatccgtctga-t--ctctgatacg-ttgcctc--ggtaacgaaagc-g-tgc-ttac-ggt-att-gaggt-attacgg-t-caaa-ag-gtt---agaacgtgatta---------ca-ttcgtt-aaggacgttgac-gtaa-tggc-ttta-aacgacccgtcttgaaac-acg
>HF674440_Septoglomus_altomontanum
agggaaacgattgaagtcagtcgta-ccaa-cg-ggaaatcaat-tc-a--------tcga-g-tgttg-----a-atttaga-tctt--gaagagt-ct---t-a---a--aacctttg-gg-t-ttc--gg-atattttcac-ttttt-g-aacgtattttctcgta--cggtaggttaacatcga-ttttgaagattataaaatgatc-ggaggaatgtagcttc-gatctcgtattgaagtg-ttatagcctttgg-t-agatgt-aatgatc--aagatcgaggattgcaacgaatac-c-c-ttt-----------t-gg-gc-tatccgtctga-t--ctctgatacg-ttgcctc--ggtaacgaaagc-g-tgc-ttac-ggt-att-gaggt-attacgg-t-caaa-ag-gtt---ggaacgtgatta---------ca-ttcgtt-aaggatgttgac-gtaa-tggc-ttta-aacgacccgtcttgaaac-acg
>HF674439_Septoglomus_altomontanum
agggaaacgattgaagtcagtcgta-ccaa-cg-ggaaatcaat-tc-a--------tcga-g-tgttg-----a-atttaga-tctt--gaagagt-ct---t-a---a--aacctttg-gg-t-ttc--gg-atattttcac-ttttt-g-aacgtattttctcgta--cggtagattaacatcga-ttttgaagattataaaatgatc-ggaggaatgtagcttc-gatctcgtattgaagtg-ttatagcctttgg-t-agatgt-aatgatc--aagatcgaggattgcaacgaatac-c-c-ttt-----------t-gg-gc-tatccgtctga-t--ctctgatacg-ttgcctc--ggtaacgaaagc-g-tgc-ttac-ggt-att-gaggt-attacgg-t-caaa-ag-gtt---agaacgtgatta---------aa-ttcgtt-aaggatgttgac-gtaa-tggc-ttta-aacgacccgtcttgaaac-acg
>HF674438_Septoglomus_altomontanum
agggaaacgattgaagtcagtcgta-ccaa-cg-ggaaatcaat-tc-a--------tcga-g-tgttg-----a-atttgga-tctt--aaagagt-ct---t-a---a--aacctttg-gg-t-ttc--gg-atattttcactttttt-g-aacgtattttctcgta--cggtaggttaacatcga-ttttgaagattataaaatgatc-ggaggaatgtagcttc-gatctcgtattgaagtg-ttatagcctttgg-t-agatgt-aatgatc--aagatcgaggattgcaacgaatac-c-c-ttt-----------t-gg-gc-tatccgtctga-t--ctctgatacg-ttgcctc--ggtaacgaaagc-g-tgc-ttac-ggt-att-gaggt-attacgg-t-caaa-ag-gtt---agaacgtgatta---------ca-ttcgtt-aaggatgttgac-gtaa-tggc-ttta-aacgacccgtcttgaaac-acg
>MK234700_Septoglomus_nigrum
agggaaacgattgaagtcagtcgta-ctaa-cg-ggaaatcaac-ct-t------tttgag-t-cgtaa-----a-ttttgga-tttt--gaagagt-tt---t-t---a--aaccttc--gg-g-ttc--aa-atatttgcac-ttttt-a-ggcgtaatttctcgtt--cggtaggttaacatcga-ttttgaacattataaaatgatc-ggaggaatgtagcttc-gatcttgtattgaagtg-ttatagcctttgg-t-agatgt-aatgatc--gagatcgaggattgcaacgaatac-c-c-ttt-----------t-gg-gc-tatccgtctga-t--ctctgatacg-ttgcctc--ggtaacgaaagc-g-tgctttac-ggt-att-gaggt-attacgg-t-caaa-ag-gtt---agaacgtgatta---------ca-ttcgtt-aaggatgttgac-gtaa-tggc-ttta-aacgacccgtcttgaaac-acg
>MK234701_Septoglomus_nigrum
agggaaacgattgaagtcagtcgta-ctaa-cg-ggaaatcaac-ct-t------tttgag-t-cgtaa-----a-ttttgga-tttt--gaagagt-tt---------a--aaccttc--gg-g-ttc--aa-atatttgcac-ttttt-a-ggcgtaatttctcgtt--cggtaggttaacatcga-ttttgaacattataaaatgatc-ggaggaatgttgcttc-gatcttgtattgaagtg-ttatagcctttgg-t-agatgt-aatgatc--gagatcgaggattgcaacgaatac-c-c-ttt-----------t-gg-gc-tatccgtctga-t--ctctgatacg-ttgcctc--ggtaacgaaagc-g-tgc-ttac-ggt-att-gaggt-attacgg-t-caaa-ag-gtt---agaacgtgatta---------ca-ttcgtt-aaggatgttgac-gtaa-tggc-ttta-aacgacccgtcttgaaac-acg
>KF060317_Septoglomus_fuscum
agggaaacgattgaggtcagtcata-ctaa-cg-ggaaatcaac-ct-a------tttgag-t-tgtga-----a-ttttgga-tttt--gaagagt-gt---------a--aaccttc--tt-g-ttccaaa-tattttgcgc-ttttt-a-ggcgtaatttctcgtt--cggtaggttaacatcga-ttttgaatattataaaatgacc-ggaggaatgtagcttc-gatctcgtattgaagtg-ttatagcctttga-t-agatgt-aatgatc--aagatcgaggattgcaacgaatac-c-c--tt-----------t-gg-gc-tatccgtctga-t--ctctgatacg-ttgcctt--ggtaacgaaagc-t-tgc-ttac-ggt-att-gaggt-attacgg-t-caaa-ag-gtt---agaacgtgatta---------ca-ttcgtt-aaggatgttgac-gtaa-tggc-ttca-aacgacccgtcttgaaac-acg
>KF060313_Septoglomus_fuscum
agggaaacgattgaggtcagtcata-ctaa-cg-ggaaatcaac-ct-a------tttgag-t-tgtga-----a-ttttgga-tttt--gaagagt-gt---------a--aaccttc--tt-g-ttccaaa-tattttgcgc-ttttt-a-ggcgtaatttctcgtt--cggtaggttaacatcga-ttttgaatattataaaatgacc-ggaggaatgtagcttc-gatctcgtattgaagtg-ttatagcctttga-t-agatgt-aatgatc--aagatcgaggattgcaacgaatac-c-c--tt-----------t-gg-gc-tatccgtctga-t--ctctgatacg-ttgcctt--ggtaacgaaagc-t-tgc-ttac-ggt-att-gaggt-attacgg-t-caaa-ag-gtt---agaacgtgatta---------ca-ttcgtt-aaggatgttgac-gtaa-tggc-ttca-aacgacccgtcttgaaac-acg
>KF060316_Septoglomus_fuscum
agggaaacgattgaggtcagtcata-ctaa-cg-ggaaatcaac-ct-a------tttgag-t-tgtga-----a-ttttgga-tttt--gaagagt-gt---------a--aaccttc--tt-g-ttccaaa-tattttgcgc-ttttt-a-ggcgtaatttctcgtt--cggtaggttaacatcga-ttttgaatattataaaatgacc-ggaggaatgtagcttc-gatctcgtattgaagtg-ttatagcctttga-t-agatgt-aatgatc--aagatcgaggattgcaacgaatac-c-c--tt-----------t-gg-gc-tatccgtctga-t--ctctgatacg-ttgcctt--ggtaacgaaagc-t-tgc-ttac-ggt-att-gaggt-attacgg-t-caaa-ag-gtt---agaacgtgatta---------ca-ttcgtt-aaggatgttgac-gtaa-tggc-ttca-aacgacccgtcttgaaac-acg
>KF060320_Septoglomus_jasnowskae
agggaaacgattgaagtcagtcata-ccaa-cg-ggaaatcaac-ct-a------tttgag-t-tgtga-----a-ttttgga-tttt--gaagagt-gt---------a--aaccttc--gg-g-ttc--aa-atatttgcgc-ttttt-g-ggcgtaatttctcgtt--cggtaggttaacatcga-ttttgaatattataaaatgact-ggaggaatgtagcttc-gatctcgtattgaagtg-ttatagcctttgg-t-agatgt-aatgatc--aagatcgaggattgcaacgaatac-c-c--tt-----------t-gg-gc-tatccgtctga-t--ctctgatacg-ttgcctt--ggtaacgaaagc-t-tgc-ttac-ggt-att-gaggt-attacgg-t-caaa-ag-gtt---agaacgtgatta---------ca-ttcgtt-aaggatgttgac-gtaa-tggc-ttta-aacgacccgtcttgaaac-acg
>KF060321_Septoglomus_jasnowskae
agggaaacgattgaagtcagtcata-ctaa-cg-ggaaatcaac-ct-a------tttgag-t-tgtga-----a-ttttgga-tttt--gaagagt-gt---------a--aaccttc--gg-g-ttc--aa-atatttgcgc-ttttt-g-ggcgtaatttctcgtt--cggtaggttaacatcga-ttttgaatattataaaatgact-ggaggaatgtagcttc-gatctcgtattgaagtg-ttatagcctttgg-t-agatgt-aatgatc--aagatcgaggattgcaacgaatac-c-c--tt-----------t-gg-gc-tatccgtctga-t--ctctgatacg-ttgcctt--ggtaacgaaagc-t-tgc-ttac-ggt-att-gaggt-attacgg-t-caaa-ag-gtt---agaacgtgatta---------ca-ttcgtt-aaggatgttgac-gtaa-tggc-ttca-aacgacccgtcttgaaac-acg
>KF060318_Septoglomus_jasnowskae
agggaaacgattgaagtcagtcata-ctaa-cg-ggaaatcaac-ct-a------tttgag-t-tgtga-----a-ttttgga-tttt--gaagagt-gt---------a--aaccttc--gg-g-ttc--aa-atatttgcgc-ttttt-g-ggcgtaatttctcgtt--cggtaggttaacatcga-ttttgaatattataaaatgact-ggaggaatgtagcttc-gatctcgtattgaagtg-ttatagcctttgg-t-agatgt-aatgatc--aagatcgaggattgcaacgaatac-c-c--tt-----------t-gg-gc-tatccgtctga-t--ctctgatacg-ttgcctt--ggtaacgaaagc-t-tgc-ttac-ggt-att-gaggt-attacgg-t-caaa-ag-gtt---agaacgtgatta---------ca-ttcgtt-aaggatgttgac-gtaa-tggc-ttta-aacgacccgtcttgaaac-acg
>MT376720_Septoglomus_mediterraneum
agggaaacgattgaagtcagtcata-ctaa-cg-ggaaatcaac-ct-a------tttgag-t-tgtga-----a-ttttgga-tttt--gaagagt-gt---------a--aaccttt--tt-g-ttc--aa-atatttgcgc-ttttt-a-ggcgtaatttctcgtt--cggtaggttaacatcga-ttttgaatattataaaatggct-ggaggaatgtagcttc-gatctcgtattgaagtg-ttatagcctttgg-t-agatgt-aatgatc--aagatcgaggattgcaacgaatac-c-c-ttt-----------t-gg-gc-tatccgtctga-t--ctctgatacg-ttgcctt--ggtaacgaaagc-g-tgc-ttac------------------------------------------------------------------------------------------------------------------------
>MT376721_Septoglomus_mediterraneum
agggaaacgattgaagtcagtcata-ctaa-cg-ggaaatcaac-ct-a------tttgag-t-tgtga-----a-ttttgga-tttt--gaagagt-gt---------a--aaccttt--tt-g-ttc--aa-atatttgcgc-ttttt-a-ggcgtaatttctcgtt--cggtaggttaacatcga-ttttgaatattataaaatggct-ggaggaatgtagcttc-gatctcgtattgaagtg-ttatagcctttgg-t-agatgt-aatgatc--aagatcgaggattgcaacgaatac-c-c-ttt-----------t-gg-gc-tatccgtctga-t--ctctgatacg-ttgcctt--ggtaacgaaagc-g-tgc-ttac------------------------------------------------------------------------------------------------------------------------
>KF154772_Septoglomus_xanthium
agggaaacgattgaagtcagtcgta-ctaa-cg-ggaaatcaac-ct-a-----ttttgag-t-tgtga-----a-ttttgga-tttt--gaagagt-gt---------a--aaccttc--tg-g-ttc--aa-atattcgcgc-ttttt-g-ggcgtaatttctcgtt--cggtaggttaacatcga-ttttgaatattataaaatgact-ggaggaatgtagcttc-gatctcgtattgaagtg-ttatagcctttgg-t-agatgt-aatgatc--aagatcgaggattgcaacgaatac-c-c--tt-----------t-gg-gc-tatccgtctga-t--ctctgatacg-ttgcctt--ggtaacgaaagc-t-tgc-ttac-ggt-att-gaggt-ataacgg-t-caaa-ag-gtt---agaacgtgatta---------ca-ttcgtt-aaggatgttgac-gtaa-tggc-ttca-aacgacccgtcttgaaac-acg
>KF154775_Septoglomus_xanthium
agggaaacgattgaagtcagtcgta-ctaa-cg-ggaaatcaac-ct-a-----ttttgag-t-tgtga-----a-ttttgga-tttt--gaagagt-gt---------a--aaccttc--tg-g-ttc--aa-atattcgcgc-ttttt-g-ggcgtaatttctcgtt--cggtaggttaacatcga-ttttgaatattataaaatgact-ggaggaatgtagcttc-gatctcgtattgaagtg-ttatagcctttgg-t-agatgt-aatgatc--aagatcgaggattgcaacgaatac-c-c--tt-----------t-gg-gc-tatccgtctga-t--ctctgatacg-ttgcctt--ggtaacgaaagc-t-tgc-ttac-ggt-att-gaggt-ataacgg-t-caaa-ag-gtt---agaacgtgatta---------ca-ttcgtt-aaggatgttgac-gtaa-tggc-ttca-aacgacccgtcttgaaac-acg
>KF154774_Septoglomus_xanthium
agggaaacgattgaagtcagtcgta-ctaa-cg-ggaaatcaac-ct-a-----ttttgag-t-tgtga-----a-ttttgga-tttt--gaagagt-gt---------a--aaccttc--tg-g-ttc--aa-atattcgcgc-ttttt-g-ggcgtaatttctcgtt--cggtaggttaacatcga-ttttgaatattataaaatgact-ggaggaatgtagcttc-gatctcgtattgaagtg-ttatagcctttgg-t-agatgt-aatgatc--aagatcgaggattgcaacgaatac-c-c--tt-----------t-gg-gc-tatccgtctga-t--ctctgatacg-ttgcctt--ggtaacgaaagc-t-tgc-ttac-ggt-att-gaggt-ataacgg-t-caaa-ag-gtt---agaacgtgatta---------ca-ttcgtt-aaggatgttgac-gtaa-tggc-ttcagaacgacccgtc-----------
>KF060327_Septoglomus_turnauae
agggaaacgattgaagtcagtcgta-ctaa-cg-ggaaatcaac-ct-a------tttggg-t-tgtga-----a-ttttgga-tttt--gaagagt-gt---------a--aacctttg-gg-g-ttc--aa-acatttgcgc-tcttt-a-ggcgtaatttctcgtt--cggtaggttaacatcga-ttttgaagattataaaatgacc-ggaggaatgtaacttc-gatctcgtattgaagtg-ttatagcctttgg-t-agatgc-aatgatc--aagatcgaggattgcaacgaatac-c-c-ttt-----------t-gg-gc-tatccgtctga-t--ctctgatacg-ttgcctc--ggtaacgaaagc-t-tgc-ttac-ggt-att-gaggt-attacgg-t-caat-ag-gtt---agaacgtgatta---------ca-ttcgtt-aaggatgttgac-gtaa-tggc-ttca-aacgacccgtcttgaaac-acg
>KF060328_Septoglomus_turnauae
agggaaacgattgaagtcagtcgta-ctaa-cg-ggaaatcaac-ct-a------tttggg-t-tgtga-----a-ttttgga-tttt--gaagagt-gt---------a--aacctttg-gg-g-ttc--aa-acatttgcgc-tcttt-a-ggcgtaatttctcgtt--cggtaggttaacatcga-ttttgaagattataaaatgacc-ggaggaatgtaacttc-gatctcgtattgaagtg-ttatagcctttgg-t-agatgc-aatgatc--aagatcgaggattgcaacgaatac-c-c-ttt-----------t-gg-gc-tatccgtctga-t--ctctgatacg-ttgcctc--ggtaacgaaagc-t-tgc-ttac-ggt-att-gaggt-attacgg-t-caat-ag-gtt---agaacgtgatta---------ca-ttcgtt-aaggatgttgac-gtaa-tggc-ttcagaacgacccgtc-----------
>KF060326_Septoglomus_turnauae
agggaaacgattgaagtcagtcgta-ctaa-cg-ggaaatcaac-ct-a------tttggg-t-tgtga-----a-ttttgga-tttt--gaagagt-gt---------a--aacctttg-gg-g-ttc--aa-acatttgcgc-tcttt-a-ggcgtaatttctcgtt--cggtaggttaacatcga-ttttgaagattataaaatgacc-ggaggaatgtaacttc-gatctcgtattgaagtg-ttatagcctttgg-t-agatgc-aatgatc--aagatcgaggattgcaacgaatac-c-c-ttt-----------t-gg-gc-tatccgtctga-t--ctctgatacg-ttgcctc--ggtaacgaaagc-t-tgc-ttac-ggt-att-gaggt-attacgg-t-caat-ag-gtt---agaacgtgatta---------ca-ttcgtt-aaggatgttgac-gtaa-tggc-ttca-aacgacccgtcttgaaac-acg
>KF060311_Septoglomus_furcatum
agggaaacgattgaagtcagtcgta-ctaa-cg-ggaaatcaac-ct-t------tttgag-a-tgtaa-----a-ttttgga--ttc--gaagagt-g------------------ttc-gg-g-ttc--aa-ctatttgcgc-tttag-g-ggcgtaatttctcgtt--cggtaggttaacatcga-ttttgaacattataaaatgatc-ggaggaatgtagcttc-gatctcgtattgaagtg-ttatagcctttgg-t-agatgt-aatgatc--aagatcgaggattgcaacgaatac-c-c-ttt-----------t-gg-gc-tatccgtctga-t--ctctgatacg-ttgcctt--ggtaatgaaagc-g-tgc-ttat-gtt-att-gaggt-attacgg-t-caaa-ag-gtt---agaacgtgatta---------ca-ttcgtt-aaggatgttgac-gtaa-tggc-ttta-aacgacccgtcttgaaac-acg
>KF060308_Septoglomus_furcatum
agggaaacgattgaagtcagtcgta-ctaa-cg-ggaaatcaac-ct-t------tttgag-a-tgtaa-----a-ttttgga--ttc--gaagagt-g------------------ttc-gg-g-ttc--aa-ctatttgcgc-tttag-g-ggcgtaatttctcgtt--cggtaggttaacatcga-ttttgaacattataaaatgatc-ggaggaatgtagcttc-gatctcgtattgaagtg-ttatagcctttgg-t-agatgt-aatgatc--aagatcgaggattgcaacgaatac-c-c-ttt-----------t-gg-gc-tatccgtctga-t--ctctgatacg-ttgcctt--ggtaatgaaagc-g-tgc-ttat-gtt-att-gaggt-attacgg-t-caaa-ag-gtt---agaacgtgatta---------ca-ttcgtt-aaggatgttgac-gtaa-tggc-ttta-aacgacccgtcttgaaac-acg
>KF060309_Septoglomus_furcatum
agggaaacgattgaagtcagtcgta-ctaa-cg-ggaaatcaac-ct-t------tttgag-a-tgtaa-----a-ttttgga--ttc--gaagagt-g------------------ttc-gg-g-ttc--aa-ctatttgcgc-tttag-g-ggcgtaatttctcgtt--cggtaggttaacatcga-ttttgaacattataaaatgatc-ggaggaatgtagcttc-gatctcgtattgaagtg-ttatagcctttgg-t-agatgt-aatgatc--aagatcgaggattgcaacgaatac-c-c-ttt-----------t-gg-gc-tatccgtctga-t--ctctgatacg-ttgcctt--ggtaatgaaagc-g-tgc-ttat-gtt-att-gaggt-attacgg-t-caaa-ag-gtt---agaacgtgatta---------ca-ttcgtt-aaggatgttgac-gtaa-tggc-ttta-aacgacccgtcttgaaac-acg
>KF154761_Septoglomus_nakheelum
agggaaacgattgaagtcggtcgta-ctaa-cg-ggaaatcaac-ct-t------tttgag-a-tgtaa-----atttttgga--ttc--gaagagt-g------------------ttc-gg-g-ttc--aa-ctatttgcgc-tttag-g-ggcgtaatttctcgtt--cggtaggttaacatcga-ttttgaacattataaaatgatc-ggaggaatgtagcttc-gatctcgtattgaagtg-ttatagcctttgg-t-agatgt-aatgatc--aagatcgaggattgcaacgaatac-c-c-ttt-----------t-gg-gc-tatccgtctga-t--ctctgatacg-ttgcctt--ggtaacgaaagc-g-tgc-ttat-gtt-att-gaggt-attacgg-t-caaa-ag-gtt---agaacgtgatta---------ca-ttcgtt-aaggatgttgac-gtaa-tggc-ttta-aacgacccgtcttgaaac-acg
>KF154760_Septoglomus_nakheelum
agggaaacgattgaagtcagtcgta-ctaa-cg-ggaaatcaac-ct-t------tttgag-a-tgtaa-----a-ttttgga--ttc--gaagagt-gt-----------------ttc-gg-g-ttc--aa-ctatttgcgc-tttag-g-ggcgtaatttctcgtt--cggtaggttaacatcga-ttttgaacattataaaatgatc-ggaggaatgtagcttc-gatctcgtattgaagtg-ttatagcctttgg-t-agatgt-aatgatc--aagatcgaggattgcaacgaatac-c-c-ttt-----------t-gg-gc-tatccgtctga-t--ctctgatacg-ttgcctt--ggtaacgaaagc-g-tgc-ttat-gtt-att-gaggt-attacgg-t-caaa-ag-gtt---agaacgtgatta---------ca-ttcgtt-aaggatgttgac-gtaa-tggc-ttta-aacgacccgtcttgaaac-acg
>KF154762_Septoglomus_nakheelum
agggaaacgattgaagtcagtcgta-ctag-cg-ggaaatcaac-ct-t------tttgag-a-tgtaa-----a-ttttgga--ttc--gaagagt-gt-----------------ttc-gg-g-ttc--aa-ctatttgcgc-tttag-g-ggcgtaatttctcgtt--cggtaggttaacatcga-ttttggacattataaaatgatc-ggaggaatgtagcttc-gatctcgtattgaagtg-ttatagcctttgg-t-agatgt-aatgatc--aagatcgaggattgcaacgaatac-c-c-ttt-----------t-gg-gc-tatccgtctga-t--ctctgatacg-ttgcctt--ggtaacgaaagc-g-tgc-ttat-gtt-att-gaggt-attacgg-t-caaa-ag-gtt---agaacgtgatta---------ca-ttcgtt-aaggatgttgac-gtaa-tggc-ttta-aacgacccgtcttgaaac-acg
>MK570915_Septoglomus_mexicanum
agggaaacgattaaagtcagtcgta-ccaa-cg-ggaaatcaat-cc-t--------tgaa-g-tgcga-----a-tttttgggtttt--gaag--t-gt---t-a---a--aaccttc--ag-g-ttc--aa-a-atttgttc-ttttt-g-gacgtactttctcgta--cggttggttaacatcga-ttttgattatcataaaatgatc-ggaggaatgtagcttc-gatctcgtattgaagtg-ttatagcctttgg-t-agatgt-gatgatc--aagatcgaggattgcaacgaatac-c-c-ttc-----------g-gg-gc-tatccgtctgg-c--ctctgatacg-ggacctc--ggtaacgaaagc-g-tgc-ttat-ggt-att-gaggt-a-tacgg-t-caaa-ag-gtt---agaacgtgatta---------ca-ttcgtt-aaggatgttgac-gtaa-tggc-ttta-aacgacccgtcttgaaac-acg
>MK570913_Septoglomus_mexicanum
agggaaacgattaaagtcagtcgta-ccaa-cg-ggaaatcaat-cc-t--------tgaa-g-tgcga-----a-tttttgggtttt--gaag--t-gt---t-a---a--aaccttc--ag-g-ttc--aa-a-atttgttc-ttttt-g-gacgtactttctcgta--cggttggttaacatcga-ttttgattatcataaaatgatc-ggaggaatgtagcttc-gatctcgtattgaagtg-ttatagcctttgg-t-agatgt-gatgatc--aagatcgaggattgcaacgaatac-c-c-ttc-----------g-gg-gc-tatccgtctgg-c--ctctgatacg-ggacctc--ggtaacgaaagc-g-tgc-ttat-ggt-att-gaggt-a-tacgg-t-caaa-ag-gtt---agaacgtgatta---------ca-ttcgtt-aaggatgttgac-gtaa-tggc-ttta-aacgacccgtcttgaaac-acg
>MK570912_Septoglomus_mexicanum
agggaaacgattaaagtcagtcgta-ccaa-cg-ggaaatcaat-cc-t--------tgaa-g-tgcga-----a-tttttgggtttt--gaag--t-gt---t-a---a--aaccttc--ag-g-ttc--aa-a-atttgttc-ttttt-g-gacgtactttctcgta--cggttggttaacatcga-ttttgattatcataaaatgatc-ggaggaatgtagcttc-gatctcgtattgaagtg-ttatagcctttgg-t-agatgt-gatgatc--aagatcgaggattgcaacgaatac-c-c-ttc-----------g-gg-gc-tatccgtctgg-c--ctctgatacg-ggacctc--ggtaacgaaagc-g-tgc-ttat-ggt-att-gaggt-a-tacgg-t-caaa-ag-gtt---agaacgtgatta---------ca-ttcgtt-aaggatgttgac-gtaa-tggc-ttta-aacgacccgtcttgaaac-acg
>JQ048858_Septoglomus_deserticola
agggaaacgattgaagtcagtcata-ccaa-cg-ggaaatcaac-ct-t--------ttga-g-tatga-----a-ttttggagcttt--aaagagt-tt---c-a---a--aaccttt--gg-g-ttt--ca-ttatttgtgc-ttttt-t-ggcgtactttctcgta--cggtaggttaacatcga-ttttgaacgttataaaatgact-ggaggaatgtagcttc-gatctcgtattgaagtg-ttatagcctttag-t-aaatgt-aatggtc--aagatcgaggattgcaacgaatac-c-c-ttt-----------t-gg-gc-tatccgtctga-t--ctctgatacg-tgacctt--ggtattgaaagc-g-tgc-ttat-gat-att-gaggt-attacgg-t-caaa-ag-gtt---agaacgtgatta---------ca-ttcgtt-aaggatgttgac-gtaa-tggc-ttta-aacgacccgtcttgaaac-acg
>JQ048925_Septoglomus_deserticola
agggaaacgattgaagtcagtcata-ccaa-cg-ggaaatcaac-ct-t--------ttga-g-tatga-----a-ttttggagcttt--aaagagt-tt---c-a---a--aaccttt--gg-g-ttt--ca-ttatttgtgc-ttttt-t-ggcgtactttctcgta--cggtaggttaacatcga-ttttgaacgttataaaatgact-ggaggaatgtagcttc-gatctcgtattgaagtg-ttatagcctttag-t-aaatgt-aatggtc--aagatcgaggattgcaacgaatac-c-c-ttt-----------t-gg-gc-tatccgtctga-t--ctctgatacg-tgacctt--ggtattgaaagc-g-tgc-ttat-gat-att-gaggt-attacgg-t-caaa-ag-gtt---agaacgtgatta---------ca-ttcgtt-aaggatgttgac-gtaa-tggc-ttta-aacgacccgtcttgaaac-acg
>JQ048924_Septoglomus_deserticola
agggaaacgattgaagtcagtcata-ccaa-cg-ggaaatcaac-ct-t--------ttga-g-tatga-----a-ttttggagcttt--aaagagt-tt---c-a---a--aaccttt--gg-g-ttt--ca-ttatttgtgc-ttttt-t-ggcgtactttctcgta--cggtaggttaacatcga-ttttgaacgttataaaatgact-ggaggaatgtagcttc-gatctcgtattgaagtg-ttatagcctttag-t-aaatgt-aatggtc--aagatcgaggattgcaacgaatac-c-c-ttt-----------t-gg-gc-tatccgtctga-t--ctctgatacg-tgacctt--ggtattgaaagc-g-tgc-ttat-ggt-att-gaggt-attacgg-t-caaa-ag-gtt---agaacgtgatta---------ca-ttcgtt-aaggatgttgac-gtaa-tggc-ttta-aacgacccgtcttgaaac-acg
>KC182039_Septoglomus_viscosum
agggaaacgattgaagtcagtcgta-ccag-cg-ggaaatcaac-ct-t--------tcga-g-tgggg-----g-ttttggagtttt--gaagagt-gt---t-a---a--aacctttg-ag-a-ttt--ca-aaaatttcgc-tcttt-t-ggtgtactttctcgtg---ggtaggttaacatcga-ttttgatcatcataaaaagatt-ggaggaatgtagcttc-gatcttgtattgaagtg-ttatagcctttgg-t-aaatgt-gatgatt--aggatcgaggattgcaacgaatac-c-c-ttt-----------t-gg-gc-tatccgcctga-t--ctctgatacg-tggcctt--ggtatcgaaagc-g-tgc-ttat-ggt-att-gaggt-attacgg-t-caaa-ag-gtt---agaacg-gatta---------ca-ttcgtt-aaggatgttgac-gtaa-tggc-ttta-aacgacccgtcttgaaac-acg
>HF548860_Septoglomus_viscosum
agggaaacgattgaagtcagtcgta-ccag-cg-ggaaatcaac-ct-t--------tcga-g-t-ggg-----g-ttttggagtttt--gaagagt-gt---c-a---a--aacctttg-ag-a-ttt--ca-aaatgttcgc-tcttt-t-ggtgtactttctcgtg---ggtaggttaacatcga-ttttgatcatcataaaaagatt-ggaggaatgtagcttc-gatcttgtattgaagtg-ttatagcctttgg-t-aaatgt-gatgatt--aggatcgaggattgcaacgaatac-c-c-ttt-----------t-gg-gc-tatccgcctga-t--ctctgatacg-tggcctt--ggtatygaaagc-g-tgc-ttat-ggt-att-aaggt-attacgg-t-caaa-ag-gtt---agaacg-gatta---------ca-ttcgtt-aaggatgttgac-gtaa-tggc-ttta-aacgacccgtcttgaaac-acg
>HF548856_Septoglomus_viscosum
agggaaacgattgaagtcagtcgta-ccag-cg-ggaaatcaac-ct-t--------tcga-g-t-ggg-----g-ttttggagtttt--gaagagt-gt---c-a---a--aacctttg-ag-a-ttt--ca-aagtgctcac-tcttt-t-ggtgtactttctcgtg---ggtaggttaacatcga-ttttgatcatcataaaaagatt-ggaggaatgtagcttc-gatcttgtattgaagtg-ttatagcctttgg-t-aaatgt-gatgatt--aggatcgaggattgcaacgaatac-c-c-ttt-----------t-gg-gc-tatccgcctga-t--ctctgatacg-tggcctt--ggtattgaaagc-g-tgc-ttat-ggt-att-aaggt-attacgg-t-caaa-ag-gtt---agaacg-gatta---------ca-ttcgtt-aaggatgttgac-gtaa-tggc-ttta-aacgacccgtcttgaaac-acg
>KC182037_Septoglomus_viscosum
agggaaacgattgaagtcagtcgta-ccag-cg-ggaaatcaac-ct-t--------tcga-g-t-ggg-----g-ttttggagtttt--gaagtgt-gt---c-a---a--aacctttg-ag-a-ttt--ca-aaattttcgc-tcctt-t-ggtgtactttctcgca---ggtaggttaacatcga-ttttgatcatcataaaaggatt-ggaggaatgtagcttc-gatctcgtattgaagtg-ttatagcctttgg-t-aaatgt-gatgatt--aggatcgaggattgcaacgaatac-c-c-ttt-----------t-gg-gc-tatccgcctga-t--ctctgatacg-tggcctt--ggtatcgaaagc-g-tgc-ttat-ggt-att-aaggt-attacgg-t-caaa-ag-gtt---agaacg-gatta---------ca-ttcgtt-aaggatgttgac-gtaa-tggc-ttta-aacgacccgtcttgaaac-acg
>KC182038_Septoglomus_viscosum
agggaaacgattgaagtcagtcgta-ccag-cg-ggaaatcaac-ct-t--------tcgt-g-tgggg-----g-ttttggagtttt--gaagagt-gt---c-a---a--aacctttg-ag-a-ttt--ca-aaattttcgc-tcctt-t-ggtgtactttctcgtg---ggtaggttaacatcga-ttttgatcatcataaaaagatt-ggaggaatgtagcttc-gatcttgtattgaagtg-ttatagcctttgg-t-aaatgt-gatgatt--aggatcgaggattgcaacgaatac-c-c-ttt-----------t-gg-gc-tatccgcctga-t--ctctgatacg-tggcctt--ggtatcgaaagc-g-tgc-ttat-ggt-att-gaggt-attacgg-t-caaa-ag-gtt---agaacg-gatta---------ca-ttcgtt-aaggatgttgac-gtaa-tggc-ttta-aacgacccgtcttgaaac-acg
>MK875635_Nanoglomus_plukenetiae
agggaaacgattaaagccagtcgta-ctga-cg-gaaaatcaac-tt-t--------tcgg-g-tgcct-----a--tcgtgggtgac--gttgagc-ct---c-a---c--ggtcttcg-tt-g-ctt--at-gtgttagtat-ctttg-g-agtgcactttttcgta--tggtaggtcaacatcga-ttttgatcgtcataaaatgatc-ggaggaatgtggcttc-gatttcg-gttggagtg-ttatagcctttgg-t-agatgt-gacgatt--gggatcgaggattgcaacgaatac-c-c-ttt-------------gg-gc-tatccgtctgg-c--ctctga-aag-tcgcttg--ggtgctgaaagc-t-tgc-ttat-ag--cat-tcaag-ttggcgg-t-caat-ag-gtt---agaacgtgatta---------ca-ttcgtt-aaggatgttgac-gtaa-tggc-ttta-aacgacccgtcttgaaac-acg
>MK875638_Nanoglomus_plukenetiae
agggaaacgattaaagccagtcgta-ctga-cg-gaaaatcaac-tt-t--------tcgg-g-tgcct-----a--tcgtgggtgac--gttgagc-ct---c-a---c--ggtcttcg-tt-g-ctt--at-gtgttggtat-ctttg-g-agtgtactttttcgta--tggtaggtcaacatcga-ttttgatcgtcataaaatgatc-ggaggaatgtggcttc-gatttcg-gttggagtg-ttatagcctttgg-t-agatgt-gacggtt--gggatcgaggattgcaacgaatac-c-c-ttt-------------gg-gc-tatccgtctgg-c--ctctga-aag-tcgcttg--ggtgctgaaagc-t-tgc-ttat-ag--cat-tcaag-ttggcgg-t-caat-ag-gtt---agaacgtgatta---------ca-ttcgtt-aaggatgttgac-gtaa-tggc-ttta-aacgacccgtcttgaaac-acg
>MK875630_Nanoglomus_plukenetiae
agggaaacgattgaagccagtcgta-ctga-cg-gaaaatcaac-tt-t--------tcgg-g-tgcct-----a--tcgtgggtgac--gttgagc-ct---c-a---c--ggtcttcg-tt-g-ctt--at-gtgttggtat-ctttg-g-agtgcactttttcgta--tggtaggtcaacatcga-ttttaatcgtcataaaatgatc-ggaggaatgtggcttc-gatttcg-gtcggagtg-ttatagcctttgg-t-agatgt-gacgatt--gggatcgaggattacaacgaatac-c-c-ttt-------------gg-gc-tatccgtctgg-c--ctctga-aag-tcgcttg--ggtgctgaaagc-t-tgc-ttat-gg--tat-tcaag-ttggcgg-t-caat-ag-gtt---agaacgagatta---------ca-ttcgtt-aaggatgttgac-gtaa-tggc-ttta-aacgacccgtcttgaaac-acg
>MW507154_Epigeocarpum_crypticum
agggaaacgattgaagtcagtcgta-ctcg-cg-agtaatcaac-ct-t--------tcga-g--gcga-----t-cccgggggagtt--tgggaac-ct---a-a---c--ggtccct--ac-a-ttt--tc-gggttcgttc-ttatg-g-ggcgtactttctcgcg---cgtaggttaacgtcaa-tttcggacgtcataaaatgacc-ggaggaatgtggcttc-gatttt---tcgaagtg-ttatagactctgg-t-agacac-gacgaac--gggattgaggattgcaacgaatgc-c-t-ttt-------------ag-gc-tatccgcttgg-t--ctctaa-tcg-ttgcctt--ggtgccgaaagc-g-tgc-tggc-ggt-tat-tgagg-ttggcgg-t-taaa-ag-gtc---agaacg-gatta---------aa-ttcgtt-aaggacgttgac-gtaa-tggc-ttta-aacgacccgtcttgaaac-acg
>MW507155_Epigeocarpum_crypticum
agggaaacgattgaagtcagtcgta-ctcg-cg-agtaatcaac-ct-t--------tcga-g--gcga-----t-cccgggggagtt--tgggaac-ct---a-a---c--ggtccct--ac-a-ttt--tc-gggttcgttc-ttatg-g-ggcgtactttctcgcg---cgtaggttaacgtcaa-tttcggacgtcataaaatgacc-ggaggaatgtggcttc-gatttt---tcgaagtg-ttatagactctgg-t-agacac-gacgaac--gggattgaggattgcaacgaatgc-c-t-ttt-------------ag-gc-tatccgcttgg-t--ctctaa-tcg-ttgcctt--ggtgccgaaagc-g-tgc-ttac-ggt-tat-tgagg-ttggcgg-t-taaa-ag-gtc---agaacg-gatta---------aa-ttcgtt-aaggacgttgac-gtaa-tggc-ttta-aacgacccgtcttgaaac-acg
>MW507156_Epigeocarpum_crypticum
agggaaacgattgaagtcagtcgta-ctcg-cg-agtaatcaac-ct-t--------tcga-g--gcga-----t-cccgggggagtt--tgggaac-ct---a-a---c--ggtccct--ac-a-ttt--tc-gggttcgttc-ttatg-g-ggcgtactttctcgcg---cgtaggttaacgtcaa-tttcggacgtcataaaatgacc-ggaggaatgtggcttc-gatttt---tcgaagtg-ttatagactctgg-t-agacac-gacgaac--gggattgaggattgcaacgaatgc-c-t-ttt-------------ag-gc-tatccgcttgg-t--ctctaa-tcg-ttgcctt--ggtgccgaaagc-g-tgc-ttac-ggt-tat-tgagg-ttggcgg-t-taaa-ag-gtc---agaacg-gatta---------aa-ttcgtt-aaggacgttgac-gtaa-tggc-ttta-aacgacccgtcttgaaac-acg
>KJ564138_Kamienskia_bistrata
agggaaacgattgaagtcagtcgta-ctga-cg-ggaaatcaac-ct-t--------ttga-g-tatga-----t-cttgtggatgct--tgagagc-tt---a-a---c--ggcctct--gc-g-ttt--tc-aagtttgtgc--tctt-g-ggcgtactttctcgta--tggtaagttaacatcaa-tttcggtcgttataaaatgatc-ggaggaaagtagcttc-gattt---atcgaagtg-ttatagactctgg-t-agatgt-aacgatt--gggattgaggattgcaacgaatac-c-c-gtc-----------a-gg-gc-tatccgtctgg-c--ctctga-tcg-ttacctt--ggtgccgaaagc-t-tgc-ttac-ggt-tat-tgagg-ttgatgg-t-caaa-ag-gtt---agaacgtgatta---------aatttcgtt-aaggatgttgac-gtaa-tggc-ttta-aacgacccgtcttgaaac-acg
>KJ564136_Kamienskia_bistrata
agggaaacgattgaagtcagtcgta-ctga-cg-ggaaatcaac-ct-t--------ttgg-g-tatga-----t-cttgtggatgct--agagagc-tt---a-a---c--ggcctct--gt-g-ttt--tc-aagtttgtgc--tctt-g-ggcgtactttctcgta--tagtaagttaacatcaa-tttcggtcgttataaaatgatc-ggaggaaagtagcttc-gattt---atcgaagtg-ttatagactctgg-t-agatgt-aacgatt--gggattgaggattgcaacgaatac-c-c-gtc-----------a-gg-gc-tatccgtctgg-c--ctctga-tcg-ttacctt--ggtgccgaaagc-t-tgc-ttac-ggt-tat-tgagg-ttgatgg-t-caaa-ag-gtt---agaacgtgatta---------aa-ttcgtt-aaggatgttgac-gtaa-tggc-ttta-aacgacccgtcttgaaac-acg
>KJ564134_Kamienskia_bistrata
agggaaacgattgaagtcagtcgta-ctga-cg-ggaaatcaac-ct-t--------ttgg-g-tatga-----t-cttgtggatgcc--agagagc-tt---a-a---c--ggcctct--tc-g-ttt--tc-aagtttgtgc--tctt-g-ggcgtactttctcgta--tggtaagttaacatcaa-tttcggtcgttataaaatgatc-ggaggaaagtagcttc-gattt---atcgaagtg-ttatagactctgg-t-aaatgt-aacgatt--gggattgaggattgcaacgaatac-c-c-atc-----------a-gg-gc-tatccgtctga-c--ctctga-tcg-ttacctt--ggtgccgaaagc-t-tgc-ttac-ggt-tat-tgagg-ttgatgg-t-caaa-ag-att---agaacgtgatta---------aa-ttcgtt-aaggatgttgac-gtaa-tggc-ttta-aacgacccgtcttgaaac-acg
>MW232912_Glomus_atlanticum
agggaaacgattaaagtcagtcata-ctaa-cg-gggaatcaac-ct-t--------ttga-g-ggtgg-----a-attgtgggattc--ggagtgc------------------ctct--gt-c-tttc-aca--acctgctc-ttttt-g-ggtgcactttctcgta--ttgtaggtcagcatcgg-tttcgaccgttataaaatgact-ggaggaatgtagcttc-gatctcgtattgaagtg-ttatagcctttgg-t-agatgt-aacggat--gggatcgaggattgcaatgaatac-c-c-tta-----------t-gg-gc-tatccgcctgg-c--ctctgacatg-tcactct--ggtgctgaaagc-g-tgc-ttat-ggt--at-cacag-tgtacgg-t-caaa-ag-gtt---agaacg-gatta---------aa-ttcgtt-aaggatgttgac-gtaa-tggc-ttta-aacgacccgtcttgaaac-acg
>MW232911_Glomus_atlanticum
agggaaacgattaaagtcagtcata-ctaa-cg-gggaatcaac-ct-t--------ttga-g-ggtgg-----a-attgtgggattc--ggagtgc------------------ctct--gt-c-tttc-aca--acctgctc-ttttt-g-ggtgcactttctcgta--ttgtaggtcagcatcgg-tttcgaccgttataaaatgact-ggaggaatgtagcttc-gatctcgtattgaagtg-ttatagcctttgg-t-agatgt-aacggat--gggatcgaggattgcaatgaatac-c-c-tta-----------t-gg-gc-tatccgcctgg-c--ctctgacatg-tcactct--ggtgctgaaagc-g-tgc-ttat-ggt--at-cacag-tgtacgg-t-caaa-ag-gtt---agaacg-gatta---------aa-ttcgtt-aaggatgttgac-gtaa-tggc-ttta-aacgacccgtcttgaaac-acg
>MW232913_Glomus_atlanticum
agggaaacgattaaagtcagtcata-ctaa-cg-gggaatcaac-ct-t--------ttga-g-ggtgg-----a-attgtgggattc--ggagtgc------------------ctct--gt-c-tttc-aca--acctgctc-ttttt-g-ggtgcactttctcgta--ttgtaggtcagcatcgg-tttcgaccgttataaaatgact-ggaggaatgtagcttc-gatctcgtattgaagtg-ttatagcctttgg-t-agatgt-aacggat--gggatcgaggattgcaatgaatac-c-c-tta-----------t-gg-gc-tatccgcctgg-c--ctctgacatg-tcactct--ggtgctgaaagc-g-tgc-ttat-ggt--at-cacag-tgtacgg-t-caaa-ag-gtt---agaacg-gatta---------aa-ttcgtt-aaggatgttgac-gtaa-tggc-ttta-aacgacccgtcttgaaac-acg
>FJ461812_Glomus_cf_aggregatum
agggaaacgattaaagtcagtcgta-ctaa-cg-gggaatcaac-ct-t--------ttga-g-ggtgg-----a-cttgtgggattc--agagtgc------------------ctct--gt-c-tttc-gca--acctgcct-ttttt-g-ggtgtactttctcgta--ttgtaggtcaacatcgg-tctcaaccgttataaaatgact-ggaggaatgtagcttc-gatctcgtattgaagtg-ttatagcctttgg-t-agatgt-aacggga--gggatcgaggattgcaatgaatac-c-c-tca-----------t-gg-gc-tatccgcctgg-c--ctctgacatg-tcactat--ggtgctgaaagc-t-tgc-ttat-ggt--at-tatag-tgtacgg-t-caaa-ag-gtt---agaacg-gatta---------aa-ttcgtt-aaggatgt------------------------------------------
>KP756533_Glomus_sp_1_SL2017
agggaaacgattaaagtcagtcgta-ctaa-cg-gggaatcagc-ct-t--------ttga-g-ggtgg-----a-cttgtgggattc--agagtgc------------------ctct--gt-c-tttcacca--acctgctt-ttttt-g-ggtgtactttctcgta--ttgtaggtcaacatcgg-tttcgaccgttataaaatgact-ggaggaatgtagcttc-gatctcgtattgaagtg-ttatagcctttgg-t-agatgt-aacggat--gggatcgaggattgcaacgaatac-c-c-tta-----------t-gg-gc-tatccgcctgg-c--ctctgacatg-tcgctat--ggtgctgaaagc-g-tgc-ttat-ggt--at-tatag-tgtacgg-t-caaa-ag-gtt---agaacg-gatta---------aa-tttgtt-aaggatgttgac-gtaa-tggc-ttta-aacgacccgtcttg-aac-acg
>FR750541_Glomus_macrocarpum
agggaaacgattaaagtcagtcgta-ctaa-cg-gggaatcaac-ct-t--------ttga-g-ggtgg-----a-cttgtgggattc--agagagt------------------cttt--gt-c-tttc-gca--acctgctt-ttttt-g-ggtgcaatttgtcgta--ttgtaggtcagcatcgg-tttcgaccgttataaaatgact-ggaggaatgtagcttc-gatcttgtattgaagtg-ttatagcctttgg-t-agatgt-aacggat--gggatcgaggattgcaatgaatgc-c-c-tca-----------t-gg-gc-tatccgcctgg-c--ctctgacatg-tcactct--ggtgctgaaagc-t-tgc-ttat-ggt--at-tatag-tgtacgg-t-caaa-ag-gtt---agaacg-gaata---------aa-ttcgtt-aaggatgttgac-gtaa-tggc-ttta-aacgacccgtcttgaaac-acg
>FR750542_Glomus_macrocarpum
agggaaacgattaaagtcagtcgta-ctaa-cg-gggaatcaac-ct-a--------ttga-g-ggtgg-----a-tttgtgggattc--agagtgt------------------cttt--gc-t-tttc-aca--acctgctt-ttttt-g-ggtgcaatttgtcgta---wgtaggtcagcatcgg-tttcgaccgttataaaatgact-ggaggaatgtagcttc-gatcttgtattgaagtg-ttatagcctttgg-t-agatgt-aacggat--gggatcgaggattgcaatgaatgc-c-c-tca-----------t-gg-gc-tatccgcctgg-c--ctctgacatg-tcactct--ggtgctgaaagc-t-tgc-ttat-ggt--at-tatag-tgtacgg-t-caaa-ag-gtt---agaacg-gaata---------aa-ttcgtt-aaggatgttgac-gtaa-tggc-ttta-aacgacccgtcttgaaac-acg
>FR750526_Glomus_macrocarpum
agggaaacgattaaagtcagtcgta-ctaa-cg-gggaatcaac-ct-t--------ttga-g-ggtgg-----a-cttgtgggattc--agagagc------------------cttt--gt-t-tttc-aca--acctgctt-ttttt-g-ggtgcaatttgtcgta--ttgtaggtcagcatcgg-tttcgaccgttataaaatgact-ggaggaatgtagcttc-gatctcgtattgaagtg-ttatagcctttgg-t-agatgt-aacggat--gggatcgaggattgcaatgaatac-c-c-tca-----------t-gg-gc-tattcgtctgg-c--ctctgacatg-tcactct--ggtgctgaaagc-t-tgc-ttat-ggt--at-tatag-tgtacgg-t-caaa-ag-gtt---agaacg-gatta---------aa-ttcgtt-aaggatgttgac-gtaa-tggc-ttta-aacgacccgtcttgaaac-acg
>MT376716_Glomus_ibericum
agggaaacgattaaagtcagtcgta-ctaa-cg-gggaatcaac-ct-t--------ttga-g-ggtgg-----a-attgtgggattc--aaagtgc------------------cttt--gt-c-tttc-aca--acctgctt-ttttt-g-ggtgtactttctcgta--ttgtaggtcagcatcgg-tttcgaccgttataaaatgact-ggaggaatgtagcttc-gatctcgtattgaagtg-ttatagcctttgg-t-agatgt-aacggat--gggatcgaggattgcaatgaatac-c-c-tca-----------t-gg-gc-tatccgcctgg-c--ctctgacatg-tcactct--ggtgctgaaagc-g-tgc-ttat------------------------------------------------------------------------------------------------------------------------
>MT376717_Glomus_ibericum
agggaaacgattaaagtcaatcgta-ctaa-cg-gggaatcaac-ct-t--------ttga-g-ggtgg-----a-attgtgggattc--aaagtgc------------------cttt--gt-c-tttc-aca--acctgctt-ttttt-g-ggtgtacttcctcgta--ttgtaggtcaacatcgg-tttcgaccgttataaaatgact-ggaggaatgtagcttc-gatctcgtattgaagtg-ttatagcctttgg-t-agatgt-aacggat--gggatcgaggattgcaatgaatac-c-c-tcg-----------t-gg-gc-tatccgcctgg-c--ctctgacatg-tcactct--ggtgctgaaagc-g-tgc-ttat------------------------------------------------------------------------------------------------------------------------
>MH560606_Glomus_bareae
agggaaacgattgaagtcagtcgta-ccga-cg-aggaatcaac-ct-t--------ttga-g-ggtgg-----a-tttgtgggattc--aaagtgc------------------cttt--gt-t-ttct-gtaacatctgctt-ttttt-g-ggtgtactttttcgta--tggtaggttaacatcgg-tcttgatcgttataaaatgaca-ggaggaatgtagcttc-gatcttgtattgaagtg-ttatagcctttgg-t-agatgt-aacggtt--aggatcgaggattgcaatggatac-c-c-tca-----------c-gg-gc-tatccgcctgg-c--ctctgatttg-tcacttt--ggtgctgaaagc-g-tgc-ttat-ggt--at-taaag-tgtacgg-t-caaa-ag-gtt---agaacg-gatta---------aa-ttcatt-aaggatgttgac-gtaa-tggc-ttta-aacgacccgtcttgaaac-acg
>MH560608_Glomus_bareae
agggaaacgattgaagtcagtcgta-ccga-cg-aggaatcaac-ct-t--------ttga-g-ggtgg-----a-tatgtgggattc--aaagtgc------------------cttt--gt---ttcc-gcaacatctgctt-ttttt-g-ggtgtaatttttcgta--tggtaggttaacatcgg-ttttgatcgttataaaatgaca-ggaggaatgtagcttc-gatcttgtattgaagtg-ttatagcctttgg-t-agatgt-aacggtt--aggatcgaggattgcaatggatac-c-c-tca-----------c-gg-gc-tatccgcctgg-c--ctctgatttg-tcactct--ggtgctgaaagc-g-tgc-ttat-ggt--at-taaag-tgtacgg-t-caaa-ag-gtt---agaacg-gatta---------aa-ttcatt-aaggatgttgac-gtaa-tggc-ttta-aacgacccgtcttgaaac-acg
>MH560605_Glomus_bareae
agggaaacgattgaagtcagtcgta-ccga-cg-aggaatcaac-ct-t--------ttga-g-ggtgg-----a-tttgtgggattc--aaagtgc------------------cttt--gt-t-ttct-gtaacatctgctt-ttttt-g-ggtgtactttttcgta--tggtaggttaacatcgg-ttttgatcgttataaaatgaca-ggaggaatgtagcttc-gatcttgtattgaagtg-ttatagcctttgg-t-agatgt-aacggtt--aggatcgaggattgcaatggatac-c-c-tca-----------c-gg-gc-tattcgcctgg-c--ctctgatttg-tcacttt--ggtgctgaaagc-g-tgc-ttat-ggt--at-taaag-tgtacgg-t-caaa-ag-gtt---agaacg-gatta---------aa-ttcatt-aaggatgttgac-gtaa-tggc-ttta-aacgacccgtcttgaaac-acg
>KM056654_Glomus_tetrastratosum
agggaaacgattgaagtcagtcgta-ccga-cg-aggaatcaac-ct-t--------ttga-g-ggtgg-----a-tatgtgggattt--aaagtgc------------------cttt--gt-t-tatc-gcatcatctgctt-ttttt-g-ggcgtactttttcgta--tggtaggttaacatcgg-ttttgatcgttataaaatgact-ggaggaatgtagcttt-gatcttgtattgaagtg-ttatagcctttgg-t-agatgt-aacggtt--aggatcgaggattgcaatggatac-c-c-tca-----------t-gg-gc-tatccgtctgg-c--ctctgatttg-tcacttt--ggtgctgaaagc-g-tgc-ttat-ggt--at-taaag-tgtacgg-t-cata-ag-gtt---agaacg-gaata---------aa-ttcatt-aaggatgttgac-gtaa-tggc-ttta-aacgacccgtcttgaaac-acg
>LT964720_Glomus_tetrastratosum
agggaaacgattgaagtcagtcgta-ccga-cg-aggaatcaac-ct-t--------ttga-g-agtgg-----a-tatgtgggattc--aaagtgc------------------cttt--gt-t-tatc-gc-acatctgctt-ttttt-g-ggtgtactttttcgta--tggtaggttaacatcgg-ttttgaccgttataaaatgacc-ggaggaatgtagcttt-gatcttgtattgaagtg-ttatagcctttgg-t-agatgt-aacggtt--aggatcgaggattgcaatggatac-c-c-tca-----------t-gg-gc-tatccgtctgg-c--ctctgatttg-tcacttt--ggtgctgaaagc-g-tgc-ttat-ggt--at-taaag-tgttcgg-t-caaa-ag-gtt---agaacg-gaata---------aa-ttcatt-aaggatgttgac-gtaa-tggc-ttta-aacgacccgtcttgaaac-acg
>KM056656_Glomus_tetrastratosum
agggaaacgattgaagtcagtcgta-ccga-cg-aggaatcaac-ct-t--------ttga-g-agtgg-----a-tatgtgggattc--aaagtgc------------------cttt--gt-t-tatc-gcatcatctgctt-ttttt-g-ggcgtactttttcgta--tggtaggttaacatcgg-ttttgatcgttataaaatgatt-ggaggaatgtagcttt-gatcttgtattgaagtg-ttatagcctttgg-t-agatgt-aacggtt--aggatcgaggattgcaatggatac-c-c-tca-----------t-gg-gc-tatccgtctgg-c--ctctgatttg-tcacttt--ggtgctgaaagc-g-tgc-ttat-ggt--at-taaag-tgttcgg-t-caaa-ag-gtt---agaacg-gaata---------aa-ttcatt-aaggatgttgac-gtaa-tggc-ttta-aacgacccgtcttgaaac-acg
>KP756601_Glomus_sp_SL6
agggaaacgattaaagtcagtcgta-cgga-cg-gggaatcaac-ct-t--------tcga-g-cgtgg-----g-ttcgtgggatgc--aaagagc------------------cttt--gt-c-ctc--tcggtattcgcgt-tcttt-t-ggtgtactttctcgta--acgtaggtcagcatcgg-tttcgatggttataaaatgaac-ggaggaatgtggcttc-gacctcg-gttgaagtg-ttatagcccctgt-t-agatgt-aacggtc--gggatcgaggattgcaacggatgc-t-c-aaa-----------c-gg-gc-catccgcctgg-t--ctctgattcg-tcacttt--ggcgtcgaaagc-t-cgc-ttac-gat--gt-taaag-cgcacgg-t-caaa-ag-gtt---agaacg-gattg---------aa-ttcgtt-aaggatgctgac-gtaa-tggc-ttta-aacgacccgtcttg-aac-acg
>KP756602_Glomus_sp_SL6
agggaaacgattaaagtcagtcgta-cgga-cg-gggaatcagc-ct-t--------tcga-g-cgtgg-----g-ttcgtgggatcc--aaagatc------------------cttt--gt-t-ctc--gcggtatttgcgt-tcttt-t-ggtgtactttctcgta--ttgtaggttaacatcgg-tttcggtcgttataaaatgatc-ggaggaatgtggcttc-gacctcg-gttgaagtg-ttatagcccctgt-t-agatgt-aacggtc--gggatcgaggattgcaacggatgc-t-c-aaa-----------c-gg-gc-catccgcctgg-t--ctctgattcg-tcacttt--ggcgtcgaaagc-t-cgc-ttac-gat--gt-taaag-cgcacgg-t-caaa-ag-gtt---agaacg-gattg---------aa-ttcgtt-aaggatgctgac-gtaa-tggc-ttta-aacgacccgtcttg-aac-acg
>KX758123_Microkamienskia_divaricata
agggaaacgattgaagccagtcgta-ccga-cg-gagaatcaac-ct-t--------taga-g-tgcgg-----a-atgcgggtattc--ggggagt-t------a---a--aaccttcgtgt-g-ttc--gt-aatttcgtgc-tcctg-g-ggtgcatttcttcgtg--tggtaggttaacatcaa-ttttggacgttacaaaatgatc-gggggaatgtagcttc-gatttt--ttcgaagtg-ttatagcccttgg-t-agatgt-gacgacc--gggattgaggattgcaacgaatgc-t---ttc-------------gg-gc-tatccgtctgg-c--ctctga-tgg-tttcctt--ggggtcgaaagc-t-cgc-ttac-ggc-ttc-aaggc-tgggctg-t-caaa-ag-gtt---agaacgcgatta---------aa-ttcgtt-aaggatgttgac-gtaa-tggc-ttta-aacgacccgtcttgaaac-acg
>KX758121_Microkamienskia_divaricata
agggaaacgattgaagccagtcgta-ccga-cg-gagaatcaac-ct-c--------taga-g-tgcgg-----a-atgcgggtattc--ggggagt-t------a---a--aaccttcgtgt-g-ttc--gt-aatttcgtgc-ttatg-g-ggtgcatttcttcgtg--tggtaggttaacatcaa-ttttggacgttacaaaatgatc-gggggaatgtagcttc-gatttt--ttcgaagtg-ttatagcccttgg-t-agatgt-gacgacc--gggattgaggattgcaacgaatgc-t---ttc-------------gg-gc-tatccgtctgg-c--ctctga-tgg-tttcctt--ggggtcgaaagc-t-tgc-ttac-ggc-ttc-aaggc-tgggctg-t-caaa-ag-gtt---agaacgcgatta---------aa-ttcgtt-aaggatgttgac-gtaa-tggc-ttta-aacgacccgtcttgaaac-acg
>KX758126_Microkamienskia_divaricata
agggaaacgattgaagccagtcgta-ccgt-cg-gagaatcaac-ct-c--------taga-g-tgcgg-----a-atgcgggtattc--ggggagt-t------a---a--aaccttcgtgt-g-ttc--gt-aattttgtgc-ttatg-g-ggtgcatttcttcgta--tggtaggttaacatcaa-ttttggacgttacaaaatgact-gggggaatgtagcttc-gatttt---tcgaagtg-ttatagcccttgg-t-agatgt-ggcgact--gggattgaggattgcaacgaatgc-t---ttc-------------gg-gc-tatccgtctgg-c--ctctga-tgg-tttcctt--ggggtcgaaagc-t-tgc-ttac-ggc-ttc-aaggc-tgggctg-t-caaa-ag-gtt---agaacgtgatta---------aa-ttcgtt-aaggatgttgac-gtaa-tggc-ttta-aacgacccgtcttgaaac-acg
>KJ564144_Microkamienskia_perpusilla
agggaaacgattgaagccagtcgta-ccga-cg-gagaatcagc-tt-t--------tgga-g-tgcgt-----g-atgcgggtattc--gaggagt-tt---a-a---a--agccctcttgt-g-ctt--gc-agtcgcatgc-tactg-g-ggcgcacttcttcgta-ttggtaggttaacatcaa-ttttggacgttataaaatgact-ggaggaatgtagcttc-gatttt---tcgaagtg-ttatagcctttgg-t-aaatgt-gacgacc--gggattgaggattgcaacgaatgc-t---ttt-------------tg-gc-tatccgtctga-c--ctctga-tgg-tttcttt--gggatcgaaagc-g-tgc-ttac-gac-ttc-aaag--ctggctg-t-caaa-ag-gtt---agaacgcgatta---------aa-ttcgtt-aaggatgttgac-gtaa-tggc-ttta-aacgacccgtcttgaaac-acg
>KJ564140_Microkamienskia_perpusilla
agggaaacgattgaagccagtcgta-ccga-cg-gagaatcagc-tt-t--------tgggtg-tgcgt-----g-atgcgggtattc--ggggagt-tt---a-a---a--agccctcttgt-g-ctt--gc-agtcgcgtgc-cactg-g-ggcgcacttcttcgtg-ttggtaggttaacatcaa-ttttggacgttataaaatgatc-ggaggaatgtagcttc-gatttt---tcgaagtg-ttatagcctttgg-t-aaatgt-gacgacc--gggattgaggattgcaacgaatgc-t-t-ttt-------------tg-gc-tatccgtctgg-c--ctctga-tgg-tttcttt--gggatcgaaagc-g-tgc-ttac-gat-ttc-aaag--ctggctg-t-caaa-ag-gtt---agaacgcgatta---------aa-ttcgtt-aaggatgttgac-gtaa-tggc-ttta-aacgacccgtcttgaaac-acg
>KJ564141_Microkamienskia_perpusilla
agggaaacgattgaagccagtcgta-ccga-cg-gagaatcagc-tt-t--------tgggtg-tgcgt-----g-atgcgggtattc--ggggagt-tt---a-a---a--agccctcttgt-g-ctt--gc-agtcgcgtgc-cactg-g-ggcgcacttcttcgtg-ttggtaggttaacatcaa-ttttggacgttataaaatgatc-ggaggaatgtagcttc-gatttt---tcgaagtg-ttatagcctttgg-t-aaatgt-gacgacc--gggattgaggattgcaacgaatgc-t-t-ttt-------------tg-gc-tatccgtctgg-c--ctctga-tgg-tttcttt--gggatcgaaagc-g-tgc-ttac-gat-ttc-aaag--ctggctg-t-caaa-ag-gtt---agaacgcgatta---------aa-ttcgtt-aaggatgttgac-gtaa-tggc-ttta-aacgacccgtcttgaaac-acg
>MK903005_Microkamienskia_peruviana
agggaaacgattgaagccagtcgta-ccta-cg-gagaatcaac-cc-t--------tggg-g-tgcgt-----g-atgcgggtattc--gaggagc-ct---a-a---a--agccctcttgt-g-ctt--gc-agtcgcgtgc-tactt-g-ggcgcacttcttcgta-ttggtaggttaacatcaa-ttctggacgttataaaatgact-gggggaatgtagcttc-gatttt---tcgaagtg-ttatagcctttgg-t-agatgt-aacgacc--gggattgaggattgcgacgaatgc-t---ttt-------------tg-gc-tatccgtctgg-c--ctctga-tgg-tttcctt--ggggtcgaaagc-t-tgc-ttac-ggc-ttc-atgg--ctggctg-t-caaa-ag-gtt---agaacgcgatta---------aa-ttcgtt-aaggatgttgac-gtaa-tggc-ttta-aacgacccgtcttgaaac-acg
>MK903006_Microkamienskia_peruviana
agggaaacgattgaagccagtcgta-ccta-cg-gagaatcaac-cc-t--------tggg-g-tgcgt-----g-atgcgggtattc--gaggagc-ct---a-a---a--agccctcttgt-g-ctt--gc-agtcgcgtgc-tactt-g-ggcgcacttcttcgta-ttggtaggttaacatcaa-ttctggacgttataaaatgact-gggggaatgtagcttc-gatttt---tcgaagtg-ttatagcctttgg-t-agatgt-aacgacc--gggattgaggattgcaacgaatgc-t---ttt-------------tg-gc-tatccgtctgg-c--ctctga-tgg-tttcctt--ggggtcgaaagc-t-tgc-ttac-ggc-ttc-atgg--ctggctg-t-caaa-ag-gtt---agaacgcgatta---------aa-ttcgtt-aaggatgttgac-gtaa-tggc-ttta-aacgacccgtcttgaaac-acg
>MK903007_Microkamienskia_peruviana
agggaaacgattgaagccagtcgta-ccta-cg-gagaatcaac-cc-t--------tggg-g-tgcgt-----g-atgcgggtattc--gaggagc-ct---a-a---a--agccctcttgt-g-ctt--gc-agtcgcgtgc-tactt-g-ggcgcacttcttcgta-ttggtaggttaacatcaa-ttctggacgttataaaatgact-gggggaatgtagcttc-gatttt---tcgaagtg-ttatagcctttgg-t-agatgt-aacgacc--gggattgaggattgcaacgaatgc-t---ttt-------------tg-gc-tatccgtctgg-c--ctctga-tgg-tttcctt--ggggtcgaaagc-t-tgc-ttac-ggc-ttc-atgg--ctggctg-t-caaa-ag-gtt---agaacgcgatta---------aa-ttcgtt-aaggatgttgac-gtaa-tggc-ttta-aacgacccgtcttgaaac-acg
>MK036782_Sclerocarpum_amazonicum
agggaaacgattgaagtcagtcgta-caga-cg-ggaaatcaac-ct-t--------tcga-g-cgtgg-----g---------------------------------------------------ta---gcgatactcgggt-tcttt-g-ggcgtactttctcgct--ttgtaggttagcgtcgg-tttcgaacgttataaaatgatt-ggaggaatgtagcttc-gacctcg-gccgaagtg-ttatagcctctgg-t-agacgt-aacggac--gggatcgaggattgcaacggatac-c-c-tta-----------t-gg-gc-catccgcctga-c--ctctgatgcg-tcactcc--ggcgttgaaagc-t-cgc-ttac-gat--gt-tggag-cgtacct-t-caaa-ag-gtt---agagcg-gatta---------aa-ttcgtt-aaggacgctgac-gtaa-tggc-ttta-aacgacccgtcttgaaac-acg
>MK036781_Sclerocarpum_amazonicum
agggaaacgattgaagtcagtcgta-caga-cg-ggaaatcaac-ct-t--------tcga-g-cgtgg-----g---------------------------------------------------ta---gcgatactcgggt-tcttt-g-ggcgtactttctcgct--ttgtaggttagcgtcgg-tttcgaacgttataaaatgatt-ggaggaatgtagcttc-gacctcg-gccgaagtg-ttatagcctctgg-t-agacgt-aacggac--gggatcgaggattgcaacggatac-c-c-tta-----------t-gg-gc-catccgcctga-c--ctctgatgcg-tcactcc--ggcgttgaaagc-t-cgc-ttac-gat--gt-tggag-cgtacct-t-caaa-ag-gtt---agagcg-gatta---------aa-ttcgtt-aaggacgctgac-gtaa-tggc-ttta-aacgacccgtcttgaaac-acg
>MK036783_Sclerocarpum_amazonicum
agggaaacgattgaagtcagtcgta-caga-cg-ggaaatcaac-ct-t--------tcga-g-cgtgg-----g---------------------------------------------------ta---gcgatactcgggt-tcttt-g-ggcgtactttctcgct--ttgtaggttagcgtcgg-tttcgaacgttataaaatgatt-ggaggaatgtagcttc-gacctcg-gccgaagtg-ttatagcctctgg-t-agacgt-aacggac--gggatcgaggattgcaacggatac-c-c-tta-----------t-gg-gc-tatctgcctga-c--ctctgatgcg-tcactcc--ggcgttgaaagc-t-tgc-ttac-gat--gt-tggag-cgtacgt-t-caaa-ag-gtt---agagcg-gatta---------aa-ttcgtt-aaggacgctgac-gtaa-tggc-ttta-aacgacccgtcttgaaac-acg
>AY541865_Claroideoglomus_lamellosum
agggaaacgattgaagtcagtcgtg-ctgg-cg-cgaaatcaac-cc-t--------ctcg-t-cgaga-----g-gtcacatggcgt--ggcgagc-ct---c-a---a--aaccgtca-cg---aag--cgtgaactcttgg-cgaaa-a-ggagcactttcgtgt---ccgctggttaacatcaa-tttcgaacgtcataaaaaggct-ggagggatgtggctcc-ttc-------gggagtg-ttacaacctttag-cggaatgt-ggtggtc--gggattgaggattgcaacgaatac-c-t-tta-------------gg-gctgttccacctgg-c--ttctctt-tg-gtatcct--ggtgaagacagc-t-tgc-tgac-ttt-gtt-aggat-tcgcctt-t-gaac-ag-gct---agagtgtgagca---------aa-ttcgtt-aaggatgttaac-gtaa-tggc-ttta-aacgacccgtcttgaaac-acg
>LT963496_Claroideoglomus_lamellosum
agggaaacgattgaagtcagtcgtg-ctgg-cg-cgaaatcaac-cc-t--------ctcg-t-cgaga-----g-gtcacatggcgt--ggcgagc-ct---c-a---a--aaccgtca-cg---aag--cgtgaactcttgg-cgaaa-a-ggagcactttcgtgt---ccgctggttaacatcaa-tttcgaacgtcataaaaaggct-ggagggatgtggctcc-ttc-------gggagtg-ttataacctttag-cggaatgt-ggtggtc--gggattgaggattgcaacgaatac-c-t-tta-------------gg-gctgttccacctgg-c--ttctctt-tg-gtatcct--ggtgaagacagc-t-tgc-tgac-ttt-gtt-aggat-tcgcctt-t-gaac-ag-gct---agagtgtgagca---------aa-ttcgtt-aaggatgttaac-gtaa-tggc-ttta-aacgacccgtcttgaaac-acg
>LT963498_Claroideoglomus_lamellosum
agggaaacgattgaagtcagtcgtg-ctgg-cg-cgaaatcaac-cc-t--------ctcg-t-cgaga-----g-gtcacatggcgt--ggcgagc-ct---c-a---a--aaccgtca-cg---aag--cgtgaactcttgg-cgaaa-a-ggagcactttcgtgt---ccgctggttaacatcaa-tttcgaacgtcataaaaaggct-ggagggatgtggctcc-ttc-------gggagtg-ttataacctttag-cggaatgt-ggtggtc--gggattgaggattgcaacgaatac-c-t-tta-------------gg-gctgttccacctgg-c--ttctctt-tg-gtatcct--ggtgacgacagc-t-tgc-tgac-gtt-gtt-aggat-tcgcctt-t-gaac-ag-gct---agagtgtgagca---------aa-ttcgtt-aaggatgttaac-gtaa-tggc-ttta-aacgacccgtcttgaaac-acg
>FR750077_Claroideoglomus_claroideum
agggaaacgattgaagtcagtcgtg-ctgg-cg-cgaaatcaac-cc-t--------ctcg-t-tgaga-----g-gtcacatggcgt--ggcgagc-ct---c-a---a--aaccgtca-cg---aag--cgtgaactcttgg-cgaaa-a-ggagcactttcgtgt---ccgctggttaacatcaa-tttcgaacgtcataaaaaggct-ggagggatgtggctcc-ttc-------gggagtg-ttataacctttag-cggaatgt-ggtggtc--gggattgaggattgcaacgaatac-c-t-tta-------------gg-gctgttccacctgg-c--ttctctt-tg-gtatcct--ggtgacgacagc-t-tgc-tgac-gtt-gtt-aggat-tcgcctt-t-gaac-ag-gct---agagtgtgagca---------aa-ttcgtt-aaggatgttaac-gtaa-tggc-ttta-aacgacccgtcttgaaac-acg
>FM876808_Claroideoglomus_luteum
agggaaacgattgaagtcagtcgtg-ctgg-cg-cgaaatcaac-cc-t--------ctcg-t-cgagg-----g-atcgcatggcgt--ggcgagc-ct---c-a---a--aaccgtca-cg---aag--cgtgaactcttgg-cgaaa-g-ggagcactttcgtgt---ccgctggttaacatcaa-tttcgaacgtcataaaaaggct-ggagggatgtggctcc-ttc-------gggagtg-ttataacctttag-cggaatgt-ggtggtc--gggattgaggattgcaacgaatac-c-t-tta-------------gg-gctgttccacctgg-c--ctctctc-tg-gtatcct--ggtgacgacagc-t-tgc-tgac-gtc-gtt-aggat-tcgcctt-t-gaac-gg-gct---agagtgtgagca---------aa-ttcgtt-aaggatgttaac-gtaa-tggc-ttta-aacgacccgtcttgaaac-acg
>FM876809_Claroideoglomus_luteum
agggaaacgattgaagtcagtcgtg-ctgg-cg-cgaaatcaac-cc-t--------ctcg-t-cgagg-----g-atcgcatggcgt--ggcgagc-ct---c-a---a--aaccgtca-cg---aag--cgtgaactcttgg-cgaaa-g-ggagcactttcgtgt---ccgctggttaacatcaa-tttcgaacgtcataaaaaggct-ggagggatgtggctcc-ttc-------gggagtg-ttataacctttag-cggaatgt-ggtggtc--gggattgaggattgcaacgaatac-c-t-tta-------------gg-gctgttccacctgg-c--ctctctc-tg-gtatcct--ggtgacgacagc-t-tgc-tgac-gtc-gtt-aggat-tcgcctt-t-gaac-gg-gct---agagtgtgagca---------aa-ttcgtt-aaggatgttaac-gtaa-tggc-ttta-aacgacccgtcttgaaac-acg
>FM876811_Claroideoglomus_luteum
agggaaacgattgaagtcagtcgtg-ctgg-cg-cgaaatcaac-cc-t--------ctcg-t-cgagg-----g-atcgcatggcgt--ggcgagc-ct---c-a---a--aaccgtca-cg---aag--cgtgaactcttgg-cgaaa-g-ggagcactttcgtgt---ccgctggttaacatcaa-tttcgaacgtcataaaaaggct-ggagggatgtggctcc-ttc-------gggagtg-ttataacctttag-cggaatgt-ggtggtc--gggattgaggattgcaacgaatac-c-t-tta-------------gg-gctgttccacctgg-c--ctctctc-tg-gtatcct--ggtgacgacagc-t-tgc-tgac-gtc-gtt-aggat-tcgcctt-t-gaac-gg-gct---agagtgtgagca---------aa-ttcgtt-aaggatgttaac-gtaa-tggc-ttta-aacgacccgtcttgaaac-acg
>FM876812Claroideoglomus_luteum
agggaaacgattgaagtcagtcgtg-ctgg-cg-cgaaatcaac-cc-t--------ctcg-t-cgagg-----g-atcgcatggcgt--ggcgagc-ct---c-a---a--aaccgtca-cg---aag--cgtgaactcttgg-cgaaa-g-ggagcactttcgtgt---ccgctggttaacatcaa-tttcgaacgtcataaaaaggct-ggagggatgtggctcc-ttc-------gggagtg-ttataacctttag-cggaatgt-ggtggtc--gggattgaggattgcaacgaatac-c-t-tta-------------gg-gctgttccacctgg-c--ctctctc-tg-gtatcct--ggtgacgacagc-t-tgc-tgac-gtc-gtt-aggat-tcgcctt-t-gaac-gg-gct---agagtgtgagca---------aa-ttcgtt-aaggatgttaac-gtaa-tggc-ttta-aacgacccgtcttgaaac-acg
>FM876810_Claroideoglomus_luteum
agggaaacgattgaagtcagtcgtg-ctgg-cg-cgaaatcaac-cc-t--------ctcg-t-cgaga-----g-atcacatggcgt--ggcgagc-ct---c-a---a--aaccgtca-cg---aag--cgtgagctcttgg-cgaaa-g-ggagcactttcgtgt---ccgctggttaacatcaa-tttcgaacgtcataaaaaggct-ggagggatgtggctcc-ttc-------gggagtg-ttataacctttag-cggaatgt-ggtggtc--gggattgaggattgcaacgaatac-c-t-tta-------------gg-gctgttccacctgg-c--ctctctc-tg-gtatcct--ggtgacgacagc-t-tgc-tgac-gtc-gtt-aggat-tcgcctt-t-gaac-gg-gct---agagtgtgagca---------aa-ttcgtt-aaggatgttaac-gtaa-tggc-ttta-aacgacccgtcttgaaac-acg
>FR750057_Claroideoglomus_claroideum
agggaaacgattgaagtcagtcgtg-ctgg-cg-cgaaatcaac-cc-t--------ctca-t-cggga-----g-atcacatgttgt--ggcgagc-ct---c-a---a--aaccgcca-ca---gcg--tgtgacctcacga-tgagg-g-ggagcactttcgtgt---ccgctggttaacatcaa-tttcgaacgtcataaaaaggct-ggagggatgtggctcc-ttc-------gggagtg-ttataacctttag-cggaatgt-ggtggtc--gggattgaggattgcaacgaatac-c-t-tta-------------gg-gctgttccacctgg-c--ctctctt-tg-gtatcct--ggtgacgacagc-t-tgc-tgac-gtc-gtt-aggac-tcgcctt-t-gaac-ag-gct---agagtgtgagca---------aa-ttcgtt-aaggatgttaac-gtaa-tggc-ttta-aacgacccgtcttgaaac-acg
>FR750058_Claroideoglomus_claroideum
agggaaacgattgaagtcagtcgtg-ctgg-cg-cgaaatcaac-cc-t--------ctca-t-cggga-----g-atcacatgttgt--ggcgagc-ct---c-a---a--aaccgcca-ca---gcg--tgtgacctcacga-tgagg-g-ggagcactttcgtgt---ccgctggttaacatcaa-tttcgaacgtcataaaaaggct-ggagggatgtggctcc-ttc-------gggagtg-ttataacctttag-cggaatgt-ggtggtc--gggattgaggattgcaacgaatac-c-t-tta-------------gg-gctgttccacctgg-c--ttctctt-tg-gtatcct--ggtgacgacagc-t-tgc-tgac-gtt-gtt-aggat-tcgcctt-t-gaac-ag-gct---agagtgtgagca---------aa-ttcgtt-aaggatgttaac-gtaa-tggc-ttta-aacgacccgtcttgaaac-acg
>GU980757_Claroideoglomus_candidum
agggaaacgattgaagtcagtcgtg-ctgg-cg-cgaaatcaac-cc-t--------ctca-t-cggga-----g-atcacatgttgt--ggcgagc-ct---c-a---a--aaccgcca-ca---gcg--tgtgacctcacga-tgagg-g-ggagcactttcgtgt---ccgctggttaacatcga-tttcgaacgtcataaaaaggct-ggagggatgtggctcc-ttc-------gggagtg-ttataacctttag-cggaatgt-ggtgttc--gggattgaggattgcaacgaatac-c-t-tta-------------gg-gctgttccacctgg-c--ttctctt-tg-gtatcct--ggtgaagacagc-t-tgc-tgac-ttt-gtt-aggat-tcgcctt-t-gaac-ag-gct---agagtgtgagca---------aa-ttcgtt-aaggatgt------------------------------------------
>KP191478_Claroideoglomus_hanlinii
agggaaacgattgaagtcagtcgtg-ctgg-cg-cgaaatcaac-cc-t--------ttag-t-cgaga-----g-gtcacatagcgt--ggcgagc-ct---c-a---a--aaccgtca-cg---aag--cgggaccccttga-tgaaa-g-ggagcactttcgtgt---ccgctggttaacatcaa-tttcgatcgtcataaaaaggct-ggagggatgtggctcc-ttc-------gggagtg-ttataacctttag-cggaatgt-ggtggtc--gggattgaggattgcaacgaatac-c-t-tta-------------gg-gctgttccacctgg-c--ctctctt-tg-gtatcct--ggtgacgacagc-t-tgc-tgac-gtc-gtt-aggat-tcgcctt-t-gaac-ag-gct---agagtgtgggca---------aa-ttcgtt-aaggatgttaac-gtaa-tggc-ttta-aacgacccgtcttgaaac-acg
>KP191479_Claroideoglomus_hanlinii
agggaaacgattgaagtcagtcgtg-ctgg-cg-cgaaatcaac-cc-t--------ttag-t-cgaga-----g-gtcacatagcgt--ggcgagc-ct---c-a---a--aaccgtca-cg---aag--cgggaccccttga-tgaaa-g-ggagcactttcgtgt---ccgctggttaacatcaa-tttcgatcgtcataaaaaggct-ggagggatgtggctcc-ttc-------gggagtg-ttataacctttag-cggaatgt-ggtggtc--gggattgaggattgcaacgaatac-c-t-tta-------------gg-gctgttccacctgg-c--ctctctt-tg-gtatcct--ggtgacgacagc-t-tgc-tgac-gtc-gtt-aggat-tcgcctt-t-gaac-ag-gct---agagtgtgggca---------aa-ttcgtt-aaggatgttaac-gtaa-tggc-ttta-aacgacccgtcttgaaac-acg
>KP191481_Claroideoglomus_hanlinii
agggaaacgattgaagtcagtcgtg-ctgg-cg-cgaaatcaac-cc-t--------ttag-t-cgaga-----g-gtcacatagcgt--ggcgagc-ct---c-a---a--aaccgtca-cg---aag--cgggaccccttga-tgaaa-g-ggagcactttcgtgt---ccgctggttaacatcaa-tttcgatcgtcataaaaaggct-ggagggatgtggctcc-ttc-------gggagtg-ttataacctttag-cggaatgt-ggtggtc--gggattgaggattgcaacgaatac-c-t-tta-------------gg-gctgttccacctgg-c--ctctctt-tg-gtatcct--ggtgacgacagc-t-tgc-tgac-gtc-gtt-aggat-tcgcctt-t-gaac-ag-gct---agagtgtgggca---------aa-ttcgtt-aaggatgttaac-gtaa-tggc-ttta-aacgacccgtcttgaaac-acg
>FN547624_Claroideoglomus_etunicatum
agggaaacgattgaagtcagtcgtg-ctgg-cg-cgaaatcaac-cc-t--------ctcg-t-cttga-----g-atcacatggcgc--gacgagc-ct---c-a---a--aaccgtca-cg---aag--cgtgaactcttga-cgaaa-a-ggtgcactttcgtgt---ccgctggttaacatcaa-tttcgaacgtcataaaaaggct-ggagggatgtggctcc-ttc-------gggagtg-ttataacctttag-cggaatgt-ggcgttc--gggattgaggattgcaacgaatac-c-t-tca-------------gg-gctgttccacctgg-c--ttctcat-tg-gtatcct--ggtgacgacagc-t-tgc-tgac-gtc-gtt-aggat-cagcttc-t-gaac-ag-gct---agagtgtgagca---------aa-ttcgtt-aaggatgttaac-gtaa-tggc-ttta-aacgacccgtcttgaaac-acg
>FN547633_Claroideoglomus_etunicatum
agggaaacgattgaagtcagtcgtg-ctgg-cg-cgaaatcaac-cc-t--------ctcg-t-cttga-----g-atcacatggcgc--gacgagc-ct---c-a---a--aaccgtca-cg---aag--cgtgaactcttga-cgaaa-a-ggtgcactttcgtgt---ccgctggttaacatcaa-tttcgaacgtcataaaaaggct-ggagggatgtggctcc-ttc-------gggagtg-ttataacctttag-cggaatgt-ggcgttc--gggattgaggattgcaacgaatac-c-t-tca-------------gg-gctgttccacctgg-c--ttctcat-tg-gtatcct--ggtgacgacagc-t-tgc-tgac-gtc-gtt-aggat-cagcttc-t-gaac-ag-gct---agagtgtgagca---------aa-ttcgtt-aaggatgttaac-gtaa-tggc-ttta-aacgacccgtcttgaaac-acg
>KY927386_Claroideoglomus_etunicatum
agggaaacgattgaagtcagtcgtg-ctgg-cg-cgaaatcaac-ca-t--------ctcg-t-cttga-----g-gtcacatggcgc--gacgagc-ct---c-a---a--aaccgtca-cg---aag--cgtgaactcttga-cgaga-a-ggtgcactttcgtgt---ccgctggttaacatcaa-tttcgatcgtcataaaaaggct-ggagggatgtggctcc-ttc-------gggagtg-ttataacctttag-cggaatgt-ggtggtc--gggattgaggattgcaacgaatac-c-t-tca-------------gg-gctgttccacctgg-c--ttctcat-tg-gtatcct--ggtgacgacagc-t-tgc-tgac-gtc-gct-aggat-tcgcctc-t-gaac-ag-gct---agagtgtgagca---------aa-ttcgtt-aaggatgttaac-gtaa-tggc-ttta-aacgacccgtcttgaaac-acg
>KP191484_Claroideoglomus_cf_drummondii
agggaaacgcttgaagtcagtcgtg-ctgg-cg-cgaaatcaac-cc-g--------cccg-c-tgagc-----g-atcacctgccgt--ggcgagc-ct---c-a---a--aaccgccg-cg---gct--cgcgaccacttaa-cggtc-t-ggtgcacttttgtgt---cggctggttaacgtcaa-tttctcacgtcataaaaaggct-ggagggatgtggctcc-ttc-------tggagtg-ttataacctttgg-cggaatgt-ggtgttt--gggattgaggattgcaacgaatac-c-t-tta-------------gg-gctgttccacctgg-c--ctctcgt-tg-gcaccct--ggcggcgacagc-t-cgc-tgac-gtc-gtt-aggga-ccgcctt-c-gaac-ag-gct---agagtgtgagca---------aa-ttcgtt-aaggatgttaac-gtaa-tggc-ttta-aacgacccgtcttgaaac-acg
>KP191485_Claroideoglomus_cf_drummondii
agggaaacgcttgaagtcagtcgtg-ctgg-cg-cgaaatcaac-cc-g--------cccg-c-tgagc-----g-atcacctgccgt--ggcgagc-ct---c-a---a--aaccgccg-cg---gct--cgcgaccacttaa-cggtc-t-ggtgcacttttgtgt---cggctggttaacgtcaa-tttctcacgtcataaaaaggct-ggagggatgtggctcc-ttc-------gggagtg-ttataacctttgg-cggaatgt-ggtgttt--gggattgaggattgcaacgaatac-c-t-tta-------------gg-gctgttccacctgg-c--ctctcgt-tg-gcaccct--ggcggcgacagc-t-cgc-tgac-gtc-gtt-aggga-ccgcctt-c-gaac-ag-gct---agagtgtgagca---------aa-ttcgtt-aaggatgttaac-gtaa-tggc-ttta-aacgacccgtcttgaaac-acg
>MH590060_Claroideoglomus_cf_drummondii
agggaaacgcttgaagtcagtcgtg-ctgg-cg-cgaaatcaac-ct-g--------cccg-t-tgagc-----g-atcacctgctgt--ggcgagc-ct---c-a---a--aaccgcta-cg---act--cgtgaccacttaa-tggtc-t-ggtgcacttttgtgt---cggctggttaacgtcaa-tttctcacatcataaaaaggct-ggagggatgtggctcc-ttc-------gggagtg-ttataacctttgg-cggaatgt-ggtgttt--gggattgaggattgcaacgaatac-c-t-tta-------------gg-gctgttccatctgg-c--ctctcgt-tg-gtatcct--ggcggcgacagc-t-tgc-tgac-gtc-gtt-agggt-ctgcctt-c-gaac-ag-gct---agagtgtgagca---------aa-ttcgtt-aaggatgttaac-gtaa-tggc-ttta-aacgacccgtcttgaaac-acg
>KP191490_Claroideoglomus_walkeri
agggaaacgattgaagtcagtcgtg-ctgg-cg-cgtaatcagc-ct-a--------cgat-t-tgtca-------aacaagtagtgt--ggtgagc-ct---c-a---a--aaccgcca-ta---tta--tttgtctggttaa--tcgt-c-ggtgcactttcgtgt---cggctggttaacatcaa-tttcaaatgtcataaaaaggctgggagggatgtggctcc-ttc------cgggagtg-ttataacctttag-cggaatgt-ggtggtttgggaattgaggattgcaacgaatac-c-t-tta-------------gg-gctgttccacctgg-t--ctctctt-tg-gcatctt--ggcggcgacagc-t-tgc-tgac-gtt-gtt-aagag-ttgacat-t-gaac-ag-gct---agagtgtgggca---------aa-ttcgtt-aaggatgttaac-gtaa-tggc-ttta-aacgacccgtcttgaaac-acg
>KP191492_Claroideoglomus_walkeri
agggaaacgattgaagtcagtcgtg-ctgg-cg-cgtaatcagc-ct-a--------cgat-t-tgtca-------aacaagtagtgt--ggtgagc-ct---c-a---a--aaccgcca-ta---tta--tttgtctggttaa--tcgt-c-ggtgcactttcgtgt---cggctggttaacatcaa-tttcaaatgtcataaaaaggctgggagggatgtggctcc-ttt------cgggagtg-ttataacctttag-cggaatgt-ggtgttt-ggggattgaggattgcaacgaatac-ctt-tta-------------gg-gctgttccacctgg-t--ctctctt-tg-gcatctt--ggcggcgacagc-t-tgc-tgac-gtt-gtt-aagag-ttgacat-t-gaac-ag-gct---agagtgtgggca---------aa-ttcgtt-aaggatgttaac-gtaa-tggc-ttta-aacgacccgtcttgaaac-acg
>MN388898_Claroideoglomus_walkeri
agggaaacgattgaagtcagtcgtg-ctgg-cg-cgtaatcagc-ct-a--------cgat-t-tgtca-------aacaagtagtgt--ggtgagc-ct---c-a---a--aaccgcta-ca---tta--tttgtttggctaa--tcgt-c-ggtgcactttcgtgt---cggctggttaacatcaa-tttcaaatgtcataaaaaggct-agagggatgtggctcc-tt-------cgggagtg-ttataacctttag-cggaatgt-ggtgttc--gggattgaggattgcaacgaatac-c-t-tta-------------gg-gctgttccacctgg-t--ctctctt-tg-gcatctt--ggcggcgacagc-t-tgc-tgac-gtt-gtt-aagat-ttgacat-t-gaac-ag-gct---agagtgtgggca---------aa-ttcgtt-aaggatgttaac-gtaa-tggc-ttta-aacgacccgtcttgaaac-acg
>JQ231205_Ambispora_appendicula
agggaaacgattgaagccagtcgtg-ctgg-cg-ggaaatcagc-tt-t--------cggg-a-tt-------------------------------------------------------------------------------actgg-a-ggtgcactttctcgca--aggcaggttagcatcaa-tttcgcacgttgtaaaaagtcc-gtcggaatgtgactcc-tttc-------ggagtg-ttatagccagcgg-t-caatgc-gacgggt--gggattgaggattgcagcgggtgc-c-t-ttt-------------ag-gc-taagtgcctgg-c--ccttgtt-cg-tgatcgt--cttggcaacagc-g-tgc-tggt-gtt-ggg-aacga-ttcgtgg-a-cmcg-gg-gtgt--agcgtcacggta---------aa-ctcgtt-aaggatg-tgac-gtaa-tgg-----------------------------
>FN547524_Ambispora_appendicula
agggaaacgattgaagccagtcgtg-ctgg-cg-ggaaatcagc-tt-t--------cggg-a-tt-------------------------------------------------------------------------------actgg-a-agtgcactttctcgca--aggcaggttagcatcaa-tttcgcacgttgtaaaaagtcc-gtcggaatgtgactcc-tttc-------ggagtg-ttatagccagcgg-t-caatgc-gacgcgt--gggattgaggattgcagcgggtgc-c-t-ttt-------------ag-gc-taagtgcctgg-c--ccttgtt-cg-tgatcgt--cttggcaacagc-g-tgc-tggt-gtc-gag-aacga-ttcgtgg-c-catg-gg-gtgt--agcgtcacggta---------aa-ctcgct-aaggatgctgac-gtaa-tggc-ttta-aacgacccgtcttgaaac-acg
>KC166276_Ambispora_leptoticha
agggaaacgattgaagccagtcgtg-ctgg-cg-ggaaatcagc-tt-c--------cggg-a-tt-------------------------------------------------------------------------------actgg-g-ggtgcactttctcgca--aggcaggttagcatcaa-tttcgcacgttgtaaaaagtcc-gtcggaatgtgactcc-tttc-------ggagtg-ttatagccagcgg-t-caatgc-gacgcgc--gggattgaggattgcagcgggtgc-c-t-ttt-------------ag-gc-taagtgcctgg-c--ccttgtt-cg-tgatcat--cttggcaacagc-g-tgc-tggt-gtc-ggg-aacga-ttcgtgg-a-cacg-gg-gtgt--agcgtcacggta---------aa-ctcgct-aaggatgctgac-gtaa-tggc-ttta-aacgacccgtcttgaaac-acg
>KC166263_Ambispora_leptoticha
agggaaacgattgaagccagccgtg-ctgg-tg-ggaaatcagc-tt-c--------cggg-a-tt-------------------------------------------------------------------------------actgg-g-agtgcactttctcgca--aggcaggttagcatcaa-tttcgcacgttgtaaaaagtcc-gtcggaatgtgactcc-tttc-------ggagtg-ttatagccagcgg-t-caatgc-gacgcgc--gggattgaggattgcagcgggtgc-c-t-ttt-------------ag-gc-taagtgcctgg-c--ccttgtt-cg-tgatcgt--cttggcaacagc-g-tgc-tggt-gtc-ggg-aacga-ttcgtgg-a-cacg-gg-gtgt--agcgtcacggta---------aa-ctcgct-aaggatgctgac-gtaa-tggc-ttta-aacgac----------------
>FJ461886_Ambispora_leptoticha
agggaaacgattgaagccagtcgtg-ctgg-cg-ggaaatcagc-tt-c--------cggg-a-tt-------------------------------------------------------------------------------actgg-g-ggtgcactttctcgca--aggcaggttagcatcaa-tttcgcacgttgtaaaaagtcc-gtcggaatgtgactcc-tttc-------ggagtg-ttatagccagcgg-t-caatgc-gacgcgc--gggattgaggattgcagcgggagc-c-t-ttt-------------ag-gc-taagtgcctgg-c--ccttgtt-cg-tgatcat--cttggcaacagc-g-tgc-tggt-gtc-ggg-aacga-ttcgtgg-a-cacg-gg-gtgt--agcgtcacggta---------aa-ctcgct-aaggatgc------------------------------------------
>FN547529_Ambispora_appendicula
aggaaaacgattgaagccagtcgtg-ctgg-cg-ggaaatcagc-tt-c--------cggg-a-tt-------------------------------------------------------------------------------actgg-a-ggtgcactttctcgca--aggcaggttagcatcaa-tttcgcacgttgtaaaaagtct-gttgaaatgtgactcc-tttc-------gaagtg-ttatagccagcgg-a-caatgc-gacgcgt--gggattgaggattgcagtgggtgc-c-t-ttt-------------ag-gc-taagtgcctgg-c--ccttgtt-cg-tgatctt--cttggcaataac-g-tgc-tggt-gtt-gag-aatga-ttcgtgg-a-cacg-gg-gtgg--agtgtcacggtaaactcgctaaa-ctcgct-aaggatgctgac-gtaa-tggc-ttta-aacgacccgtcttgaaac-acg
>FN547545_Ambispora_fennica
agggaaacgattgaagccagtcatg-ccgg-tg-ggaaatcagc-tc-c--------cggg-g-taac-----------------------------------------------------------------------------ccggg-a-agtgcactttctcgca--aggcaggttagcgtcag-tttcgccagtcgtaaaaagtcc-gtcggaaggtagctcc-attc-------ggagtg-ttatagccagcgg-t-caatgc-gacgtgc--gggattgaggattgcagcgggtgc-c-c-ttc-----------g-gg-gc-taagtgcctgg-c--ccttgta-cg-agatcgt--ctcggtagcagc-a-tgc-tggt-gac-gag-cacga-ttcgcgg-a-cacg-gg-gttt--agcgtcacggta---------aa-ctcgtt-aaggatgctgac-gtaa-tggc-ttca-aacgacccgtcttgaaac-acg
>FN547543_Ambispora_fennica
agggaaacgattgaagccagtcatg-ccgg-tg-ggaaatcagc-tc-c--------cggg-g-taac-----------------------------------------------------------------------------ccggg-a-agtgcactttctcgca--aggcaggttagcgtcag-tttcgccagtcgtaaaaagtcc-gtcggaaggtagctcc-attc-------ggagtg-ttatagccagcgg-t-caatgc-gacgtgc--gggattgaggattgcagcgggtgc-c-c-ttc-----------g-gg-gc-taagtgcctga-c--ccttgtt-cg-agatcgt--ctcggtagcagc-a-tgc-tggt-gac-gag-cacga-ttcgcgg-a-cacg-gg-gttt--agcgtcacggta---------aa-ctcgtt-aaggatgctgac-gtaa-tggc-ttta-aacgacccgtcttgaaac-acg
>FR750157_Ambispora_fennica
agggaaacgattgaagccagtcatg-ccgg-tg-ggaaatcagc-tc-c--------cggg-g-taac-----------------------------------------------------------------------------ccggg-a-agtgcactttctcgca--aggcaggttagcgtcag-tttcgccagtcgtaaaaagtcc-gtcggaaggtagctcc-attc-------ggagtg-ttatagccagcgg-t-caatgc-gacgtgc--gggattgaggattgcagcgggtgc-c-c-ttc-----------g-gg-gc-taagtgcctga-c--ccttgtt-cg-agatcgt--ctcggtagcagc-a-tgc-tggt-gac-gag-cacga-ttcgcgg-a-cacg-gg-gttt--agcgtcacggta---------aa-ctcgtt-aaggatgctgac-gtaa-tggc-ttta-aacgacccgtcttgaaac-acg
>JF439210_Ambispora_gerdemannii
agggaaacgattgaagccagtcatg-ccgg-tg-ggaaatcagc-ct-c--------cggg-g-caa------------------------------------------------------------------------------ccagg-g-ggtgcactttctcgca--gggcaggtcagcgtcag-tttcgccagtcgtaaaaagtcc-gtcggaatgtgactcc-tttc-------ggagtg-ttatagccagcgg-t-caatgc-gacgagc--gggattgaggattgcagcgggtgc-c-t-ttc-----------t-ag-gc-taagtgcctgg-c--ccttgtt-cg-tggtcgt--cttggtaacagc-g-cgc-tggt-gcc-gag-cccga-tccgtgg-a-cacg-gg-gttt--agcgtcacggta---------aa-ctcgtt-aaggatgctgac-gtaa-tggc-ttta-aacgacccgtcttgaaac-acg
>KC166283_Ambispora_gerdemannii
agggaaacgattgaagccagtcatg-ccgg-tg-ggaaatcagc-tt-c--------cggg-g-taa------------------------------------------------------------------------------ccagg-g-agtgcactttctcgca--gggcaggtcagcgtcag-tttcgccagtcgtaaaaagtcc-gtcggaatgtgactcc-tttc-------ggagtg-ttatagccagcgg-t-cgatgc-gacgagc--gggattgaggattgcagcgggtgc-c-t-ttc-----------g-gg-gc-taagtgcctgg-c--ccttgtt-cg-tggtcgt--cttggtaacagc-g-tgc-tggt-gcc-gag-cccga-tccgcgg-a-cacg-gg-gttt--agcgtcacggta---------aa-ctcgtt-aaggatgctgac-gtaa-tggc-ttta-aacgaca---------------
>KC166279_Ambispora_gerdemannii
agggaaacgattgaagccagtcatg-ccgg-tg-ggaaatcagc-tt-c--------cggg-g-taa------------------------------------------------------------------------------ccagg-g-agtgcactttctcgca--gggcaggtcagcgtcag-tttcgccagtcgtaaaaagtcc-gtcggaatgtgactcc-tttc-------ggagtg-ttatagccagcgg-t-cgatgc-gacgagc--gggattgaggattgcagcgggtgc-c-t-ttc-----------g-gg-gc-taagtgcctgg-c--ccttgtt-cg-tggtcgt--cttggtaacagc-g-tgc-tggt-gcc-gag-cccga-tccgcgg-a-cacg-gg-gttt--agcgtcacggta---------aa-ctcgtt-aaggatgctgac-gtaa-tggc-ttta-aacgacccgtcttgaaac-acg
>KP756590_Ambispora_sp_1_SL2017
agggaaacgattaaagtcagtcgtg-ccgg-tg-ggaaatcagc-tt-c--------cggg-a-tt-------------------------------------------------------------------------------tctgg-a-ggtgcactttctcgca--aggcaggttagcgtcag-tttcgccagtcgtaaaa-gtcc-gtcggaatgtgactcc-tttc-------ggagtg-ttatagccagcgg-t-caatgc-gacgtgc--aggactgaggattgcagcgggtgt-c-t-ttc-----------g-ag-gc-taagtgtttaa-t--ccttgtt-tg-ttatcat--cttggtagcagc-g-tgc-tggt-gct-gag-tctga-ttcgcga-a-cacg-gg-attt--agcgtcacagta---------aa-ctcgct-aaggatgctaac-gtaa-tggc-ttta-aacgacccgtcttg-aac-acg
>KP756591_Ambispora_sp_1_SL2017
agggaaacgattaaagtcagtcgtg-ccgg-tg-ggaaatcagc-tt-c--------cggg-a-tt-------------------------------------------------------------------------------tctgg-a-ggtgcactttctcgca--aggcaggttagcgtcag-tttcgccagtcgtaaaa-gtcc-gtcggaatgtgactcc-tttc-------ggagtg-ttatagccagcgg-t-caatgc-gacgtgc--aggactgaggattgcagcgggtgt-c-t-ttc-----------g-ag-gc-taagtgtttaa-t--ccttgtt-tg-ttatcat--cttggtagcagc-g-tgc-tggt-gct-gag-tctga-ttcgcga-a-cacg-gg-attt--agcgtcacagta---------aa-ctcgct-aaggatgctaac-gtaa-tggc-ttta-aacgacccgtcttg-aac-acg
>FM876843_Geosiphon_pyriformis
agggaaacgattgaagccagtcgtg-ccgg-cg-tgaaatcagc-ct-c--------gtgg-t-ctggg-----a-tcggt-----------------tc------------------------gtcc---g----ggatcaga-aaatt-a-ggtgcactttctcgca--tggcaggttagcatcag-tttgatgcgtcggataaagata-taggaaatgtggctct-ctttcac-gagtgagtg-ttatagtcctatg-t-tcatac-gatgtgt--cggactgaggaatgcagcgaatgc-c-t-cactttaatccggta-gg-gc-taactgcctat-c--ctctggc-gg-tcggcggt-tcggatgacatt-t-agg-tgat-att-cgg-aacgt-ttcgaca-c-caaa-ag-ggta--gtcgcatgtata--------caa-ttcgct-aaggatgctgac-gtaa-tggc-ttta-aacgacccgtcttgaaac-acg
>FM876844_Geosiphon_pyriformis
agggaaacgattgaagccagtcgtg-ccgg-cg-tgaaatcagc-ct-c--------gtgg-t-ctggg-----a-tcggt-----------------tc------------------------gtcc---g----ggatcaga-aaatt-a-ggtgcactttctcgca--tggcaggttagcatcag-tttgatgcgtcggataaagata-taggaaatgtggctct-ctttcac-gagtgagtg-ttatagtcctatg-t-tcatac-gatgtgt--cggactgaggaatgcagcgaatgc-c-t-cactttaatccggta-gg-gc-taactgcctat-c--ctctggc-gg-tcggcggt-tcggatgacatt-t-agg-tgat-att-cgg-aacgt-ttcgaca-c-caaa-ag-ggta--gtcgcatgtata--------caa-ttcgct-aaggatgctgac-gtaa-tggc-ttta-aacgacccgtcttgaaac-acg
>AM183920_Geosiphon_pyriformis
agggaaacgattgaagccagtcgtg-ctgg-cg-tgaaatcagc-tt-c--------gtgg-t-ctggg-----a-tcgga-----------------tc------------------------gtct---g----gtttcaga-aaatt-a-ggtgcactttcttaca--tggcagtttagcatcag-tttgatgcattggataaagata-taggaaatgtggctct-ctttcac-gagtgagtg-ttatagtcctatg-t-tcatac-gatgtgt--cggactgaggaatgcagcgaatgc-c-t-cactttaatccggta-gg-gc-taactgcctat-c--ctctggc-gg-tcggcggt-tcggatgacatt-t-agg-tgat-att-cgg-aacgt-ttcgaca-c-caaa-ag-ggta--gtcgcatgtata--------caa-ttcgct-aaggatgctgac-gtaa-tggc-ttta-aacgacccgtcttgaaac-acg
>KP756478_Archaeospora_sp_isolate_TS4
agggaaacgattgaagccagtcatg-ccgg-tg-ggaaatcagc-tc-a--------tagg-c-t--------------------------------------------------------------------------------actat-g-ggtgcactttctcgca--aggcaggttaacatcgg-tttcagttgcgttataatgatg-gtgggaaggtagctct-ctc-------gtgagtg-ttatagcccgcta-t-agatgg-cgtgaca--gggatcgaggattgcagcgaatgc-c-t-tt--------------ag-gc-tacatgtctgg-tactactgtacag-gtctcatc-tcgtacgtcagc-a-cgc-tgac-ggc--aa-gttgg-cactcga---caat-ag-gtgc--agaact-cgata---------aa-ttcgct-aaggatgttgac-gtaa-tggc-ttta-aacgacccgtcttg-aac-acg
>KP756477_Archaeospora_sp_isolate_TS4
agggaaacgattgaagccagtcatg-ccgg-tg-ggaaatcagc-tc-a--------tagg-c-t--------------------------------------------------------------------------------actat-g-ggtgcactttctcgca--aggcaggttaacatcgg-tttcagttgcgttataatgatg-gtgggaaggtagctct-ctc-------gtgagtg-ttatagcccgcta-t-agatgg-cgtgaca--gggatcgaggattgcagcgaatgc-c-t-tt--------------ag-gc-tacatgtctgg-t--ctctgtacag-gtctcatc-tcgtacgtcagc-a-cgc-tgac-ggc--aa-gttgg-cactcga---caat-ag-gtgc--agaact-cgata---------aa-ttcgct-aaggatgttgac-gtaa-tggc-ttta-aacgacccgtcttg-aac-acg
>KP756480_Archaeospora_sp_isolate_TS5
agggaaacgattgaagccagtcatg-ccgg-tg-ggaaatcagc-tc-a--------tagg-c-t--------------------------------------------------------------------------------actat-g-ggtgcactttctcgca--aggcaggttaacatcgg-tttcagttgcgttataatgatg-gtgggaaggtagctct-ctc-------gtgagtg-ttatagcccgcta-t-agatgg-cgtgaca--gggatcgaggattgcagcgaatgc-c-t-tt--------------ag-gc-tacatgtctgg-t--ctctgtacag-gtctcatc-tcgtacgtcagc-a-cgc-tgac-ggc--aa-gttgg-cactcga---caat-ag-gtgc--agaact-cgata---------aa-ttcgct-aaggatgttgac-gtaa-tggc-ttta-aacgacccgtcttg-aac-acg
>KP756479_Archaeospora_sp_isolate_TS5
agggaaacgattgaagccagtcatg-ccgg-tg-ggaaatcagc-tc-a--------tagg-c-t--------------------------------------------------------------------------------acttt-g-agtgcactttctcgca--aggcaggttaacatcgg-tttcagttgcgttataatgatg-gtgggaaggtagctct-ctc-------gggagtg-ttatagcccgcta-t-agatgg-cgtgaca--gagatcgaggattgcagcgaatgc-c-t-tt--------------ag-gc-tacgagtctgg-t--ctctgtc-aa-gtgtcaa--cttgtcgtcagc-g-tgc-tgac-gta-cga-ggtga-cgtcttt-a-caat-ag-gttc--agaact-cgata---------aa-ttcgct-aaggatgttgac-gtaa-tggc-ttta-aacgacccgtcttg-aac-acg
>KP756481_Archaeospora_sp_isolate_TS5
agggaaacgattgaagccagtcatg-ccgg-tg-ggaaatcagc-tc-a--------tagg-c-t--------------------------------------------------------------------------------actgt-g-ggtgcactttctcgca--aggcaggttaacatcgg-tttcagttgcgttataatgatg-gtgggaaggtagctct-ctc-------gggagtg-ttatagctcgcta-t-agatgg-cgtgaca--gagatcgaggattgcagcgaatgc-c-t-tt--------------ag-gc-tacgagtctgg-t--ctctgtc-aa-gtgtcaa--cttgtcgtcagc-a-tgc-tgac-gta-cgg-ggtga-cgtcttt-a-caat-ag-gttc--agaact-cgata---------aa-ttcgct-aaggatgttgac-gtaa-tggc-ttta-aacgacccgtcttg-aac-acg
>LR596350_Archaeospora_ecuadoriana
agggaaacgattgaggccagtcatg-cctg-cg-aaaaatcaat-ca-a--------taga-t-ttgtc-------ttt---------------------------------------------------------ggataaaa-ttatt-t-gatgcactttttcgcg--tggcaggttagcatcaa-ctttaatttttgtaaaatggtg-gttggaatgtgactct-tta-------tagagtg-ttatagccggcta-c-agatgc-aaggaat--aaggttgaggattgcgacaaatgc-c-t-tt--------------gg-gg-tacataccttc-c--ttctgattcg-ttcactt--tggaacgacagc-t-tgc-tgac-gtt-ttg-gaggg-cgttcga-t-caat-ag-ggt---agagttatgata---------aa-tttgtc-aaggatgctgac-gtaa-tgac-ctta-aacgacccgtcttgaaac-acg
>LR596349_Archaeospora_ecuadoriana
agggaaacgattgaggccagtcatg-cctg-cg-agaaatcaat-ca-a--------taga-t-ttgtc-------ttt---------------------------------------------------------ggataaaa-ttatt-t-ggtgcactttttcgcg--tggcaggttagcatcaa-ctttgatctttgtaaaatggtg-gttggaatgtgactct-tta-------cagagtg-ttatagctggcta-c-agatgc-aaggatc--aaggttgaggtttgcgacaaatgc-c-t-tt--------------gg-gg-tacataccttc-c--ttctgattcgtttcactc--tggaacgacagc-t-tgc-tgac-gtt-ttg-gaggg-cgttcga-t-caat-ag-ggt---agagtgatgata---------aa-tttgtc-aaggatgctgac-gtaa-tgac-ctta-aacgacccgtcttgaaac-acg
>HF970295_Archaeospora_ecuadoriana
agggaaacgattgaggccagtcatg-cctg-cg-agaaatcaat-ca-a--------taga-t-ttgtc-------ttt---------------------------------------------------------ggatgaaa-ttttt-t-ggtgcactttttcgcg--tggcaggttagcatcaa-ctttgatctttgtaaaatggtg-gttggaatgtgactct-tta-------cagagtg-ttatagctggcta-c-agatgc-aaggatc--gaggctgaggtttgcgacaaatgc-c-t-tt--------------gg-gg-tacataccttc-c--ttctgattcg-ttcactc--tggaacgacagc-t-tgc-tgac-gtt-ttg-gaggg-cgttcga-t-caat-ag-ggt---agagttatgata---------aa-tttgtc-aaggatgctgac-gtaa-tgac-ctta-aacgacccgtcttgaaac-acg
>LR596344_Archaeospora_ecuadoriana
agggaaacgattgaggccagtcatg-cctg-cg-aaaaatcaat-ca-a--------taga-t-ttgtc-------ttt---------------------------------------------------------ggataaaa-ttatt-t-gatgcactttttcgcg--tggcaggttagcatcaa-ctttaatttttgtaaaatggtg-gttggaatgtgactct-tta-------tagagtg-ttatagccggcta-c-agatgc-aaggaat--aaggttgaggattgcgacaaatgc-c-t-tt--------------gg-gg-tacataccttc-c--ttctgattcg-ttcactt--tggaacgacagc-t-tgc-tgac-gtt-ttg-gaggg-cgttcga-t-caat-ag-ggt---agagttatgata---------aa-tttgtc-aaggatgctgac-gtaa-tgac-ctta-aacgacccgtcttgaaac-acg
>LR596348_Archaeospora_ecuadoriana
agggaaacgattgaggccagtcatg-cctg-cg-aaaaatcaat-ca-a--------taga-t-ttg-t-----c-ttt---------------------------------------------------------ggataaaa-ttatt-t-gatgcactttttcgcg--tggcaggttagcatcaa-ctttaatttttgtaaaatggtg-gttggaatgtgactct-tta-------tagagtg-ttatagccggcta-c-agatgc-aaggaat--aaggttgaggattgcgacaaatgc-c-t-tt--------------gg-gg-tacataccttc-c--ttctgattcg-ttcactt--tggaacgacagc-t-tgc-tgac-gtt-ttg-gaggg-cgttcga-t-caat-ag-g-gt--agagttatgata---------aa-tttgtc-aaggatgctgac-gtaa-tgac-ctta-aacgacccgtcttgaaac-acg
>FR750020_Archaeospora_schenckii
agggaaacgattgaggccagtcatg-cctg-cg-agaaatcaat-ca-a--------ttga-t-tgggc-----t-ttctt-----------------tt----------------------------------gaattcttag-ttagt-t-ggtgcactttttcgcg--tggcaggttagcatcaa-ctttgattgttgtaaaatggtg-gtcggaatgtgactc------ttt---tagagtg-ttatagccgatta-c-agatgc-aacgatc--gaggttgaggtttgcgacaaatgc-c-t-tt--------------gg-gc-tacttaccttc-c--ttctgatatg-ttcactt--tgaaatgacagc-t-tgc-tgat-att-tta-aaggg-cgttcaa-t-caat-ag-ggt---agagta-ggata---------aa-tttgtc-aaggatgctgac-gtaa-tgac-ctta-aacgacccgtcttgaaac-acg
>FR750021_Archaeospora_schenckii
agggaaacgattgaggccagtcatg-cctg-cg-agaaatcaat-ca-a--------ttga-t-tgggt-----t-ttctt-----------------tt----------------------------------gaattcttag-ttagt-t-ggtgcactttttcgcg--tggcaggttagcatcaa-ctttgattgttgtaaaatggtg-gtcggaatgtgactc------ttt---tagagtg-ttatagccgatta-c-agatgc-aacgatc--gaggttgaggtttgcgacaaatgc-c-t-tt--------------gg-gc-tacttaccttc-c--ttctgatatg-ttcactt--tgaaatgacagc-t-tgc-tgat-att-tta-aaggg-cgttcaa-t-caat-ag-ggt---agagta-ggata---------aa-tttggc-aaggatgctgac-gtaa-tgac-ctta-aacgacccgtcttgaaac-acg
>FR750022_Archaeospora_schenckii
agggaaacgattgaggccagtcatg-cctg-cg-agaaatcaat-ca-a--------ttga-t-tgggt-----t-ttctt-----------------tt----------------------------------gaattcttag-ttagt-t-ggtgcactttttcgcg--tggcaggttagcatcaa-ctttgattgttgtaaaatggtg-gtcggaatgtgactc------ttt---tagagtg-ttatagccgatta-c-agatgc-aacgatc--gaggttgaggtttgcgacaaatgc-c-t-tt--------------gg-gc-tacttaccttc-c--ttctgatatg-ttcactt--tgaaatgacagc-t-tgc-tgat-att-tta-aaggg-cgttcaa-t-caat-ag-ggt---agagta-ggata---------aa-tttggc-aaggatgctgac-gtaa-tgac-ctta-aacgacccgtcttgaaac-acg
>KC166259_Archaeospora_trappei
agggaaacgattgaggccagtcatg-cctg-cg-agaaatcaat-ca-t--------ttga-t-caggt-----t-ttt---------------------------------------------------------gaatttga-ttagt-t-ggtgcactttttcgcg--tggcaggttagcatcaa-ctttgattgttgtaaaatggtg-gtcggaatgtgactc------ttt---tagagtg-ttatagccgattg-c-agatgc-aacgatt--ggggttgaggtttgcggcaaatgc-c-t-tt--------------gg-gc-tacttaccttc-c--ttctgatctg-ttcactt--tgaaatgacagc-t-tgc-tgag-att-ttg-aaggg-cgttcaa-t-caat-ag-ggt---agagtattgata---------aa-tttgcc-aaggatgctgac-gtaa-tgac-ctta-aacgacccgtcttgaaac-acg
>FR750034_Archaeospora_trappei
agggaaacgattgaggccagtcatg-cctg-cg-agaaatcaat-catt--------ttga-t-cggat-----t-ttt---------------------------------------------------------gaatttga-ttaat-t-ggtgcactttttcgcg--tggcaggttagcatcaa-ctttaatggttgtaaaatggtg-gtcggaatgtgactct-atttttt---tagagtg-ttatagccgattg-c-agatgc-aacgatt--ggggttgaggtttgcggcaaatgc-c-t-tt--------------gg-gc-tacttaccttc-c--ttctgatctg-ttcactt--tggaatgacagc-t-tgc-tgac-att-tta-aaggg-cgttcaa-t-caat-ag-ggt---agagtattgata---------aa-tttgcc-aaggatgctgac-gtaa-tgac-ctta-aacgacccgtcttgaaac-acg
>KC166260_Archaeospora_trappei
agggagacgattgaggccagtcatc-cctg-cg-agaaatcaat-ca-t--------ttga-t-taggt-----t-ttc---------------------------------------------------------gaatttga-ttagt-t-ggtgcactttttcgcc--tggcaggttagcatcaa-ctttgattgttgtaaaatggtg-gtcggaatgtgactc------ttt---tagagtg-ttatagccgattg-c-agatgc-aacgatt--ggggttgaggtttgcggcaaatgc-c-t-tt--------------gg-gc-tacttaccttc-c--ttctgatctg-ttcactt--tgaagtgacagc-t-tgc-tgat-att-ttg-aaggg-cgttcaa-t-caat-ag-ggt---agagtattgata---------aa-tttgcc-aaggatgctgac-gtaa-tgac-ctta-aacgacccgtcttgaaac-acg
>HG977200_Palaeospora_spainiae
agggaaacgattgaggccagtcatg-cctg-cg-agaaatcaat-ca-t--------ttaa-t-cagat-----t-ttc---------------------------------------------------------gaatttga-ttttg-t-ggtgcactttttcgcg--tggcaggttagcatcaa-ctttgattgttgtaaaatggtg-gtcggaatgtgactct-gtttttt---cagagtg-ttatagccggtta-c-agatgc-aatgatt--gtggttgaggtttgcggcaaatgc-c-t-tt--------------gg-gc-tacttaccttc-c--ttctgttttg-ttcactt--tggaatgacagc-t-tgc-tgac-attgtta-aaggg-cggacaa-t-caat-ag-ggt---agagttgggata---------aa-tttgcc-aaggatgctgac-gtaa-tgac-ctta-aacgacccgtcttgaaac-acg
>HG977198_Palaeospora_spainiae
agggaaacgattgaggccagtcatg-cctg-cg-agaaatcaat-ca-t--------ttaa-t-cagat-----t-ttc---------------------------------------------------------gaatttga-ttttg-t-ggtgcactttttcgcg--tggcaggttagcatcaa-ctttgattgttgtaaaatggtg-gtcggaatgtgactct-gtttttt---cagagtg-ttatagccggtta-c-agatgc-aatgatt--gtggttgaggtttgcggcaaatgc-c-t-tt--------------gg-gc-tacttaccttc-c--ttctgttttg-ttcactt--tggaatgacagc-t-tgc-tgac-attgtta-aaggg-cggacaa-t-caat-ag-ggt---agagttgggata---------aa-tttgcc-aaggatgctgac-gtaa-tgac-ctta-aacgacccgtcttgaaac-acg
>HG977199_Palaeospora_spainiae
agggaaacgattgaggccagtcatg-cctg-cg-agaaatcaat-ca-t--------ttaa-t-cagat-----t-ttc---------------------------------------------------------gaatttga-ttttg-t-ggtgcactttttcgcg--tggcaggttagcatcaa-ctttgattgttgtaaaatggtg-gtcggaatgtgactct-gtttttt---cagagtg-ttatagccgatta-c-agatgc-aatgatt--gtggttgaggttcgcggcaaatgc-c-t-tt--------------gg-gc-tacttaccttc-c--ttctgttttg-ttcactt--tggaatgacagc-t-tgc-tgac-attgtta-aaagg-cggacaa-t-caat-ag-ggt---agagttgggata---------aa-tttgcc-aaggatgctgac-gtaa-tgac-ctta-aacgacccgtcttgaaac-acg
>JN131604_Innospora_majewskii
agggaaacggttgaagtcagttgtg-ctgg-tg-gaaactcagc-ga-ttttcctttgggg--------------------------------------------a---a--------------g--------------------------t-tgtgaaatttttcgca--tggcaggtcagcatcag-tttcctgagtggtaaaaaggtt-ctggtaaggtagctct-tctt-----ggagagtg-ttatagaccggag-c-aaatgc-cccttgc--gagactgaggattgcagcagacac-c-a-ttt-----------g-tg-ga-gcggcccatga-t--ctctgtc-ca-gctcccc--gtgctcaacagc-a-tgc-tgagtggg-tgt-ggggacgctttga-a-cacc-ag-gtt---gcggaagccagc---------ag-tttgct-aaggatgttgac-gtaa-tgg-----------------------------
>KY630229_Innospora_majewskii
agggaaacggttgaagtcagtcgtg-ccgg-tg-gaaactcagc-ga-ttttcctttgggg--------------------------------------------a---a--------------g--------------------------t-tgtgaaatttttcgca--tggcaggtcagcatcag-tttcttgagtggtaaaaaggtt-ctggtaaggtagctct-tctc-----ggagagtg-ttatagaccggag-c-aaatgc-cccttgc--gagactgaggattgcagcagacac-c-a-ttc-----------g-tg-ga-gcggcccatga-t--ctctgtc-cg-gctcccc--gtgctcaacagc-a-tgc-tgagtggg-tgt-ggggacgctttga-a-cacc-ag-gtt---gcggaagccagc---------gg-tttgct-aaggatgttgac-gtaa-tggc-ttta-aacgacccgtcttgaaac-acg
>JN131589_Innospora_majewskii
agggaaacggttgaagtcagtcgtg-ccgg-tg-gaaactcagc-ga-ttttcctttaaga--------------------------------------------a---a--------------g--------------------------t-tgtgaaatttttcgca--tggcaggtcagcatcag-tttcctgagtggtaaaaaggtt-ctggtaaggtagctct-tctc-----ggagagtg-ttatagaccggag-c-aaatgc-cccttgc--gagactgaggattgcagcagacac-c-a-ttc-----------g-tg-ga-gcggcccatga-t--ctctgtc-cg-gctcccc--gtgctcaacagc-a-tgc-tgagtggg-tgt-ggggacgctttga-a-cacc-ag-gtt---gcggaagccagc---------gg-tttgtt-aaggatgttgac-gtaa-tgg-----------------------------
>JX122774_Paraglomus_bolivianum
agggaaacgcttgaagtcagtcgtg-ccgg-cg-gggattcagc-aa-a----ctccgtgg--------------------------------------------a---g---------------------------------------t-g-agcgtatttcttcgca--tggcaggtcagcgtcag-ttttgtgcgccgtgaaatggtt-ctggtaaggtagctct-cttc-----ggggagtg-ttatagaccggag-c-agatgc-ggtgcgc--gggactgaggattgcagcggacac-c-c-ttc-----------g-gg-gc-gcggcgtcggg-t--ctctgtt-ct-gtcacct--gtgttcgatagc-g-tgc-taac-gga-tgc-gggag-cggcggt-ttcccc-gg-act---ggcacgccagcg---------g--ttcgct-aaggatg-------------------------------------------
>JX122773_Paraglomus_bolivianum
agggaaacgcttgaagtcagtcgtg-ccgg-cg-gggattcagc-aa-a----ctccgtgg--------------------------------------------a---g---------------------------------------t-g-agcgtatttcttcgca--tggcaggtcagcgtcag-ttttgtgcgccgtgaaatggtt-ctggtaaggtagctct-cttc-----ggggagtg-ttatagaccggag-c-agatgc-ggtgcgc--gggactgaggattgcagcggacac-c-c-ctc-----------g-gg-gc-gcggcgtcggg-t--ctctgtt-ct-gtcacct--gtgttcgatagc-g-tgc-taac-gga-tgc-gggag-cggcggt-ttcacc-gg-act---ggcacgccagcg---------g--ttcgct-aaggat--------------------------------------------
>JX122777_Paraglomus_bolivianum
agggaaacgcttgaagtcagtcgtg-ccgg-cg-gggattcagc-aa-a----ctccgtgg--------------------------------------------a---g---------------------------------------t-g-agcgtatttcttcgca--tggcaggtcagcgtcag-ttttgtgcgccgtgaaatggtt-ctggtaaggtagctct-cttc-----ggggagtg-ttatagaccggag-c-agatgc-ggtgcgc--gggactgaggattgcagcggacac-c-c-ctc-----------g-gg-gc-gcggcgtcggg-t--ctctgtt-ct-gtcacct--gtgttcgatagc-g-tgc-taac-gga-tgc-gggag-cggcggtcttcacc-gg-act---ggcacgccagcg---------g--ttcgct-aaggatgctgac-gtaa-tgg-----------------------------
>JX122771_Paraglomus_pernambucanum
agggaaacgctcgaagtcagtcgtg-ccgg-cg-gggattcagc-aa-a----ctccacgg--------------------------------------------a---g---------------------------------------t-g-agcgtatttcttcgca--tggcaggtcagcgtcag-tttcgcgcgtcgtgaaatggtt-ctggtaaggtgactct-cttc-----ggggagtg-ttataggccggag-c-agatgcgggggcgc--gagactgaggattgcagcgaacac-c-c-ttc-----------g-gg-gc-gcggcgtcggg-t--ctctgtt-cc-gtcacct--gtgttcgatagc-g-tgc-taac-gga-tgc-gggag-cggcggc-ttcacc-gg-act---ggcacgccagcg---------g--ttcgtt-aaggatgttgac-gtaa-tgg-----------------------------
>JX122772_Paraglomus_pernambucanum
agggaaacgcttgaagtcagtcgtg-ccgg-cg-gggattcagc-aa-a----ctccacgg--------------------------------------------a---g---------------------------------------t-g-agcgtatttcttcgca--tggcaggtcagcgtcag-tttcgcgcgtcgtgaaatggtt-ctggtaaggtgactct-cttc-----ggggagtg-ttatagaccggag-c-agatgcgggggcgc--gagactgaggattgcagcggacac-c-c-ttc-----------g-gg-gc-gcggcgtcggg-t--ctctgtt-cc-gtcacct--gtgttcgatagc-g-tgc-taac-gga-tgc-gggag-cggcggc-tymmcc-gg-act---ggcacgccagcg---------g--ttcgtt-aaggatgttgac-gtaa-tgg-----------------------------
>JX122770_Paraglomus_pernambucanum
agggaaacgcttgaagtcagtcgtg-ccgg-cg-gggattcagc-aa-a----ctccacgg--------------------------------------------a---g---------------------------------------t-g-agcgtatttcttcgca--tggcaggtcagcgtcag-tttcgcgcgtcgtgaaatggtt-ctggtaaggtgactct-cttc-----ggggagtg-ttatagaccggag-c-agatgcgggggcgc--gagactgaggattgcagcggacac-c-c-ttc-----------g-g---------------------------------------------------------------------------------------------------------------------------------------------------------------------------------------
>FR750047_Paraglomus_brasilianum
agggaaacgattgaagtcagtcgtg-ccgg-cg-gggattcagc-ga-a----ttccgtgg--------------------------------------------a---a---------------------------------------t-g-agcgtacttcctcgca--tggcaggtcagcgtcag-tttcgcgcgtcgtgaaatggtt-ctggtaaggtagctct-cttc-----ggggagtg-ttatagaccggag-c-agatgcgggggtgc--gagactgaggattgcagcgaacac-c-c-ttc-----------g-gg-gc-gcggcatcggg-t--ctctgtt-ct-gtcacct--gtgtccgatagc-g-tgc-taac-gga-tgt-gggag-cggcggt-t-cacc-gg-act---ggaatggcagcg---------g--ttcgct-taggacgctgac-gtaa-tggc-ttta-aacgacccgtcttgaaac-acg
>FR750048_Paraglomus_brasilianum
agggaaacgattgaagtcagtcgtg-ccgg-cg-gggattcagc-ga-a----ttccgtgg--------------------------------------------a---a---------------------------------------t-g-agcgtacttcctcgca--tggcaggtcagcgtcag-tttcgcgcgtcgtgaaatggtt-ctggtaaggtagctct-cttc-----ggggagtg-ttatagaccggag-c-agatgcgggggtgc--gagactgaggattgcagcgaacac-c-c-ttc-----------g-gg-gc-gcggcatcggg-t--ctctgtt-ct-gtcacct--gtgtccgatagc-g-tgc-taac-gga-tgt-gggag-cggcggt-t-cacc-gg-act---ggaatggcagcg---------g--ttcgct-taggacgctgac-gtaa-tggc-ttta-aacgacccgtcttgaaac-acg
>FR750049_Paraglomus_brasilianum
agggaaacgattgaagtcagtcgtg-ccgg-cg-gggattcagc-ga-a----ttccgtgg--------------------------------------------a---a---------------------------------------t-g-agcgtacttcctcgca--tggcaggtcagcgtcag-tttcgcgcgtcgtgaaatggtt-ctggtaaggtagctct-cttc-----ggggagtg-ttatagaccggag-c-agatgcgggggtgc--gagactgaggattgcagcgaacac-c-c-ttc-----------g-gg-gc-gcggcatcggg-t--ctctgtt-ct-gtcacct--gtgtccgatagc-g-tgc-taac-gga-tgt-gggag-cggcggt-t-cacc-gg-act---ggaatggcagcg---------g--ttcgct-taggacgctgac-gtaa-tggc-ttta-aacgacccgtcttgaaac-acg
>NG_027567_Paraglomus_occultum
agggaaacgcttgaagtcagtcgtg-ccgg-cg-gagattcagc-tc-g----cttcgcgg--------------------------------------------a---g--------------------------------------tt-g-ggcgcatttcttcgca--tggcaggtcagcgtcag-tttcgcgcgtcgtgaaagggct-cgggtaaggtgactct-ctcc-----ggggagtg-ttatagacctgag-c-agatgc-gctgcgc--gggactgaggattgcagcggacac-c-c-ttc-----------g-gg-gc-gtggcgaccga-c--ccctgct-tc-atcaccc--ttgtccgatagc-g-tgc-taac-ggg-ccg-gggag-cggtggg-tgcacc-gg-gtt---ggcaagccggcg---------gc-ttcgct-aaggacgctgac-gtaa-tggc-ttta-aacgacccgtcttgaaac-acg
>KT250835_Paraglomus_occultum
agggaaacgcttgaagtcagtcgtg-ccgg-cg-tcgattcagc-tc-g----cttcgcgg--------------------------------------------a---g---------------------------------------t-g-ggcgcatttcttcgca--tggcaggtcagcgtcag-tttcgcgcgtcgtgaaagggct-cgggtaaggtgactct-ctcc-----ggggagtg-ttatagacctgag-c-agatgc-gctgcgc--gggactgaggattgcagcggacac-c-c-ttc-----------g-gg-gc-gcggcgaccga-c--ccctgct-tc-atcaccc--ttgtccgatagc-g-tgc-taac-ggg-ccg-gggag-cggtggg-cgcacc-gg-gtt---ggcaagccggcg---------gc-ttcgct-aaggacgctgac-gtaa-tggc-ttta-aacgac----------------
>AJ271713_Paraglomus_occultum
agggaaacgcttgaagtcagtcgtg-ccgg-cg-gggattcagc-ga-a----cttcgcgg--------------------------------------------a---g---------------------------------------t-g-agcgtatttcctcgca--tggcaggtcagcgtcag-ttttgcgcgtcgtgaaagggct-cgggtaaggtgactct-cttc-----ggggagtg-ttatagacctgag-c-ggatgc-gatgcgc--gggactgaggattgcagcggacac-c-c-ttc-----------g-gg-gc-gcggcgaccga-t--ccctgct-ct-gtcacct--tcgtccgatagc-g-tgc-taac-ggt-cgg-gggag-cggcggt-tgcacc-gg-gtt---ggcaagccggcg---------gc-ttcgct-aaggatgctg----------------------------------------
>KY630228_Paraglomus_laccatum
agggaaacgattgaagtcagtcatg-ccgg-cgttggattcagc-tt-g----cttcgcgg--------------------------------------------a---g---------------------------------------c-t-tgcgcatttcctcgca--tggcaggtcagcgtcag-ttttgcgcggcgtgaaaaggct-cgggtaaggtagctct-cttc-----ggggagtg-ttatagacctggg-c-aaatgc-gcagcgc--gggactgaggattgcagcggacac-c-t-cttc---------gg-ag-gc-gcggcgaccga-a--ccctgct-cg-gccaccc--tcgttcgatagc-g-tgc-tagc-gga-cgc-gggag-cggcagt-g-cacc-ggaaca---ggcaagccagcg---------g--ttcgct-taggatgctgac-gtaa-tggc-ttta-aacgacccgtcttgaaac-acg
>MN996958_Paraglomus_laccatum
agggaaacgattgaagtcagtcatg-ccgg-cgttggattcagc-tt-g----cttcgcgg--------------------------------------------a---g---------------------------------------c-t-tgcgcatttcctcgca--tggcaggtcagcgtcag-ttttgcgcggcgtgaaaaggct-cgggtaaggtagctct-cttc-----ggggagtg-ttatagacctggg-c-aaatgc-gcggcgc--gggactgaggattgcagcggacac-c-t-cttc---------gg-gg-gc-gcggcgaccga-a--ccctgct-cg-gccaccc--tcgttcgatagc-g-tgc-taac-gga-cgc-gggag-cggcagt-g-cacc-ggaaca---ggcaagccagcg---------g--ttcgct-taggatgctgac-gtaa-tggc-ttta-aacgacccgtcttgaaac-acg
>FR750083_Paraglomus_laccatum
agggaaacgattgaagtcagtcatg-ccgg-cgttggattcagc-tt-g----cttcgcgg--------------------------------------------a---g---------------------------------------c-t-tgcgcatttcctcgca--tggcaggtcagcgtcag-ttttgcgcggcgtgaaaaggct-cgggtaaggtggctct-cttc-----ggggagtg-ttatagacctggg-c-agatgc-gctgcgc--gggactgaggattgcagcggacac-c-t-cttc---------gg-gg-gc-gcggcgaccga-a--ccctgct-cg-gccaccc--gagttcgatagc-g-tgc-taac-gga-cgc-gggag-cggcagt-g-cacc-ggaaca---ggcaagccagcg---------g--ttcgct-taggatgctgac-gtaa-tggc-ttta-aacgacccgtcttgaaac-acg
>KY934451_Pervetustus_simplex
agggaaacgcttgaagccagtcgtg-tcgg-tg-gaatatcaac-gg-t--------gtgc-g-ggtgg-----aggccttgcgt----gcggcagg-gt---a-a---a---accgtcc----g-cgtg-gagttcgaagttc-gttcg-c-cgtgcactattccgca--tggcaggccagcgtcgg-tttcggacgtcgtaaaacggcc-ggggaaaggcggcccc-cg-------cgggggtgtttacagaccctgg-t-caatgc-ggcgtgc--ggaaccgaggaatgcggcggcgac-c-c-ttc-----------t-gg-gc--ttggaccttt-c--ctttgtgtgg-cggcgcg--tgcgttccgagc-t-tgc-tcgg-gcg-tgg-gtgac-cgttcgc-t-caatcag----g--ggagcgatccgta--------ctcaccgcc-aaggacgctggc-gtaa-tggc-ttca-aacgacccgtcttgaaac-acg
>KY630242_Pervetustus_simplex
agggaaacgcttgaagccagtcgtg-tcgg-tg-gaatatcaac-ggct--------atgc-g-ggtgg-----aggctttgcgt----gcggcagg-gt---a-a---a---accgtcc----g-cgta-gagttcgaagttc-gttcg-c-cgtgcactattccgca--tggcaggccagcgtcgg-tttcggacgtcgtaaaacggcc-ggggaaaggtggcccc-cg-------cgggggtgtttacagaccctgg-t-caatgc-ggcgtgc--ggaaccgaggaatgcggcggcgac-c-c-ttc-----------t-gg-gc--ttggaccttt-c--ctttgtgtgg-cggcgcg--tgcgttccgagc-t-tgc-tcgg-gcg-tgg-gtgac-cgttcgc-t-caatcag----g--ggagcgatccgta--------ctcaccgcc-aaggacgctggc-gtaa-tggc-ttca-aacgacccgtcttgaaac-acg
>KY630235_Pervetustus_simplex
agggaaacgcttgaagccagtcgtg-tcgg-tg-gaatatcaac-gg-t--------atgc-g-ggtgg-----aggctttgcgt----gcggcagg-gt---a-a---a---accgtcc----g-cgta-gagttctcagttc-gttcg-c-cgtgcactattccgca--tggcaggccagcgtcgg-tttcggacggcgtaaaacggcc-ggggaaaggtggcccc-cg-------cgggggtgtttacagaccctgg-t-cagtgc-ggcgtgc--ggaaccgaggaatgcggcggcgac-c-c-ttc-----------t-gg-gc--ttggaccttt-c--ctttgggtgg-cggctcg--tgcgttccgagc-t-tgc-tcgg-gcg-tgg-gtgac-cgtt-gc-t-caatcag----g--gaagcgatccgta--------ctcaccgcc-aaggacgctggc-gtaa-tggc-tcca-aacgacccgtcttgaaac-acg
