# Supplementary material for: Phenol and Polyaromatic Hydrocarbons Are Stronger Drivers Than Host Plant Species in Shaping the Arbuscular Mycorrhizal Fungal Component of the Mycorrhizosphere
Source: Int J Mol Sci. 2022 Oct 20;23(20):12585. doi: 10.3390/ijms232012585 (PMC9604154; doi:10.3390/ijms232012585)
Supplement: Supplementary file 1 [file ijms-23-12585-s001.zip › File S9.txt]

File S9. The reference phylogenetic tree in Newick format, constructed with RAxML-HPC2 (Stamatakis, 2014) with 1000 bootstrap iterations and GTRGAMMAI
nucleotide substitution model using the alignment of 629 LSU rDNA sequences of Glomeromycotina.


(FR681930_Acaulospora_alpina:0.00778743442164095152,(FR681927_Acaulospora_alpina:0.01102312598611451810,(((GU326347_Acaulospora_colliculosa:0.01651453389341854885,(GU326351_Acaulospora_colliculosa:0.00386102704432517065,GU326343_Acaulospora_colliculosa:0.00000100000050002909):0.00297231573364121647[98]):0.13461923982218593210[100],(HF567933_Acaulospora_tortuosa:0.02459017592343639563,(HF567937_Acaulospora_tortuosa:0.00318797023007777632,HF567932_Acaulospora_tortuosa:0.00477388836939411296):0.00012925944493958659[99]):0.06113280884507740764[100]):0.02855912227056310246[86],(((((FM876782_Acaulospora_laevis:0.01520189951673502071,(FM876787_Acaulospora_laevis:0.00432920985507369554,FN547509_Acaulospora_laevis:0.02567273168720145618):0.01706429900896956967[98]):0.02772706570054163377[96],(FR750168_Acaulospora_entreriana:0.00543918807394924014,(FR750171_Acaulospora_entreriana:0.00000100000050002909,FR750173_Acaulospora_entreriana:0.00000100000050002909):0.00854930742748955842[100]):0.03864805764352569756[100]):0.11280638128617546945[100],((HG421738_Acaulospora_viridis:0.01069465667489183196,HG421737_Acaulospora_viridis:0.01072498743846328310):0.00415535768652437916[99],HG421736_Acaulospora_viridis:0.01274131590274959341):0.10209066554857608444[100]):0.04440798225140601962[84],(((((((JF439094_Sieverdingia_tortuosa:0.00842437288762512906,(JF439095_Sieverdingia_tortuosa:0.02417285486464207378,JF439096_Sieverdingia_tortuosa:0.00437067433566127282):0.01228467687378087710[59]):0.13629110116347126214[100],((KF154770_Desertispora_omaniana:0.01091467103748715306,(KF154769_Desertispora_omaniana:0.03597269258139704218,MG459208_Desertispora_omaniana:0.00471326554015437642):0.01047970261497317875[85]):0.22105286284222366855[100],(((HG532013_Corymbiglomus_pacificum:0.00666106646284380169,(HG532012_Corymbiglomus_pacificum:0.01271876733371676664,HG532015_Corymbiglomus_pacificum:0.00322486089051967880):0.00000100000050002909[22]):0.05371754403643202308[100],FJ461836_Corymbiglomus_globiferum:0.02795814480479529365):0.08809303460076092773[100],((HG518628_Redeckera_megalocarpum:0.00131640478090026673,(HG518629_Redeckera_megalocarpum:0.00835546828692171860,HG518627_Redeckera_megalocarpum:0.01541772543030520831):0.00560905330226305499[95]):0.10784185351513955742[100],((KF060298_Corymbiglomus_corymbiforme:0.01643759356086236384,KF060295_Corymbiglomus_corymbiforme:0.02084513543028983576):0.00304253100257535335[54],KF060296_Corymbiglomus_corymbiforme:0.04016769062726647382):0.13323755240420789847[100]):0.02601411758060640997[84]):0.05165476473548883535[93]):0.03376513174316492227[34]):0.08998409887540581575[86],(((KJ850198_Diversispora_trimurales:0.03649187902206378620,(KJ850199_Diversispora_trimurales:0.00000100000050002909,KJ850200_Diversispora_trimurales:0.00000100000050002909):0.00273080651818586890[100]):0.01372115541590222636[100],(((KJ850201_Diversispora_gibbosa:0.00140525277961924921,KJ850204_Diversispora_gibbosa:0.00421260795001594541):0.00139865280753288823[52],KJ850202_Diversispora_gibbosa:0.00000100000050002909):0.04013564414043746531[100],(KT444712_Diversispora_peridiata:0.00640557485546639372,(KT444716_Diversispora_peridiata:0.00302755945401782245,KT444714_Diversispora_peridiata:0.00280348883803514847):0.00792553594483808195[100]):0.02085949390540140641[100]):0.02280872250656039782[87]):0.08207011006825211397[100],(((MK036787_Diversispora_sporocarpia:0.01658926346134669341,(MK036789_Diversispora_sporocarpia:0.01049028443766920546,MK036785_Diversispora_sporocarpia:0.00986506528351349318):0.00553128758529053410[60]):0.01182891414876390337[85],(AM947665_Diversispora_epigaea:0.04548812975451728413,(FM876816_Diversispora_epigaea:0.01475901101410959267,FM876815_Diversispora_epigaea:0.01859597848092866060):0.01107681692979830060[30]):0.02153812583500672520[92]):0.03939113494573842633[100],(((((((MG459212_Diversispora_sabulosa:0.00000100000050002909,MG459211_Diversispora_sabulosa:0.00000100000050002909):0.01031361782928166999[100],MG459213_Diversispora_sabulosa:0.01069141419546911637):0.07251082735134539714[100],(((FN547653_Diversispora_spurca:0.00298472781169282922,FN547646_Diversispora_spurca:0.00136072058659018674):0.00143065982966824332[60],FN547645_Diversispora_spurca:0.00151107031374159628):0.03847054231895474796[100],(FN547659_Diversispora_aurantia:0.01193398595354613727,(FN547662_Diversispora_aurantia:0.00000100000050002909,FN547656_Diversispora_aurantia:0.00864297851467891488):0.01745354795838868073[100]):0.01814293482704591384[100]):0.03752567298636129423[99]):0.01502357999781880719[59],((AM713413_Diversispora_eburnea:0.00441906577626122871,(AM713406_Diversispora_eburnea:0.01170609095559931902,AM713412_Diversispora_eburnea:0.00440605671545546071):0.00137373259036187648[96]):0.02661260879842577975[100],(AM713417_Diversispora_celata:0.00626492052599438194,(AM713419_Diversispora_celata:0.00000100000050002909,AM713418_Diversispora_celata:0.00000100000050002909):0.00000100000050002909[89]):0.06385071084171209388[100]):0.01573819221465194360[78]):0.01036512538457389811[39],(MT985516_Diversispora_valentina:0.01299297297355446121,MT985515_Diversispora_valentina:0.02485592323973007806):0.04717196086200761002[100]):0.00663468384267759323[14],((KT444721_Diversispora_slowinskensis:0.00295546748406506736,(KT444719_Diversispora_slowinskensis:0.00293899463625056472,KT444718_Diversispora_slowinskensis:0.00579471208396277124):0.01619211927090025496[100]):0.02678168343967201118[100],((((HE863887_Diversispora_sp_EE1:0.00628270162269706309,HE863895_Diversispora_sp_EE1:0.00000100000050002909):0.00304670500082610202[97],HE863890_Diversispora_sp_EE1:0.01275278883298006961):0.01904890319450275663[99],(KJ850185_Diversispora_jakucsiae:0.00814256693882680141,(KJ850183_Diversispora_jakucsiae:0.00000100000050002909,KJ850184_Diversispora_jakucsiae:0.00141796801880707170):0.01170038689012172471[99]):0.00481739263538339194[85]):0.00484007888231547789[60],((FR865447_Tricispora_nevadensis:0.00861567411702006576,(FR865448_Tricispora_nevadensis:0.01295414504841560857,FR865446_Tricispora_nevadensis:0.00285708731524125358):0.00000100000050002909[38]):0.01005754313756890631[100],(KJ850187_Diversispora_arenaria:0.00000100000050002909,(KJ850193_Diversispora_arenaria:0.01007304538845592810,KJ850188_Diversispora_arenaria:0.01147637932838832357):0.00420736299807292994[46]):0.00881307107467291066[72]):0.01075409157375409146[76]):0.03575391812843219802[100]):0.01102586386657590338[37]):0.00555599416716733886[10],(((MN306208_Diversispora_peloponnesiaca:0.04623786546287024513,((MN306207_Diversispora_peloponnesiaca:0.02219706288762551827,MN306206_Diversispora_peloponnesiaca:0.01850445890843623042):0.02096631602338795350[87],MN306205_Diversispora_peloponnesiaca:0.04976235288851472982):0.01430746121731534329[47]):0.04013744559199404482[100],((FR873633_Diversispora_clara:0.00781232368932203557,FR873632_Diversispora_clara:0.01406466053488165599):0.00216772461648448911[47],FR873629_Diversispora_clara:0.01427691900817734845):0.00704806463640569782[54]):0.03888283404918023434[100],(FR686951_Diversispora_sp_W5257:0.01989625018775862536,((FR865444_Otospora_bareae:0.01331619515284442404,FR865445_Otospora_bareae:0.01181466277081743774):0.01960517208210345655[100],((MH590063_Diversispora_cf_varaderana:0.01920175716645439179,(KT444710_Diversispora_varaderana:0.00341444887844470938,((KT444711_Diversispora_varaderana:0.00902888733517906612,(KJ850194_Diversispora_insculpta:0.00862250524049225885,(KJ850195_Diversispora_insculpta:0.00000100000050002909,KJ850197_Diversispora_insculpta:0.00000100000050002909):0.02499066480809250881[100]):0.00703093894502350783[72]):0.00294836805972718830[38],KT444708_Diversispora_varaderana:0.00587204230906341555):0.00508828766970147086[43]):0.01124347680807525132[83]):0.00900283378676879076[71],(FR686948_Diversispora_sp_W5257:0.00438598276483221847,FR686945_Diversispora_sp_W5257:0.01475501640197174683):0.01352943856182360280[99]):0.00614064850177809592[38]):0.00701201374062523398[66]):0.03305624928940163743[100]):0.01429604780748728807[52]):0.01019615108910977563[31]):0.04066294676220032211[85]):0.12679071098132438378[100]):0.31024469247938246674[100],((KX345938_Sacculospora_felinovii:0.00444086520894329019,(KX345941_Sacculospora_felinovii:0.00152752019192482487,KX345940_Sacculospora_felinovii:0.00151878197333968736):0.00961206534377042135[100]):0.16731923115693861370[100],(FR865450_Sacculospora_baltica:0.01808609245672224489,(KX355818_Sacculospora_baltica:0.01400366852520321288,KX355821_Sacculospora_baltica:0.01176851550369922839):0.01138421220770854080[99]):0.14365982747247330042[100]):0.26432998959143683138[100]):0.02579721717464829658[59],(((((((KY934451_Pervetustus_simplex:0.01304257500416792191,KY630242_Pervetustus_simplex:0.00125909914431802635):0.01421233743279935562[100],KY630235_Pervetustus_simplex:0.03220885965266712808):0.77709240721640693295[100],(((JN131604_Innospora_majewskii:0.04332633711095217055,JN131589_Innospora_majewskii:0.01894608458925239533):0.00919893397069053431[81],KY630229_Innospora_majewskii:0.00000100000050002909):0.33330979051351855569[100],((FR750049_Paraglomus_brasilianum:0.00000100000050002909,(FR750047_Paraglomus_brasilianum:0.00000100000050002909,FR750048_Paraglomus_brasilianum:0.00000100000050002909):0.00143589510552581375[67]):0.09971528155979782204[100],(((JX122772_Paraglomus_pernambucanum:0.00000100000050002909,(JX122771_Paraglomus_pernambucanum:0.02888351768322363483,JX122770_Paraglomus_pernambucanum:0.00539146500768495403):0.00559110569095870504[65]):0.04040880257018378274[100],(((MN996958_Paraglomus_laccatum:0.00000100000050002909,KY630228_Paraglomus_laccatum:0.01248907610190492373):0.01901414859557795656[100],FR750083_Paraglomus_laccatum:0.01345035468699306951):0.10805099079024137187[100],(AJ271713_Paraglomus_occultum:0.05509054253876527474,(KT250835_Paraglomus_occultum:0.01872286937615964472,NG_027567_Paraglomus_occultum:0.00749249656741855525):0.08866562169207187205[100]):0.04900668667457328681[89]):0.07129428877286778099[82]):0.01374128492452265059[28],(JX122774_Paraglomus_bolivianum:0.00395657892587238363,(JX122777_Paraglomus_bolivianum:0.01525568114888629749,JX122773_Paraglomus_bolivianum:0.00769249709357241237):0.00355742828335343930[81]):0.03086567076932519860[100]):0.03476440851515211206[53]):0.24961639337522811832[100]):0.37484264934558414462[100]):0.11498487123258847864[87],((((KT378088_Polonosporaceae_POL3:0.17497997004986415304,KY114718_Polonosporaceae_POL3:0.16710303026844194885):0.05372709099122281728[93],(((MH469352_Polonospora_sp:0.04361608345738383907,MH469305_Polonospora_sp:0.07643157986999424280):0.01442152103491535671[50],((KP756478_Archaeospora_sp_isolate_TS4:0.00313615634043410817,(KP756480_Archaeospora_sp_isolate_TS5:0.00000100000050002909,KP756477_Archaeospora_sp_isolate_TS4:0.00000100000050002909):0.00000100000050002909[88]):0.03806579791008173064[100],(MZ359659_Polonospora_polonica:0.01559195583305851736,((MZ359656_Polonospora_polonica:0.03293533479546755655,KP756479_Archaeospora_sp_isolate_TS5:0.00442264209505138783):0.00651015150245584911[67],KP756481_Archaeospora_sp_isolate_TS5:0.01470125957863787323):0.00463367314367668301[59]):0.03310900718721206809[91]):0.02042389230059502361[45]):0.14469898120558502552[100],((MH503960_Polonosporaceae_POL2:0.01370460064366789237,(MF590018_Polonosporaceae_POL2:0.06304429510598835718,MH504004_Polonosporaceae_POL2:0.00429619570022005126):0.03030776844075208643[100]):0.11598034563760860338[100],((MT765576_Polonosporaceae_POL2:0.06144271177312291693,KF206546_Polonosporaceae_POL2:0.10105804239671253852):0.03585393235828446962[97],(((KY114721_Polonosporaceae_POL2:0.02664751768763381004,(KT378111_Polonosporaceae_POL2:0.13144536681774018905,MF590015_Polonosporaceae_POL2:0.13175386898810023673):0.04927686940569627611[81]):0.05054678745299488740[95],((MH504003_Polonosporaceae_POL2:0.03688885218130073806,MH503999_Polonosporaceae_POL2:0.06848158238323789893):0.02266123900132607782[81],MH982579_Polonosporaceae_POL2:0.01298183932894854051):0.02221255687706671575[83]):0.04858629115344711286[88],HF970216_Polonosporaceae_POL2:0.09780641465375923549):0.01745322173370820670[32]):0.01714924219010984657[53]):0.07267719926812596376[95]):0.06011468273476958113[93]):0.25797002112941863627[100],(LR596348_Archaeospora_ecuadoriana:0.01749082480044373417,(LR596344_Archaeospora_ecuadoriana:0.01868471592831302819,((((HG977199_Palaeospora_spainiae:0.01344302550522906425,(HG977200_Palaeospora_spainiae:0.00445353460898883710,HG977198_Palaeospora_spainiae:0.00742993806582304024):0.00145978020882144596[100]):0.09921660526307581052[100],((FR750020_Archaeospora_schenckii:0.00103106425912588844,(FR750022_Archaeospora_schenckii:0.00000100000050002909,FR750021_Archaeospora_schenckii:0.00000100000050002909):0.00436435129618260777[99]):0.09027496083732060306[100],(KC166260_Archaeospora_trappei:0.02020796172310423619,(FR750034_Archaeospora_trappei:0.06076185393044919447,KC166259_Archaeospora_trappei:0.00305644077390720753):0.01407080157873888751[55]):0.03079971901383362146[63]):0.09898392935538967430[100]):0.23053428997393232702[100],(LR596349_Archaeospora_ecuadoriana:0.00347190459668113424,HF970295_Archaeospora_ecuadoriana:0.04491192082131046509):0.02176030510956857358[99]):0.01843587526830913967[31],LR596350_Archaeospora_ecuadoriana:0.00256872191259181195):0.06594310041987823390[79]):0.15984361470078825573[97]):0.49192844011023750816[100]):0.07236387640799389620[83],((AM183920_Geosiphon_pyriformis:0.11760461447928623191,(FM876843_Geosiphon_pyriformis:0.00000100000050002909,FM876844_Geosiphon_pyriformis:0.00000100000050002909):0.00000100000050002909[100]):0.56882246175391548704[100],((((KC166263_Ambispora_leptoticha:0.01798619974621580575,KC166276_Ambispora_leptoticha:0.00502309122011820614):0.00000100000050002909[16],(JQ231205_Ambispora_appendicula:0.02474440440943171185,(FN547524_Ambispora_appendicula:0.01766272652852170222,FN547529_Ambispora_appendicula:0.04007112629999749071):0.01288050071249877311[76]):0.02808835391584263777[78]):0.01463008653731031825[78],FJ461886_Ambispora_leptoticha:0.00747561086492978723):0.07017268644762207630[100],(((JF439210_Ambispora_gerdemannii:0.03071286299736407377,(KC166283_Ambispora_gerdemannii:0.00748333909698828924,KC166279_Ambispora_gerdemannii:0.00000100000050002909):0.00523478741171294528[100]):0.02893493809391245800[100],(FR750157_Ambispora_fennica:0.00738246471434773986,(FN547543_Ambispora_fennica:0.00145103890827491793,FN547545_Ambispora_fennica:0.01307720008509767259):0.00000100000050002909[53]):0.06418663605837199304[100]):0.03704285580037863096[100],(KP756590_Ambispora_sp_1_SL2017:0.00000100000050002909,KP756591_Ambispora_sp_1_SL2017:0.00000100000050002909):0.12828029944379598648[100]):0.12541963571499020746[100]):0.37268396981002555046[100]):0.08987294869173541312[41]):0.16788784965228850665[84]):0.12916012649373148635[91],(((((FN547633_Claroideoglomus_etunicatum:0.00000100000050002909,FN547624_Claroideoglomus_etunicatum:0.00539594453536765793):0.01938855649646474208[98],KY927386_Claroideoglomus_etunicatum:0.02861628238047017950):0.02924487849175226237[95],((((GU980757_Claroideoglomus_candidum:0.01242142501275832721,FR750058_Claroideoglomus_claroideum:0.00133188147240755170):0.00252644770880694827[74],FR750057_Claroideoglomus_claroideum:0.00274146218793931088):0.02940556068171001208[96],((LT963498_Claroideoglomus_lamellosum:0.00000100000050002909,(FR750077_Claroideoglomus_claroideum:0.00265934887747193774,(AY541865_Claroideoglomus_lamellosum:0.00423875075550116456,LT963496_Claroideoglomus_lamellosum:0.00000100000050002909):0.00267166143670148105[88]):0.00130889350232579944[50]):0.00505062475473268702[58],(FM876810_Claroideoglomus_luteum:0.00813518366681609088,(FM876812_Claroideoglomus_luteum:0.00261368648577001410,((FM876809_Claroideoglomus_luteum:0.00000100000050002909,FM876808_Claroideoglomus_luteum:0.00000100000050002909):0.00000100000050002909[20],FM876811_Claroideoglomus_luteum:0.00000100000050002909):0.00000100000050002909[85]):0.00791664602480730319[100]):0.01391769759072030571[100]):0.00350483981394515698[36]):0.03201572177838140493[56],(KP191478_Claroideoglomus_hanlinii:0.00263869767058326141,(KP191481_Claroideoglomus_hanlinii:0.00000100000050002909,KP191479_Claroideoglomus_hanlinii:0.00131117854604845111):0.00000100000050002909[81]):0.04165115468955347955[100]):0.00716551100268575207[29]):0.07445139311832285611[96],((KP191485_Claroideoglomus_cf_drummondii:0.00447267333653705076,KP191484_Claroideoglomus_cf_drummondii:0.00527943321757023964):0.01860787655077895952[100],MH590060_Claroideoglomus_cf_drummondii:0.02192981880044025597):0.10567454721698765763[100]):0.04408051530756458558[84],((KP191490_Claroideoglomus_walkeri:0.00512630697238323184,KP191492_Claroideoglomus_walkeri:0.00000100000050002909):0.00773796295639645002[100],MN388898_Claroideoglomus_walkeri:0.01681968674918851020):0.16853682014515466991[100]):0.48908817727857095692[100]):0.08595061920851623793[55],(((((MH590065_Funneliformis_caledonium:0.00821544617941985696,(JQ048881_Funneliformis_caledonium:0.00000100000050002909,FN547497_Funneliformis_caledonium:0.01461785509253967288):0.00280813068135824526[80]):0.01337202919381732386[97],((EU931270_Funneliformis_geosporum:0.02562549263077750633,(EU931284_Funneliformis_geosporum:0.00000100000050002909,EU931273_Funneliformis_geosporum:0.00844412985224495503):0.00464234302429436443[99]):0.03287872796748966819[99],((FN547478_Funneliformis_sp_WUM3:0.00000100000050002909,FN547477_Funneliformis_sp_WUM3:0.00000100000050002909):0.00000100000050002909[65],FN547481_Funneliformis_sp_WUM3:0.00000100000050002909):0.02439401369856491683[100]):0.01701612607107137048[91]):0.02182359598859405156[87],((AY541908_Funneliformis_mosseae:0.01354555608941574243,((AF145736_Funneliformis_mosseae:0.02478695465325679581,(AF304988_Funneliformis_mosseae:0.02160960898801934579,(KF836909_Funneliformis_mosseae:0.02426667293799970523,(FR750032_Funneliformis_mosseae:0.00932482242059754461,(FN547490_Funneliformis_mosseae:0.00271946678676966615,FR750025_Funneliformis_mosseae:0.05796342299555849037):0.00738243654154305089[91]):0.01918365854279917987[99]):0.00000100000050002909[26]):0.00185631541512133106[43]):0.00258310471055121045[46],JF439112_Funneliformis_mosseae:0.01527261714851789291):0.00763563874632585630[62]):0.01750611836251682318[98],(((MT376719_Funneliformis_pilosus:0.00000100000050002909,MT376718_Funneliformis_pilosus:0.00000100000050002909):0.03845633100185455455[100],AF304909_Funneliformis_coronatum:0.00876584034437652079):0.00513045140990623684[78],(AF304968_Funneliformis_coronatum:0.01275223211131319700,(AF304914_Funneliformis_coronatum:0.01709474939101311014,AF304897_Funneliformis_coronatum:0.02142627589240203231):0.00000100000050002909[16]):0.00295821143080792371[58]):0.02787806803777271789[94]):0.02086575680356379803[89]):0.15726769374464585893[100],((MK348931_Funneliglomus_sanmartinensis:0.03210562790418029777,(MK348935_Funneliglomus_sanmartinensis:0.01392142604954978678,MK348927_Funneliglomus_sanmartinensis:0.00824277901396633199):0.01139527037737721182[100]):0.18025474898502569232[100],(((MK570912_Septoglomus_mexicanum:0.00138361985524469624,(MK570915_Septoglomus_mexicanum:0.00000100000050002909,MK570913_Septoglomus_mexicanum:0.00000100000050002909):0.00000100000050002909[70]):0.09187778492726735025[100],(((((MH590070_Septoglomus_constrictum:0.01583501997333866540,JF439167_Septoglomus_constrictum:0.02304219112167040645):0.03096057196376101467[99],(FJ461827_Septoglomus_constrictum:0.01427830124494054199,((KF060305_Septoglomus_africanum:0.00847427735581468555,(HF674440_Septoglomus_altomontanum:0.00270141244043721690,(HF674438_Septoglomus_altomontanum:0.00676939107313834568,HF674439_Septoglomus_altomontanum:0.00676103954681542361):0.00000100000050002909[16]):0.03596079154051137761[100]):0.02268724875660605919[96],(KF060304_Septoglomus_africanum:0.01071314465428599080,KF060306_Septoglomus_africanum:0.00730294938387455756):0.00309021201660854023[72]):0.02606080284266248243[92]):0.00798871803252703717[43]):0.04614712242021200977[100],(MK234701_Septoglomus_nigrum:0.00306460079389823470,MK234700_Septoglomus_nigrum:0.00349755117421591622):0.02224149893223530475[100]):0.01393726640026067727[65],((KF060311_Septoglomus_furcatum:0.02729890011540160935,(KF060309_Septoglomus_furcatum:0.00000100000050002909,KF060308_Septoglomus_furcatum:0.00000100000050002909):0.00445745399378970255[100]):0.00962436660805912614[100],(KF154760_Septoglomus_nakheelum:0.00550720021726242102,(KF154762_Septoglomus_nakheelum:0.01503795022310785295,KF154761_Septoglomus_nakheelum:0.00739153926598675425):0.00135204228113503747[92]):0.00304885026522892441[96]):0.07310153761991604326[100]):0.01423661060428893857[63],((KF060326_Septoglomus_turnauae:0.00000100000050002909,(KF060327_Septoglomus_turnauae:0.00000100000050002909,KF060328_Septoglomus_turnauae:0.00000100000050002909):0.00000100000050002909[62]):0.04428665445558134517[100],((KF154774_Septoglomus_xanthium:0.00804471232793665947,(KF154775_Septoglomus_xanthium:0.00000100000050002909,KF154772_Septoglomus_xanthium:0.00133234025526154758):0.00000100000050002909[95]):0.01291802323831196114[100],((((KF060313_Septoglomus_fuscum:0.00000100000050002909,KF060316_Septoglomus_fuscum:0.00000100000050002909):0.00000100000050002909[35],KF060317_Septoglomus_fuscum:0.00000100000050002909):0.04517619006123846370[100],(MT376720_Septoglomus_mediterraneum:0.00000100000050002909,MT376721_Septoglomus_mediterraneum:0.00000100000050002909):0.01830138029524478599[100]):0.00281576933767862430[31],(KF060321_Septoglomus_jasnowskae:0.00000100000050002909,(KF060318_Septoglomus_jasnowskae:0.00269820896896399206,KF060320_Septoglomus_jasnowskae:0.00133561242975825298):0.00134365583397881789[47]):0.00218587698964942860[62]):0.00814827915242104413[52]):0.02070735338184180596[96]):0.01220077719942051428[98]):0.03069371852242037263[92]):0.03300936931209320913[92],((KC182037_Septoglomus_viscosum:0.01343647112442928129,(((HF548860_Septoglomus_viscosum:0.00128966068634313205,KC182038_Septoglomus_viscosum:0.02556235925406304468):0.02006244276942993968[94],HF548856_Septoglomus_viscosum:0.01252678501104026801):0.00921109512332754683[70],KC182039_Septoglomus_viscosum:0.02400436463924151761):0.00416016854271230967[35]):0.12418508797850547065[100],(JQ048924_Septoglomus_deserticola:0.05643202401158675663,(JQ048925_Septoglomus_deserticola:0.00000100000050002909,JQ048858_Septoglomus_deserticola:0.00300619416863227157):0.05628183411527017121[100]):0.05316154656684411034[100]):0.04790864450732942176[93]):0.06969759418846166454[100]):0.03037900793214618270[61]):0.13525044548253925547[100],(((((((KJ564144_Microkamienskia_perpusilla:0.02034150746818349023,(KJ564141_Microkamienskia_perpusilla:0.00740626851144334832,KJ564140_Microkamienskia_perpusilla:0.00620222276866779203):0.01407575307038361721[100]):0.04057694265594386646[100],(MK903007_Microkamienskia_peruviana:0.00425285742728676031,(MK903006_Microkamienskia_peruviana:0.00562392240125297437,MK903005_Microkamienskia_peruviana:0.00140249886259729076):0.00000100000050002909[61]):0.06878405365422878004[100]):0.03852865225541129285[100],(KX758123_Microkamienskia_divaricata:0.00523941409417927675,(KX758121_Microkamienskia_divaricata:0.01144875429047492905,KX758126_Microkamienskia_divaricata:0.02640568598036341363):0.01265198006087688357[88]):0.09186043276693227344[100]):0.21794084220298978738[100],((MW507156_Epigeocarpum_crypticum:0.00219006781998316120,(MW507154_Epigeocarpum_crypticum:0.00402045846629816694,MW507155_Epigeocarpum_crypticum:0.00110413633347889741):0.00000100000050002909[10]):0.20918064825363180681[100],(KJ564138_Kamienskia_bistrata:0.00000100000050002909,(KJ564136_Kamienskia_bistrata:0.00434363482514372925,KJ564134_Kamienskia_bistrata:0.01158216037811557464):0.01020582972320795319[100]):0.18077851756817658879[100]):0.06291559913921811187[97]):0.05905013366292807819[89],((FJ461830_Oehlia_diaphana:0.00453383204077994519,(FR750094_Oehlia_diaphana:0.00766037410837470175,MG836667_Oehlia_diaphana:0.02077669259940555582):0.00792797657688221365[97]):0.13586772691592524653[100],(((FJ461846_Sclerocystis_sinuosa:0.17216698761975285370,((KY362438_Silvaspora_neocaledonica:0.00000100000050002909,KY362437_Silvaspora_neocaledonica:0.00000100000050002909):0.00432752924341395923[100],KY362436_Silvaspora_neocaledonica:0.00000100000050002909):0.18969346974256789951[100]):0.03616441224190408699[63],(((((FM992389_Rhizoglomus_proliferus:0.00139034752809002321,FM992398_Rhizoglomus_proliferus:0.00000100000050002909):0.05861138946134019506[100],FM992402_Rhizoglomus_proliferus:0.03048629455963576887):0.03904485822497134884[100],((FM865607_Rhizoglomus_intraradices:0.01442906370402896946,(FR750126_Rhizoglomus_intraradices:0.01069157464869457085,FM865580_Rhizoglomus_intraradices:0.02699461335853644769):0.01496088096174468668[99]):0.01719274167651668045[99],(FM865599_Rhizoglomus_intraradices:0.00000100000050002909,(FM865546_Rhizoglomus_intraradices:0.01476114282140433831,HG969372_Rhizoglomus_intraradices:0.12315508411968145719):0.06361382065974069411[99]):0.06774812560050859356[87]):0.02997080115184422994[85]):0.02976798460024611057[86],((((((FM865540_Rhizoglomus_cf_clarum:0.01475020481879340400,((FM865536_Rhizoglomus_cf_clarum:0.00000100000050002909,FM865542_Rhizoglomus_cf_clarum:0.00000100000050002909):0.01154982576058659338[100],FJ461842_Rhizoglomus_manihotis:0.01149075356172693171):0.00404012532340750422[63]):0.02132799406848757268[74],KY927391_Rhizoglomus_clarum:0.11657734532610147804):0.06568021642780501324[96],(KY555056_Rhizoglomus_dunense:0.00141456887858544046,(KY555055_Rhizoglomus_dunense:0.00061407498905834699,KY555041_Rhizoglomus_dunense:0.00000100000050002909):0.00079837311381945387[43]):0.05528705225504253890[100]):0.01634325185594903002[82],(MN130952_Rhizoglomus_dalpeae:0.00403925435967191111,(MN130954_Rhizoglomus_dalpeae:0.00000100000050002909,MN130953_Rhizoglomus_dalpeae:0.05127508300996611729):0.00423777474772460156[76]):0.08503580089275525333[100]):0.03104746958837420467[88],((((KJ210824_Rhizoglomus_natalense:0.01958548442201065234,KJ210823_Rhizoglomus_natalense:0.01401381642685325425):0.01281788244266084120[92],KJ210826_Rhizoglomus_natalense:0.00956308021725627531):0.01674722996871938138[99],(MN130961_Rhizoglomus_silesianum:0.00838360991092420432,(MN130959_Rhizoglomus_silesianum:0.00842100328100488411,MN130960_Rhizoglomus_silesianum:0.00277984243124677595):0.00000100000050002909[36]):0.01372544298749996464[87]):0.04071000788617255145[99],(MH590068_Rhizoglomus_sp_USK_A5:0.08246712702331678024,((FR750197_Rhizoglomus_irregulare:0.01799811483043999016,(MG836661_Rhizoglomus_vesiculiferum:0.00536823729585569030,(MG836659_Rhizoglomus_vesiculiferum:0.01714919490847358063,MG836660_Rhizoglomus_vesiculiferum:0.00000100000050002909):0.01116977250191490516[72]):0.01903896835348804079[99]):0.02013767688020133909[94],((((HE817882_Rhizoglomus_irregulare:0.00460726897042848093,((HF968924_Rhizoglomus_irregulare:0.02297410049967510415,MH590069_Rhizoglomus_irregulare:0.03581258423100188576):0.01470582990708464537[38],FM865556_Rhizoglomus_irregulare:0.00776720980564966565):0.02565644948254410668[47]):0.01908818470060247643[40],(FR750105_Rhizoglomus_irregulare:0.04244059324465761923,FM992377_Rhizoglomus_irregulare:0.02834832045447600174):0.01295675629371343708[54]):0.00111041874035927969[19],FR750193_Rhizoglomus_irregulare:0.05367204582615934388):0.01276720265828672554[20],((LS974597_Rhizoglomus_venetianum:0.00278009322872865708,LS974595_Rhizoglomus_venetianum:0.00698580353931183180):0.00532332922394637264[98],LS974596_Rhizoglomus_venetianum:0.05710015858171387654):0.00665393932365254334[72]):0.01359507551265864457[25]):0.02300620094539637672[55]):0.03880708772917573768[92]):0.03156392267556086539[95]):0.01241213789245102297[45],(((FR750072_Rhizoglomus_fasciculatum:0.00275583992751702754,(FR750073_Rhizoglomus_fasciculatum:0.00000100000050002909,FR750071_Rhizoglomus_fasciculatum:0.00000100000050002909):0.00000100000050002909[87]):0.08164691091073414397[100],(((KF154767_Rhizoglomus_arabicum:0.00569268671409068130,(KF154766_Rhizoglomus_arabicum:0.04791300359596207398,KF154765_Rhizoglomus_arabicum:0.00267761313375622367):0.00446661428059899179[35]):0.04641748601991309287[100],(KP756535_Rhizoglomus_sp_1_SL2017:0.05190847568838691251,(MN384871_Rhizoglomus_variabile:0.00000100000050002909,(MN384872_Rhizoglomus_variabile:0.00554872447256640061,MN384877_Rhizoglomus_variabile:0.00000100000050002909):0.00139692287838119405[64]):0.03335996000073956219[100]):0.00872677053881467518[56]):0.02134978389866067777[94],(MN130955_Rhizoglomus_maiae:0.00145399191155366433,(MN130957_Rhizoglomus_maiae:0.00000100000050002909,MN130956_Rhizoglomus_maiae:0.00146611903834622213):0.00000100000050002909[50]):0.06474703473292085787[100]):0.02349047785705746932[79]):0.00585939604175404315[35],(AY541895_Rhizoglomus_BEG193:0.00000100000050002909,(AY541902_Rhizoglomus_BEG193:0.00000100000050002909,AY541897_Rhizoglomus_BEG193:0.00432837676154475444):0.01307378203761790439[77]):0.04685594874602977411[99]):0.01776116476640930697[81]):0.02442644386197934808[80]):0.04525613864013824234[84],((HG969382_Rhizoglomus_invermaium:0.00441066048283988207,(HG969391_Rhizoglomus_invermaium:0.00000100000050002909,HG969381_Rhizoglomus_invermaium:0.00564550840373622895):0.00546313176672970358[83]):0.10063550672265272889[100],(HG964398_Rhizoglomus_melanum:0.00132838957676824137,(HG964396_Rhizoglomus_melanum:0.01877055898179767757,HG964397_Rhizoglomus_melanum:0.00141451835751858681):0.00292573242491666599[75]):0.06189850314419491351[100]):0.05083311732512092035[99]):0.02257977907848894919[63]):0.11179355738928453690[99],(MH560601_Halonatospora_pansihalos:0.00634063452344463176,(MH560602_Halonatospora_pansihalos:0.01016041130819929361,MH560603_Halonatospora_pansihalos:0.00572041063752668638):0.00391774469688373553[51]):0.19052473646674120134[100]):0.02992403013031454811[55]):0.04285546908160709628[83]):0.06455118839077739201[91],((MK875630_Nanoglomus_plukenetiae:0.04244406568936144597,(MK875638_Nanoglomus_plukenetiae:0.01827694892716392322,MK875635_Nanoglomus_plukenetiae:0.02705222478937770528):0.01282378460038144895[100]):0.24255805879128233826[100],((((MG710517_Microdominikia_litorea:0.00000100000050002909,MG710518_Microdominikia_litorea:0.00122418568074946529):0.00123347717514122961[72],MG710520_Microdominikia_litorea:0.00000100000050002909):0.17372177583310366433[100],((KY555053_Orientoglomus_emiratium:0.00000100000050002909,KY555052_Orientoglomus_emiratium:0.00000100000050002909):0.04508083863421381843[100],KY555051_Orientoglomus_emiratium:0.01994986468596580964):0.15591915618478541239[100]):0.04740046628253587191[97],((HG798896_Dominikia_compressa:0.00309989430531911652,(HG798899_Dominikia_compressa:0.00447881307672174170,HG798898_Dominikia_compressa:0.00590940420343920303):0.00277629280559945962[98]):0.13413025051736524040[100],((MW507152_Dominikia_glomerocarpica:0.01865424369755928902,(MW507150_Dominikia_glomerocarpica:0.00000100000050002909,MW507149_Dominikia_glomerocarpica:0.00000100000050002909):0.00741256268526532206[100]):0.10607113413012794756[100],((KM056658_Dominikia_aurea:0.01315149738089202783,(KM056659_Dominikia_aurea:0.01279138372222187944,KM056661_Dominikia_aurea:0.01263709578283951293):0.01077026728123179830[81]):0.07509966650371703578[100],((((KR105640_Dominikia_duoreactiva:0.00139299595669567554,(KR105642_Dominikia_duoreactiva:0.00000100000050002909,KR105641_Dominikia_duoreactiva:0.00000100000050002909):0.00000100000050002909[63]):0.04237262223148489243[100],(((KJ564158_Dominikia_achra:0.00146103315422196813,KJ564157_Dominikia_achra:0.00000100000050002909):0.01388563445477394680[100],KJ564161_Dominikia_achra:0.03009932191767015000):0.01911849492232884848[100],(KX758116_Dominikia_lithuanica:0.00472565168589546801,(KX758120_Dominikia_lithuanica:0.03926263123368094882,KX758117_Dominikia_lithuanica:0.00871571193914489478):0.00278891396079449265[43]):0.01861582351038903668[100]):0.01261005532863281563[100]):0.05596451860125274680[100],(((((KJ564166_Dominikia_indica:0.00145109204114067612,(KJ564168_Dominikia_indica:0.00000100000050002909,KJ564167_Dominikia_indica:0.00000100000050002909):0.00000100000050002909[93]):0.01596275965471258620[100],(HG938303_Dominikia_bernensis:0.01728933908804127298,HG938302_Dominikia_bernensis:0.01033584966865137844):0.00438758957434106159[66]):0.00000100000050002909[6],(KJ564165_Dominikia_minuta:0.00000100000050002909,(KJ564163_Dominikia_minuta:0.00000100000050002909,KJ564164_Dominikia_minuta:0.00000100000050002909):0.00000100000050002909[89]):0.02609213246436075176[100]):0.01406603585442650628[87],HG938301_Dominikia_bernensis:0.03026777496169829815):0.04603590318023770278[100],(((KR105646_Dominikia_difficilevidera:0.00000100000050002909,KR105644_Dominikia_difficilevidera:0.00000100000050002909):0.00000100000050002909[33],KR105648_Dominikia_difficilevidera:0.00000100000050002909):0.11378300674252929403[100],(MW232910_Dominikia_bonfanteae:0.03684960291581385744,(MW232907_Dominikia_bonfanteae:0.01953485986135162708,(MW232908_Dominikia_bonfanteae:0.01701712841615818719,MW232906_Dominikia_bonfanteae:0.02339961544015269762):0.01196584401359160506[93]):0.00491433520706173292[91]):0.02955618534894812258[100]):0.00671880486697603706[34]):0.00537103977473607150[38]):0.01797376456713780518[78],((KJ564150_Dominikia_disticha:0.00683847743594037313,(KJ564146_Dominikia_disticha:0.00433294804221120034,KJ564149_Dominikia_disticha:0.00713656565513162006):0.00628098287211834028[96]):0.04116269730132728760[100],(KJ564151_Dominikia_iranica:0.00895057944868092245,(KJ564153_Dominikia_iranica:0.00000100000050002909,KJ564154_Dominikia_iranica:0.00000100000050002909):0.01011132472439306949[100]):0.08844365430198330991[100]):0.05598583801225210516[100]):0.01291517868327327588[70]):0.01134048491627792123[53]):0.03501721247845332452[98]):0.02712364856692384835[90]):0.05904300674390657727[100]):0.07082945387804870374[91]):0.01407885806328441208[24],(((MK036782_Sclerocarpum_amazonicum:0.02821617951849423808,(MK036783_Sclerocarpum_amazonicum:0.03877208493792929506,MK036781_Sclerocarpum_amazonicum:0.02153667359208011681):0.01527165419165904536[81]):0.31206964297500100480[100],(KP756602_Glomus_sp_SL6:0.04030851995955102296,KP756601_Glomus_sp_SL6:0.03069888109530271095):0.22590985434740146198[100]):0.04151157193006610457[31],((((MH560605_Glomus_bareae:0.00143920241255397286,MH560606_Glomus_bareae:0.01307853348432653877):0.00431397556282883243[54],MH560608_Glomus_bareae:0.00290681989786436504):0.02679320111657640391[99],(KM056654_Glomus_tetrastratosum:0.01094716252505067988,(KM056656_Glomus_tetrastratosum:0.01587639723043388074,LT964720_Glomus_tetrastratosum:0.02476976521634793177):0.05670908394981331868[100]):0.02356359764241400603[97]):0.09053215613161200159[100],((FR750526_Glomus_macrocarpum:0.00825838816764558857,(FR750541_Glomus_macrocarpum:0.00995668544301508800,FR750542_Glomus_macrocarpum:0.01031138414560239108):0.00973443095889141123[83]):0.02736297498166415099[100],((FJ461812_Glomus_cf_aggregatum:0.01990332546461924534,KP756533_Glomus_sp_1_SL2017:0.03084279590602818227):0.01620730007678369486[87],((MT376716_Glomus_ibericum:0.01599158147367085725,MT376717_Glomus_ibericum:0.07851506069554341216):0.02771600679902383457[100],((MW232911_Glomus_atlanticum:0.00000100000050002909,MW232912_Glomus_atlanticum:0.00137534650399087741):0.00128054029719781295[90],MW232913_Glomus_atlanticum:0.01124362480505974524):0.02414704117340309500[100]):0.02084317341308173158[95]):0.00724176056595426162[28]):0.05658412319743904434[99]):0.11087236881167972236[100]):0.12499534584313419516[100]):0.05022295441139631306[71]):0.24362707854086024239[100]):0.10868113918911485871[96],(((((((FR750134_Racocetra_weresubiae:0.05827773915087642448,FR750135_Racocetra_weresubiae:0.05260078745043815507):0.01747151481236615053[75],(((FR750148_Racocetra_fulgida:0.04270264557030250402,((Y12076_Racocetra_castanea:0.00492327022602509837,FJ461867_Racocetra_castanea:0.00000100000050002909):0.05203594695138304832[100],FR750140_Racocetra_fulgida:0.00759719705158569403):0.00263850203832811893[22]):0.01090656030302271026[16],((AY900508_Racocetra_verrucosa:0.00803277558116293443,(((KX529103_Racocetra_crispa:0.00000100000050002909,((AJ510232_Racocetra_gregaria:0.01190018006124935086,(AY900511_Racocetra_verrucosa:0.01590001002978379957,AY900509_Racocetra_verrucosa:0.01127833199939407699):0.00470974229994154496[70]):0.00398171797493350986[51],FJ461866_Racocetra_coralloidea:0.02004976475035277761):0.00389258760290762821[35]):0.01345718033745526773[29],(GU385898_Racocetra_tropicana:0.00000100000050002909,JN689226_Racocetra_alborosea:0.00392699941440128718):0.01183352931521721406[97]):0.00000100000050002909[10],(FJ461880_Racocetra_persica:0.10286195066524285446,KX529100_Racocetra_crispa:0.01709816059319381118):0.00936162508990039978[53]):0.00516878356239088184[39]):0.00499760890046253240[39],KX529098_Racocetra_crispa:0.01911619778465101227):0.00983375514025436673[40]):0.01133428741106476748[32],FR750136_Racocetra_fulgida:0.02197642684281431169):0.03494474313017398304[91]):0.03758274952791185175[98],(AY639323_Cetraspora_pellucida:0.04768342254563866928,((AY639259_Cetraspora_pellucida:0.00373709653408587066,AY639310_Cetraspora_pellucida:0.03231574790809637471):0.00889894202365028308[83],((FM876835_Cetraspora_nodosa:0.03434579770316976283,((FM876834_Cetraspora_nodosa:0.00521476882130219969,(HM565946_Cetraspora_helvetica:0.00389470232926376631,(HM565945_Cetraspora_helvetica:0.00000100000050002909,HM565944_Cetraspora_helvetica:0.00387934088770328176):0.00000100000050002909[7]):0.00000100000050002909[92]):0.01798431969415896156[100],FM876833_Cetraspora_nodosa:0.00458035312184792206):0.02470446774910433491[98]):0.01914559295421433202[80],((MG459216_Cetraspora_armeniaca:0.01793335710089343296,MG459217_Cetraspora_armeniaca:0.00331257504955656101):0.01351524429642808958[95],((FN547605_Cetraspora_gilmorei:0.00328568786118640542,FN547610_Cetraspora_gilmorei:0.00184131824321635156):0.00757015110827904698[94],FN547603_Cetraspora_gilmorei:0.00996356036668432504):0.00332603192368626215[51]):0.01266729176314277706[63]):0.00561026348677760422[48]):0.00684593221696219202[59]):0.05086787078583580174[99]):0.06794661799297491145[98],((((((JN971076_Paradentiscutata_maritima:0.00000100000050002909,JN971080_Paradentiscutata_maritima:0.00794385578532140826):0.01782757478441510460[100],JN971081_Paradentiscutata_maritima:0.02699037282695962436):0.01599044226788447556[99],(JQ231201_Paradentiscutata_bahiana:0.01192265859827541970,(JN971071_Paradentiscutata_bahiana:0.00000100000050002909,JN971070_Paradentiscutata_bahiana:0.00000100000050002909):0.00000100000050002909[99]):0.05765340963866835700[100]):0.03866393682986483948[99],((JN971075_Intraornatospora_intraornata:0.00800566566870585493,JN971074_Intraornatospora_intraornata:0.02394380365382433110):0.00846006018748240128[100],JN971072_Intraornatospora_intraornata:0.04041483866823265131):0.03211533667814253645[100]):0.01039905532660644234[90],(HF968951_Gigaspora_margarita:0.25119006796902526579,(KP756512_Gigaspora_margarita:0.05944758096789393848,((((FN547592_Gigaspora_rosea:0.04051870324808073964,FR750180_Gigaspora_rosea:0.04413717191148144869):0.02338682161158363651[50],(FR750182_Gigaspora_rosea:0.03157118674673031755,(((AF378455_Gigaspora_rosea:0.03709713772099151180,FN547593_Gigaspora_rosea:0.00000100000050002909):0.04863401027347175748[99],(GQ229226_Gigaspora_albida:0.06102278167766185535,GQ229222_Gigaspora_gigantea:0.02540759846937040711):0.01077211096391945087[14]):0.00000100000050002909[2],((((GQ229227_Gigaspora_albida:0.07985400288461561025,FN547597_Gigaspora_rosea:0.04109922564080634860):0.02831789895106730931[56],FN547573_Gigaspora_rosea:0.00996138546627042820):0.01333530472790374170[44],AF378449_Gigaspora_rosea:0.08530366440216585744):0.01193063323378908656[33],(GQ229229_Gigaspora_rosea:0.03595068309776199705,AF378453_Gigaspora_rosea:0.07587872120380353969):0.01591443481525612463[62]):0.01236866743528116513[10]):0.00632237735530562055[17]):0.01332006366929663725[27]):0.03538886770713228769[82],((HF968956_Gigaspora_margarita:0.03563386200687330974,KP756500_Gigaspora_margarita:0.05800087404581819039):0.02323006424485499558[82],(GQ229230_Gigaspora_margarita:0.06887403942956335512,HF968882_Gigaspora_margarita:0.02580828484113846522):0.00992444150929314324[56]):0.00921424346376382639[48]):0.01343455843190015028[42],(HF968952_Gigaspora_margarita:0.08467783111857175860,((HF968945_Gigaspora_margarita:0.06507904218328587620,(JF817008_Gigaspora_decipiens:0.00000100000050002909,((HF968975_Gigaspora_margarita:0.01970484427957522322,FJ461862_Gigaspora_decipiens:0.03263503347331875304):0.00000100000050002909[74],JF817009_Gigaspora_decipiens:0.00000100000050002909):0.00000100000050002909[58]):0.01594634537016242221[82]):0.00356241933638406323[60],HF968868_Gigaspora_margarita:0.02123596596410829568):0.00797779260682369290[33]):0.01281915891553412311[44]):0.00298393357000848423[21]):0.00000100000050002909[8]):0.02580594494411038442[96]):0.02948566336521525263[94],(((AY900495_Dentiscutata_nigra:0.00534987807049249441,AY900497_Dentiscutata_nigra:0.01077779592792995830):0.00396151966723995354[55],AY900496_Dentiscutata_nigra:0.00946679240800667871):0.01507252679100534211[99],((((HE962450_Dentiscutata_savannicola:0.04101917477757949237,HE962460_Dentiscutata_savannicola:0.05795948609735104146):0.02300909924551928012[74],(HE962443_Dentiscutata_savannicola:0.06613677200569731407,HE962437_Dentiscutata_savannicola:0.03825369109477053803):0.03201701001535075392[94]):0.00753042665714169068[40],HE962458_Dentiscutata_savannicola:0.09814653863561811908):0.02447432837270548112[97],((AM040357_Dentiscutata_erythropus:0.05797708995085800593,(AM040355_Dentiscutata_erythropus:0.01121949004352688212,(AM040351_Dentiscutata_erythropus:0.02092317457929645727,AM040354_Dentiscutata_erythropus:0.08076762203353872460):0.01749947804908507515[98]):0.00749507212363440499[56]):0.01428405311760440333[86],(FM876837_Dentiscutata_heterogama:0.02866483725163618962,((FJ461873_Dentiscutata_heterogama:0.00802690210361545024,FR750163_Dentiscutata_heterogama:0.00000100000050002909):0.01703294268248750978[99],(JQ390471_Dentiscutata_aurea:0.00398366601552642245,(JN971067_Dentiscutata_aurea:0.00400603155214088787,JQ390469_Dentiscutata_aurea:0.01599715665870760084):0.00000100000050002909[12]):0.00632418514827558318[89]):0.01447377249966692522[83]):0.00969503006530999731[69]):0.00278728032900769701[43]):0.01682374159189243754[94]):0.02200068808436861714[96]):0.02968555683525308381[86]):0.02517384809460856271[64],((KJ944323_Bulbospora_minima:0.00000100000050002909,KJ944324_Bulbospora_minima:0.00000100000050002909):0.01852784557662880485[100],KJ944321_Bulbospora_minima:0.00000100000050002909):0.15501913005181439109[100]):0.03436734000262077482[92],((FJ461865_Scutellospora_calospora:0.02501862304359620329,((FJ461864_Scutellospora_calospora:0.06251899476750893969,AJ510231_Scutellospora_calospora:0.04232266132639340289):0.00950682437600005280[29],((((FR750150_Scutellospora_spinosissima:0.00000100000050002909,FR750149_Scutellospora_spinosissima:0.00000100000050002909):0.09648133095479273502[100],(KY362434_Scutellospora_ovalis:0.00000100000050002909,KY362435_Scutellospora_ovalis:0.00000100000050002909):0.08537026405052408617[100]):0.04498210413240618516[93],(HF935017_Scutellospora_alterata:0.03974901493952125164,HF935024_Scutellospora_alterata:0.03492922132489328230):0.04136491025823751944[99]):0.00811514435428991980[34],(HF935023_Scutellospora_alterata:0.07584795191058431307,(EU252109_Scutellospora_calospora:0.02137637357423777598,FJ461868_Scutellospora_dipurpurescens:0.02626832148631292815):0.00767763749568531328[74]):0.00487592858612587946[56]):0.00393546487352448675[26]):0.00081268538828626149[6]):0.04854303337377500333[75],((JF965445_Orbispora_pernambucana:0.00770513949844039980,JF965446_Orbispora_pernambucana:0.00000100000050002909):0.00000100000050002909[32],JQ340917_Orbispora_pernambucana:0.00383854983875867679):0.18233278848890238644[100]):0.04326345589271022446[93]):0.25911435801973170534[100],(FM876831_Pacispora_scintillans:0.00319408337360846308,FM876832_Pacispora_scintillans:0.00856285357585882118):0.41067443042306950307[100]):0.06437599752895842298[66]):0.05645938657916247522[73]):0.28862984718533812867[100],(((((FR869691_Acaulospora_minuta:0.01586059675050826429,FR821675_Acaulospora_minuta:0.02229753081135927434):0.02253734496629005921[97],(FR821674_Acaulospora_minuta:0.02430764925577027363,((((AF378436_Acaulospora_tuberculata:0.00527204415509636721,AF378440_Acaulospora_tuberculata:0.00000100000050002909):0.01101007258707374474[96],(AF378437_Acaulospora_tuberculata:0.04434247589555934815,FR692350_Acaulospora_scrobiculata:0.01046966076557842400):0.00195171414217262806[31]):0.00831412023262881501[31],FR692349_Acaulospora_scrobiculata:0.00476698961585291826):0.02279299999465277463[32],FR692354_Acaulospora_scrobiculata:0.01839957723694595274):0.00968982757855069848[29]):0.01197596275441286003[31]):0.01519993729740421774[47],((FR750153_Acaulospora_spinosa:0.01004917038185792165,FR750155_Acaulospora_spinosa:0.00751692905944738744):0.01601241950541672232[77],FR750151_Acaulospora_spinosa:0.01678061552823684535):0.02641157034573792320[78]):0.13262936715939724341[100],(((((HG422734_Acaulospora_spinosissima:0.00315972199474612650,HG422733_Acaulospora_spinosissima:0.00790084178625644409):0.01286172664139165894[100],HG422732_Acaulospora_spinosissima:0.02022207359795118869):0.03660509511157841733[100],((MN081005_Acaulospora_aspera:0.00657830437673491072,MN081006_Acaulospora_aspera:0.00152893876191602081):0.00747211515623703686[100],MN081001_Acaulospora_aspera:0.02223245091954936456):0.02783296349003098677[100]):0.01770798308873056462[94],((JX135572_Acaulospora_herrerae:0.01081191726442867242,JX135571_Acaulospora_herrerae:0.01818041813312738439):0.01405573853530835138[100],JX135570_Acaulospora_herrerae:0.01890448703672531136):0.04075064721751035790[100]):0.02627110137589864017[98],(FN547520_Acaulospora_kentinensis:0.00343448699598482721,FM876824_Acaulospora_kentinensis:0.00456736103193942922):0.10585914522090882073[100]):0.04154454808227925344[97]):0.02422367774618007508[41],((((AY639265_Acaulospora_paulinae:0.05818622463069173661,((AY639328_Acaulospora_paulinae:0.00699663017861159794,AY639327_Acaulospora_paulinae:0.01057933719732930683):0.00782389788706766391[97],(FM876792_Acaulospora_sieverdingii:0.01073021065999409281,FM876793_Acaulospora_sieverdingii:0.01392349010505018574):0.03082552630273940886[99]):0.00938634839624193605[85]):0.05817419789627437804[100],((((KP191467_Acaulospora_ignota:0.00119492335662295499,(KP191472_Acaulospora_ignota:0.00305570313545388151,KP191470_Acaulospora_ignota:0.00000100000050002909):0.00190973023036815652[93]):0.02084603090386544927[100],(LN810993_Acaulospora_baetica:0.00453819075402798772,(LN811001_Acaulospora_baetica:0.01523827857135080094,LN810998_Acaulospora_baetica:0.03187023430710932137):0.00060050186678272223[28]):0.00959147096526410080[71]):0.02142971005915112956[93],(HE603641_Acaulospora_nivalis:0.03427681474847656812,(HE603642_Acaulospora_nivalis:0.00000100000050002909,HE603644_Acaulospora_nivalis:0.00000100000050002909):0.02476569938117626629[100]):0.02619806125451723186[100]):0.03236379087884119765[91],((KY413814_Acaulospora_spinulifera:0.00000100000050002909,KY413816_Acaulospora_spinulifera:0.00000100000050002909):0.00000100000050002909[99],KY413815_Acaulospora_spinulifera:0.00000100000050002909):0.07775417117786372068[100]):0.01136771716998991738[50]):0.01978164489124091888[59],((((FR692348_Acaulospora_cavernata:0.00000100000050002909,FR692347_Acaulospora_cavernata:0.00000100000050002909):0.00261983156116783874[100],FM876789_Acaulospora_cavernata:0.00703090604712941405):0.02063306366015255078[100],(FR846383_Acaulospora_punctata:0.01440595971450449667,FR846385_Acaulospora_punctata:0.00637493371614215962):0.00876009789621689725[99]):0.00256062075315984135[35],FR846381_Acaulospora_punctata:0.00791102065871513924):0.01396875262588306334[72]):0.12930542642278333720[100],(((KY362431_Acaulospora_fragilissima:0.02476229184667791405,KY362432_Acaulospora_fragilissima:0.00925622246017368706):0.00333327479430317120[70],KY362433_Acaulospora_fragilissima:0.00984181398969210738):0.04487801398141220283[100],((FJ461795_Acaulospora_morrowiae:0.02282832156429129289,FJ461803_Acaulospora_morrowiae:0.02980518550268027728):0.04738522478069970290[100],(((JF439203_Acaulospora_delicata:0.03923742830835407619,(JF439093_Acaulospora_delicata:0.01286048301737282261,(((JF439091_Acaulospora_mellea_iso_a:0.00000100000050002909,JF439092_Acaulospora_mellea_iso_a:0.00000100000050002909):0.00193471321466016943[100],FJ461791_Acaulospora_delicata:0.02969820226723270118):0.00785970122845731055[78],JF439090_Acaulospora_mellea_iso_a:0.00786148632344370324):0.01167940488159387342[77]):0.01711270987290876983[92]):0.00888049743942488472[92],(FJ461792_Acaulospora_dilatata:0.02773115091727004072,(LN881566_Acaulospora_rugosa:0.04547204097098531128,(LN881564_Acaulospora_rugosa:0.01475912863611139429,LN881565_Acaulospora_rugosa:0.00941352168348777094):0.01247568406172150195[76]):0.00430854294705177755[64]):0.01326324994217307866[94]):0.01201670603360683806[86],((AF389006_Acaulospora_longula:0.01082341200420749820,(AJ510228_Acaulospora_longula:0.02166809151653876359,(LN884303_Acaulospora_papillosa:0.00311479535463471836,(LN884302_Acaulospora_papillosa:0.00000100000050002909,LN884304_Acaulospora_papillosa:0.01563025077851203440):0.00000100000050002909[11]):0.01027440724110338308[98]):0.00372180482283018333[86]):0.02450796529205885241[100],(KY362428_Acaulospora_saccata:0.00000100000050002909,(KY362430_Acaulospora_saccata:0.00000100000050002909,KY362429_Acaulospora_saccata:0.00000100000050002909):0.00000100000050002909[32]):0.08861660086910705392[100]):0.01499924534273035931[74]):0.01711226528078014716[92]):0.01564444960017827985[91]):0.07460564397011584803[100]):0.04634356491579225135[93]):0.06312004037316751304[95]):0.03244071971423224954[34],((((KP756464_Acaulospora_mellea_iso_b:0.01935913018796921528,(KP756457_Acaulospora_mellea_iso_b:0.01221337278126040891,KP756458_Acaulospora_mellea_iso_b:0.03176403067148004383):0.01772024492017719097[98]):0.01372300497405154994[91],((KY565427_Acaulospora_koreana:0.00328606960651654009,KY565428_Acaulospora_koreana:0.00000100000050002909):0.00000100000050002909[91],KY565429_Acaulospora_koreana:0.00351792426190494084):0.04034173694848885994[100]):0.00681773269905473333[49],((AJ510230_Acaulospora_lacunosa:0.04582978707047836997,KP756463_Acaulospora_lacunosa:0.01573267384393709986):0.01181737312214405609[84],(KP756584_Acaulospora_lacunosa:0.04796075531642339518,(LN736025_Acaulospora_foveata:0.04221942643418635094,(LN736024_Acaulospora_foveata:0.01517987963817807838,FJ461801_Acaulospora_foveata:0.02674416553374472233):0.00800960310938277249[81]):0.04029755850591540400[100]):0.01649661626905589776[87]):0.00243367648898781428[37]):0.13525023659371271378[100],((KX168435_Acaulospora_colombiana:0.01903631278784736688,(FJ461804_Acaulospora_colombiana:0.01539491025468750149,FR750063_Acaulospora_colombiana:0.00464330048430689184):0.00000100000050002909[51]):0.31488591135144050615[100],(FJ461793_Acaulospora_koskei:0.05817701899663201004,(KP756573_Acaulospora_koskei:0.03458798537651802674,KP756575_Acaulospora_koskei:0.00925019057065481348):0.05509118376873618078[100]):0.07393388857257481017[100]):0.06528212680721930117[78]):0.03898804314613256439[49]):0.03038612887934362405[58]):0.13860498604816984258[100],(((FN825904_Acaulospora_brasiliensis:0.01176553874374979339,FN825912_Acaulospora_brasiliensis:0.11027254063268390749):0.02120272892380993535[94],(HF567941_Acaulospora_pustulata:0.02448984419846800611,(HF567940_Acaulospora_pustulata:0.00309117618662187827,HF567939_Acaulospora_pustulata:0.00629234923872679531):0.00494463267210014899[100]):0.02549895613651579837[100]):0.02899259236074029286[99],KP756542_Acaulospora_brasiliensis:0.06606867887033010533):0.02674462883723767795[97]):0.01651959935625571876[52]):0.07354666408628963981[100]):0.00275028426397476346[58],FR681926_Acaulospora_alpina:0.00879075385852002948);
